# Supplementary material for: mmannot: How to improve small–RNA annotation?
Source: PLoS One. 2020 May 28;15(5):e0231738. doi: 10.1371/journal.pone.0231738 (PMC7255610; doi:10.1371/journal.pone.0231738)
Supplement: S2 File — (GZ) [file pone.0231738.s002.gz]

Archive with 185 entries (179 files):
- Data/Counts
- Data/Counts/DR
- Data/Counts/DR/SRR1265738_ratio.csv
- Data/Counts/DR/SRR1265738_random.csv
- Data/Counts/DR/SRR1265737_sequence.csv
- Data/Counts/DR/SRR1265740_mmr.csv
- Data/Counts/DR/SRR1265740_random.csv
- Data/Counts/DR/SRR1265739_sequence.csv
- Data/Counts/DR/SRR1265739_ratio.csv
- Data/Counts/DR/SRR1265742_mmr.csv
- Data/Counts/DR/SRR1265739_random.csv
- Data/Counts/DR/SRR1265742_ratio.csv
- Data/Counts/DR/SRR1265742_featureCounts.csv
- Data/Counts/DR/SRR1265738_ShortStack.csv
- Data/Counts/DR/SRR1265737_ShortStack.csv
- Data/Counts/DR/SRR1265738_featureCounts.csv
- Data/Counts/DR/SRR1265738_mmr.csv
- Data/Counts/DR/SRR1265741_mmr.csv
- Data/Counts/DR/SRR1265742_rev.csv
- Data/Counts/DR/SRR1265742_default.csv
- Data/Counts/DR/SRR1265738_sequence.csv
- Data/Counts/DR/SRR1265739_unique.csv
- Data/Counts/DR/SRR1265741_featureCounts.csv
- Data/Counts/DR/SRR1265741_random.csv
- Data/Counts/DR/SRR1265740_default.csv
- Data/Counts/DR/SRR1265737_bowtie.csv
- Data/Counts/DR/SRR1265741_bowtie.csv
- Data/Counts/DR/SRR1265737_unique.csv
- Data/Counts/DR/SRR1265741_default.csv
- Data/Counts/DR/SRR1265742_random.csv
- Data/Counts/DR/SRR1265740_sequence.csv
- Data/Counts/DR/SRR1265737_mmr.csv
- Data/Counts/DR/SRR1265741_sequence.csv
- Data/Counts/DR/SRR1265738_bowtie.csv
- Data/Counts/DR/SRR1265742_ShortStack.csv
- Data/Counts/DR/SRR1265740_featureCounts.csv
- Data/Counts/DR/SRR1265739_default.csv
- Data/Counts/DR/SRR1265737_rev.csv
- Data/Counts/DR/SRR1265740_bowtie.csv
- Data/Counts/DR/SRR1265737_random.csv
- Data/Counts/DR/SRR1265741_ratio.csv
- Data/Counts/DR/SRR1265738_default.csv
- Data/Counts/DR/SRR1265741_rev.csv
- Data/Counts/DR/SRR1265742_sequence.csv
- Data/Counts/DR/SRR1265739_featureCounts.csv
- Data/Counts/DR/SRR1265742_unique.csv
- Data/Counts/DR/SRR1265739_mmr.csv
- Data/Counts/DR/SRR1265738_unique.csv
- Data/Counts/DR/SRR1265740_unique.csv
- Data/Counts/DR/SRR1265738_rev.csv
- Data/Counts/DR/SRR1265742_bowtie.csv
- Data/Counts/DR/SRR1265739_rev.csv
- Data/Counts/DR/SRR1265740_ShortStack.csv
- Data/Counts/DR/SRR1265737_default.csv
- Data/Counts/DR/SRR1265737_ratio.csv
- Data/Counts/DR/SRR1265740_rev.csv
- Data/Counts/DR/SRR1265741_ShortStack.csv
- Data/Counts/DR/SRR1265741_unique.csv
- Data/Counts/DR/SRR1265737_featureCounts.csv
- Data/Counts/DR/SRR1265740_ratio.csv
- Data/Counts/DR/SRR1265739_bowtie.csv
- Data/Counts/DR/SRR1265739_ShortStack.csv
- Data/Counts/HS
- Data/Counts/HS/SRR5398626_unique.csv
- Data/Counts/HS/SRR5398627_default.csv
- Data/Counts/HS/SRR5398625_ratio.csv
- Data/Counts/HS/SRR5398624_rev.csv
- Data/Counts/HS/SRR5398625_bowtie.csv
- Data/Counts/HS/SRR5398625_random.csv
- Data/Counts/HS/SRR5398628_ShortStack.csv
- Data/Counts/HS/SRR5398628_bowtie.csv
- Data/Counts/HS/SRR5398628_rev.csv
- Data/Counts/HS/SRR5398624_bowtie.csv
- Data/Counts/HS/SRR5398626_default.csv
- Data/Counts/HS/SRR5398628_default.csv
- Data/Counts/HS/SRR5398628_ratio.csv
- Data/Counts/HS/SRR5398626_bowtie.csv
- Data/Counts/HS/SRR5398625_ShortStack.csv
- Data/Counts/HS/SRR5398629_ShortStack.csv
- Data/Counts/HS/SRR5398627_ratio.csv
- Data/Counts/HS/SRR5398629_default.csv
- Data/Counts/HS/SRR5398626_ratio.csv
- Data/Counts/HS/SRR5398624_random.csv
- Data/Counts/HS/SRR5398627_rev.csv
- Data/Counts/HS/SRR5398628_random.csv
- Data/Counts/HS/SRR5398627_bowtie.csv
- Data/Counts/HS/SRR5398626_random.csv
- Data/Counts/HS/SRR5398629_unique.csv
- Data/Counts/HS/SRR5398629_rev.csv
- Data/Counts/HS/SRR5398626_ShortStack.csv
- Data/Counts/HS/SRR5398624_default.csv
- Data/Counts/HS/SRR5398626_featureCounts.csv
- Data/Counts/HS/SRR5398627_ShortStack.csv
- Data/Counts/HS/SRR5398629_featureCounts.csv
- Data/Counts/HS/SRR5398628_featureCounts.csv
- Data/Counts/HS/SRR5398625_default.csv
- Data/Counts/HS/SRR5398625_unique.csv
- Data/Counts/HS/SRR5398627_featureCounts.csv
- Data/Counts/HS/SRR5398624_ShortStack.csv
- Data/Counts/HS/SRR5398624_ratio.csv
- Data/Counts/HS/SRR5398627_unique.csv
- Data/Counts/HS/SRR5398625_rev.csv
- Data/Counts/HS/SRR5398629_bowtie.csv
- Data/Counts/HS/SRR5398628_unique.csv
- Data/Counts/HS/SRR5398625_featureCounts.csv
- Data/Counts/HS/SRR5398624_unique.csv
- Data/Counts/HS/SRR5398629_ratio.csv
- Data/Counts/HS/SRR5398627_random.csv
- Data/Counts/HS/SRR5398624_featureCounts.csv
- Data/Counts/HS/SRR5398626_rev.csv
- Data/Counts/HS/SRR5398629_random.csv
- Data/Counts/SS
- Data/Counts/SS/SRR1744344_random.csv
- Data/Counts/SS/SRR1744344_mmr.csv
- Data/Counts/SS/SRR1744343_random.csv
- Data/Counts/SS/SRR1744343_sequence.csv
- Data/Counts/SS/SRR1744344_featureCounts.csv
- Data/Counts/SS/SRR1744343_mmr.csv
- Data/Counts/SS/SRR1744343_ratio.csv
- Data/Counts/SS/SRR1744344_unique.csv
- Data/Counts/SS/SRR1744344_sequence.csv
- Data/Counts/SS/SRR1744344_default.csv
- Data/Counts/SS/SRR1744344_ShortStack.csv
- Data/Counts/SS/SRR1744344_ratio.csv
- Data/Counts/SS/SRR1744343_featureCounts.csv
- Data/Counts/SS/SRR1744343_unique.csv
- Data/Counts/SS/SRR1744343_default.csv
- Data/Counts/SS/SRR1744343_rev.csv
- Data/Counts/SS/SRR1744343_ShortStack.csv
- Data/Counts/SS/SRR1744344_rev.csv
- Data/Counts/SS/SRR1744343_bowtie.csv
- Data/Counts/SS/SRR1744344_bowtie.csv
- Data/Counts/AT
- Data/Counts/AT/SRR671951_rev.csv
- Data/Counts/AT/SRR671950_rev.csv
- Data/Counts/AT/SRR671953_unique.csv
- Data/Counts/AT/SRR671953_sequence.csv
- Data/Counts/AT/SRR671950_ratio.csv
- Data/Counts/AT/SRR671953_mmr.csv
- Data/Counts/AT/SRR671953_ShortStack.csv
- Data/Counts/AT/SRR671951_mmr.csv
- Data/Counts/AT/SRR671950_bowtie.csv
- Data/Counts/AT/SRR671950_featureCounts.csv
- Data/Counts/AT/SRR671953_bowtie.csv
- Data/Counts/AT/SRR671952_default.csv
- Data/Counts/AT/SRR671951_sequence.csv
- Data/Counts/AT/SRR671952_featureCounts.csv
- Data/Counts/AT/SRR671953_featureCounts.csv
- Data/Counts/AT/SRR671950_mmr.csv
- Data/Counts/AT/SRR671951_default.csv
- Data/Counts/AT/SRR671951_featureCounts.csv
- Data/Counts/AT/SRR671952_sequence.csv
- Data/Counts/AT/SRR671950_default.csv
- Data/Counts/AT/SRR671952_ratio.csv
- Data/Counts/AT/SRR671950_random.csv
- Data/Counts/AT/SRR671951_random.csv
- Data/Counts/AT/SRR671951_ratio.csv
- Data/Counts/AT/SRR671952_random.csv
- Data/Counts/AT/SRR671953_random.csv
- Data/Counts/AT/SRR671953_rev.csv
- Data/Counts/AT/SRR671950_unique.csv
- Data/Counts/AT/SRR671951_bowtie.csv
- Data/Counts/AT/SRR671952_ShortStack.csv
- Data/Counts/AT/SRR671952_unique.csv
- Data/Counts/AT/SRR671952_bowtie.csv
- Data/Counts/AT/SRR671952_mmr.csv
- Data/Counts/AT/SRR671952_rev.csv
- Data/Counts/AT/SRR671951_ShortStack.csv
- Data/Counts/AT/SRR671953_ratio.csv
- Data/Counts/AT/SRR671951_unique.csv
- Data/Counts/AT/SRR671950_sequence.csv
- Data/Counts/AT/SRR671953_default.csv
- Data/Counts/AT/SRR671950_ShortStack.csv
- Data/Counts/Simulated
- Data/Counts/Simulated/sim_unique.csv
- Data/Counts/Simulated/sim_truth.csv
- Data/Counts/Simulated/sim_ShortStack.csv
- Data/Counts/Simulated/sim_default.csv
- Data/Counts/Simulated/sim_sequence.csv
- Data/Counts/Simulated/sim_mmr.csv
- Data/Counts/Simulated/sim_random.csv
- Data/Counts/Simulated/sim_ratio.csv
- Data/Counts/Simulated/sim_featureCounts.csv
- Data/Counts/Simulated/sim_bowtie.csv
- Data/Counts/Simulated/sim_rev.csv
