# Supplementary material for: mmannot: How to improve small–RNA annotation?
Source: PLoS One. 2020 May 28;15(5):e0231738. doi: 10.1371/journal.pone.0231738 (PMC7255610; doi:10.1371/journal.pone.0231738)
Supplement: S2 File — (GZ) [file pone.0231738.s002.gz › Data/Counts/DR/SRR1265738_ratio.csv]

Type	SRR1265738
*:CDS (+)	111981
*:5'UTR (+)	4003
*:3'UTR (+)	10112
*:miRNA	1818898
*:snoRNA	22293
*:snRNA	51427
*:rRNA	82965
*:lincRNA	46
*:piRNA	1445989
*:pseudogene	93
*:gene (-)	55398
*:intron	525484
*:upstream	481850
*:upstream--*:downstream	11
*:downstream	43248
