# Supplementary material for: mmannot: How to improve small–RNA annotation?
Source: PLoS One. 2020 May 28;15(5):e0231738. doi: 10.1371/journal.pone.0231738 (PMC7255610; doi:10.1371/journal.pone.0231738)
Supplement: S2 File — (GZ) [file pone.0231738.s002.gz › Data/Counts/DR/SRR1265738_random.csv]

Type	SRR1265738
*:CDS (+)	111709
*:5'UTR (+)	3950
*:3'UTR (+)	10092
*:miRNA	1818880
*:snoRNA	22299
*:snRNA	51433
*:rRNA	82967
*:lincRNA	42
*:piRNA	1446182
*:pseudogene	89
*:gene (-)	55393
*:intron	525620
*:upstream	481709
*:upstream--*:downstream	11
*:downstream	43142
