# Supplementary material for: mmannot: How to improve small–RNA annotation?
Source: PLoS One. 2020 May 28;15(5):e0231738. doi: 10.1371/journal.pone.0231738 (PMC7255610; doi:10.1371/journal.pone.0231738)
Supplement: S2 File — (GZ) [file pone.0231738.s002.gz › Data/Counts/DR/SRR1265737_sequence.csv]

Type	SRR1265737
rRNA	5605
CDS (+)	130812
snRNA	13591
downstream	845559
intron	706769
piRNA	320542
5'UTR (+)	3345
3'UTR (+)	9852
gene (-)	135373
lincRNA	652
pseudogene	175
miRNA	1205325
upstream	1363869
snoRNA	5159
