# Supplementary material for: mmannot: How to improve small–RNA annotation?
Source: PLoS One. 2020 May 28;15(5):e0231738. doi: 10.1371/journal.pone.0231738 (PMC7255610; doi:10.1371/journal.pone.0231738)
Supplement: S2 File — (GZ) [file pone.0231738.s002.gz › Data/Counts/DR/SRR1265740_mmr.csv]

Type	SRR1265740_mmr
*:CDS (+)	9932
*:5'UTR (+)	814
*:3'UTR (+)	1927
*:miRNA	1358180
*:snoRNA	7857
*:snRNA	6143
*:rRNA	35670
*:lincRNA	3
*:piRNA	172262
*:pseudogene	14
*:gene (-)	10238
*:intron	88354
*:upstream	43369
*:upstream--*:downstream	6
*:downstream	6362
