# Supplementary material for: mmannot: How to improve small–RNA annotation?
Source: PLoS One. 2020 May 28;15(5):e0231738. doi: 10.1371/journal.pone.0231738 (PMC7255610; doi:10.1371/journal.pone.0231738)
Supplement: S2 File — (GZ) [file pone.0231738.s002.gz › Data/Counts/DR/SRR1265740_random.csv]

Type	SRR1265740
*:CDS (+)	10703
*:5'UTR (+)	1011
*:3'UTR (+)	1620
*:miRNA	1361172
*:snoRNA	7864
*:snRNA	6476
*:rRNA	36899
*:lincRNA	5
*:piRNA	232703
*:pseudogene	16
*:gene (-)	9858
*:intron	150047
*:upstream	55458
*:upstream--*:downstream	6
*:downstream	10576
