# Supplementary material for: mmannot: How to improve small–RNA annotation?
Source: PLoS One. 2020 May 28;15(5):e0231738. doi: 10.1371/journal.pone.0231738 (PMC7255610; doi:10.1371/journal.pone.0231738)
Supplement: S2 File — (GZ) [file pone.0231738.s002.gz › Data/Counts/DR/SRR1265739_sequence.csv]

Type	SRR1265739
rRNA	12639
CDS (+)	229910
snRNA	25310
downstream	1398137
intron	1382642
piRNA	531606
5'UTR (+)	7184
3'UTR (+)	18005
gene (-)	233736
lincRNA	1022
pseudogene	340
miRNA	3834409
upstream	2254277
snoRNA	10208
