# Supplementary material for: mmannot: How to improve small–RNA annotation?
Source: PLoS One. 2020 May 28;15(5):e0231738. doi: 10.1371/journal.pone.0231738 (PMC7255610; doi:10.1371/journal.pone.0231738)
Supplement: S2 File — (GZ) [file pone.0231738.s002.gz › Data/Counts/DR/SRR1265739_ratio.csv]

Type	SRR1265739
*:CDS (+)	115951
*:5'UTR (+)	5147
*:3'UTR (+)	11517
*:miRNA	5123125
*:snoRNA	21922
*:snRNA	49805
*:rRNA	65772
*:lincRNA	49
*:piRNA	1921298
*:pseudogene	111
*:gene (-)	69746
*:intron	730882
*:upstream	481491
*:upstream--*:downstream	18
*:downstream	40397
