# Supplementary material for: mmannot: How to improve small–RNA annotation?
Source: PLoS One. 2020 May 28;15(5):e0231738. doi: 10.1371/journal.pone.0231738 (PMC7255610; doi:10.1371/journal.pone.0231738)
Supplement: S2 File — (GZ) [file pone.0231738.s002.gz › Data/Counts/DR/SRR1265742_mmr.csv]

Type	SRR1265742_mmr
*:CDS (+)	56553
*:5'UTR (+)	4156
*:3'UTR (+)	9833
*:miRNA	7498115
*:snoRNA	31473
*:snRNA	30784
*:rRNA	82235
*:lincRNA	53
*:piRNA	1055859
*:pseudogene	79
*:gene (-)	51511
*:intron	466922
*:upstream	261071
*:upstream--*:downstream	18
*:downstream	33404
