# Supplementary material for: mmannot: How to improve small–RNA annotation?
Source: PLoS One. 2020 May 28;15(5):e0231738. doi: 10.1371/journal.pone.0231738 (PMC7255610; doi:10.1371/journal.pone.0231738)
Supplement: S2 File — (GZ) [file pone.0231738.s002.gz › Data/Counts/DR/SRR1265739_random.csv]

Type	SRR1265739
*:CDS (+)	115957
*:5'UTR (+)	5186
*:3'UTR (+)	11470
*:miRNA	5123521
*:snoRNA	21912
*:snRNA	49787
*:rRNA	65810
*:lincRNA	52
*:piRNA	1920934
*:pseudogene	110
*:gene (-)	69804
*:intron	730530
*:upstream	481826
*:upstream--*:downstream	19
*:downstream	40322
