# Supplementary material for: mmannot: How to improve small–RNA annotation?
Source: PLoS One. 2020 May 28;15(5):e0231738. doi: 10.1371/journal.pone.0231738 (PMC7255610; doi:10.1371/journal.pone.0231738)
Supplement: S2 File — (GZ) [file pone.0231738.s002.gz › Data/Counts/DR/SRR1265742_ratio.csv]

Type	SRR1265742
*:CDS (+)	60633
*:5'UTR (+)	5047
*:3'UTR (+)	8236
*:miRNA	7514552
*:snoRNA	31461
*:snRNA	32016
*:rRNA	83658
*:lincRNA	53
*:piRNA	1329906
*:pseudogene	80
*:gene (-)	49866
*:intron	806617
*:upstream	294446
*:upstream--*:downstream	19
*:downstream	53442
