# Supplementary material for: mmannot: How to improve small–RNA annotation?
Source: PLoS One. 2020 May 28;15(5):e0231738. doi: 10.1371/journal.pone.0231738 (PMC7255610; doi:10.1371/journal.pone.0231738)
Supplement: S2 File — (GZ) [file pone.0231738.s002.gz › Data/Counts/DR/SRR1265742_featureCounts.csv]

Type	SRR1265742
3'UTR (+)	10875
5'UTR (+)	6331
CDS (+)	71841
intron	528930
upstream	271734
downstream	39129
miRNA	5142421
snoRNA	12668
snRNA	27713
rRNA	63266
lincRNA	143
piRNA	148892
pseudogene	109
gene (-)	23563
