# Supplementary material for: mmannot: How to improve small–RNA annotation?
Source: PLoS One. 2020 May 28;15(5):e0231738. doi: 10.1371/journal.pone.0231738 (PMC7255610; doi:10.1371/journal.pone.0231738)
Supplement: S2 File — (GZ) [file pone.0231738.s002.gz › Data/Counts/DR/SRR1265738_ShortStack.csv]

Type	SRR1265738_ShortStack
*:CDS (+)	153612
*:5'UTR (+)	2505
*:3'UTR (+)	5578
*:miRNA	1589089
*:snoRNA	8924
*:snRNA	13321
*:rRNA	11721
*:lincRNA	19
*:piRNA	835156
*:pseudogene	51
*:gene (-)	35832
*:intron	136687
*:upstream	136066
*:upstream--*:downstream	11
*:downstream	4630
