# Supplementary material for: mmannot: How to improve small–RNA annotation?
Source: PLoS One. 2020 May 28;15(5):e0231738. doi: 10.1371/journal.pone.0231738 (PMC7255610; doi:10.1371/journal.pone.0231738)
Supplement: S2 File — (GZ) [file pone.0231738.s002.gz › Data/Counts/DR/SRR1265737_ShortStack.csv]

Type	SRR1265737_ShortStack
*:CDS (+)	92071
*:5'UTR (+)	1545
*:3'UTR (+)	4188
*:miRNA	1480923
*:snoRNA	6058
*:snRNA	10457
*:rRNA	2546
*:lincRNA	11
*:piRNA	689592
*:pseudogene	34
*:gene (-)	28734
*:intron	114241
*:upstream	110853
*:upstream--*:downstream	4
*:downstream	4216
