# Supplementary material for: mmannot: How to improve small–RNA annotation?
Source: PLoS One. 2020 May 28;15(5):e0231738. doi: 10.1371/journal.pone.0231738 (PMC7255610; doi:10.1371/journal.pone.0231738)
Supplement: S2 File — (GZ) [file pone.0231738.s002.gz › Data/Counts/DR/SRR1265738_featureCounts.csv]

Type	SRR1265738
3'UTR (+)	13418
5'UTR (+)	5147
CDS (+)	136537
intron	344984
upstream	430802
downstream	36706
miRNA	1006634
snoRNA	7869
snRNA	43639
rRNA	66800
lincRNA	139
piRNA	93441
pseudogene	67
gene (-)	15405
