# Supplementary material for: mmannot: How to improve small–RNA annotation?
Source: PLoS One. 2020 May 28;15(5):e0231738. doi: 10.1371/journal.pone.0231738 (PMC7255610; doi:10.1371/journal.pone.0231738)
Supplement: S2 File — (GZ) [file pone.0231738.s002.gz › Data/Counts/DR/SRR1265738_mmr.csv]

Type	SRR1265738_mmr
*:CDS (+)	104975
*:5'UTR (+)	3341
*:3'UTR (+)	12031
*:miRNA	1815663
*:snoRNA	22267
*:snRNA	47852
*:rRNA	80134
*:lincRNA	50
*:piRNA	1181919
*:pseudogene	142
*:gene (-)	57166
*:intron	462927
*:upstream	351499
*:upstream--*:downstream	12
*:downstream	22320
