# Supplementary material for: mmannot: How to improve small–RNA annotation?
Source: PLoS One. 2020 May 28;15(5):e0231738. doi: 10.1371/journal.pone.0231738 (PMC7255610; doi:10.1371/journal.pone.0231738)
Supplement: S2 File — (GZ) [file pone.0231738.s002.gz › Data/Counts/DR/SRR1265741_mmr.csv]

Type	SRR1265741_mmr
*:CDS (+)	15639
*:5'UTR (+)	1014
*:3'UTR (+)	2967
*:miRNA	2153197
*:snoRNA	5281
*:snRNA	6710
*:rRNA	26606
*:lincRNA	9
*:piRNA	298506
*:pseudogene	20
*:gene (-)	16671
*:intron	127985
*:upstream	62360
*:upstream--*:downstream	2
*:downstream	6419
