# Supplementary material for: mmannot: How to improve small–RNA annotation?
Source: PLoS One. 2020 May 28;15(5):e0231738. doi: 10.1371/journal.pone.0231738 (PMC7255610; doi:10.1371/journal.pone.0231738)
Supplement: S2 File — (GZ) [file pone.0231738.s002.gz › Data/Counts/DR/SRR1265742_rev.csv]

Type	SRR1265742
*:pseudogene	130
*:pseudogene--*:piRNA	2
*:pseudogene--*:piRNA--*:lincRNA--*:3'UTR (+)--*:5'UTR (+)--*:CDS (+)--*:gene (-)--*:intron--*:upstream--*:downstream	1
*:pseudogene--*:piRNA--*:lincRNA--*:CDS (+)--*:gene (-)--*:intron--*:upstream--*:downstream	1
*:pseudogene--*:piRNA--*:lincRNA--*:gene (-)	1
*:pseudogene--*:piRNA--*:snoRNA--*:3'UTR (+)--*:CDS (+)--*:gene (-)--*:intron	1
*:pseudogene--*:piRNA--*:snoRNA--*:gene (-)--*:intron	1
*:pseudogene--*:piRNA--*:3'UTR (+)--*:5'UTR (+)--*:CDS (+)--*:gene (-)--*:intron--*:upstream--*:downstream	1
*:pseudogene--*:piRNA--*:3'UTR (+)--*:CDS (+)--*:gene (-)--*:intron--*:upstream	8
*:pseudogene--*:piRNA--*:3'UTR (+)--*:CDS (+)--*:gene (-)--*:intron--*:upstream--*:downstream	2
*:pseudogene--*:piRNA--*:3'UTR (+)--*:gene (-)	1
*:pseudogene--*:piRNA--*:3'UTR (+)--*:gene (-)--*:intron--*:upstream	1
*:pseudogene--*:piRNA--*:3'UTR (+)--*:gene (-)--*:intron--*:upstream--*:downstream	2
*:pseudogene--*:piRNA--*:3'UTR (+)--*:gene (-)--*:intron--*:downstream	1
*:pseudogene--*:piRNA--*:3'UTR (+)--*:intron--*:upstream	1
*:pseudogene--*:piRNA--*:5'UTR (+)--*:CDS (+)--*:gene (-)--*:intron--*:upstream	1
*:pseudogene--*:piRNA--*:5'UTR (+)--*:CDS (+)--*:gene (-)--*:intron--*:upstream--*:downstream	1
*:pseudogene--*:piRNA--*:5'UTR (+)--*:gene (-)--*:intron--*:downstream	1
*:pseudogene--*:piRNA--*:CDS (+)--*:gene (-)--*:intron	15
*:pseudogene--*:piRNA--*:CDS (+)--*:gene (-)--*:intron--*:upstream	3
*:pseudogene--*:piRNA--*:CDS (+)--*:gene (-)--*:intron--*:upstream--*:downstream	9
*:pseudogene--*:piRNA--*:CDS (+)--*:intron	22
*:pseudogene--*:piRNA--*:gene (-)--*:intron	20
*:pseudogene--*:piRNA--*:gene (-)--*:intron--*:upstream	1
*:pseudogene--*:piRNA--*:intron	3
*:pseudogene--*:piRNA--*:intron--*:upstream--*:downstream	1
*:pseudogene--*:piRNA--*:intron--*:downstream	1
*:pseudogene--*:snoRNA--*:CDS (+)--*:gene (-)--*:intron	1
*:pseudogene--*:miRNA	2
*:pseudogene--*:miRNA--*:CDS (+)--*:gene (-)--*:intron	10
*:pseudogene--*:miRNA--*:CDS (+)--*:gene (-)--*:intron--*:upstream	2
*:pseudogene--*:miRNA--*:CDS (+)--*:gene (-)--*:intron--*:downstream	1
*:pseudogene--*:miRNA--*:CDS (+)--*:intron	1
*:pseudogene--*:3'UTR (+)--*:CDS (+)--*:gene (-)--*:intron	2
*:pseudogene--*:3'UTR (+)--*:intron	1
*:pseudogene--*:5'UTR (+)--*:CDS (+)--*:gene (-)--*:intron	2
*:pseudogene--*:5'UTR (+)--*:CDS (+)--*:intron--*:upstream	1
*:pseudogene--*:CDS (+)	11
*:pseudogene--*:CDS (+)--*:gene (-)	3
*:pseudogene--*:CDS (+)--*:gene (-)--*:intron	4
*:pseudogene--*:CDS (+)--*:gene (-)--*:intron--*:upstream	3
*:pseudogene--*:CDS (+)--*:gene (-)--*:intron--*:downstream	1
*:pseudogene--*:CDS (+)--*:intron	9
*:pseudogene--*:gene (-)	2
*:pseudogene--*:gene (-)--*:intron	6
*:pseudogene--*:gene (-)--*:intron--*:downstream	1
*:pseudogene--*:intron	9
*:pseudogene--*:intron--*:upstream--*:downstream	3
*:pseudogene--*:intron--*:downstream	1
*:pseudogene--*:downstream	1
*:piRNA	1391409
*:piRNA--*:lincRNA	1
*:piRNA--*:lincRNA--*:miRNA--*:3'UTR (+)--*:gene (-)--*:intron--*:upstream--*:downstream	1
*:piRNA--*:lincRNA--*:miRNA--*:CDS (+)--*:gene (-)--*:intron--*:upstream	4
*:piRNA--*:lincRNA--*:miRNA--*:CDS (+)--*:gene (-)--*:intron--*:upstream--*:downstream	1
*:piRNA--*:lincRNA--*:3'UTR (+)--*:5'UTR (+)--*:CDS (+)--*:gene (-)--*:intron--*:upstream	1
*:piRNA--*:lincRNA--*:3'UTR (+)--*:5'UTR (+)--*:CDS (+)--*:gene (-)--*:intron--*:upstream--*:downstream	1
*:piRNA--*:lincRNA--*:3'UTR (+)--*:5'UTR (+)--*:CDS (+)--*:gene (-)--*:intron--*:downstream	2
*:piRNA--*:lincRNA--*:3'UTR (+)--*:5'UTR (+)--*:CDS (+)--*:intron--*:upstream--*:downstream	4
*:piRNA--*:lincRNA--*:3'UTR (+)--*:5'UTR (+)--*:CDS (+)--*:intron--*:downstream	4
*:piRNA--*:lincRNA--*:3'UTR (+)--*:CDS (+)--*:gene (-)--*:intron	3
*:piRNA--*:lincRNA--*:3'UTR (+)--*:CDS (+)--*:gene (-)--*:intron--*:upstream	2
*:piRNA--*:lincRNA--*:3'UTR (+)--*:CDS (+)--*:gene (-)--*:intron--*:upstream--*:downstream	5
*:piRNA--*:lincRNA--*:3'UTR (+)--*:CDS (+)--*:gene (-)--*:intron--*:downstream	3
*:piRNA--*:lincRNA--*:3'UTR (+)--*:CDS (+)--*:intron	7
*:piRNA--*:lincRNA--*:3'UTR (+)--*:CDS (+)--*:intron--*:upstream--*:downstream	9
*:piRNA--*:lincRNA--*:3'UTR (+)--*:CDS (+)--*:intron--*:downstream	4
*:piRNA--*:lincRNA--*:3'UTR (+)--*:gene (-)--*:intron--*:upstream	1
*:piRNA--*:lincRNA--*:3'UTR (+)--*:gene (-)--*:intron--*:upstream--*:downstream	2
*:piRNA--*:lincRNA--*:3'UTR (+)--*:gene (-)--*:intron--*:downstream	1
*:piRNA--*:lincRNA--*:5'UTR (+)--*:CDS (+)--*:gene (-)--*:intron	3
*:piRNA--*:lincRNA--*:5'UTR (+)--*:CDS (+)--*:gene (-)--*:intron--*:upstream	1
*:piRNA--*:lincRNA--*:5'UTR (+)--*:CDS (+)--*:intron	10
*:piRNA--*:lincRNA--*:5'UTR (+)--*:CDS (+)--*:intron--*:upstream	2
*:piRNA--*:lincRNA--*:5'UTR (+)--*:CDS (+)--*:intron--*:upstream--*:downstream	3
*:piRNA--*:lincRNA--*:5'UTR (+)--*:CDS (+)--*:intron--*:downstream	1
*:piRNA--*:lincRNA--*:5'UTR (+)--*:gene (-)--*:intron	1
*:piRNA--*:lincRNA--*:CDS (+)	4
*:piRNA--*:lincRNA--*:CDS (+)--*:gene (-)	1
*:piRNA--*:lincRNA--*:CDS (+)--*:gene (-)--*:intron	6
*:piRNA--*:lincRNA--*:CDS (+)--*:gene (-)--*:intron--*:upstream	4
*:piRNA--*:lincRNA--*:CDS (+)--*:gene (-)--*:intron--*:upstream--*:downstream	3
*:piRNA--*:lincRNA--*:CDS (+)--*:gene (-)--*:intron--*:downstream	4
*:piRNA--*:lincRNA--*:CDS (+)--*:intron	7
*:piRNA--*:lincRNA--*:CDS (+)--*:intron--*:upstream	5
*:piRNA--*:lincRNA--*:CDS (+)--*:intron--*:upstream--*:downstream	9
*:piRNA--*:lincRNA--*:gene (-)	4
*:piRNA--*:lincRNA--*:gene (-)--*:intron	20
*:piRNA--*:lincRNA--*:gene (-)--*:intron--*:upstream	4
*:piRNA--*:lincRNA--*:gene (-)--*:intron--*:upstream--*:downstream	8
*:piRNA--*:lincRNA--*:gene (-)--*:intron--*:downstream	10
*:piRNA--*:lincRNA--*:intron	7
*:piRNA--*:lincRNA--*:intron--*:upstream	1
*:piRNA--*:rRNA	42781
*:piRNA--*:rRNA--*:miRNA--*:CDS (+)--*:gene (-)--*:intron--*:upstream	1
*:piRNA--*:rRNA--*:miRNA--*:CDS (+)--*:intron	7
*:piRNA--*:rRNA--*:3'UTR (+)--*:5'UTR (+)--*:CDS (+)--*:gene (-)--*:intron	1
*:piRNA--*:rRNA--*:3'UTR (+)--*:5'UTR (+)--*:CDS (+)--*:gene (-)--*:intron--*:upstream	2
*:piRNA--*:rRNA--*:3'UTR (+)--*:5'UTR (+)--*:CDS (+)--*:gene (-)--*:intron--*:upstream--*:downstream	9
*:piRNA--*:rRNA--*:3'UTR (+)--*:CDS (+)--*:gene (-)--*:intron	2
*:piRNA--*:rRNA--*:3'UTR (+)--*:CDS (+)--*:gene (-)--*:intron--*:upstream--*:downstream	10
*:piRNA--*:rRNA--*:3'UTR (+)--*:CDS (+)--*:intron	87
*:piRNA--*:rRNA--*:3'UTR (+)--*:CDS (+)--*:intron--*:downstream	7
*:piRNA--*:rRNA--*:3'UTR (+)--*:gene (-)--*:intron	1
*:piRNA--*:rRNA--*:3'UTR (+)--*:gene (-)--*:intron--*:upstream	4
*:piRNA--*:rRNA--*:3'UTR (+)--*:gene (-)--*:intron--*:downstream	10
*:piRNA--*:rRNA--*:3'UTR (+)--*:intron	7
*:piRNA--*:rRNA--*:3'UTR (+)--*:intron--*:upstream	96
*:piRNA--*:rRNA--*:3'UTR (+)--*:intron--*:upstream--*:downstream	1
*:piRNA--*:rRNA--*:3'UTR (+)--*:intron--*:downstream	1
*:piRNA--*:rRNA--*:5'UTR (+)--*:CDS (+)--*:gene (-)--*:intron	3
*:piRNA--*:rRNA--*:5'UTR (+)--*:CDS (+)--*:gene (-)--*:intron--*:upstream	1
*:piRNA--*:rRNA--*:5'UTR (+)--*:CDS (+)--*:gene (-)--*:intron--*:upstream--*:downstream	1
*:piRNA--*:rRNA--*:5'UTR (+)--*:CDS (+)--*:gene (-)--*:intron--*:downstream	1
*:piRNA--*:rRNA--*:5'UTR (+)--*:CDS (+)--*:intron	2
*:piRNA--*:rRNA--*:5'UTR (+)--*:gene (-)--*:intron	7
*:piRNA--*:rRNA--*:5'UTR (+)--*:gene (-)--*:intron--*:upstream	2
*:piRNA--*:rRNA--*:5'UTR (+)--*:intron	12
*:piRNA--*:rRNA--*:5'UTR (+)--*:intron--*:upstream	12
*:piRNA--*:rRNA--*:CDS (+)	19
*:piRNA--*:rRNA--*:CDS (+)--*:gene (-)	7
*:piRNA--*:rRNA--*:CDS (+)--*:gene (-)--*:intron	16
*:piRNA--*:rRNA--*:CDS (+)--*:gene (-)--*:intron--*:upstream	3
*:piRNA--*:rRNA--*:CDS (+)--*:gene (-)--*:intron--*:upstream--*:downstream	5
*:piRNA--*:rRNA--*:CDS (+)--*:gene (-)--*:intron--*:downstream	13
*:piRNA--*:rRNA--*:CDS (+)--*:intron	16
*:piRNA--*:rRNA--*:CDS (+)--*:intron--*:upstream	2
*:piRNA--*:rRNA--*:CDS (+)--*:intron--*:upstream--*:downstream	5
*:piRNA--*:rRNA--*:CDS (+)--*:intron--*:downstream	2
*:piRNA--*:rRNA--*:CDS (+)--*:upstream	1
*:piRNA--*:rRNA--*:gene (-)	17
*:piRNA--*:rRNA--*:gene (-)--*:intron	79
*:piRNA--*:rRNA--*:gene (-)--*:intron--*:upstream	269
*:piRNA--*:rRNA--*:gene (-)--*:intron--*:upstream--*:downstream	1
*:piRNA--*:rRNA--*:gene (-)--*:intron--*:downstream	6
*:piRNA--*:rRNA--*:intron	2088
*:piRNA--*:rRNA--*:intron--*:upstream	107
*:piRNA--*:rRNA--*:intron--*:upstream--*:downstream	2
*:piRNA--*:rRNA--*:intron--*:downstream	17
*:piRNA--*:rRNA--*:upstream	2
*:piRNA--*:rRNA--*:downstream	2
*:piRNA--*:snRNA	482
*:piRNA--*:snRNA--*:miRNA--*:CDS (+)--*:gene (-)--*:intron--*:upstream	1
*:piRNA--*:snRNA--*:3'UTR (+)--*:CDS (+)--*:gene (-)--*:intron	1
*:piRNA--*:snRNA--*:3'UTR (+)--*:gene (-)--*:intron--*:upstream	1
*:piRNA--*:snRNA--*:3'UTR (+)--*:gene (-)--*:intron--*:upstream--*:downstream	1
*:piRNA--*:snRNA--*:3'UTR (+)--*:gene (-)--*:intron--*:downstream	6
*:piRNA--*:snRNA--*:3'UTR (+)--*:intron--*:downstream	1
*:piRNA--*:snRNA--*:5'UTR (+)--*:gene (-)--*:intron	1
*:piRNA--*:snRNA--*:CDS (+)--*:gene (-)--*:intron	2
*:piRNA--*:snRNA--*:CDS (+)--*:gene (-)--*:intron--*:upstream	3
*:piRNA--*:snRNA--*:CDS (+)--*:gene (-)--*:intron--*:upstream--*:downstream	3
*:piRNA--*:snRNA--*:CDS (+)--*:intron	2
*:piRNA--*:snRNA--*:CDS (+)--*:intron--*:upstream	1
*:piRNA--*:snRNA--*:gene (-)--*:intron	1
*:piRNA--*:snRNA--*:gene (-)--*:intron--*:upstream	1
*:piRNA--*:snRNA--*:gene (-)--*:intron--*:upstream--*:downstream	2
*:piRNA--*:snRNA--*:intron	738
*:piRNA--*:snRNA--*:intron--*:downstream	1
*:piRNA--*:snRNA--*:upstream	2
*:piRNA--*:snoRNA	22
*:piRNA--*:snoRNA--*:3'UTR (+)--*:5'UTR (+)--*:CDS (+)--*:gene (-)--*:intron--*:upstream--*:downstream	2
*:piRNA--*:snoRNA--*:3'UTR (+)--*:CDS (+)--*:gene (-)--*:intron	1
*:piRNA--*:snoRNA--*:3'UTR (+)--*:CDS (+)--*:gene (-)--*:intron--*:upstream	1
*:piRNA--*:snoRNA--*:3'UTR (+)--*:CDS (+)--*:gene (-)--*:intron--*:upstream--*:downstream	4
*:piRNA--*:snoRNA--*:3'UTR (+)--*:gene (-)--*:intron	1
*:piRNA--*:snoRNA--*:3'UTR (+)--*:intron--*:upstream--*:downstream	1
*:piRNA--*:snoRNA--*:3'UTR (+)--*:intron--*:downstream	1
*:piRNA--*:snoRNA--*:5'UTR (+)--*:gene (-)--*:intron	1
*:piRNA--*:snoRNA--*:CDS (+)--*:gene (-)--*:intron	5
*:piRNA--*:snoRNA--*:CDS (+)--*:gene (-)--*:intron--*:upstream	1
*:piRNA--*:snoRNA--*:CDS (+)--*:gene (-)--*:intron--*:upstream--*:downstream	3
*:piRNA--*:snoRNA--*:CDS (+)--*:gene (-)--*:intron--*:downstream	3
*:piRNA--*:snoRNA--*:CDS (+)--*:intron	6
*:piRNA--*:snoRNA--*:CDS (+)--*:intron--*:upstream	1
*:piRNA--*:snoRNA--*:gene (-)--*:intron	2
*:piRNA--*:snoRNA--*:gene (-)--*:intron--*:upstream	1
*:piRNA--*:snoRNA--*:gene (-)--*:intron--*:upstream--*:downstream	1
*:piRNA--*:snoRNA--*:gene (-)--*:intron--*:downstream	2
*:piRNA--*:snoRNA--*:intron	3
*:piRNA--*:snoRNA--*:intron--*:upstream	6
*:piRNA--*:snoRNA--*:downstream	1
*:piRNA--*:miRNA	18508
*:piRNA--*:miRNA--*:3'UTR (+)	1
*:piRNA--*:miRNA--*:3'UTR (+)--*:5'UTR (+)--*:CDS (+)--*:gene (-)--*:intron--*:upstream--*:downstream	4
*:piRNA--*:miRNA--*:3'UTR (+)--*:5'UTR (+)--*:CDS (+)--*:gene (-)--*:intron--*:downstream	1
*:piRNA--*:miRNA--*:3'UTR (+)--*:5'UTR (+)--*:CDS (+)--*:intron	2
*:piRNA--*:miRNA--*:3'UTR (+)--*:5'UTR (+)--*:gene (-)--*:intron	1
*:piRNA--*:miRNA--*:3'UTR (+)--*:5'UTR (+)--*:intron	1
*:piRNA--*:miRNA--*:3'UTR (+)--*:5'UTR (+)--*:intron--*:upstream	1
*:piRNA--*:miRNA--*:3'UTR (+)--*:5'UTR (+)--*:intron--*:downstream	2
*:piRNA--*:miRNA--*:3'UTR (+)--*:CDS (+)--*:gene (-)--*:intron	11
*:piRNA--*:miRNA--*:3'UTR (+)--*:CDS (+)--*:gene (-)--*:intron--*:upstream	18
*:piRNA--*:miRNA--*:3'UTR (+)--*:CDS (+)--*:gene (-)--*:intron--*:upstream--*:downstream	23
*:piRNA--*:miRNA--*:3'UTR (+)--*:CDS (+)--*:gene (-)--*:intron--*:downstream	31
*:piRNA--*:miRNA--*:3'UTR (+)--*:CDS (+)--*:intron	10
*:piRNA--*:miRNA--*:3'UTR (+)--*:CDS (+)--*:intron--*:upstream--*:downstream	3
*:piRNA--*:miRNA--*:3'UTR (+)--*:CDS (+)--*:intron--*:downstream	1
*:piRNA--*:miRNA--*:3'UTR (+)--*:gene (-)--*:intron	28
*:piRNA--*:miRNA--*:3'UTR (+)--*:gene (-)--*:intron--*:upstream	5
*:piRNA--*:miRNA--*:3'UTR (+)--*:gene (-)--*:intron--*:upstream--*:downstream	33
*:piRNA--*:miRNA--*:3'UTR (+)--*:gene (-)--*:intron--*:downstream	19
*:piRNA--*:miRNA--*:3'UTR (+)--*:intron	107
*:piRNA--*:miRNA--*:3'UTR (+)--*:intron--*:upstream	6
*:piRNA--*:miRNA--*:3'UTR (+)--*:intron--*:upstream--*:downstream	14
*:piRNA--*:miRNA--*:3'UTR (+)--*:intron--*:downstream	17
*:piRNA--*:miRNA--*:5'UTR (+)--*:CDS (+)--*:gene (-)--*:intron	27
*:piRNA--*:miRNA--*:5'UTR (+)--*:CDS (+)--*:gene (-)--*:intron--*:upstream	3
*:piRNA--*:miRNA--*:5'UTR (+)--*:CDS (+)--*:gene (-)--*:intron--*:upstream--*:downstream	47
*:piRNA--*:miRNA--*:5'UTR (+)--*:CDS (+)--*:gene (-)--*:intron--*:downstream	2
*:piRNA--*:miRNA--*:5'UTR (+)--*:CDS (+)--*:intron	7
*:piRNA--*:miRNA--*:5'UTR (+)--*:CDS (+)--*:intron--*:downstream	1
*:piRNA--*:miRNA--*:5'UTR (+)--*:gene (-)--*:intron	13
*:piRNA--*:miRNA--*:5'UTR (+)--*:gene (-)--*:intron--*:upstream	3
*:piRNA--*:miRNA--*:5'UTR (+)--*:gene (-)--*:intron--*:upstream--*:downstream	8
*:piRNA--*:miRNA--*:5'UTR (+)--*:intron	307
*:piRNA--*:miRNA--*:5'UTR (+)--*:intron--*:upstream	3
*:piRNA--*:miRNA--*:5'UTR (+)--*:intron--*:upstream--*:downstream	5
*:piRNA--*:miRNA--*:5'UTR (+)--*:intron--*:downstream	15
*:piRNA--*:miRNA--*:CDS (+)	6
*:piRNA--*:miRNA--*:CDS (+)--*:gene (-)	1
*:piRNA--*:miRNA--*:CDS (+)--*:gene (-)--*:intron	173
*:piRNA--*:miRNA--*:CDS (+)--*:gene (-)--*:intron--*:upstream	35
*:piRNA--*:miRNA--*:CDS (+)--*:gene (-)--*:intron--*:upstream--*:downstream	25
*:piRNA--*:miRNA--*:CDS (+)--*:gene (-)--*:intron--*:downstream	40
*:piRNA--*:miRNA--*:CDS (+)--*:intron	202
*:piRNA--*:miRNA--*:CDS (+)--*:intron--*:upstream	158
*:piRNA--*:miRNA--*:CDS (+)--*:intron--*:upstream--*:downstream	8
*:piRNA--*:miRNA--*:CDS (+)--*:intron--*:downstream	16
*:piRNA--*:miRNA--*:gene (-)	34
*:piRNA--*:miRNA--*:gene (-)--*:intron	192
*:piRNA--*:miRNA--*:gene (-)--*:intron--*:upstream	72
*:piRNA--*:miRNA--*:gene (-)--*:intron--*:upstream--*:downstream	396
*:piRNA--*:miRNA--*:gene (-)--*:intron--*:downstream	32
*:piRNA--*:miRNA--*:gene (-)--*:upstream--*:downstream	1
*:piRNA--*:miRNA--*:intron	1753
*:piRNA--*:miRNA--*:intron--*:upstream	508
*:piRNA--*:miRNA--*:intron--*:upstream--*:downstream	29
*:piRNA--*:miRNA--*:intron--*:downstream	164
*:piRNA--*:miRNA--*:upstream	4
*:piRNA--*:miRNA--*:downstream	30
*:piRNA--*:3'UTR (+)	103
*:piRNA--*:3'UTR (+)--*:5'UTR (+)--*:CDS (+)--*:gene (-)--*:intron	17
*:piRNA--*:3'UTR (+)--*:5'UTR (+)--*:CDS (+)--*:gene (-)--*:intron--*:upstream	37
*:piRNA--*:3'UTR (+)--*:5'UTR (+)--*:CDS (+)--*:gene (-)--*:intron--*:upstream--*:downstream	110
*:piRNA--*:3'UTR (+)--*:5'UTR (+)--*:CDS (+)--*:gene (-)--*:intron--*:downstream	16
*:piRNA--*:3'UTR (+)--*:5'UTR (+)--*:CDS (+)--*:intron	2
*:piRNA--*:3'UTR (+)--*:5'UTR (+)--*:CDS (+)--*:intron--*:upstream	2
*:piRNA--*:3'UTR (+)--*:5'UTR (+)--*:CDS (+)--*:intron--*:upstream--*:downstream	4
*:piRNA--*:3'UTR (+)--*:5'UTR (+)--*:CDS (+)--*:intron--*:downstream	5
*:piRNA--*:3'UTR (+)--*:5'UTR (+)--*:gene (-)--*:intron	3
*:piRNA--*:3'UTR (+)--*:5'UTR (+)--*:gene (-)--*:intron--*:upstream	6
*:piRNA--*:3'UTR (+)--*:5'UTR (+)--*:gene (-)--*:intron--*:upstream--*:downstream	7
*:piRNA--*:3'UTR (+)--*:5'UTR (+)--*:gene (-)--*:intron--*:downstream	3
*:piRNA--*:3'UTR (+)--*:5'UTR (+)--*:intron	6
*:piRNA--*:3'UTR (+)--*:5'UTR (+)--*:intron--*:upstream	34
*:piRNA--*:3'UTR (+)--*:5'UTR (+)--*:intron--*:upstream--*:downstream	7
*:piRNA--*:3'UTR (+)--*:5'UTR (+)--*:intron--*:downstream	2
*:piRNA--*:3'UTR (+)--*:CDS (+)	5
*:piRNA--*:3'UTR (+)--*:CDS (+)--*:gene (-)	1
*:piRNA--*:3'UTR (+)--*:CDS (+)--*:gene (-)--*:intron	8023
*:piRNA--*:3'UTR (+)--*:CDS (+)--*:gene (-)--*:intron--*:upstream	123
*:piRNA--*:3'UTR (+)--*:CDS (+)--*:gene (-)--*:intron--*:upstream--*:downstream	3098
*:piRNA--*:3'UTR (+)--*:CDS (+)--*:gene (-)--*:intron--*:downstream	108
*:piRNA--*:3'UTR (+)--*:CDS (+)--*:gene (-)--*:upstream	2
*:piRNA--*:3'UTR (+)--*:CDS (+)--*:intron	46
*:piRNA--*:3'UTR (+)--*:CDS (+)--*:intron--*:upstream	17
*:piRNA--*:3'UTR (+)--*:CDS (+)--*:intron--*:upstream--*:downstream	36
*:piRNA--*:3'UTR (+)--*:CDS (+)--*:intron--*:downstream	35
*:piRNA--*:3'UTR (+)--*:CDS (+)--*:downstream	3
*:piRNA--*:3'UTR (+)--*:gene (-)	9
*:piRNA--*:3'UTR (+)--*:gene (-)--*:intron	81
*:piRNA--*:3'UTR (+)--*:gene (-)--*:intron--*:upstream	66
*:piRNA--*:3'UTR (+)--*:gene (-)--*:intron--*:upstream--*:downstream	526
*:piRNA--*:3'UTR (+)--*:gene (-)--*:intron--*:downstream	124
*:piRNA--*:3'UTR (+)--*:gene (-)--*:upstream	1
*:piRNA--*:3'UTR (+)--*:intron	276
*:piRNA--*:3'UTR (+)--*:intron--*:upstream	224
*:piRNA--*:3'UTR (+)--*:intron--*:upstream--*:downstream	237
*:piRNA--*:3'UTR (+)--*:intron--*:downstream	1064
*:piRNA--*:5'UTR (+)	17
*:piRNA--*:5'UTR (+)--*:CDS (+)--*:gene (-)	7
*:piRNA--*:5'UTR (+)--*:CDS (+)--*:gene (-)--*:intron	72
*:piRNA--*:5'UTR (+)--*:CDS (+)--*:gene (-)--*:intron--*:upstream	84
*:piRNA--*:5'UTR (+)--*:CDS (+)--*:gene (-)--*:intron--*:upstream--*:downstream	290
*:piRNA--*:5'UTR (+)--*:CDS (+)--*:gene (-)--*:intron--*:downstream	145
*:piRNA--*:5'UTR (+)--*:CDS (+)--*:intron	39
*:piRNA--*:5'UTR (+)--*:CDS (+)--*:intron--*:upstream	30
*:piRNA--*:5'UTR (+)--*:CDS (+)--*:intron--*:upstream--*:downstream	14
*:piRNA--*:5'UTR (+)--*:CDS (+)--*:intron--*:downstream	3
*:piRNA--*:5'UTR (+)--*:gene (-)	1
*:piRNA--*:5'UTR (+)--*:gene (-)--*:intron	47
*:piRNA--*:5'UTR (+)--*:gene (-)--*:intron--*:upstream	10
*:piRNA--*:5'UTR (+)--*:gene (-)--*:intron--*:upstream--*:downstream	35
*:piRNA--*:5'UTR (+)--*:gene (-)--*:intron--*:downstream	10
*:piRNA--*:5'UTR (+)--*:intron	1586
*:piRNA--*:5'UTR (+)--*:intron--*:upstream	40
*:piRNA--*:5'UTR (+)--*:intron--*:upstream--*:downstream	90
*:piRNA--*:5'UTR (+)--*:intron--*:downstream	9
*:piRNA--*:5'UTR (+)--*:upstream	3
*:piRNA--*:CDS (+)	676
*:piRNA--*:CDS (+)--*:gene (-)	151
*:piRNA--*:CDS (+)--*:gene (-)--*:intron	957
*:piRNA--*:CDS (+)--*:gene (-)--*:intron--*:upstream	450
*:piRNA--*:CDS (+)--*:gene (-)--*:intron--*:upstream--*:downstream	375
*:piRNA--*:CDS (+)--*:gene (-)--*:intron--*:downstream	844
*:piRNA--*:CDS (+)--*:gene (-)--*:upstream	4
*:piRNA--*:CDS (+)--*:gene (-)--*:downstream	8
*:piRNA--*:CDS (+)--*:intron	3146
*:piRNA--*:CDS (+)--*:intron--*:upstream	190
*:piRNA--*:CDS (+)--*:intron--*:upstream--*:downstream	98
*:piRNA--*:CDS (+)--*:intron--*:downstream	161
*:piRNA--*:CDS (+)--*:upstream	33
*:piRNA--*:CDS (+)--*:downstream	5
*:piRNA--*:gene (-)	402
*:piRNA--*:gene (-)--*:intron	1322
*:piRNA--*:gene (-)--*:intron--*:upstream	429
*:piRNA--*:gene (-)--*:intron--*:upstream--*:downstream	402
*:piRNA--*:gene (-)--*:intron--*:downstream	582
*:piRNA--*:gene (-)--*:upstream	125
*:piRNA--*:gene (-)--*:downstream	3
*:piRNA--*:intron	73857
*:piRNA--*:intron--*:upstream	399093
*:piRNA--*:intron--*:upstream--*:downstream	97221
*:piRNA--*:intron--*:downstream	1139201
*:piRNA--*:upstream	5555
*:piRNA--*:upstream--*:downstream	10
*:piRNA--*:downstream	1826
*:lincRNA	48
*:lincRNA--*:snoRNA--*:CDS (+)--*:gene (-)--*:intron--*:downstream	1
*:lincRNA--*:miRNA	5
*:lincRNA--*:miRNA--*:5'UTR (+)--*:CDS (+)--*:gene (-)--*:intron	1
*:lincRNA--*:miRNA--*:5'UTR (+)--*:intron--*:upstream--*:downstream	1
*:lincRNA--*:miRNA--*:CDS (+)	3
*:lincRNA--*:miRNA--*:gene (-)	2
*:lincRNA--*:miRNA--*:gene (-)--*:intron	1
*:lincRNA--*:miRNA--*:intron	3
*:lincRNA--*:miRNA--*:intron--*:upstream	1
*:lincRNA--*:miRNA--*:intron--*:downstream	1
*:lincRNA--*:3'UTR (+)	2
*:lincRNA--*:3'UTR (+)--*:5'UTR (+)--*:CDS (+)--*:intron	1
*:lincRNA--*:3'UTR (+)--*:CDS (+)--*:gene (-)--*:intron	1
*:lincRNA--*:3'UTR (+)--*:CDS (+)--*:gene (-)--*:intron--*:upstream--*:downstream	1
*:lincRNA--*:3'UTR (+)--*:CDS (+)--*:gene (-)--*:intron--*:downstream	2
*:lincRNA--*:3'UTR (+)--*:CDS (+)--*:intron	1
*:lincRNA--*:3'UTR (+)--*:gene (-)--*:intron--*:downstream	1
*:lincRNA--*:3'UTR (+)--*:intron	1
*:lincRNA--*:3'UTR (+)--*:intron--*:downstream	1
*:lincRNA--*:5'UTR (+)--*:CDS (+)--*:intron	5
*:lincRNA--*:CDS (+)	4
*:lincRNA--*:CDS (+)--*:gene (-)	3
*:lincRNA--*:CDS (+)--*:gene (-)--*:intron	6
*:lincRNA--*:CDS (+)--*:gene (-)--*:intron--*:upstream	2
*:lincRNA--*:CDS (+)--*:intron	4
*:lincRNA--*:CDS (+)--*:intron--*:upstream	2
*:lincRNA--*:gene (-)	5
*:lincRNA--*:gene (-)--*:intron	3
*:lincRNA--*:gene (-)--*:intron--*:upstream	1
*:lincRNA--*:intron	13
*:rRNA	38739
*:rRNA--*:miRNA--*:CDS (+)--*:gene (-)--*:intron	4
*:rRNA--*:miRNA--*:intron	11
*:rRNA--*:CDS (+)	4
*:rRNA--*:CDS (+)--*:gene (-)--*:intron	1
*:rRNA--*:CDS (+)--*:gene (-)--*:intron--*:upstream	1
*:rRNA--*:gene (-)	8
*:rRNA--*:gene (-)--*:intron	4
*:rRNA--*:gene (-)--*:intron--*:upstream	2
*:rRNA--*:gene (-)--*:intron--*:downstream	1
*:rRNA--*:gene (-)--*:upstream	1
*:rRNA--*:intron	75
*:rRNA--*:intron--*:upstream	1
*:rRNA--*:intron--*:downstream	3
*:rRNA--*:downstream	2
*:snRNA	30439
*:snRNA--*:3'UTR (+)	1
*:snRNA--*:3'UTR (+)--*:5'UTR (+)--*:gene (-)--*:intron--*:upstream--*:downstream	2
*:snRNA--*:3'UTR (+)--*:5'UTR (+)--*:gene (-)--*:intron--*:downstream	1
*:snRNA--*:3'UTR (+)--*:CDS (+)--*:gene (-)--*:intron	1
*:snRNA--*:3'UTR (+)--*:CDS (+)--*:intron	2
*:snRNA--*:3'UTR (+)--*:gene (-)--*:intron	1
*:snRNA--*:3'UTR (+)--*:intron	2
*:snRNA--*:5'UTR (+)--*:CDS (+)--*:gene (-)--*:intron	4
*:snRNA--*:5'UTR (+)--*:CDS (+)--*:gene (-)--*:intron--*:upstream	2
*:snRNA--*:5'UTR (+)--*:gene (-)--*:intron--*:downstream	1
*:snRNA--*:CDS (+)	59
*:snRNA--*:CDS (+)--*:gene (-)--*:intron	70
*:snRNA--*:CDS (+)--*:gene (-)--*:intron--*:upstream	4
*:snRNA--*:CDS (+)--*:gene (-)--*:intron--*:upstream--*:downstream	1
*:snRNA--*:CDS (+)--*:gene (-)--*:intron--*:downstream	269
*:snRNA--*:CDS (+)--*:intron	4
*:snRNA--*:gene (-)	15
*:snRNA--*:gene (-)--*:intron	21
*:snRNA--*:gene (-)--*:intron--*:upstream	1
*:snRNA--*:gene (-)--*:intron--*:downstream	7
*:snRNA--*:intron	100
*:snRNA--*:intron--*:upstream	1
*:snRNA--*:intron--*:downstream	1
*:snRNA--*:upstream	349
*:snoRNA	31220
*:snoRNA--*:miRNA--*:intron	1
*:snoRNA--*:3'UTR (+)--*:5'UTR (+)--*:CDS (+)--*:gene (-)--*:intron--*:upstream--*:downstream	3
*:snoRNA--*:3'UTR (+)--*:5'UTR (+)--*:gene (-)--*:intron--*:downstream	3
*:snoRNA--*:3'UTR (+)--*:CDS (+)--*:gene (-)--*:intron--*:downstream	1
*:snoRNA--*:3'UTR (+)--*:CDS (+)--*:intron--*:upstream	3
*:snoRNA--*:3'UTR (+)--*:gene (-)--*:intron--*:upstream--*:downstream	1
*:snoRNA--*:3'UTR (+)--*:gene (-)--*:intron--*:downstream	1
*:snoRNA--*:3'UTR (+)--*:intron	8
*:snoRNA--*:3'UTR (+)--*:intron--*:upstream	2
*:snoRNA--*:5'UTR (+)--*:CDS (+)--*:gene (-)--*:intron	1
*:snoRNA--*:5'UTR (+)--*:CDS (+)--*:gene (-)--*:intron--*:upstream--*:downstream	1
*:snoRNA--*:5'UTR (+)--*:CDS (+)--*:intron	1
*:snoRNA--*:5'UTR (+)--*:intron	1
*:snoRNA--*:CDS (+)	7
*:snoRNA--*:CDS (+)--*:gene (-)--*:intron	7
*:snoRNA--*:CDS (+)--*:gene (-)--*:intron--*:upstream	3
*:snoRNA--*:CDS (+)--*:gene (-)--*:intron--*:downstream	8
*:snoRNA--*:CDS (+)--*:intron	11
*:snoRNA--*:CDS (+)--*:intron--*:upstream	4
*:snoRNA--*:CDS (+)--*:intron--*:upstream--*:downstream	2
*:snoRNA--*:CDS (+)--*:intron--*:downstream	1
*:snoRNA--*:gene (-)	6
*:snoRNA--*:gene (-)--*:intron	17
*:snoRNA--*:gene (-)--*:intron--*:upstream--*:downstream	2
*:snoRNA--*:gene (-)--*:intron--*:downstream	1
*:snoRNA--*:gene (-)--*:upstream	2
*:snoRNA--*:intron	351
*:snoRNA--*:intron--*:upstream	4
*:snoRNA--*:intron--*:upstream--*:downstream	1
*:snoRNA--*:intron--*:downstream	42
*:snoRNA--*:upstream	2
*:snoRNA--*:downstream	5
*:miRNA	7338763
*:miRNA--*:3'UTR (+)	148
*:miRNA--*:3'UTR (+)--*:5'UTR (+)--*:CDS (+)--*:gene (-)--*:intron--*:upstream	2
*:miRNA--*:3'UTR (+)--*:5'UTR (+)--*:CDS (+)--*:gene (-)--*:intron--*:downstream	1
*:miRNA--*:3'UTR (+)--*:5'UTR (+)--*:gene (-)--*:intron	1
*:miRNA--*:3'UTR (+)--*:5'UTR (+)--*:gene (-)--*:intron--*:upstream	3
*:miRNA--*:3'UTR (+)--*:5'UTR (+)--*:intron	3
*:miRNA--*:3'UTR (+)--*:5'UTR (+)--*:intron--*:upstream--*:downstream	2
*:miRNA--*:3'UTR (+)--*:CDS (+)	3
*:miRNA--*:3'UTR (+)--*:CDS (+)--*:gene (-)--*:intron	29
*:miRNA--*:3'UTR (+)--*:CDS (+)--*:gene (-)--*:intron--*:upstream	5
*:miRNA--*:3'UTR (+)--*:CDS (+)--*:gene (-)--*:intron--*:upstream--*:downstream	2
*:miRNA--*:3'UTR (+)--*:CDS (+)--*:gene (-)--*:intron--*:downstream	16
*:miRNA--*:3'UTR (+)--*:CDS (+)--*:intron	37
*:miRNA--*:3'UTR (+)--*:CDS (+)--*:intron--*:upstream	15
*:miRNA--*:3'UTR (+)--*:CDS (+)--*:intron--*:upstream--*:downstream	16
*:miRNA--*:3'UTR (+)--*:CDS (+)--*:intron--*:downstream	3
*:miRNA--*:3'UTR (+)--*:gene (-)	4
*:miRNA--*:3'UTR (+)--*:gene (-)--*:intron	52
*:miRNA--*:3'UTR (+)--*:gene (-)--*:intron--*:upstream	7
*:miRNA--*:3'UTR (+)--*:gene (-)--*:intron--*:upstream--*:downstream	14
*:miRNA--*:3'UTR (+)--*:gene (-)--*:intron--*:downstream	5
*:miRNA--*:3'UTR (+)--*:intron	265
*:miRNA--*:3'UTR (+)--*:intron--*:upstream	19
*:miRNA--*:3'UTR (+)--*:intron--*:upstream--*:downstream	75
*:miRNA--*:3'UTR (+)--*:intron--*:downstream	38
*:miRNA--*:3'UTR (+)--*:upstream	1
*:miRNA--*:3'UTR (+)--*:downstream	2
*:miRNA--*:5'UTR (+)	862
*:miRNA--*:5'UTR (+)--*:CDS (+)	1
*:miRNA--*:5'UTR (+)--*:CDS (+)--*:gene (-)--*:intron	16
*:miRNA--*:5'UTR (+)--*:CDS (+)--*:gene (-)--*:intron--*:upstream	6
*:miRNA--*:5'UTR (+)--*:CDS (+)--*:gene (-)--*:intron--*:downstream	1
*:miRNA--*:5'UTR (+)--*:CDS (+)--*:intron	6
*:miRNA--*:5'UTR (+)--*:CDS (+)--*:intron--*:upstream--*:downstream	2
*:miRNA--*:5'UTR (+)--*:gene (-)	1
*:miRNA--*:5'UTR (+)--*:gene (-)--*:intron	22
*:miRNA--*:5'UTR (+)--*:gene (-)--*:intron--*:upstream	5
*:miRNA--*:5'UTR (+)--*:gene (-)--*:intron--*:upstream--*:downstream	2
*:miRNA--*:5'UTR (+)--*:gene (-)--*:intron--*:downstream	1
*:miRNA--*:5'UTR (+)--*:intron	435
*:miRNA--*:5'UTR (+)--*:intron--*:upstream	42
*:miRNA--*:5'UTR (+)--*:upstream	2
*:miRNA--*:CDS (+)	2565
*:miRNA--*:CDS (+)--*:gene (-)	131
*:miRNA--*:CDS (+)--*:gene (-)--*:intron	1630
*:miRNA--*:CDS (+)--*:gene (-)--*:intron--*:upstream	43
*:miRNA--*:CDS (+)--*:gene (-)--*:intron--*:upstream--*:downstream	23
*:miRNA--*:CDS (+)--*:gene (-)--*:intron--*:downstream	93
*:miRNA--*:CDS (+)--*:gene (-)--*:upstream	1
*:miRNA--*:CDS (+)--*:gene (-)--*:downstream	3
*:miRNA--*:CDS (+)--*:intron	902
*:miRNA--*:CDS (+)--*:intron--*:upstream	72
*:miRNA--*:CDS (+)--*:intron--*:upstream--*:downstream	12
*:miRNA--*:CDS (+)--*:intron--*:downstream	26
*:miRNA--*:CDS (+)--*:upstream	2
*:miRNA--*:CDS (+)--*:downstream	1
*:miRNA--*:gene (-)	3330
*:miRNA--*:gene (-)--*:intron	1757
*:miRNA--*:gene (-)--*:intron--*:upstream	78
*:miRNA--*:gene (-)--*:intron--*:upstream--*:downstream	111
*:miRNA--*:gene (-)--*:intron--*:downstream	381
*:miRNA--*:gene (-)--*:upstream	3
*:miRNA--*:gene (-)--*:downstream	25
*:miRNA--*:intron	139365
*:miRNA--*:intron--*:upstream	627
*:miRNA--*:intron--*:upstream--*:downstream	34
*:miRNA--*:intron--*:downstream	839
*:miRNA--*:upstream	634
*:miRNA--*:upstream--*:downstream	4
*:miRNA--*:downstream	11094
*:3'UTR (+)	6649
*:3'UTR (+)--*:5'UTR (+)	3
*:3'UTR (+)--*:5'UTR (+)--*:CDS (+)	1
*:3'UTR (+)--*:5'UTR (+)--*:CDS (+)--*:gene (-)--*:intron	13
*:3'UTR (+)--*:5'UTR (+)--*:CDS (+)--*:gene (-)--*:intron--*:upstream	13
*:3'UTR (+)--*:5'UTR (+)--*:CDS (+)--*:gene (-)--*:intron--*:upstream--*:downstream	14
*:3'UTR (+)--*:5'UTR (+)--*:CDS (+)--*:gene (-)--*:intron--*:downstream	6
*:3'UTR (+)--*:5'UTR (+)--*:CDS (+)--*:intron	4
*:3'UTR (+)--*:5'UTR (+)--*:CDS (+)--*:intron--*:upstream	9
*:3'UTR (+)--*:5'UTR (+)--*:CDS (+)--*:intron--*:upstream--*:downstream	3
*:3'UTR (+)--*:5'UTR (+)--*:CDS (+)--*:intron--*:downstream	1
*:3'UTR (+)--*:5'UTR (+)--*:CDS (+)--*:upstream	1
*:3'UTR (+)--*:5'UTR (+)--*:gene (-)--*:intron	3
*:3'UTR (+)--*:5'UTR (+)--*:gene (-)--*:intron--*:upstream	2
*:3'UTR (+)--*:5'UTR (+)--*:gene (-)--*:intron--*:downstream	3
*:3'UTR (+)--*:5'UTR (+)--*:intron	9
*:3'UTR (+)--*:5'UTR (+)--*:intron--*:upstream	12
*:3'UTR (+)--*:5'UTR (+)--*:intron--*:upstream--*:downstream	7
*:3'UTR (+)--*:5'UTR (+)--*:intron--*:downstream	3
*:3'UTR (+)--*:CDS (+)	21
*:3'UTR (+)--*:CDS (+)--*:gene (-)	8
*:3'UTR (+)--*:CDS (+)--*:gene (-)--*:intron	118
*:3'UTR (+)--*:CDS (+)--*:gene (-)--*:intron--*:upstream	110
*:3'UTR (+)--*:CDS (+)--*:gene (-)--*:intron--*:upstream--*:downstream	32
*:3'UTR (+)--*:CDS (+)--*:gene (-)--*:intron--*:downstream	55
*:3'UTR (+)--*:CDS (+)--*:intron	94
*:3'UTR (+)--*:CDS (+)--*:intron--*:upstream	18
*:3'UTR (+)--*:CDS (+)--*:intron--*:upstream--*:downstream	10
*:3'UTR (+)--*:CDS (+)--*:intron--*:downstream	20
*:3'UTR (+)--*:CDS (+)--*:downstream	3
*:3'UTR (+)--*:gene (-)	56
*:3'UTR (+)--*:gene (-)--*:intron	155
*:3'UTR (+)--*:gene (-)--*:intron--*:upstream	65
*:3'UTR (+)--*:gene (-)--*:intron--*:upstream--*:downstream	39
*:3'UTR (+)--*:gene (-)--*:intron--*:downstream	223
*:3'UTR (+)--*:gene (-)--*:upstream	4
*:3'UTR (+)--*:gene (-)--*:downstream	1
*:3'UTR (+)--*:intron	2440
*:3'UTR (+)--*:intron--*:upstream	304
*:3'UTR (+)--*:intron--*:upstream--*:downstream	88
*:3'UTR (+)--*:intron--*:downstream	2231
*:3'UTR (+)--*:upstream	24
*:3'UTR (+)--*:downstream	26
*:5'UTR (+)	4031
*:5'UTR (+)--*:CDS (+)	39
*:5'UTR (+)--*:CDS (+)--*:gene (-)	10
*:5'UTR (+)--*:CDS (+)--*:gene (-)--*:intron	66
*:5'UTR (+)--*:CDS (+)--*:gene (-)--*:intron--*:upstream	48
*:5'UTR (+)--*:CDS (+)--*:gene (-)--*:intron--*:upstream--*:downstream	23
*:5'UTR (+)--*:CDS (+)--*:gene (-)--*:intron--*:downstream	27
*:5'UTR (+)--*:CDS (+)--*:gene (-)--*:upstream	3
*:5'UTR (+)--*:CDS (+)--*:gene (-)--*:downstream	2
*:5'UTR (+)--*:CDS (+)--*:intron	79
*:5'UTR (+)--*:CDS (+)--*:intron--*:upstream	11
*:5'UTR (+)--*:CDS (+)--*:intron--*:downstream	2
*:5'UTR (+)--*:CDS (+)--*:upstream	1
*:5'UTR (+)--*:CDS (+)--*:downstream	1
*:5'UTR (+)--*:gene (-)	23
*:5'UTR (+)--*:gene (-)--*:intron	61
*:5'UTR (+)--*:gene (-)--*:intron--*:upstream	9
*:5'UTR (+)--*:gene (-)--*:intron--*:upstream--*:downstream	2
*:5'UTR (+)--*:gene (-)--*:intron--*:downstream	3
*:5'UTR (+)--*:gene (-)--*:upstream	2
*:5'UTR (+)--*:intron	6754
*:5'UTR (+)--*:intron--*:upstream	84
*:5'UTR (+)--*:intron--*:upstream--*:downstream	90
*:5'UTR (+)--*:intron--*:downstream	11
*:5'UTR (+)--*:upstream	62
*:5'UTR (+)--*:downstream	1
*:CDS (+)	74171
*:CDS (+)--*:gene (-)	1669
*:CDS (+)--*:gene (-)--*:intron	1702
*:CDS (+)--*:gene (-)--*:intron--*:upstream	573
*:CDS (+)--*:gene (-)--*:intron--*:upstream--*:downstream	201
*:CDS (+)--*:gene (-)--*:intron--*:downstream	280
*:CDS (+)--*:gene (-)--*:upstream	73
*:CDS (+)--*:gene (-)--*:upstream--*:downstream	23
*:CDS (+)--*:gene (-)--*:downstream	16
*:CDS (+)--*:intron	18957
*:CDS (+)--*:intron--*:upstream	3618
*:CDS (+)--*:intron--*:upstream--*:downstream	48
*:CDS (+)--*:intron--*:downstream	260
*:CDS (+)--*:upstream	116
*:CDS (+)--*:upstream--*:downstream	6
*:CDS (+)--*:downstream	66
*:gene (-)	42102
*:gene (-)--*:intron	14703
*:gene (-)--*:intron--*:upstream	915
*:gene (-)--*:intron--*:upstream--*:downstream	291
*:gene (-)--*:intron--*:downstream	390
*:gene (-)--*:upstream	535
*:gene (-)--*:upstream--*:downstream	3
*:gene (-)--*:downstream	126
*:intron	363673
*:intron--*:upstream	129325
*:intron--*:upstream--*:downstream	1600
*:intron--*:downstream	36390
*:upstream	322958
*:upstream--*:downstream	368
*:downstream	20786
