# Supplementary material for: mmannot: How to improve small–RNA annotation?
Source: PLoS One. 2020 May 28;15(5):e0231738. doi: 10.1371/journal.pone.0231738 (PMC7255610; doi:10.1371/journal.pone.0231738)
Supplement: S2 File — (GZ) [file pone.0231738.s002.gz › Data/Counts/DR/SRR1265742_default.csv]

Type	SRR1265742
*:CDS (+)	75201
*:CDS (+)--*:5'UTR (+)	39
*:CDS (+)--*:5'UTR (+)--*:3'UTR (+)	1
*:CDS (+)--*:5'UTR (+)--*:3'UTR (+)--*:miRNA--*:piRNA--*:gene (-)--*:intron--*:upstream--*:downstream	4
*:CDS (+)--*:5'UTR (+)--*:3'UTR (+)--*:miRNA--*:piRNA--*:gene (-)--*:intron--*:downstream	1
*:CDS (+)--*:5'UTR (+)--*:3'UTR (+)--*:miRNA--*:piRNA--*:intron	2
*:CDS (+)--*:5'UTR (+)--*:3'UTR (+)--*:miRNA--*:gene (-)--*:intron--*:upstream	2
*:CDS (+)--*:5'UTR (+)--*:3'UTR (+)--*:miRNA--*:gene (-)--*:intron--*:downstream	1
*:CDS (+)--*:5'UTR (+)--*:3'UTR (+)--*:snoRNA--*:piRNA--*:gene (-)--*:intron--*:upstream--*:downstream	2
*:CDS (+)--*:5'UTR (+)--*:3'UTR (+)--*:snoRNA--*:gene (-)--*:intron--*:upstream--*:downstream	3
*:CDS (+)--*:5'UTR (+)--*:3'UTR (+)--*:rRNA--*:piRNA--*:gene (-)--*:intron	1
*:CDS (+)--*:5'UTR (+)--*:3'UTR (+)--*:rRNA--*:piRNA--*:gene (-)--*:intron--*:upstream	2
*:CDS (+)--*:5'UTR (+)--*:3'UTR (+)--*:rRNA--*:piRNA--*:gene (-)--*:intron--*:upstream--*:downstream	9
*:CDS (+)--*:5'UTR (+)--*:3'UTR (+)--*:lincRNA--*:piRNA--*:pseudogene--*:gene (-)--*:intron--*:upstream--*:downstream	1
*:CDS (+)--*:5'UTR (+)--*:3'UTR (+)--*:lincRNA--*:piRNA--*:gene (-)--*:intron--*:upstream	1
*:CDS (+)--*:5'UTR (+)--*:3'UTR (+)--*:lincRNA--*:piRNA--*:gene (-)--*:intron--*:upstream--*:downstream	1
*:CDS (+)--*:5'UTR (+)--*:3'UTR (+)--*:lincRNA--*:piRNA--*:gene (-)--*:intron--*:downstream	2
*:CDS (+)--*:5'UTR (+)--*:3'UTR (+)--*:lincRNA--*:piRNA--*:intron	2
*:CDS (+)--*:5'UTR (+)--*:3'UTR (+)--*:lincRNA--*:piRNA--*:intron--*:upstream--*:downstream	4
*:CDS (+)--*:5'UTR (+)--*:3'UTR (+)--*:lincRNA--*:piRNA--*:intron--*:downstream	5
*:CDS (+)--*:5'UTR (+)--*:3'UTR (+)--*:lincRNA--*:intron	1
*:CDS (+)--*:5'UTR (+)--*:3'UTR (+)--*:piRNA--*:pseudogene--*:gene (-)--*:intron--*:upstream--*:downstream	1
*:CDS (+)--*:5'UTR (+)--*:3'UTR (+)--*:piRNA--*:gene (-)--*:intron	18
*:CDS (+)--*:5'UTR (+)--*:3'UTR (+)--*:piRNA--*:gene (-)--*:intron--*:upstream	37
*:CDS (+)--*:5'UTR (+)--*:3'UTR (+)--*:piRNA--*:gene (-)--*:intron--*:upstream--*:downstream	312
*:CDS (+)--*:5'UTR (+)--*:3'UTR (+)--*:piRNA--*:gene (-)--*:intron--*:downstream	16
*:CDS (+)--*:5'UTR (+)--*:3'UTR (+)--*:piRNA--*:intron	2
*:CDS (+)--*:5'UTR (+)--*:3'UTR (+)--*:piRNA--*:intron--*:upstream	2
*:CDS (+)--*:5'UTR (+)--*:3'UTR (+)--*:piRNA--*:intron--*:upstream--*:downstream	4
*:CDS (+)--*:5'UTR (+)--*:3'UTR (+)--*:piRNA--*:intron--*:downstream	5
*:CDS (+)--*:5'UTR (+)--*:3'UTR (+)--*:gene (-)--*:intron	12
*:CDS (+)--*:5'UTR (+)--*:3'UTR (+)--*:gene (-)--*:intron--*:upstream	13
*:CDS (+)--*:5'UTR (+)--*:3'UTR (+)--*:gene (-)--*:intron--*:upstream--*:downstream	15
*:CDS (+)--*:5'UTR (+)--*:3'UTR (+)--*:gene (-)--*:intron--*:downstream	56
*:CDS (+)--*:5'UTR (+)--*:3'UTR (+)--*:intron	4
*:CDS (+)--*:5'UTR (+)--*:3'UTR (+)--*:intron--*:upstream	9
*:CDS (+)--*:5'UTR (+)--*:3'UTR (+)--*:intron--*:upstream--*:downstream	3
*:CDS (+)--*:5'UTR (+)--*:3'UTR (+)--*:intron--*:downstream	1
*:CDS (+)--*:5'UTR (+)--*:3'UTR (+)--*:upstream	1
*:CDS (+)--*:5'UTR (+)--*:miRNA	1
*:CDS (+)--*:5'UTR (+)--*:miRNA--*:lincRNA--*:gene (-)--*:intron	1
*:CDS (+)--*:5'UTR (+)--*:miRNA--*:piRNA--*:gene (-)--*:intron	27
*:CDS (+)--*:5'UTR (+)--*:miRNA--*:piRNA--*:gene (-)--*:intron--*:upstream	3
*:CDS (+)--*:5'UTR (+)--*:miRNA--*:piRNA--*:gene (-)--*:intron--*:upstream--*:downstream	48
*:CDS (+)--*:5'UTR (+)--*:miRNA--*:piRNA--*:gene (-)--*:intron--*:downstream	2
*:CDS (+)--*:5'UTR (+)--*:miRNA--*:piRNA--*:intron	6
*:CDS (+)--*:5'UTR (+)--*:miRNA--*:piRNA--*:intron--*:downstream	1
*:CDS (+)--*:5'UTR (+)--*:miRNA--*:gene (-)--*:intron	17
*:CDS (+)--*:5'UTR (+)--*:miRNA--*:gene (-)--*:intron--*:upstream	6
*:CDS (+)--*:5'UTR (+)--*:miRNA--*:gene (-)--*:intron--*:downstream	1
*:CDS (+)--*:5'UTR (+)--*:miRNA--*:intron	8
*:CDS (+)--*:5'UTR (+)--*:miRNA--*:intron--*:upstream--*:downstream	2
*:CDS (+)--*:5'UTR (+)--*:snoRNA--*:gene (-)--*:intron	1
*:CDS (+)--*:5'UTR (+)--*:snoRNA--*:gene (-)--*:intron--*:upstream--*:downstream	1
*:CDS (+)--*:5'UTR (+)--*:snoRNA--*:intron	1
*:CDS (+)--*:5'UTR (+)--*:snRNA--*:gene (-)--*:intron	4
*:CDS (+)--*:5'UTR (+)--*:snRNA--*:gene (-)--*:intron--*:upstream	2
*:CDS (+)--*:5'UTR (+)--*:rRNA--*:piRNA--*:gene (-)--*:intron	2
*:CDS (+)--*:5'UTR (+)--*:rRNA--*:piRNA--*:gene (-)--*:intron--*:upstream	1
*:CDS (+)--*:5'UTR (+)--*:rRNA--*:piRNA--*:gene (-)--*:intron--*:upstream--*:downstream	1
*:CDS (+)--*:5'UTR (+)--*:rRNA--*:gene (-)--*:intron	1
*:CDS (+)--*:5'UTR (+)--*:rRNA--*:gene (-)--*:intron--*:downstream	1
*:CDS (+)--*:5'UTR (+)--*:rRNA--*:intron	2
*:CDS (+)--*:5'UTR (+)--*:lincRNA--*:piRNA--*:gene (-)--*:intron	3
*:CDS (+)--*:5'UTR (+)--*:lincRNA--*:piRNA--*:gene (-)--*:intron--*:upstream	1
*:CDS (+)--*:5'UTR (+)--*:lincRNA--*:piRNA--*:intron	9
*:CDS (+)--*:5'UTR (+)--*:lincRNA--*:piRNA--*:intron--*:upstream	2
*:CDS (+)--*:5'UTR (+)--*:lincRNA--*:piRNA--*:intron--*:upstream--*:downstream	3
*:CDS (+)--*:5'UTR (+)--*:lincRNA--*:piRNA--*:intron--*:downstream	1
*:CDS (+)--*:5'UTR (+)--*:lincRNA--*:intron	6
*:CDS (+)--*:5'UTR (+)--*:piRNA	1
*:CDS (+)--*:5'UTR (+)--*:piRNA--*:pseudogene--*:gene (-)--*:intron--*:upstream	1
*:CDS (+)--*:5'UTR (+)--*:piRNA--*:pseudogene--*:gene (-)--*:intron--*:upstream--*:downstream	1
*:CDS (+)--*:5'UTR (+)--*:piRNA--*:gene (-)	7
*:CDS (+)--*:5'UTR (+)--*:piRNA--*:gene (-)--*:intron	68
*:CDS (+)--*:5'UTR (+)--*:piRNA--*:gene (-)--*:intron--*:upstream	84
*:CDS (+)--*:5'UTR (+)--*:piRNA--*:gene (-)--*:intron--*:upstream--*:downstream	91
*:CDS (+)--*:5'UTR (+)--*:piRNA--*:gene (-)--*:intron--*:downstream	55
*:CDS (+)--*:5'UTR (+)--*:piRNA--*:intron	37
*:CDS (+)--*:5'UTR (+)--*:piRNA--*:intron--*:upstream	30
*:CDS (+)--*:5'UTR (+)--*:piRNA--*:intron--*:upstream--*:downstream	13
*:CDS (+)--*:5'UTR (+)--*:piRNA--*:intron--*:downstream	4
*:CDS (+)--*:5'UTR (+)--*:pseudogene--*:gene (-)--*:intron	2
*:CDS (+)--*:5'UTR (+)--*:pseudogene--*:intron--*:upstream	1
*:CDS (+)--*:5'UTR (+)--*:gene (-)	8
*:CDS (+)--*:5'UTR (+)--*:gene (-)--*:intron	73
*:CDS (+)--*:5'UTR (+)--*:gene (-)--*:intron--*:upstream	50
*:CDS (+)--*:5'UTR (+)--*:gene (-)--*:intron--*:upstream--*:downstream	23
*:CDS (+)--*:5'UTR (+)--*:gene (-)--*:intron--*:downstream	67
*:CDS (+)--*:5'UTR (+)--*:gene (-)--*:upstream	3
*:CDS (+)--*:5'UTR (+)--*:gene (-)--*:downstream	2
*:CDS (+)--*:5'UTR (+)--*:intron	85
*:CDS (+)--*:5'UTR (+)--*:intron--*:upstream	12
*:CDS (+)--*:5'UTR (+)--*:intron--*:upstream--*:downstream	1
*:CDS (+)--*:5'UTR (+)--*:intron--*:downstream	2
*:CDS (+)--*:5'UTR (+)--*:upstream	1
*:CDS (+)--*:5'UTR (+)--*:downstream	1
*:CDS (+)--*:3'UTR (+)	22
*:CDS (+)--*:3'UTR (+)--*:miRNA	3
*:CDS (+)--*:3'UTR (+)--*:miRNA--*:piRNA--*:gene (-)--*:intron	12
*:CDS (+)--*:3'UTR (+)--*:miRNA--*:piRNA--*:gene (-)--*:intron--*:upstream	18
*:CDS (+)--*:3'UTR (+)--*:miRNA--*:piRNA--*:gene (-)--*:intron--*:upstream--*:downstream	25
*:CDS (+)--*:3'UTR (+)--*:miRNA--*:piRNA--*:gene (-)--*:intron--*:downstream	31
*:CDS (+)--*:3'UTR (+)--*:miRNA--*:piRNA--*:intron	10
*:CDS (+)--*:3'UTR (+)--*:miRNA--*:piRNA--*:intron--*:upstream--*:downstream	3
*:CDS (+)--*:3'UTR (+)--*:miRNA--*:piRNA--*:intron--*:downstream	1
*:CDS (+)--*:3'UTR (+)--*:miRNA--*:gene (-)--*:intron	29
*:CDS (+)--*:3'UTR (+)--*:miRNA--*:gene (-)--*:intron--*:upstream	5
*:CDS (+)--*:3'UTR (+)--*:miRNA--*:gene (-)--*:intron--*:upstream--*:downstream	2
*:CDS (+)--*:3'UTR (+)--*:miRNA--*:gene (-)--*:intron--*:downstream	18
*:CDS (+)--*:3'UTR (+)--*:miRNA--*:intron	37
*:CDS (+)--*:3'UTR (+)--*:miRNA--*:intron--*:upstream	15
*:CDS (+)--*:3'UTR (+)--*:miRNA--*:intron--*:upstream--*:downstream	16
*:CDS (+)--*:3'UTR (+)--*:miRNA--*:intron--*:downstream	3
*:CDS (+)--*:3'UTR (+)--*:snoRNA--*:piRNA--*:pseudogene--*:gene (-)--*:intron	1
*:CDS (+)--*:3'UTR (+)--*:snoRNA--*:piRNA--*:gene (-)--*:intron	1
*:CDS (+)--*:3'UTR (+)--*:snoRNA--*:piRNA--*:gene (-)--*:intron--*:upstream	1
*:CDS (+)--*:3'UTR (+)--*:snoRNA--*:piRNA--*:gene (-)--*:intron--*:upstream--*:downstream	4
*:CDS (+)--*:3'UTR (+)--*:snoRNA--*:gene (-)--*:intron--*:downstream	1
*:CDS (+)--*:3'UTR (+)--*:snoRNA--*:intron--*:upstream	3
*:CDS (+)--*:3'UTR (+)--*:snRNA--*:piRNA--*:gene (-)--*:intron	1
*:CDS (+)--*:3'UTR (+)--*:snRNA--*:gene (-)--*:intron	1
*:CDS (+)--*:3'UTR (+)--*:snRNA--*:intron	2
*:CDS (+)--*:3'UTR (+)--*:rRNA--*:piRNA--*:gene (-)--*:intron	2
*:CDS (+)--*:3'UTR (+)--*:rRNA--*:piRNA--*:gene (-)--*:intron--*:upstream--*:downstream	9
*:CDS (+)--*:3'UTR (+)--*:rRNA--*:piRNA--*:gene (-)--*:intron--*:downstream	1
*:CDS (+)--*:3'UTR (+)--*:rRNA--*:piRNA--*:intron--*:downstream	7
*:CDS (+)--*:3'UTR (+)--*:rRNA--*:gene (-)--*:intron--*:upstream--*:downstream	1
*:CDS (+)--*:3'UTR (+)--*:rRNA--*:intron	87
*:CDS (+)--*:3'UTR (+)--*:lincRNA--*:piRNA--*:gene (-)--*:intron	3
*:CDS (+)--*:3'UTR (+)--*:lincRNA--*:piRNA--*:gene (-)--*:intron--*:upstream	2
*:CDS (+)--*:3'UTR (+)--*:lincRNA--*:piRNA--*:gene (-)--*:intron--*:upstream--*:downstream	5
*:CDS (+)--*:3'UTR (+)--*:lincRNA--*:piRNA--*:gene (-)--*:intron--*:downstream	3
*:CDS (+)--*:3'UTR (+)--*:lincRNA--*:piRNA--*:intron	5
*:CDS (+)--*:3'UTR (+)--*:lincRNA--*:piRNA--*:intron--*:upstream--*:downstream	9
*:CDS (+)--*:3'UTR (+)--*:lincRNA--*:piRNA--*:intron--*:downstream	3
*:CDS (+)--*:3'UTR (+)--*:lincRNA--*:gene (-)--*:intron	1
*:CDS (+)--*:3'UTR (+)--*:lincRNA--*:gene (-)--*:intron--*:upstream--*:downstream	1
*:CDS (+)--*:3'UTR (+)--*:lincRNA--*:gene (-)--*:intron--*:downstream	2
*:CDS (+)--*:3'UTR (+)--*:lincRNA--*:intron	1
*:CDS (+)--*:3'UTR (+)--*:piRNA	5
*:CDS (+)--*:3'UTR (+)--*:piRNA--*:pseudogene--*:gene (-)--*:intron--*:upstream	8
*:CDS (+)--*:3'UTR (+)--*:piRNA--*:pseudogene--*:gene (-)--*:intron--*:upstream--*:downstream	2
*:CDS (+)--*:3'UTR (+)--*:piRNA--*:gene (-)--*:intron	8021
*:CDS (+)--*:3'UTR (+)--*:piRNA--*:gene (-)--*:intron--*:upstream	124
*:CDS (+)--*:3'UTR (+)--*:piRNA--*:gene (-)--*:intron--*:upstream--*:downstream	3102
*:CDS (+)--*:3'UTR (+)--*:piRNA--*:gene (-)--*:intron--*:downstream	107
*:CDS (+)--*:3'UTR (+)--*:piRNA--*:gene (-)--*:upstream	2
*:CDS (+)--*:3'UTR (+)--*:piRNA--*:intron	41
*:CDS (+)--*:3'UTR (+)--*:piRNA--*:intron--*:upstream	20
*:CDS (+)--*:3'UTR (+)--*:piRNA--*:intron--*:upstream--*:downstream	37
*:CDS (+)--*:3'UTR (+)--*:piRNA--*:intron--*:downstream	34
*:CDS (+)--*:3'UTR (+)--*:piRNA--*:downstream	3
*:CDS (+)--*:3'UTR (+)--*:pseudogene--*:gene (-)--*:intron	2
*:CDS (+)--*:3'UTR (+)--*:gene (-)	9
*:CDS (+)--*:3'UTR (+)--*:gene (-)--*:intron	123
*:CDS (+)--*:3'UTR (+)--*:gene (-)--*:intron--*:upstream	114
*:CDS (+)--*:3'UTR (+)--*:gene (-)--*:intron--*:upstream--*:downstream	35
*:CDS (+)--*:3'UTR (+)--*:gene (-)--*:intron--*:downstream	58
*:CDS (+)--*:3'UTR (+)--*:intron	101
*:CDS (+)--*:3'UTR (+)--*:intron--*:upstream	19
*:CDS (+)--*:3'UTR (+)--*:intron--*:upstream--*:downstream	10
*:CDS (+)--*:3'UTR (+)--*:intron--*:downstream	22
*:CDS (+)--*:3'UTR (+)--*:downstream	3
*:CDS (+)--*:miRNA	2903
*:CDS (+)--*:miRNA--*:snRNA--*:gene (-)--*:intron--*:upstream	1
*:CDS (+)--*:miRNA--*:rRNA--*:piRNA--*:gene (-)--*:intron--*:upstream	1
*:CDS (+)--*:miRNA--*:rRNA--*:piRNA--*:intron	7
*:CDS (+)--*:miRNA--*:rRNA--*:gene (-)--*:intron	4
*:CDS (+)--*:miRNA--*:lincRNA	3
*:CDS (+)--*:miRNA--*:lincRNA--*:piRNA--*:gene (-)--*:intron--*:upstream	4
*:CDS (+)--*:miRNA--*:lincRNA--*:piRNA--*:gene (-)--*:intron--*:upstream--*:downstream	1
*:CDS (+)--*:miRNA--*:lincRNA--*:gene (-)	1
*:CDS (+)--*:miRNA--*:piRNA	3
*:CDS (+)--*:miRNA--*:piRNA--*:gene (-)	1
*:CDS (+)--*:miRNA--*:piRNA--*:gene (-)--*:intron	176
*:CDS (+)--*:miRNA--*:piRNA--*:gene (-)--*:intron--*:upstream	35
*:CDS (+)--*:miRNA--*:piRNA--*:gene (-)--*:intron--*:upstream--*:downstream	23
*:CDS (+)--*:miRNA--*:piRNA--*:gene (-)--*:intron--*:downstream	37
*:CDS (+)--*:miRNA--*:piRNA--*:intron	204
*:CDS (+)--*:miRNA--*:piRNA--*:intron--*:upstream	158
*:CDS (+)--*:miRNA--*:piRNA--*:intron--*:upstream--*:downstream	8
*:CDS (+)--*:miRNA--*:piRNA--*:intron--*:downstream	15
*:CDS (+)--*:miRNA--*:pseudogene--*:gene (-)--*:intron	10
*:CDS (+)--*:miRNA--*:pseudogene--*:gene (-)--*:intron--*:upstream	2
*:CDS (+)--*:miRNA--*:pseudogene--*:gene (-)--*:intron--*:downstream	1
*:CDS (+)--*:miRNA--*:pseudogene--*:intron	1
*:CDS (+)--*:miRNA--*:gene (-)	141
*:CDS (+)--*:miRNA--*:gene (-)--*:intron	1637
*:CDS (+)--*:miRNA--*:gene (-)--*:intron--*:upstream	43
*:CDS (+)--*:miRNA--*:gene (-)--*:intron--*:upstream--*:downstream	23
*:CDS (+)--*:miRNA--*:gene (-)--*:intron--*:downstream	96
*:CDS (+)--*:miRNA--*:gene (-)--*:upstream	1
*:CDS (+)--*:miRNA--*:gene (-)--*:upstream--*:downstream	1
*:CDS (+)--*:miRNA--*:gene (-)--*:downstream	3
*:CDS (+)--*:miRNA--*:intron	907
*:CDS (+)--*:miRNA--*:intron--*:upstream	72
*:CDS (+)--*:miRNA--*:intron--*:upstream--*:downstream	12
*:CDS (+)--*:miRNA--*:intron--*:downstream	27
*:CDS (+)--*:miRNA--*:upstream	2
*:CDS (+)--*:miRNA--*:downstream	1
*:CDS (+)--*:snoRNA	7
*:CDS (+)--*:snoRNA--*:lincRNA--*:gene (-)--*:intron--*:downstream	1
*:CDS (+)--*:snoRNA--*:piRNA--*:gene (-)--*:intron	5
*:CDS (+)--*:snoRNA--*:piRNA--*:gene (-)--*:intron--*:upstream	1
*:CDS (+)--*:snoRNA--*:piRNA--*:gene (-)--*:intron--*:upstream--*:downstream	2
*:CDS (+)--*:snoRNA--*:piRNA--*:gene (-)--*:intron--*:downstream	3
*:CDS (+)--*:snoRNA--*:piRNA--*:intron	6
*:CDS (+)--*:snoRNA--*:piRNA--*:intron--*:upstream	1
*:CDS (+)--*:snoRNA--*:pseudogene--*:gene (-)--*:intron	1
*:CDS (+)--*:snoRNA--*:gene (-)--*:intron	7
*:CDS (+)--*:snoRNA--*:gene (-)--*:intron--*:upstream	3
*:CDS (+)--*:snoRNA--*:gene (-)--*:intron--*:upstream--*:downstream	1
*:CDS (+)--*:snoRNA--*:gene (-)--*:intron--*:downstream	8
*:CDS (+)--*:snoRNA--*:intron	11
*:CDS (+)--*:snoRNA--*:intron--*:upstream	4
*:CDS (+)--*:snoRNA--*:intron--*:upstream--*:downstream	2
*:CDS (+)--*:snoRNA--*:intron--*:downstream	1
*:CDS (+)--*:snRNA	59
*:CDS (+)--*:snRNA--*:piRNA--*:gene (-)--*:intron	2
*:CDS (+)--*:snRNA--*:piRNA--*:gene (-)--*:intron--*:upstream	3
*:CDS (+)--*:snRNA--*:piRNA--*:gene (-)--*:intron--*:upstream--*:downstream	3
*:CDS (+)--*:snRNA--*:piRNA--*:intron	1
*:CDS (+)--*:snRNA--*:gene (-)--*:intron	70
*:CDS (+)--*:snRNA--*:gene (-)--*:intron--*:upstream	4
*:CDS (+)--*:snRNA--*:gene (-)--*:intron--*:upstream--*:downstream	1
*:CDS (+)--*:snRNA--*:gene (-)--*:intron--*:downstream	269
*:CDS (+)--*:snRNA--*:intron	5
*:CDS (+)--*:snRNA--*:intron--*:upstream	1
*:CDS (+)--*:rRNA	23
*:CDS (+)--*:rRNA--*:piRNA--*:gene (-)--*:intron	2
*:CDS (+)--*:rRNA--*:piRNA--*:gene (-)--*:intron--*:upstream--*:downstream	5
*:CDS (+)--*:rRNA--*:piRNA--*:gene (-)--*:intron--*:downstream	8
*:CDS (+)--*:rRNA--*:piRNA--*:intron	1
*:CDS (+)--*:rRNA--*:piRNA--*:intron--*:upstream	1
*:CDS (+)--*:rRNA--*:piRNA--*:intron--*:upstream--*:downstream	2
*:CDS (+)--*:rRNA--*:gene (-)	7
*:CDS (+)--*:rRNA--*:gene (-)--*:intron	15
*:CDS (+)--*:rRNA--*:gene (-)--*:intron--*:upstream	4
*:CDS (+)--*:rRNA--*:gene (-)--*:intron--*:downstream	4
*:CDS (+)--*:rRNA--*:intron	15
*:CDS (+)--*:rRNA--*:intron--*:upstream	1
*:CDS (+)--*:rRNA--*:intron--*:upstream--*:downstream	3
*:CDS (+)--*:rRNA--*:intron--*:downstream	2
*:CDS (+)--*:rRNA--*:upstream	1
*:CDS (+)--*:lincRNA	7
*:CDS (+)--*:lincRNA--*:piRNA	1
*:CDS (+)--*:lincRNA--*:piRNA--*:gene (-)	1
*:CDS (+)--*:lincRNA--*:piRNA--*:gene (-)--*:intron	6
*:CDS (+)--*:lincRNA--*:piRNA--*:gene (-)--*:intron--*:upstream	4
*:CDS (+)--*:lincRNA--*:piRNA--*:gene (-)--*:intron--*:upstream--*:downstream	3
*:CDS (+)--*:lincRNA--*:piRNA--*:gene (-)--*:intron--*:downstream	4
*:CDS (+)--*:lincRNA--*:piRNA--*:intron	5
*:CDS (+)--*:lincRNA--*:piRNA--*:intron--*:upstream	6
*:CDS (+)--*:lincRNA--*:piRNA--*:intron--*:upstream--*:downstream	9
*:CDS (+)--*:lincRNA--*:gene (-)	3
*:CDS (+)--*:lincRNA--*:gene (-)--*:intron	7
*:CDS (+)--*:lincRNA--*:gene (-)--*:intron--*:upstream	2
*:CDS (+)--*:lincRNA--*:gene (-)--*:intron--*:upstream--*:downstream	1
*:CDS (+)--*:lincRNA--*:intron	7
*:CDS (+)--*:lincRNA--*:intron--*:upstream	2
*:CDS (+)--*:piRNA	309
*:CDS (+)--*:piRNA--*:pseudogene--*:gene (-)--*:intron	12
*:CDS (+)--*:piRNA--*:pseudogene--*:gene (-)--*:intron--*:upstream	1
*:CDS (+)--*:piRNA--*:pseudogene--*:gene (-)--*:intron--*:upstream--*:downstream	9
*:CDS (+)--*:piRNA--*:pseudogene--*:intron	20
*:CDS (+)--*:piRNA--*:gene (-)	55
*:CDS (+)--*:piRNA--*:gene (-)--*:intron	923
*:CDS (+)--*:piRNA--*:gene (-)--*:intron--*:upstream	438
*:CDS (+)--*:piRNA--*:gene (-)--*:intron--*:upstream--*:downstream	363
*:CDS (+)--*:piRNA--*:gene (-)--*:intron--*:downstream	839
*:CDS (+)--*:piRNA--*:gene (-)--*:upstream	4
*:CDS (+)--*:piRNA--*:gene (-)--*:downstream	7
*:CDS (+)--*:piRNA--*:intron	3019
*:CDS (+)--*:piRNA--*:intron--*:upstream	171
*:CDS (+)--*:piRNA--*:intron--*:upstream--*:downstream	97
*:CDS (+)--*:piRNA--*:intron--*:downstream	267
*:CDS (+)--*:piRNA--*:upstream	33
*:CDS (+)--*:piRNA--*:downstream	2
*:CDS (+)--*:pseudogene	6
*:CDS (+)--*:pseudogene--*:gene (-)	3
*:CDS (+)--*:pseudogene--*:gene (-)--*:intron	7
*:CDS (+)--*:pseudogene--*:gene (-)--*:intron--*:upstream	2
*:CDS (+)--*:pseudogene--*:gene (-)--*:intron--*:downstream	1
*:CDS (+)--*:pseudogene--*:intron	11
*:CDS (+)--*:gene (-)	1803
*:CDS (+)--*:gene (-)--*:intron	1741
*:CDS (+)--*:gene (-)--*:intron--*:upstream	586
*:CDS (+)--*:gene (-)--*:intron--*:upstream--*:downstream	203
*:CDS (+)--*:gene (-)--*:intron--*:downstream	284
*:CDS (+)--*:gene (-)--*:upstream	73
*:CDS (+)--*:gene (-)--*:upstream--*:downstream	23
*:CDS (+)--*:gene (-)--*:downstream	17
*:CDS (+)--*:intron	19150
*:CDS (+)--*:intron--*:upstream	3654
*:CDS (+)--*:intron--*:upstream--*:downstream	51
*:CDS (+)--*:intron--*:downstream	266
*:CDS (+)--*:upstream	125
*:CDS (+)--*:upstream--*:downstream	6
*:CDS (+)--*:downstream	69
*:5'UTR (+)	4061
*:5'UTR (+)--*:3'UTR (+)	3
*:5'UTR (+)--*:3'UTR (+)--*:miRNA--*:piRNA--*:gene (-)--*:intron	1
*:5'UTR (+)--*:3'UTR (+)--*:miRNA--*:piRNA--*:intron	1
*:5'UTR (+)--*:3'UTR (+)--*:miRNA--*:piRNA--*:intron--*:upstream	1
*:5'UTR (+)--*:3'UTR (+)--*:miRNA--*:piRNA--*:intron--*:downstream	1
*:5'UTR (+)--*:3'UTR (+)--*:miRNA--*:gene (-)--*:intron	1
*:5'UTR (+)--*:3'UTR (+)--*:miRNA--*:gene (-)--*:intron--*:upstream	3
*:5'UTR (+)--*:3'UTR (+)--*:miRNA--*:gene (-)--*:intron--*:downstream	1
*:5'UTR (+)--*:3'UTR (+)--*:miRNA--*:intron	3
*:5'UTR (+)--*:3'UTR (+)--*:miRNA--*:intron--*:upstream--*:downstream	2
*:5'UTR (+)--*:3'UTR (+)--*:miRNA--*:intron--*:downstream	1
*:5'UTR (+)--*:3'UTR (+)--*:snoRNA--*:gene (-)--*:intron--*:downstream	3
*:5'UTR (+)--*:3'UTR (+)--*:snRNA--*:gene (-)--*:intron--*:upstream--*:downstream	2
*:5'UTR (+)--*:3'UTR (+)--*:snRNA--*:gene (-)--*:intron--*:downstream	1
*:5'UTR (+)--*:3'UTR (+)--*:piRNA--*:gene (-)--*:intron	3
*:5'UTR (+)--*:3'UTR (+)--*:piRNA--*:gene (-)--*:intron--*:upstream	6
*:5'UTR (+)--*:3'UTR (+)--*:piRNA--*:gene (-)--*:intron--*:upstream--*:downstream	7
*:5'UTR (+)--*:3'UTR (+)--*:piRNA--*:gene (-)--*:intron--*:downstream	3
*:5'UTR (+)--*:3'UTR (+)--*:piRNA--*:intron	5
*:5'UTR (+)--*:3'UTR (+)--*:piRNA--*:intron--*:upstream	35
*:5'UTR (+)--*:3'UTR (+)--*:piRNA--*:intron--*:upstream--*:downstream	7
*:5'UTR (+)--*:3'UTR (+)--*:piRNA--*:intron--*:downstream	2
*:5'UTR (+)--*:3'UTR (+)--*:gene (-)--*:intron	4
*:5'UTR (+)--*:3'UTR (+)--*:gene (-)--*:intron--*:upstream	2
*:5'UTR (+)--*:3'UTR (+)--*:gene (-)--*:intron--*:downstream	3
*:5'UTR (+)--*:3'UTR (+)--*:intron	11
*:5'UTR (+)--*:3'UTR (+)--*:intron--*:upstream	12
*:5'UTR (+)--*:3'UTR (+)--*:intron--*:upstream--*:downstream	7
*:5'UTR (+)--*:3'UTR (+)--*:intron--*:downstream	5
*:5'UTR (+)--*:miRNA	863
*:5'UTR (+)--*:miRNA--*:lincRNA--*:intron--*:upstream--*:downstream	1
*:5'UTR (+)--*:miRNA--*:piRNA--*:gene (-)--*:intron	14
*:5'UTR (+)--*:miRNA--*:piRNA--*:gene (-)--*:intron--*:upstream	3
*:5'UTR (+)--*:miRNA--*:piRNA--*:gene (-)--*:intron--*:upstream--*:downstream	8
*:5'UTR (+)--*:miRNA--*:piRNA--*:intron	303
*:5'UTR (+)--*:miRNA--*:piRNA--*:intron--*:upstream	3
*:5'UTR (+)--*:miRNA--*:piRNA--*:intron--*:upstream--*:downstream	5
*:5'UTR (+)--*:miRNA--*:piRNA--*:intron--*:downstream	2
*:5'UTR (+)--*:miRNA--*:gene (-)	1
*:5'UTR (+)--*:miRNA--*:gene (-)--*:intron	22
*:5'UTR (+)--*:miRNA--*:gene (-)--*:intron--*:upstream	5
*:5'UTR (+)--*:miRNA--*:gene (-)--*:intron--*:upstream--*:downstream	2
*:5'UTR (+)--*:miRNA--*:gene (-)--*:intron--*:downstream	1
*:5'UTR (+)--*:miRNA--*:intron	441
*:5'UTR (+)--*:miRNA--*:intron--*:upstream	42
*:5'UTR (+)--*:miRNA--*:intron--*:downstream	13
*:5'UTR (+)--*:miRNA--*:upstream	2
*:5'UTR (+)--*:snoRNA--*:piRNA--*:gene (-)--*:intron	1
*:5'UTR (+)--*:snoRNA--*:intron	1
*:5'UTR (+)--*:snRNA--*:piRNA--*:gene (-)--*:intron	1
*:5'UTR (+)--*:snRNA--*:gene (-)--*:intron--*:downstream	1
*:5'UTR (+)--*:rRNA--*:piRNA--*:intron--*:upstream	1
*:5'UTR (+)--*:rRNA--*:gene (-)--*:intron	7
*:5'UTR (+)--*:rRNA--*:gene (-)--*:intron--*:upstream	2
*:5'UTR (+)--*:rRNA--*:intron	12
*:5'UTR (+)--*:rRNA--*:intron--*:upstream	11
*:5'UTR (+)--*:lincRNA--*:piRNA--*:gene (-)--*:intron	1
*:5'UTR (+)--*:piRNA	13
*:5'UTR (+)--*:piRNA--*:pseudogene--*:gene (-)--*:intron--*:downstream	1
*:5'UTR (+)--*:piRNA--*:gene (-)	1
*:5'UTR (+)--*:piRNA--*:gene (-)--*:intron	45
*:5'UTR (+)--*:piRNA--*:gene (-)--*:intron--*:upstream	11
*:5'UTR (+)--*:piRNA--*:gene (-)--*:intron--*:upstream--*:downstream	35
*:5'UTR (+)--*:piRNA--*:gene (-)--*:intron--*:downstream	10
*:5'UTR (+)--*:piRNA--*:intron	1662
*:5'UTR (+)--*:piRNA--*:intron--*:upstream	38
*:5'UTR (+)--*:piRNA--*:intron--*:upstream--*:downstream	90
*:5'UTR (+)--*:piRNA--*:intron--*:downstream	7
*:5'UTR (+)--*:piRNA--*:upstream	3
*:5'UTR (+)--*:gene (-)	23
*:5'UTR (+)--*:gene (-)--*:intron	63
*:5'UTR (+)--*:gene (-)--*:intron--*:upstream	9
*:5'UTR (+)--*:gene (-)--*:intron--*:upstream--*:downstream	2
*:5'UTR (+)--*:gene (-)--*:intron--*:downstream	4
*:5'UTR (+)--*:gene (-)--*:upstream	2
*:5'UTR (+)--*:intron	7163
*:5'UTR (+)--*:intron--*:upstream	88
*:5'UTR (+)--*:intron--*:upstream--*:downstream	93
*:5'UTR (+)--*:intron--*:downstream	13
*:5'UTR (+)--*:upstream	63
*:5'UTR (+)--*:downstream	1
*:3'UTR (+)	7347
*:3'UTR (+)--*:miRNA	151
*:3'UTR (+)--*:miRNA--*:lincRNA--*:piRNA--*:gene (-)--*:intron--*:upstream--*:downstream	1
*:3'UTR (+)--*:miRNA--*:piRNA--*:gene (-)--*:intron	29
*:3'UTR (+)--*:miRNA--*:piRNA--*:gene (-)--*:intron--*:upstream	5
*:3'UTR (+)--*:miRNA--*:piRNA--*:gene (-)--*:intron--*:upstream--*:downstream	32
*:3'UTR (+)--*:miRNA--*:piRNA--*:gene (-)--*:intron--*:downstream	18
*:3'UTR (+)--*:miRNA--*:piRNA--*:intron	105
*:3'UTR (+)--*:miRNA--*:piRNA--*:intron--*:upstream	6
*:3'UTR (+)--*:miRNA--*:piRNA--*:intron--*:upstream--*:downstream	13
*:3'UTR (+)--*:miRNA--*:piRNA--*:intron--*:downstream	16
*:3'UTR (+)--*:miRNA--*:gene (-)	4
*:3'UTR (+)--*:miRNA--*:gene (-)--*:intron	52
*:3'UTR (+)--*:miRNA--*:gene (-)--*:intron--*:upstream	7
*:3'UTR (+)--*:miRNA--*:gene (-)--*:intron--*:upstream--*:downstream	14
*:3'UTR (+)--*:miRNA--*:gene (-)--*:intron--*:downstream	5
*:3'UTR (+)--*:miRNA--*:intron	268
*:3'UTR (+)--*:miRNA--*:intron--*:upstream	19
*:3'UTR (+)--*:miRNA--*:intron--*:upstream--*:downstream	75
*:3'UTR (+)--*:miRNA--*:intron--*:downstream	39
*:3'UTR (+)--*:miRNA--*:upstream	1
*:3'UTR (+)--*:miRNA--*:downstream	2
*:3'UTR (+)--*:snoRNA--*:piRNA--*:gene (-)--*:intron	1
*:3'UTR (+)--*:snoRNA--*:piRNA--*:intron--*:upstream--*:downstream	1
*:3'UTR (+)--*:snoRNA--*:piRNA--*:intron--*:downstream	1
*:3'UTR (+)--*:snoRNA--*:gene (-)--*:intron--*:upstream--*:downstream	1
*:3'UTR (+)--*:snoRNA--*:gene (-)--*:intron--*:downstream	1
*:3'UTR (+)--*:snoRNA--*:intron	8
*:3'UTR (+)--*:snoRNA--*:intron--*:upstream	2
*:3'UTR (+)--*:snRNA	1
*:3'UTR (+)--*:snRNA--*:piRNA--*:gene (-)--*:intron--*:upstream	1
*:3'UTR (+)--*:snRNA--*:piRNA--*:gene (-)--*:intron--*:upstream--*:downstream	1
*:3'UTR (+)--*:snRNA--*:piRNA--*:gene (-)--*:intron--*:downstream	6
*:3'UTR (+)--*:snRNA--*:piRNA--*:intron--*:downstream	1
*:3'UTR (+)--*:snRNA--*:gene (-)--*:intron	1
*:3'UTR (+)--*:snRNA--*:intron	2
*:3'UTR (+)--*:rRNA--*:piRNA--*:gene (-)--*:intron	1
*:3'UTR (+)--*:rRNA--*:piRNA--*:gene (-)--*:intron--*:upstream	4
*:3'UTR (+)--*:rRNA--*:piRNA--*:intron	6
*:3'UTR (+)--*:rRNA--*:piRNA--*:intron--*:upstream	96
*:3'UTR (+)--*:rRNA--*:piRNA--*:intron--*:upstream--*:downstream	1
*:3'UTR (+)--*:rRNA--*:piRNA--*:intron--*:downstream	1
*:3'UTR (+)--*:rRNA--*:gene (-)--*:intron--*:downstream	10
*:3'UTR (+)--*:rRNA--*:intron	1
*:3'UTR (+)--*:lincRNA	2
*:3'UTR (+)--*:lincRNA--*:piRNA--*:gene (-)--*:intron--*:upstream	1
*:3'UTR (+)--*:lincRNA--*:piRNA--*:gene (-)--*:intron--*:upstream--*:downstream	2
*:3'UTR (+)--*:lincRNA--*:piRNA--*:gene (-)--*:intron--*:downstream	1
*:3'UTR (+)--*:lincRNA--*:gene (-)--*:intron--*:downstream	1
*:3'UTR (+)--*:lincRNA--*:intron	1
*:3'UTR (+)--*:lincRNA--*:intron--*:downstream	1
*:3'UTR (+)--*:piRNA	100
*:3'UTR (+)--*:piRNA--*:pseudogene--*:gene (-)	1
*:3'UTR (+)--*:piRNA--*:pseudogene--*:gene (-)--*:intron--*:upstream	1
*:3'UTR (+)--*:piRNA--*:pseudogene--*:gene (-)--*:intron--*:upstream--*:downstream	2
*:3'UTR (+)--*:piRNA--*:gene (-)	3
*:3'UTR (+)--*:piRNA--*:gene (-)--*:intron	79
*:3'UTR (+)--*:piRNA--*:gene (-)--*:intron--*:upstream	64
*:3'UTR (+)--*:piRNA--*:gene (-)--*:intron--*:upstream--*:downstream	486
*:3'UTR (+)--*:piRNA--*:gene (-)--*:intron--*:downstream	119
*:3'UTR (+)--*:piRNA--*:gene (-)--*:upstream	1
*:3'UTR (+)--*:piRNA--*:intron	276
*:3'UTR (+)--*:piRNA--*:intron--*:upstream	221
*:3'UTR (+)--*:piRNA--*:intron--*:upstream--*:downstream	245
*:3'UTR (+)--*:piRNA--*:intron--*:downstream	1040
*:3'UTR (+)--*:pseudogene--*:intron	1
*:3'UTR (+)--*:gene (-)	62
*:3'UTR (+)--*:gene (-)--*:intron	157
*:3'UTR (+)--*:gene (-)--*:intron--*:upstream	67
*:3'UTR (+)--*:gene (-)--*:intron--*:upstream--*:downstream	82
*:3'UTR (+)--*:gene (-)--*:intron--*:downstream	239
*:3'UTR (+)--*:gene (-)--*:upstream	4
*:3'UTR (+)--*:gene (-)--*:downstream	1
*:3'UTR (+)--*:intron	2454
*:3'UTR (+)--*:intron--*:upstream	304
*:3'UTR (+)--*:intron--*:upstream--*:downstream	90
*:3'UTR (+)--*:intron--*:downstream	2261
*:3'UTR (+)--*:upstream	24
*:3'UTR (+)--*:downstream	45
*:miRNA	7450376
*:miRNA--*:snoRNA--*:intron	1
*:miRNA--*:rRNA--*:intron	11
*:miRNA--*:lincRNA	5
*:miRNA--*:lincRNA--*:gene (-)	1
*:miRNA--*:lincRNA--*:gene (-)--*:intron	1
*:miRNA--*:lincRNA--*:intron	3
*:miRNA--*:lincRNA--*:intron--*:upstream	1
*:miRNA--*:lincRNA--*:intron--*:downstream	1
*:miRNA--*:piRNA	1932
*:miRNA--*:piRNA--*:gene (-)	23
*:miRNA--*:piRNA--*:gene (-)--*:intron	188
*:miRNA--*:piRNA--*:gene (-)--*:intron--*:upstream	72
*:miRNA--*:piRNA--*:gene (-)--*:intron--*:upstream--*:downstream	396
*:miRNA--*:piRNA--*:gene (-)--*:intron--*:downstream	32
*:miRNA--*:piRNA--*:intron	1575
*:miRNA--*:piRNA--*:intron--*:upstream	506
*:miRNA--*:piRNA--*:intron--*:upstream--*:downstream	25
*:miRNA--*:piRNA--*:intron--*:downstream	153
*:miRNA--*:piRNA--*:upstream	2
*:miRNA--*:piRNA--*:downstream	6
*:miRNA--*:pseudogene	2
*:miRNA--*:gene (-)	3332
*:miRNA--*:gene (-)--*:intron	1766
*:miRNA--*:gene (-)--*:intron--*:upstream	78
*:miRNA--*:gene (-)--*:intron--*:upstream--*:downstream	110
*:miRNA--*:gene (-)--*:intron--*:downstream	381
*:miRNA--*:gene (-)--*:upstream	3
*:miRNA--*:gene (-)--*:downstream	25
*:miRNA--*:intron	139555
*:miRNA--*:intron--*:upstream	630
*:miRNA--*:intron--*:upstream--*:downstream	38
*:miRNA--*:intron--*:downstream	847
*:miRNA--*:upstream	636
*:miRNA--*:upstream--*:downstream	4
*:miRNA--*:downstream	11118
*:snoRNA	31319
*:snoRNA--*:piRNA	4
*:snoRNA--*:piRNA--*:pseudogene--*:gene (-)--*:intron	1
*:snoRNA--*:piRNA--*:gene (-)--*:intron	2
*:snoRNA--*:piRNA--*:gene (-)--*:intron--*:upstream	1
*:snoRNA--*:piRNA--*:gene (-)--*:intron--*:upstream--*:downstream	1
*:snoRNA--*:piRNA--*:gene (-)--*:intron--*:downstream	2
*:snoRNA--*:piRNA--*:intron	3
*:snoRNA--*:piRNA--*:intron--*:upstream	6
*:snoRNA--*:piRNA--*:downstream	1
*:snoRNA--*:gene (-)	6
*:snoRNA--*:gene (-)--*:intron	17
*:snoRNA--*:gene (-)--*:intron--*:upstream--*:downstream	2
*:snoRNA--*:gene (-)--*:intron--*:downstream	1
*:snoRNA--*:gene (-)--*:upstream	2
*:snoRNA--*:intron	349
*:snoRNA--*:intron--*:upstream	4
*:snoRNA--*:intron--*:upstream--*:downstream	1
*:snoRNA--*:intron--*:downstream	43
*:snoRNA--*:upstream	2
*:snoRNA--*:downstream	5
*:snRNA	30908
*:snRNA--*:piRNA	19
*:snRNA--*:piRNA--*:gene (-)--*:intron--*:upstream	1
*:snRNA--*:piRNA--*:gene (-)--*:intron--*:upstream--*:downstream	2
*:snRNA--*:piRNA--*:intron	36
*:snRNA--*:piRNA--*:upstream	1
*:snRNA--*:gene (-)	15
*:snRNA--*:gene (-)--*:intron	22
*:snRNA--*:gene (-)--*:intron--*:upstream	1
*:snRNA--*:gene (-)--*:intron--*:downstream	7
*:snRNA--*:intron	803
*:snRNA--*:intron--*:upstream	1
*:snRNA--*:intron--*:downstream	2
*:snRNA--*:upstream	350
*:rRNA	81686
*:rRNA--*:piRNA	86
*:rRNA--*:piRNA--*:gene (-)	6
*:rRNA--*:piRNA--*:gene (-)--*:intron	18
*:rRNA--*:piRNA--*:gene (-)--*:intron--*:upstream	12
*:rRNA--*:piRNA--*:gene (-)--*:intron--*:upstream--*:downstream	1
*:rRNA--*:piRNA--*:gene (-)--*:intron--*:downstream	4
*:rRNA--*:piRNA--*:intron	25
*:rRNA--*:piRNA--*:intron--*:upstream	105
*:rRNA--*:piRNA--*:intron--*:upstream--*:downstream	1
*:rRNA--*:piRNA--*:intron--*:downstream	1
*:rRNA--*:gene (-)	19
*:rRNA--*:gene (-)--*:intron	65
*:rRNA--*:gene (-)--*:intron--*:upstream	259
*:rRNA--*:gene (-)--*:intron--*:downstream	3
*:rRNA--*:gene (-)--*:upstream	1
*:rRNA--*:intron	2137
*:rRNA--*:intron--*:upstream	3
*:rRNA--*:intron--*:upstream--*:downstream	1
*:rRNA--*:intron--*:downstream	19
*:rRNA--*:upstream	2
*:rRNA--*:downstream	4
*:lincRNA	42
*:lincRNA--*:piRNA	1
*:lincRNA--*:piRNA--*:pseudogene--*:gene (-)	1
*:lincRNA--*:piRNA--*:gene (-)	4
*:lincRNA--*:piRNA--*:gene (-)--*:intron	20
*:lincRNA--*:piRNA--*:gene (-)--*:intron--*:upstream	4
*:lincRNA--*:piRNA--*:gene (-)--*:intron--*:upstream--*:downstream	8
*:lincRNA--*:piRNA--*:gene (-)--*:intron--*:downstream	10
*:lincRNA--*:piRNA--*:intron	7
*:lincRNA--*:piRNA--*:intron--*:upstream--*:downstream	1
*:lincRNA--*:gene (-)	5
*:lincRNA--*:gene (-)--*:intron	3
*:lincRNA--*:gene (-)--*:intron--*:upstream	1
*:lincRNA--*:intron	13
*:piRNA	1294375
*:piRNA--*:pseudogene	2
*:piRNA--*:pseudogene--*:gene (-)--*:intron	20
*:piRNA--*:pseudogene--*:intron	3
*:piRNA--*:pseudogene--*:intron--*:upstream--*:downstream	1
*:piRNA--*:pseudogene--*:intron--*:downstream	1
*:piRNA--*:gene (-)	365
*:piRNA--*:gene (-)--*:intron	1291
*:piRNA--*:gene (-)--*:intron--*:upstream	424
*:piRNA--*:gene (-)--*:intron--*:upstream--*:downstream	399
*:piRNA--*:gene (-)--*:intron--*:downstream	568
*:piRNA--*:gene (-)--*:upstream	125
*:piRNA--*:gene (-)--*:downstream	3
*:piRNA--*:intron	73263
*:piRNA--*:intron--*:upstream	399071
*:piRNA--*:intron--*:upstream--*:downstream	97208
*:piRNA--*:intron--*:downstream	1139081
*:piRNA--*:upstream	5545
*:piRNA--*:upstream--*:downstream	10
*:piRNA--*:downstream	1808
*:pseudogene	75
*:pseudogene--*:gene (-)	2
*:pseudogene--*:gene (-)--*:intron	5
*:pseudogene--*:gene (-)--*:intron--*:downstream	1
*:pseudogene--*:intron	9
*:pseudogene--*:intron--*:downstream	1
*:gene (-)	42102
*:gene (-)--*:intron	14703
*:gene (-)--*:intron--*:upstream	915
*:gene (-)--*:intron--*:upstream--*:downstream	291
*:gene (-)--*:intron--*:downstream	390
*:gene (-)--*:upstream	535
*:gene (-)--*:upstream--*:downstream	3
*:gene (-)--*:downstream	126
*:intron	363673
*:intron--*:upstream	129325
*:intron--*:upstream--*:downstream	1600
*:intron--*:downstream	36390
*:upstream	322958
*:upstream--*:downstream	368
*:downstream	20786
