# Supplementary material for: mmannot: How to improve small–RNA annotation?
Source: PLoS One. 2020 May 28;15(5):e0231738. doi: 10.1371/journal.pone.0231738 (PMC7255610; doi:10.1371/journal.pone.0231738)
Supplement: S2 File — (GZ) [file pone.0231738.s002.gz › Data/Counts/DR/SRR1265738_sequence.csv]

Type	SRR1265738
rRNA	20384
CDS (+)	225923
snRNA	31078
downstream	838847
intron	968751
piRNA	360991
5'UTR (+)	5905
3'UTR (+)	16297
gene (-)	156049
lincRNA	1110
pseudogene	239
miRNA	1310746
upstream	1827207
snoRNA	11271
