# Supplementary material for: mmannot: How to improve small–RNA annotation?
Source: PLoS One. 2020 May 28;15(5):e0231738. doi: 10.1371/journal.pone.0231738 (PMC7255610; doi:10.1371/journal.pone.0231738)
Supplement: S2 File — (GZ) [file pone.0231738.s002.gz › Data/Counts/DR/SRR1265739_unique.csv]

Type	SRR1265739
*:CDS (+)	34152
*:5'UTR (+)	2813
*:3'UTR (+)	7131
*:miRNA	934521
*:snoRNA	18675
*:snRNA	21869
*:rRNA	11117
*:lincRNA	30
*:piRNA	26736
*:pseudogene	86
*:gene (-)	55265
*:intron	236078
*:upstream	69495
*:upstream--*:downstream	18
*:downstream	10472
