# Supplementary material for: mmannot: How to improve small–RNA annotation?
Source: PLoS One. 2020 May 28;15(5):e0231738. doi: 10.1371/journal.pone.0231738 (PMC7255610; doi:10.1371/journal.pone.0231738)
Supplement: S2 File — (GZ) [file pone.0231738.s002.gz › Data/Counts/DR/SRR1265741_featureCounts.csv]

Type	SRR1265741
3'UTR (+)	3355
5'UTR (+)	1649
CDS (+)	20234
intron	124539
upstream	75900
downstream	7678
miRNA	1496067
snoRNA	1871
snRNA	6363
rRNA	19623
lincRNA	37
piRNA	27401
pseudogene	48
gene (-)	8997
