# Supplementary material for: mmannot: How to improve small–RNA annotation?
Source: PLoS One. 2020 May 28;15(5):e0231738. doi: 10.1371/journal.pone.0231738 (PMC7255610; doi:10.1371/journal.pone.0231738)
Supplement: S2 File — (GZ) [file pone.0231738.s002.gz › Data/Counts/DR/SRR1265741_random.csv]

Type	SRR1265741
*:CDS (+)	16999
*:5'UTR (+)	1273
*:3'UTR (+)	2550
*:miRNA	2157796
*:snoRNA	5339
*:snRNA	7193
*:rRNA	27538
*:lincRNA	11
*:piRNA	365477
*:pseudogene	16
*:gene (-)	16278
*:intron	190739
*:upstream	79331
*:upstream--*:downstream	5
*:downstream	10129
