# Supplementary material for: mmannot: How to improve small–RNA annotation?
Source: PLoS One. 2020 May 28;15(5):e0231738. doi: 10.1371/journal.pone.0231738 (PMC7255610; doi:10.1371/journal.pone.0231738)
Supplement: S2 File — (GZ) [file pone.0231738.s002.gz › Data/Counts/DR/SRR1265740_default.csv]

Type	SRR1265740
*:CDS (+)	12844
*:CDS (+)--*:5'UTR (+)	7
*:CDS (+)--*:5'UTR (+)--*:3'UTR (+)--*:miRNA--*:piRNA--*:gene (-)--*:intron--*:upstream--*:downstream	1
*:CDS (+)--*:5'UTR (+)--*:3'UTR (+)--*:miRNA--*:piRNA--*:intron	2
*:CDS (+)--*:5'UTR (+)--*:3'UTR (+)--*:miRNA--*:gene (-)--*:intron--*:upstream	1
*:CDS (+)--*:5'UTR (+)--*:3'UTR (+)--*:miRNA--*:intron--*:downstream	1
*:CDS (+)--*:5'UTR (+)--*:3'UTR (+)--*:rRNA--*:piRNA--*:gene (-)--*:intron--*:upstream--*:downstream	6
*:CDS (+)--*:5'UTR (+)--*:3'UTR (+)--*:rRNA--*:piRNA--*:gene (-)--*:intron--*:downstream	1
*:CDS (+)--*:5'UTR (+)--*:3'UTR (+)--*:lincRNA--*:piRNA--*:gene (-)--*:intron--*:downstream	1
*:CDS (+)--*:5'UTR (+)--*:3'UTR (+)--*:lincRNA--*:piRNA--*:intron	1
*:CDS (+)--*:5'UTR (+)--*:3'UTR (+)--*:lincRNA--*:piRNA--*:intron--*:downstream	5
*:CDS (+)--*:5'UTR (+)--*:3'UTR (+)--*:piRNA--*:gene (-)--*:intron	4
*:CDS (+)--*:5'UTR (+)--*:3'UTR (+)--*:piRNA--*:gene (-)--*:intron--*:upstream	15
*:CDS (+)--*:5'UTR (+)--*:3'UTR (+)--*:piRNA--*:gene (-)--*:intron--*:upstream--*:downstream	74
*:CDS (+)--*:5'UTR (+)--*:3'UTR (+)--*:piRNA--*:gene (-)--*:intron--*:downstream	9
*:CDS (+)--*:5'UTR (+)--*:3'UTR (+)--*:piRNA--*:intron--*:upstream--*:downstream	1
*:CDS (+)--*:5'UTR (+)--*:3'UTR (+)--*:piRNA--*:intron--*:downstream	1
*:CDS (+)--*:5'UTR (+)--*:3'UTR (+)--*:gene (-)--*:intron	5
*:CDS (+)--*:5'UTR (+)--*:3'UTR (+)--*:gene (-)--*:intron--*:upstream	8
*:CDS (+)--*:5'UTR (+)--*:3'UTR (+)--*:gene (-)--*:intron--*:upstream--*:downstream	6
*:CDS (+)--*:5'UTR (+)--*:3'UTR (+)--*:gene (-)--*:intron--*:downstream	10
*:CDS (+)--*:5'UTR (+)--*:3'UTR (+)--*:intron	3
*:CDS (+)--*:5'UTR (+)--*:3'UTR (+)--*:intron--*:upstream	3
*:CDS (+)--*:5'UTR (+)--*:3'UTR (+)--*:intron--*:upstream--*:downstream	1
*:CDS (+)--*:5'UTR (+)--*:miRNA--*:piRNA--*:gene (-)--*:intron	7
*:CDS (+)--*:5'UTR (+)--*:miRNA--*:piRNA--*:gene (-)--*:intron--*:upstream--*:downstream	7
*:CDS (+)--*:5'UTR (+)--*:miRNA--*:piRNA--*:intron	6
*:CDS (+)--*:5'UTR (+)--*:miRNA--*:gene (-)--*:intron	7
*:CDS (+)--*:5'UTR (+)--*:miRNA--*:gene (-)--*:intron--*:upstream	2
*:CDS (+)--*:5'UTR (+)--*:miRNA--*:intron	4
*:CDS (+)--*:5'UTR (+)--*:snoRNA--*:gene (-)--*:intron--*:upstream--*:downstream	1
*:CDS (+)--*:5'UTR (+)--*:snRNA--*:piRNA--*:gene (-)--*:intron	1
*:CDS (+)--*:5'UTR (+)--*:snRNA--*:gene (-)--*:intron	1
*:CDS (+)--*:5'UTR (+)--*:snRNA--*:gene (-)--*:intron--*:upstream	1
*:CDS (+)--*:5'UTR (+)--*:rRNA--*:lincRNA--*:piRNA--*:intron--*:upstream	1
*:CDS (+)--*:5'UTR (+)--*:rRNA--*:piRNA--*:gene (-)--*:intron--*:upstream--*:downstream	1
*:CDS (+)--*:5'UTR (+)--*:rRNA--*:gene (-)--*:intron	1
*:CDS (+)--*:5'UTR (+)--*:rRNA--*:gene (-)--*:intron--*:downstream	1
*:CDS (+)--*:5'UTR (+)--*:lincRNA	1
*:CDS (+)--*:5'UTR (+)--*:lincRNA--*:piRNA--*:gene (-)--*:intron	2
*:CDS (+)--*:5'UTR (+)--*:lincRNA--*:piRNA--*:intron	3
*:CDS (+)--*:5'UTR (+)--*:lincRNA--*:piRNA--*:intron--*:upstream--*:downstream	2
*:CDS (+)--*:5'UTR (+)--*:lincRNA--*:piRNA--*:intron--*:downstream	1
*:CDS (+)--*:5'UTR (+)--*:lincRNA--*:intron	1
*:CDS (+)--*:5'UTR (+)--*:piRNA--*:gene (-)	1
*:CDS (+)--*:5'UTR (+)--*:piRNA--*:gene (-)--*:intron	35
*:CDS (+)--*:5'UTR (+)--*:piRNA--*:gene (-)--*:intron--*:upstream	16
*:CDS (+)--*:5'UTR (+)--*:piRNA--*:gene (-)--*:intron--*:upstream--*:downstream	36
*:CDS (+)--*:5'UTR (+)--*:piRNA--*:gene (-)--*:intron--*:downstream	42
*:CDS (+)--*:5'UTR (+)--*:piRNA--*:intron	10
*:CDS (+)--*:5'UTR (+)--*:piRNA--*:intron--*:upstream	2
*:CDS (+)--*:5'UTR (+)--*:piRNA--*:intron--*:upstream--*:downstream	2
*:CDS (+)--*:5'UTR (+)--*:piRNA--*:intron--*:downstream	1
*:CDS (+)--*:5'UTR (+)--*:gene (-)	1
*:CDS (+)--*:5'UTR (+)--*:gene (-)--*:intron	29
*:CDS (+)--*:5'UTR (+)--*:gene (-)--*:intron--*:upstream	27
*:CDS (+)--*:5'UTR (+)--*:gene (-)--*:intron--*:upstream--*:downstream	6
*:CDS (+)--*:5'UTR (+)--*:gene (-)--*:intron--*:downstream	20
*:CDS (+)--*:5'UTR (+)--*:gene (-)--*:downstream	1
*:CDS (+)--*:5'UTR (+)--*:intron	13
*:CDS (+)--*:5'UTR (+)--*:intron--*:upstream	2
*:CDS (+)--*:5'UTR (+)--*:intron--*:upstream--*:downstream	1
*:CDS (+)--*:5'UTR (+)--*:intron--*:downstream	1
*:CDS (+)--*:3'UTR (+)	5
*:CDS (+)--*:3'UTR (+)--*:miRNA	1
*:CDS (+)--*:3'UTR (+)--*:miRNA--*:rRNA--*:piRNA--*:gene (-)--*:intron--*:upstream--*:downstream	1
*:CDS (+)--*:3'UTR (+)--*:miRNA--*:piRNA--*:gene (-)--*:intron	2
*:CDS (+)--*:3'UTR (+)--*:miRNA--*:piRNA--*:gene (-)--*:intron--*:upstream	5
*:CDS (+)--*:3'UTR (+)--*:miRNA--*:piRNA--*:gene (-)--*:intron--*:upstream--*:downstream	3
*:CDS (+)--*:3'UTR (+)--*:miRNA--*:piRNA--*:gene (-)--*:intron--*:downstream	9
*:CDS (+)--*:3'UTR (+)--*:miRNA--*:piRNA--*:intron	2
*:CDS (+)--*:3'UTR (+)--*:miRNA--*:piRNA--*:intron--*:downstream	1
*:CDS (+)--*:3'UTR (+)--*:miRNA--*:gene (-)--*:intron	9
*:CDS (+)--*:3'UTR (+)--*:miRNA--*:gene (-)--*:intron--*:upstream	4
*:CDS (+)--*:3'UTR (+)--*:miRNA--*:gene (-)--*:intron--*:downstream	3
*:CDS (+)--*:3'UTR (+)--*:miRNA--*:intron	11
*:CDS (+)--*:3'UTR (+)--*:miRNA--*:intron--*:upstream	5
*:CDS (+)--*:3'UTR (+)--*:miRNA--*:intron--*:upstream--*:downstream	5
*:CDS (+)--*:3'UTR (+)--*:snoRNA--*:piRNA--*:gene (-)--*:intron--*:upstream	1
*:CDS (+)--*:3'UTR (+)--*:snoRNA--*:piRNA--*:gene (-)--*:intron--*:upstream--*:downstream	1
*:CDS (+)--*:3'UTR (+)--*:snoRNA--*:gene (-)--*:intron	1
*:CDS (+)--*:3'UTR (+)--*:snoRNA--*:gene (-)--*:intron--*:upstream--*:downstream	1
*:CDS (+)--*:3'UTR (+)--*:rRNA--*:piRNA--*:gene (-)--*:intron	3
*:CDS (+)--*:3'UTR (+)--*:rRNA--*:piRNA--*:gene (-)--*:intron--*:upstream--*:downstream	2
*:CDS (+)--*:3'UTR (+)--*:rRNA--*:piRNA--*:intron--*:downstream	2
*:CDS (+)--*:3'UTR (+)--*:rRNA--*:intron	20
*:CDS (+)--*:3'UTR (+)--*:lincRNA--*:piRNA--*:intron	2
*:CDS (+)--*:3'UTR (+)--*:lincRNA--*:piRNA--*:intron--*:upstream	1
*:CDS (+)--*:3'UTR (+)--*:lincRNA--*:piRNA--*:intron--*:downstream	1
*:CDS (+)--*:3'UTR (+)--*:piRNA--*:pseudogene--*:gene (-)--*:intron--*:upstream	2
*:CDS (+)--*:3'UTR (+)--*:piRNA--*:pseudogene--*:intron	1
*:CDS (+)--*:3'UTR (+)--*:piRNA--*:gene (-)--*:intron	3418
*:CDS (+)--*:3'UTR (+)--*:piRNA--*:gene (-)--*:intron--*:upstream	51
*:CDS (+)--*:3'UTR (+)--*:piRNA--*:gene (-)--*:intron--*:upstream--*:downstream	836
*:CDS (+)--*:3'UTR (+)--*:piRNA--*:gene (-)--*:intron--*:downstream	40
*:CDS (+)--*:3'UTR (+)--*:piRNA--*:gene (-)--*:upstream	1
*:CDS (+)--*:3'UTR (+)--*:piRNA--*:intron	10
*:CDS (+)--*:3'UTR (+)--*:piRNA--*:intron--*:upstream	11
*:CDS (+)--*:3'UTR (+)--*:piRNA--*:intron--*:upstream--*:downstream	19
*:CDS (+)--*:3'UTR (+)--*:piRNA--*:intron--*:downstream	6
*:CDS (+)--*:3'UTR (+)--*:gene (-)--*:intron	34
*:CDS (+)--*:3'UTR (+)--*:gene (-)--*:intron--*:upstream	36
*:CDS (+)--*:3'UTR (+)--*:gene (-)--*:intron--*:upstream--*:downstream	15
*:CDS (+)--*:3'UTR (+)--*:gene (-)--*:intron--*:downstream	18
*:CDS (+)--*:3'UTR (+)--*:intron	17
*:CDS (+)--*:3'UTR (+)--*:intron--*:upstream	7
*:CDS (+)--*:3'UTR (+)--*:intron--*:upstream--*:downstream	1
*:CDS (+)--*:3'UTR (+)--*:intron--*:downstream	6
*:CDS (+)--*:miRNA	517
*:CDS (+)--*:miRNA--*:rRNA--*:piRNA--*:gene (-)--*:intron--*:upstream	2
*:CDS (+)--*:miRNA--*:rRNA--*:piRNA--*:intron	7
*:CDS (+)--*:miRNA--*:rRNA--*:gene (-)--*:intron	2
*:CDS (+)--*:miRNA--*:lincRNA--*:piRNA--*:gene (-)--*:intron--*:upstream--*:downstream	1
*:CDS (+)--*:miRNA--*:piRNA--*:gene (-)	2
*:CDS (+)--*:miRNA--*:piRNA--*:gene (-)--*:intron	43
*:CDS (+)--*:miRNA--*:piRNA--*:gene (-)--*:intron--*:upstream	7
*:CDS (+)--*:miRNA--*:piRNA--*:gene (-)--*:intron--*:upstream--*:downstream	9
*:CDS (+)--*:miRNA--*:piRNA--*:gene (-)--*:intron--*:downstream	9
*:CDS (+)--*:miRNA--*:piRNA--*:intron	43
*:CDS (+)--*:miRNA--*:piRNA--*:intron--*:upstream	30
*:CDS (+)--*:miRNA--*:piRNA--*:intron--*:upstream--*:downstream	2
*:CDS (+)--*:miRNA--*:piRNA--*:intron--*:downstream	2
*:CDS (+)--*:miRNA--*:pseudogene--*:gene (-)--*:intron--*:downstream	1
*:CDS (+)--*:miRNA--*:gene (-)	21
*:CDS (+)--*:miRNA--*:gene (-)--*:intron	379
*:CDS (+)--*:miRNA--*:gene (-)--*:intron--*:upstream	8
*:CDS (+)--*:miRNA--*:gene (-)--*:intron--*:upstream--*:downstream	4
*:CDS (+)--*:miRNA--*:gene (-)--*:intron--*:downstream	15
*:CDS (+)--*:miRNA--*:intron	204
*:CDS (+)--*:miRNA--*:intron--*:upstream	24
*:CDS (+)--*:miRNA--*:intron--*:upstream--*:downstream	3
*:CDS (+)--*:miRNA--*:intron--*:downstream	9
*:CDS (+)--*:snoRNA	4
*:CDS (+)--*:snoRNA--*:piRNA--*:gene (-)--*:intron	1
*:CDS (+)--*:snoRNA--*:piRNA--*:gene (-)--*:intron--*:upstream	2
*:CDS (+)--*:snoRNA--*:piRNA--*:gene (-)--*:intron--*:upstream--*:downstream	1
*:CDS (+)--*:snoRNA--*:piRNA--*:gene (-)--*:intron--*:downstream	2
*:CDS (+)--*:snoRNA--*:piRNA--*:intron	3
*:CDS (+)--*:snoRNA--*:gene (-)--*:intron	4
*:CDS (+)--*:snoRNA--*:gene (-)--*:intron--*:downstream	1
*:CDS (+)--*:snoRNA--*:intron	3
*:CDS (+)--*:snoRNA--*:intron--*:upstream	1
*:CDS (+)--*:snRNA	18
*:CDS (+)--*:snRNA--*:piRNA--*:intron	1
*:CDS (+)--*:snRNA--*:gene (-)--*:intron	25
*:CDS (+)--*:snRNA--*:gene (-)--*:intron--*:upstream	1
*:CDS (+)--*:snRNA--*:gene (-)--*:intron--*:downstream	112
*:CDS (+)--*:snRNA--*:intron	1
*:CDS (+)--*:rRNA	8
*:CDS (+)--*:rRNA--*:piRNA--*:gene (-)--*:intron	1
*:CDS (+)--*:rRNA--*:piRNA--*:gene (-)--*:intron--*:upstream--*:downstream	1
*:CDS (+)--*:rRNA--*:piRNA--*:gene (-)--*:intron--*:downstream	4
*:CDS (+)--*:rRNA--*:gene (-)	2
*:CDS (+)--*:rRNA--*:gene (-)--*:intron	9
*:CDS (+)--*:rRNA--*:gene (-)--*:intron--*:downstream	2
*:CDS (+)--*:rRNA--*:intron	9
*:CDS (+)--*:rRNA--*:intron--*:downstream	1
*:CDS (+)--*:lincRNA	1
*:CDS (+)--*:lincRNA--*:piRNA--*:gene (-)--*:intron	1
*:CDS (+)--*:lincRNA--*:piRNA--*:gene (-)--*:intron--*:upstream	1
*:CDS (+)--*:lincRNA--*:piRNA--*:gene (-)--*:intron--*:upstream--*:downstream	1
*:CDS (+)--*:lincRNA--*:piRNA--*:intron--*:upstream	2
*:CDS (+)--*:lincRNA--*:piRNA--*:intron--*:upstream--*:downstream	2
*:CDS (+)--*:lincRNA--*:gene (-)	2
*:CDS (+)--*:lincRNA--*:gene (-)--*:intron	3
*:CDS (+)--*:lincRNA--*:gene (-)--*:intron--*:upstream	2
*:CDS (+)--*:lincRNA--*:gene (-)--*:downstream	1
*:CDS (+)--*:lincRNA--*:intron	1
*:CDS (+)--*:piRNA	62
*:CDS (+)--*:piRNA--*:pseudogene--*:gene (-)--*:intron	2
*:CDS (+)--*:piRNA--*:pseudogene--*:gene (-)--*:intron--*:upstream	1
*:CDS (+)--*:piRNA--*:pseudogene--*:gene (-)--*:intron--*:upstream--*:downstream	2
*:CDS (+)--*:piRNA--*:pseudogene--*:gene (-)--*:intron--*:downstream	1
*:CDS (+)--*:piRNA--*:pseudogene--*:intron	1
*:CDS (+)--*:piRNA--*:gene (-)	18
*:CDS (+)--*:piRNA--*:gene (-)--*:intron	269
*:CDS (+)--*:piRNA--*:gene (-)--*:intron--*:upstream	147
*:CDS (+)--*:piRNA--*:gene (-)--*:intron--*:upstream--*:downstream	110
*:CDS (+)--*:piRNA--*:gene (-)--*:intron--*:downstream	249
*:CDS (+)--*:piRNA--*:gene (-)--*:upstream	4
*:CDS (+)--*:piRNA--*:intron	640
*:CDS (+)--*:piRNA--*:intron--*:upstream	70
*:CDS (+)--*:piRNA--*:intron--*:upstream--*:downstream	23
*:CDS (+)--*:piRNA--*:intron--*:downstream	93
*:CDS (+)--*:piRNA--*:upstream	16
*:CDS (+)--*:pseudogene	2
*:CDS (+)--*:pseudogene--*:gene (-)--*:intron	5
*:CDS (+)--*:pseudogene--*:gene (-)--*:intron--*:upstream	2
*:CDS (+)--*:pseudogene--*:intron	4
*:CDS (+)--*:gene (-)	308
*:CDS (+)--*:gene (-)--*:intron	405
*:CDS (+)--*:gene (-)--*:intron--*:upstream	185
*:CDS (+)--*:gene (-)--*:intron--*:upstream--*:downstream	62
*:CDS (+)--*:gene (-)--*:intron--*:downstream	100
*:CDS (+)--*:gene (-)--*:upstream	19
*:CDS (+)--*:gene (-)--*:upstream--*:downstream	2
*:CDS (+)--*:gene (-)--*:downstream	3
*:CDS (+)--*:intron	3161
*:CDS (+)--*:intron--*:upstream	1100
*:CDS (+)--*:intron--*:upstream--*:downstream	11
*:CDS (+)--*:intron--*:downstream	85
*:CDS (+)--*:upstream	40
*:CDS (+)--*:upstream--*:downstream	2
*:CDS (+)--*:downstream	18
*:5'UTR (+)	762
*:5'UTR (+)--*:3'UTR (+)	1
*:5'UTR (+)--*:3'UTR (+)--*:miRNA--*:gene (-)--*:intron--*:upstream	1
*:5'UTR (+)--*:3'UTR (+)--*:miRNA--*:intron	1
*:5'UTR (+)--*:3'UTR (+)--*:miRNA--*:intron--*:upstream--*:downstream	1
*:5'UTR (+)--*:3'UTR (+)--*:snoRNA--*:piRNA--*:intron--*:downstream	1
*:5'UTR (+)--*:3'UTR (+)--*:snoRNA--*:gene (-)--*:intron--*:downstream	1
*:5'UTR (+)--*:3'UTR (+)--*:snRNA--*:gene (-)--*:intron--*:downstream	1
*:5'UTR (+)--*:3'UTR (+)--*:piRNA--*:gene (-)--*:intron--*:upstream--*:downstream	3
*:5'UTR (+)--*:3'UTR (+)--*:piRNA--*:gene (-)--*:intron--*:downstream	2
*:5'UTR (+)--*:3'UTR (+)--*:piRNA--*:intron--*:upstream	5
*:5'UTR (+)--*:3'UTR (+)--*:piRNA--*:intron--*:upstream--*:downstream	2
*:5'UTR (+)--*:3'UTR (+)--*:gene (-)--*:intron--*:downstream	1
*:5'UTR (+)--*:3'UTR (+)--*:intron	7
*:5'UTR (+)--*:3'UTR (+)--*:intron--*:upstream	1
*:5'UTR (+)--*:3'UTR (+)--*:intron--*:upstream--*:downstream	1
*:5'UTR (+)--*:3'UTR (+)--*:intron--*:downstream	1
*:5'UTR (+)--*:miRNA	156
*:5'UTR (+)--*:miRNA--*:piRNA--*:gene (-)--*:intron	3
*:5'UTR (+)--*:miRNA--*:piRNA--*:gene (-)--*:intron--*:upstream	1
*:5'UTR (+)--*:miRNA--*:piRNA--*:gene (-)--*:intron--*:upstream--*:downstream	1
*:5'UTR (+)--*:miRNA--*:piRNA--*:gene (-)--*:intron--*:downstream	1
*:5'UTR (+)--*:miRNA--*:piRNA--*:intron	56
*:5'UTR (+)--*:miRNA--*:piRNA--*:intron--*:upstream--*:downstream	4
*:5'UTR (+)--*:miRNA--*:gene (-)--*:intron	5
*:5'UTR (+)--*:miRNA--*:intron	88
*:5'UTR (+)--*:miRNA--*:intron--*:upstream	19
*:5'UTR (+)--*:miRNA--*:intron--*:downstream	2
*:5'UTR (+)--*:snoRNA	1
*:5'UTR (+)--*:snoRNA--*:gene (-)--*:intron	1
*:5'UTR (+)--*:rRNA--*:gene (-)--*:intron	2
*:5'UTR (+)--*:rRNA--*:gene (-)--*:intron--*:upstream	2
*:5'UTR (+)--*:rRNA--*:gene (-)--*:intron--*:downstream	1
*:5'UTR (+)--*:rRNA--*:intron	13
*:5'UTR (+)--*:rRNA--*:intron--*:upstream	4
*:5'UTR (+)--*:lincRNA	1
*:5'UTR (+)--*:lincRNA--*:piRNA--*:gene (-)--*:intron	1
*:5'UTR (+)--*:lincRNA--*:gene (-)	1
*:5'UTR (+)--*:piRNA	2
*:5'UTR (+)--*:piRNA--*:gene (-)--*:intron	13
*:5'UTR (+)--*:piRNA--*:gene (-)--*:intron--*:upstream	5
*:5'UTR (+)--*:piRNA--*:gene (-)--*:intron--*:upstream--*:downstream	10
*:5'UTR (+)--*:piRNA--*:gene (-)--*:intron--*:downstream	4
*:5'UTR (+)--*:piRNA--*:gene (-)--*:upstream	1
*:5'UTR (+)--*:piRNA--*:intron	351
*:5'UTR (+)--*:piRNA--*:intron--*:upstream	9
*:5'UTR (+)--*:piRNA--*:intron--*:upstream--*:downstream	17
*:5'UTR (+)--*:piRNA--*:intron--*:downstream	3
*:5'UTR (+)--*:piRNA--*:upstream	1
*:5'UTR (+)--*:gene (-)	5
*:5'UTR (+)--*:gene (-)--*:intron	23
*:5'UTR (+)--*:gene (-)--*:intron--*:upstream	4
*:5'UTR (+)--*:gene (-)--*:intron--*:downstream	2
*:5'UTR (+)--*:gene (-)--*:upstream	2
*:5'UTR (+)--*:intron	1396
*:5'UTR (+)--*:intron--*:upstream	30
*:5'UTR (+)--*:intron--*:upstream--*:downstream	16
*:5'UTR (+)--*:intron--*:downstream	8
*:5'UTR (+)--*:upstream	12
*:3'UTR (+)	1338
*:3'UTR (+)--*:miRNA	49
*:3'UTR (+)--*:miRNA--*:piRNA--*:gene (-)--*:intron	7
*:3'UTR (+)--*:miRNA--*:piRNA--*:gene (-)--*:intron--*:upstream--*:downstream	6
*:3'UTR (+)--*:miRNA--*:piRNA--*:gene (-)--*:intron--*:downstream	5
*:3'UTR (+)--*:miRNA--*:piRNA--*:intron	17
*:3'UTR (+)--*:miRNA--*:piRNA--*:intron--*:upstream	3
*:3'UTR (+)--*:miRNA--*:piRNA--*:intron--*:upstream--*:downstream	4
*:3'UTR (+)--*:miRNA--*:piRNA--*:intron--*:downstream	6
*:3'UTR (+)--*:miRNA--*:gene (-)	2
*:3'UTR (+)--*:miRNA--*:gene (-)--*:intron	7
*:3'UTR (+)--*:miRNA--*:gene (-)--*:intron--*:upstream	2
*:3'UTR (+)--*:miRNA--*:gene (-)--*:intron--*:upstream--*:downstream	2
*:3'UTR (+)--*:miRNA--*:gene (-)--*:intron--*:downstream	4
*:3'UTR (+)--*:miRNA--*:intron	56
*:3'UTR (+)--*:miRNA--*:intron--*:upstream	3
*:3'UTR (+)--*:miRNA--*:intron--*:upstream--*:downstream	17
*:3'UTR (+)--*:miRNA--*:intron--*:downstream	2
*:3'UTR (+)--*:snoRNA--*:piRNA--*:intron--*:downstream	1
*:3'UTR (+)--*:snoRNA--*:gene (-)--*:intron--*:downstream	1
*:3'UTR (+)--*:snoRNA--*:intron	3
*:3'UTR (+)--*:snRNA--*:piRNA--*:gene (-)--*:intron--*:downstream	2
*:3'UTR (+)--*:snRNA--*:intron	2
*:3'UTR (+)--*:rRNA--*:piRNA--*:gene (-)--*:intron--*:upstream--*:downstream	1
*:3'UTR (+)--*:rRNA--*:piRNA--*:intron	2
*:3'UTR (+)--*:rRNA--*:piRNA--*:intron--*:upstream	11
*:3'UTR (+)--*:rRNA--*:piRNA--*:intron--*:upstream--*:downstream	1
*:3'UTR (+)--*:rRNA--*:piRNA--*:intron--*:downstream	1
*:3'UTR (+)--*:rRNA--*:gene (-)--*:intron	1
*:3'UTR (+)--*:rRNA--*:gene (-)--*:intron--*:downstream	5
*:3'UTR (+)--*:rRNA--*:intron	1
*:3'UTR (+)--*:lincRNA--*:piRNA--*:gene (-)--*:intron--*:upstream	1
*:3'UTR (+)--*:piRNA	29
*:3'UTR (+)--*:piRNA--*:gene (-)	2
*:3'UTR (+)--*:piRNA--*:gene (-)--*:intron	17
*:3'UTR (+)--*:piRNA--*:gene (-)--*:intron--*:upstream	16
*:3'UTR (+)--*:piRNA--*:gene (-)--*:intron--*:upstream--*:downstream	98
*:3'UTR (+)--*:piRNA--*:gene (-)--*:intron--*:downstream	28
*:3'UTR (+)--*:piRNA--*:intron	57
*:3'UTR (+)--*:piRNA--*:intron--*:upstream	47
*:3'UTR (+)--*:piRNA--*:intron--*:upstream--*:downstream	57
*:3'UTR (+)--*:piRNA--*:intron--*:downstream	173
*:3'UTR (+)--*:piRNA--*:downstream	1
*:3'UTR (+)--*:gene (-)	12
*:3'UTR (+)--*:gene (-)--*:intron	47
*:3'UTR (+)--*:gene (-)--*:intron--*:upstream	11
*:3'UTR (+)--*:gene (-)--*:intron--*:upstream--*:downstream	11
*:3'UTR (+)--*:gene (-)--*:intron--*:downstream	44
*:3'UTR (+)--*:intron	447
*:3'UTR (+)--*:intron--*:upstream	89
*:3'UTR (+)--*:intron--*:upstream--*:downstream	12
*:3'UTR (+)--*:intron--*:downstream	367
*:3'UTR (+)--*:upstream	10
*:3'UTR (+)--*:downstream	9
*:miRNA	1350933
*:miRNA--*:lincRNA--*:intron--*:upstream	1
*:miRNA--*:piRNA	307
*:miRNA--*:piRNA--*:gene (-)	1
*:miRNA--*:piRNA--*:gene (-)--*:intron	45
*:miRNA--*:piRNA--*:gene (-)--*:intron--*:upstream	16
*:miRNA--*:piRNA--*:gene (-)--*:intron--*:upstream--*:downstream	85
*:miRNA--*:piRNA--*:gene (-)--*:intron--*:downstream	7
*:miRNA--*:piRNA--*:intron	280
*:miRNA--*:piRNA--*:intron--*:upstream	118
*:miRNA--*:piRNA--*:intron--*:upstream--*:downstream	3
*:miRNA--*:piRNA--*:intron--*:downstream	25
*:miRNA--*:gene (-)	662
*:miRNA--*:gene (-)--*:intron	342
*:miRNA--*:gene (-)--*:intron--*:upstream	26
*:miRNA--*:gene (-)--*:intron--*:upstream--*:downstream	22
*:miRNA--*:gene (-)--*:intron--*:downstream	62
*:miRNA--*:gene (-)--*:upstream	1
*:miRNA--*:gene (-)--*:downstream	2
*:miRNA--*:intron	23714
*:miRNA--*:intron--*:upstream	99
*:miRNA--*:intron--*:upstream--*:downstream	5
*:miRNA--*:intron--*:downstream	129
*:miRNA--*:upstream	121
*:miRNA--*:downstream	2090
*:snoRNA	7844
*:snoRNA--*:piRNA--*:intron	1
*:snoRNA--*:piRNA--*:intron--*:upstream	1
*:snoRNA--*:piRNA--*:intron--*:downstream	2
*:snoRNA--*:gene (-)	2
*:snoRNA--*:gene (-)--*:intron	4
*:snoRNA--*:gene (-)--*:intron--*:downstream	1
*:snoRNA--*:intron	56
*:snoRNA--*:intron--*:upstream	2
*:snoRNA--*:intron--*:downstream	12
*:snoRNA--*:upstream	2
*:snoRNA--*:downstream	3
*:snRNA	6189
*:snRNA--*:piRNA	5
*:snRNA--*:piRNA--*:intron	10
*:snRNA--*:gene (-)	6
*:snRNA--*:gene (-)--*:intron	2
*:snRNA--*:gene (-)--*:intron--*:downstream	7
*:snRNA--*:intron	208
*:snRNA--*:upstream	73
*:rRNA	36059
*:rRNA--*:piRNA	9
*:rRNA--*:piRNA--*:gene (-)	4
*:rRNA--*:piRNA--*:gene (-)--*:intron	4
*:rRNA--*:piRNA--*:gene (-)--*:intron--*:upstream	4
*:rRNA--*:piRNA--*:intron	9
*:rRNA--*:piRNA--*:intron--*:upstream	42
*:rRNA--*:gene (-)	4
*:rRNA--*:gene (-)--*:intron	36
*:rRNA--*:gene (-)--*:intron--*:upstream	135
*:rRNA--*:gene (-)--*:intron--*:upstream--*:downstream	1
*:rRNA--*:intron	880
*:rRNA--*:intron--*:downstream	7
*:rRNA--*:upstream	1
*:rRNA--*:downstream	4
*:lincRNA	4
*:lincRNA--*:piRNA--*:gene (-)	2
*:lincRNA--*:piRNA--*:gene (-)--*:intron	1
*:lincRNA--*:piRNA--*:gene (-)--*:intron--*:upstream	1
*:lincRNA--*:piRNA--*:gene (-)--*:intron--*:downstream	1
*:lincRNA--*:piRNA--*:intron	1
*:lincRNA--*:piRNA--*:intron--*:upstream--*:downstream	1
*:lincRNA--*:piRNA--*:intron--*:downstream	1
*:lincRNA--*:gene (-)	3
*:lincRNA--*:intron	1
*:piRNA	227921
*:piRNA--*:pseudogene--*:gene (-)--*:intron	3
*:piRNA--*:pseudogene--*:gene (-)--*:intron--*:upstream	1
*:piRNA--*:pseudogene--*:intron--*:upstream	1
*:piRNA--*:gene (-)	67
*:piRNA--*:gene (-)--*:intron	269
*:piRNA--*:gene (-)--*:intron--*:upstream	156
*:piRNA--*:gene (-)--*:intron--*:upstream--*:downstream	93
*:piRNA--*:gene (-)--*:intron--*:downstream	125
*:piRNA--*:gene (-)--*:upstream	54
*:piRNA--*:gene (-)--*:upstream--*:downstream	1
*:piRNA--*:gene (-)--*:downstream	1
*:piRNA--*:intron	12605
*:piRNA--*:intron--*:upstream	73987
*:piRNA--*:intron--*:upstream--*:downstream	17297
*:piRNA--*:intron--*:downstream	220889
*:piRNA--*:upstream	1869
*:piRNA--*:upstream--*:downstream	2
*:piRNA--*:downstream	256
*:pseudogene	12
*:pseudogene--*:intron	1
*:gene (-)	7803
*:gene (-)--*:intron	4226
*:gene (-)--*:intron--*:upstream	218
*:gene (-)--*:intron--*:upstream--*:downstream	70
*:gene (-)--*:intron--*:downstream	82
*:gene (-)--*:upstream	86
*:gene (-)--*:upstream--*:downstream	1
*:gene (-)--*:downstream	17
*:intron	65025
*:intron--*:upstream	25402
*:intron--*:upstream--*:downstream	324
*:intron--*:downstream	6909
*:upstream	60411
*:upstream--*:downstream	72
*:downstream	3930
