# Supplementary material for: mmannot: How to improve small–RNA annotation?
Source: PLoS One. 2020 May 28;15(5):e0231738. doi: 10.1371/journal.pone.0231738 (PMC7255610; doi:10.1371/journal.pone.0231738)
Supplement: S2 File — (GZ) [file pone.0231738.s002.gz › Data/Counts/DR/SRR1265737_bowtie.csv]

Type	SRR1265737_bowtie
*:pseudogene	53
*:pseudogene--*:piRNA	1
*:pseudogene--*:piRNA--*:gene (-)--*:intron--*:upstream	1
*:pseudogene--*:miRNA--*:CDS (+)--*:gene (-)--*:intron	60
*:pseudogene--*:miRNA--*:CDS (+)--*:intron	1
*:pseudogene--*:3'UTR (+)--*:gene (-)--*:intron	1
*:pseudogene--*:5'UTR (+)--*:CDS (+)--*:gene (-)--*:intron	1
*:pseudogene--*:5'UTR (+)--*:gene (-)	1
*:pseudogene--*:CDS (+)	4
*:pseudogene--*:CDS (+)--*:gene (-)--*:intron	3
*:pseudogene--*:CDS (+)--*:gene (-)--*:intron--*:upstream	2
*:pseudogene--*:CDS (+)--*:gene (-)--*:intron--*:downstream	2
*:pseudogene--*:CDS (+)--*:intron	4
*:pseudogene--*:CDS (+)--*:intron--*:upstream	2030
*:pseudogene--*:gene (-)	4
*:pseudogene--*:gene (-)--*:intron	1
*:pseudogene--*:gene (-)--*:intron--*:upstream	2
*:pseudogene--*:gene (-)--*:intron--*:downstream	1
*:pseudogene--*:intron	1
*:piRNA	1282149
*:piRNA--*:lincRNA--*:CDS (+)--*:gene (-)	1
*:piRNA--*:lincRNA--*:CDS (+)--*:gene (-)--*:intron	2
*:piRNA--*:lincRNA--*:CDS (+)--*:intron	1
*:piRNA--*:lincRNA--*:intron	1
*:piRNA--*:lincRNA--*:intron--*:upstream	1
*:piRNA--*:rRNA	16254
*:piRNA--*:rRNA--*:miRNA--*:intron	4
*:piRNA--*:rRNA--*:3'UTR (+)--*:CDS (+)--*:intron	1
*:piRNA--*:rRNA--*:3'UTR (+)--*:intron	1
*:piRNA--*:rRNA--*:5'UTR (+)	8
*:piRNA--*:rRNA--*:5'UTR (+)--*:CDS (+)	1
*:piRNA--*:rRNA--*:5'UTR (+)--*:gene (-)	1
*:piRNA--*:rRNA--*:5'UTR (+)--*:intron	17
*:piRNA--*:rRNA--*:CDS (+)	8
*:piRNA--*:rRNA--*:CDS (+)--*:gene (-)	4
*:piRNA--*:rRNA--*:CDS (+)--*:gene (-)--*:intron	1
*:piRNA--*:rRNA--*:CDS (+)--*:gene (-)--*:intron--*:downstream	1
*:piRNA--*:rRNA--*:CDS (+)--*:intron	2
*:piRNA--*:rRNA--*:CDS (+)--*:intron--*:downstream	1
*:piRNA--*:rRNA--*:gene (-)	13
*:piRNA--*:rRNA--*:gene (-)--*:intron	6
*:piRNA--*:rRNA--*:gene (-)--*:intron--*:upstream	386
*:piRNA--*:rRNA--*:intron	4136
*:piRNA--*:rRNA--*:intron--*:upstream	6
*:piRNA--*:rRNA--*:intron--*:downstream	2
*:piRNA--*:rRNA--*:downstream	1
*:piRNA--*:snRNA	44
*:piRNA--*:snRNA--*:CDS (+)	2
*:piRNA--*:snRNA--*:CDS (+)--*:gene (-)--*:intron	2
*:piRNA--*:snRNA--*:CDS (+)--*:intron	2
*:piRNA--*:snRNA--*:gene (-)--*:intron	1
*:piRNA--*:snRNA--*:intron	7
*:piRNA--*:snoRNA	6
*:piRNA--*:snoRNA--*:3'UTR (+)--*:intron	2
*:piRNA--*:snoRNA--*:CDS (+)--*:gene (-)--*:intron	2
*:piRNA--*:snoRNA--*:CDS (+)--*:intron	1
*:piRNA--*:snoRNA--*:gene (-)--*:intron	8
*:piRNA--*:snoRNA--*:intron	4
*:piRNA--*:miRNA	4264
*:piRNA--*:miRNA--*:3'UTR (+)--*:intron	5
*:piRNA--*:miRNA--*:5'UTR (+)--*:CDS (+)--*:gene (-)--*:intron	28
*:piRNA--*:miRNA--*:5'UTR (+)--*:CDS (+)--*:intron	1
*:piRNA--*:miRNA--*:5'UTR (+)--*:gene (-)	1
*:piRNA--*:miRNA--*:CDS (+)	2
*:piRNA--*:miRNA--*:CDS (+)--*:gene (-)--*:intron	10
*:piRNA--*:miRNA--*:CDS (+)--*:intron	2
*:piRNA--*:miRNA--*:CDS (+)--*:intron--*:downstream	1
*:piRNA--*:miRNA--*:gene (-)	3
*:piRNA--*:miRNA--*:gene (-)--*:intron	7
*:piRNA--*:miRNA--*:gene (-)--*:intron--*:upstream	120
*:piRNA--*:miRNA--*:gene (-)--*:intron--*:downstream	18
*:piRNA--*:miRNA--*:intron	91
*:piRNA--*:miRNA--*:intron--*:upstream	5
*:piRNA--*:miRNA--*:intron--*:upstream--*:downstream	5
*:piRNA--*:miRNA--*:intron--*:downstream	1
*:piRNA--*:miRNA--*:downstream	1
*:piRNA--*:3'UTR (+)	329
*:piRNA--*:3'UTR (+)--*:5'UTR (+)--*:CDS (+)--*:gene (-)--*:intron	4
*:piRNA--*:3'UTR (+)--*:5'UTR (+)--*:CDS (+)--*:gene (-)--*:intron--*:upstream	1
*:piRNA--*:3'UTR (+)--*:5'UTR (+)--*:CDS (+)--*:intron	1
*:piRNA--*:3'UTR (+)--*:5'UTR (+)--*:gene (-)	2
*:piRNA--*:3'UTR (+)--*:5'UTR (+)--*:intron	1
*:piRNA--*:3'UTR (+)--*:CDS (+)	1
*:piRNA--*:3'UTR (+)--*:CDS (+)--*:gene (-)	4
*:piRNA--*:3'UTR (+)--*:CDS (+)--*:gene (-)--*:intron	50
*:piRNA--*:3'UTR (+)--*:CDS (+)--*:gene (-)--*:intron--*:upstream	34
*:piRNA--*:3'UTR (+)--*:CDS (+)--*:gene (-)--*:intron--*:downstream	1
*:piRNA--*:3'UTR (+)--*:CDS (+)--*:intron	27
*:piRNA--*:3'UTR (+)--*:CDS (+)--*:intron--*:upstream	2
*:piRNA--*:3'UTR (+)--*:CDS (+)--*:intron--*:upstream--*:downstream	1
*:piRNA--*:3'UTR (+)--*:CDS (+)--*:intron--*:downstream	1
*:piRNA--*:3'UTR (+)--*:gene (-)	2
*:piRNA--*:3'UTR (+)--*:gene (-)--*:intron	5017
*:piRNA--*:3'UTR (+)--*:gene (-)--*:intron--*:upstream	13
*:piRNA--*:3'UTR (+)--*:gene (-)--*:intron--*:upstream--*:downstream	1
*:piRNA--*:3'UTR (+)--*:gene (-)--*:intron--*:downstream	18
*:piRNA--*:3'UTR (+)--*:intron	99
*:piRNA--*:3'UTR (+)--*:intron--*:upstream	101
*:piRNA--*:3'UTR (+)--*:intron--*:upstream--*:downstream	4
*:piRNA--*:3'UTR (+)--*:intron--*:downstream	175
*:piRNA--*:5'UTR (+)	52
*:piRNA--*:5'UTR (+)--*:CDS (+)	17
*:piRNA--*:5'UTR (+)--*:CDS (+)--*:gene (-)--*:intron	30
*:piRNA--*:5'UTR (+)--*:CDS (+)--*:gene (-)--*:intron--*:upstream	13
*:piRNA--*:5'UTR (+)--*:CDS (+)--*:gene (-)--*:intron--*:upstream--*:downstream	5
*:piRNA--*:5'UTR (+)--*:CDS (+)--*:gene (-)--*:intron--*:downstream	3
*:piRNA--*:5'UTR (+)--*:CDS (+)--*:gene (-)--*:upstream	1
*:piRNA--*:5'UTR (+)--*:CDS (+)--*:intron	14
*:piRNA--*:5'UTR (+)--*:CDS (+)--*:intron--*:upstream	9
*:piRNA--*:5'UTR (+)--*:CDS (+)--*:intron--*:upstream--*:downstream	77
*:piRNA--*:5'UTR (+)--*:CDS (+)--*:intron--*:downstream	2
*:piRNA--*:5'UTR (+)--*:CDS (+)--*:upstream	20
*:piRNA--*:5'UTR (+)--*:CDS (+)--*:upstream--*:downstream	27
*:piRNA--*:5'UTR (+)--*:CDS (+)--*:downstream	13
*:piRNA--*:5'UTR (+)--*:gene (-)	3
*:piRNA--*:5'UTR (+)--*:gene (-)--*:intron	5
*:piRNA--*:5'UTR (+)--*:gene (-)--*:intron--*:upstream	5
*:piRNA--*:5'UTR (+)--*:gene (-)--*:intron--*:downstream	8
*:piRNA--*:5'UTR (+)--*:gene (-)--*:upstream	1
*:piRNA--*:5'UTR (+)--*:intron	425
*:piRNA--*:5'UTR (+)--*:intron--*:upstream	9
*:piRNA--*:5'UTR (+)--*:intron--*:upstream--*:downstream	8
*:piRNA--*:5'UTR (+)--*:intron--*:downstream	1
*:piRNA--*:5'UTR (+)--*:upstream	5
*:piRNA--*:5'UTR (+)--*:upstream--*:downstream	2
*:piRNA--*:5'UTR (+)--*:downstream	7
*:piRNA--*:CDS (+)	895
*:piRNA--*:CDS (+)--*:gene (-)	138
*:piRNA--*:CDS (+)--*:gene (-)--*:intron	700
*:piRNA--*:CDS (+)--*:gene (-)--*:intron--*:upstream	80
*:piRNA--*:CDS (+)--*:gene (-)--*:intron--*:upstream--*:downstream	8
*:piRNA--*:CDS (+)--*:gene (-)--*:intron--*:downstream	44
*:piRNA--*:CDS (+)--*:gene (-)--*:upstream	15
*:piRNA--*:CDS (+)--*:gene (-)--*:downstream	16
*:piRNA--*:CDS (+)--*:intron	3265
*:piRNA--*:CDS (+)--*:intron--*:upstream	135
*:piRNA--*:CDS (+)--*:intron--*:upstream--*:downstream	150
*:piRNA--*:CDS (+)--*:intron--*:downstream	21
*:piRNA--*:CDS (+)--*:upstream	548
*:piRNA--*:CDS (+)--*:upstream--*:downstream	7
*:piRNA--*:CDS (+)--*:downstream	3
*:piRNA--*:gene (-)	296
*:piRNA--*:gene (-)--*:intron	1117
*:piRNA--*:gene (-)--*:intron--*:upstream	154
*:piRNA--*:gene (-)--*:intron--*:upstream--*:downstream	18
*:piRNA--*:gene (-)--*:intron--*:downstream	31
*:piRNA--*:gene (-)--*:upstream	71
*:piRNA--*:gene (-)--*:upstream--*:downstream	1
*:piRNA--*:gene (-)--*:downstream	3
*:piRNA--*:intron	42235
*:piRNA--*:intron--*:upstream	3461
*:piRNA--*:intron--*:upstream--*:downstream	41
*:piRNA--*:intron--*:downstream	2569
*:piRNA--*:upstream	13285
*:piRNA--*:upstream--*:downstream	3
*:piRNA--*:downstream	277
*:lincRNA	21
*:lincRNA--*:miRNA--*:CDS (+)--*:intron	15
*:lincRNA--*:miRNA--*:upstream	1
*:lincRNA--*:3'UTR (+)--*:gene (-)--*:intron--*:downstream	1
*:lincRNA--*:5'UTR (+)--*:CDS (+)--*:gene (-)	1
*:lincRNA--*:5'UTR (+)--*:CDS (+)--*:gene (-)--*:intron	5
*:lincRNA--*:5'UTR (+)--*:CDS (+)--*:intron	1
*:lincRNA--*:CDS (+)	6
*:lincRNA--*:CDS (+)--*:gene (-)	4
*:lincRNA--*:CDS (+)--*:gene (-)--*:intron	6
*:lincRNA--*:CDS (+)--*:intron	1
*:lincRNA--*:gene (-)	1
*:lincRNA--*:gene (-)--*:intron--*:upstream	3
*:rRNA	4431
*:rRNA--*:CDS (+)--*:gene (-)--*:intron--*:downstream	2
*:rRNA--*:CDS (+)--*:gene (-)--*:upstream	1
*:rRNA--*:intron	10
*:rRNA--*:intron--*:downstream	2
*:snRNA	24400
*:snRNA--*:3'UTR (+)--*:intron	13
*:snRNA--*:5'UTR (+)	1
*:snRNA--*:5'UTR (+)--*:CDS (+)	1
*:snRNA--*:5'UTR (+)--*:intron	1
*:snRNA--*:CDS (+)	67
*:snRNA--*:CDS (+)--*:gene (-)--*:intron	4
*:snRNA--*:CDS (+)--*:gene (-)--*:intron--*:upstream	8
*:snRNA--*:CDS (+)--*:intron	229
*:snRNA--*:CDS (+)--*:intron--*:upstream	1
*:snRNA--*:gene (-)	170
*:snRNA--*:gene (-)--*:intron	79
*:snRNA--*:gene (-)--*:intron--*:upstream	1
*:snRNA--*:gene (-)--*:intron--*:downstream	43
*:snRNA--*:intron	250
*:snRNA--*:intron--*:upstream	6
*:snRNA--*:upstream	354
*:snoRNA	10389
*:snoRNA--*:3'UTR (+)--*:CDS (+)--*:gene (-)	1
*:snoRNA--*:3'UTR (+)--*:intron	5
*:snoRNA--*:3'UTR (+)--*:intron--*:downstream	1
*:snoRNA--*:5'UTR (+)--*:CDS (+)--*:gene (-)--*:intron	1
*:snoRNA--*:CDS (+)	10
*:snoRNA--*:CDS (+)--*:gene (-)	1
*:snoRNA--*:CDS (+)--*:gene (-)--*:intron	7
*:snoRNA--*:CDS (+)--*:gene (-)--*:intron--*:downstream	1
*:snoRNA--*:CDS (+)--*:gene (-)--*:upstream	1
*:snoRNA--*:CDS (+)--*:intron	19
*:snoRNA--*:gene (-)	14
*:snoRNA--*:gene (-)--*:intron	153
*:snoRNA--*:intron	233
*:snoRNA--*:intron--*:upstream	9
*:snoRNA--*:intron--*:upstream--*:downstream	2
*:snoRNA--*:intron--*:downstream	16
*:snoRNA--*:upstream	7
*:snoRNA--*:downstream	2
*:miRNA	1583569
*:miRNA--*:3'UTR (+)	19
*:miRNA--*:3'UTR (+)--*:5'UTR (+)--*:CDS (+)--*:gene (-)--*:intron	1
*:miRNA--*:3'UTR (+)--*:CDS (+)	1
*:miRNA--*:3'UTR (+)--*:gene (-)	1
*:miRNA--*:3'UTR (+)--*:gene (-)--*:intron	3
*:miRNA--*:3'UTR (+)--*:gene (-)--*:intron--*:upstream	2
*:miRNA--*:3'UTR (+)--*:intron	66
*:miRNA--*:3'UTR (+)--*:intron--*:upstream	1
*:miRNA--*:3'UTR (+)--*:intron--*:downstream	8
*:miRNA--*:5'UTR (+)	3
*:miRNA--*:5'UTR (+)--*:CDS (+)	4
*:miRNA--*:5'UTR (+)--*:CDS (+)--*:intron	1
*:miRNA--*:5'UTR (+)--*:CDS (+)--*:intron--*:upstream	1
*:miRNA--*:5'UTR (+)--*:gene (-)--*:intron	10
*:miRNA--*:5'UTR (+)--*:gene (-)--*:intron--*:downstream	1
*:miRNA--*:5'UTR (+)--*:gene (-)--*:upstream--*:downstream	1
*:miRNA--*:5'UTR (+)--*:intron	59
*:miRNA--*:CDS (+)	336
*:miRNA--*:CDS (+)--*:gene (-)	6
*:miRNA--*:CDS (+)--*:gene (-)--*:intron	4926
*:miRNA--*:CDS (+)--*:gene (-)--*:intron--*:upstream	1
*:miRNA--*:CDS (+)--*:gene (-)--*:intron--*:downstream	7
*:miRNA--*:CDS (+)--*:gene (-)--*:downstream	1
*:miRNA--*:CDS (+)--*:intron	317
*:miRNA--*:CDS (+)--*:intron--*:upstream	14
*:miRNA--*:CDS (+)--*:intron--*:downstream	1
*:miRNA--*:CDS (+)--*:upstream	1
*:miRNA--*:CDS (+)--*:downstream	6
*:miRNA--*:gene (-)	1665
*:miRNA--*:gene (-)--*:intron	173
*:miRNA--*:gene (-)--*:intron--*:upstream	3
*:miRNA--*:gene (-)--*:intron--*:upstream--*:downstream	1
*:miRNA--*:gene (-)--*:intron--*:downstream	67
*:miRNA--*:gene (-)--*:upstream	4
*:miRNA--*:gene (-)--*:downstream	42
*:miRNA--*:intron	22213
*:miRNA--*:intron--*:upstream	97
*:miRNA--*:intron--*:upstream--*:downstream	1
*:miRNA--*:intron--*:downstream	42
*:miRNA--*:upstream	24
*:miRNA--*:downstream	165
*:3'UTR (+)	5322
*:3'UTR (+)--*:5'UTR (+)	3
*:3'UTR (+)--*:5'UTR (+)--*:CDS (+)	1
*:3'UTR (+)--*:5'UTR (+)--*:CDS (+)--*:gene (-)--*:intron	3
*:3'UTR (+)--*:5'UTR (+)--*:CDS (+)--*:intron	1
*:3'UTR (+)--*:5'UTR (+)--*:CDS (+)--*:intron--*:upstream	2
*:3'UTR (+)--*:5'UTR (+)--*:CDS (+)--*:intron--*:downstream	1
*:3'UTR (+)--*:5'UTR (+)--*:gene (-)--*:intron	3
*:3'UTR (+)--*:5'UTR (+)--*:intron	9
*:3'UTR (+)--*:CDS (+)	25
*:3'UTR (+)--*:CDS (+)--*:gene (-)	24
*:3'UTR (+)--*:CDS (+)--*:gene (-)--*:intron	67
*:3'UTR (+)--*:CDS (+)--*:gene (-)--*:intron--*:upstream	10
*:3'UTR (+)--*:CDS (+)--*:gene (-)--*:intron--*:downstream	7
*:3'UTR (+)--*:CDS (+)--*:intron	54
*:3'UTR (+)--*:CDS (+)--*:intron--*:upstream	9
*:3'UTR (+)--*:CDS (+)--*:intron--*:downstream	8
*:3'UTR (+)--*:CDS (+)--*:upstream	2
*:3'UTR (+)--*:CDS (+)--*:downstream	1
*:3'UTR (+)--*:gene (-)	43
*:3'UTR (+)--*:gene (-)--*:intron	108
*:3'UTR (+)--*:gene (-)--*:intron--*:upstream	13
*:3'UTR (+)--*:gene (-)--*:intron--*:upstream--*:downstream	4
*:3'UTR (+)--*:gene (-)--*:intron--*:downstream	80
*:3'UTR (+)--*:gene (-)--*:upstream	1
*:3'UTR (+)--*:intron	900
*:3'UTR (+)--*:intron--*:upstream	50
*:3'UTR (+)--*:intron--*:upstream--*:downstream	9
*:3'UTR (+)--*:intron--*:downstream	2017
*:3'UTR (+)--*:upstream	55
*:3'UTR (+)--*:downstream	22
*:5'UTR (+)	1526
*:5'UTR (+)--*:CDS (+)	21
*:5'UTR (+)--*:CDS (+)--*:gene (-)	8
*:5'UTR (+)--*:CDS (+)--*:gene (-)--*:intron	47
*:5'UTR (+)--*:CDS (+)--*:gene (-)--*:intron--*:upstream	10
*:5'UTR (+)--*:CDS (+)--*:gene (-)--*:intron--*:upstream--*:downstream	1
*:5'UTR (+)--*:CDS (+)--*:gene (-)--*:intron--*:downstream	2
*:5'UTR (+)--*:CDS (+)--*:gene (-)--*:upstream	1
*:5'UTR (+)--*:CDS (+)--*:intron	58
*:5'UTR (+)--*:CDS (+)--*:intron--*:upstream	9
*:5'UTR (+)--*:CDS (+)--*:intron--*:upstream--*:downstream	1
*:5'UTR (+)--*:CDS (+)--*:intron--*:downstream	2
*:5'UTR (+)--*:CDS (+)--*:upstream	2
*:5'UTR (+)--*:CDS (+)--*:upstream--*:downstream	1
*:5'UTR (+)--*:CDS (+)--*:downstream	16
*:5'UTR (+)--*:gene (-)	29
*:5'UTR (+)--*:gene (-)--*:intron	97
*:5'UTR (+)--*:gene (-)--*:intron--*:upstream	7
*:5'UTR (+)--*:gene (-)--*:intron--*:downstream	4
*:5'UTR (+)--*:gene (-)--*:upstream	4
*:5'UTR (+)--*:intron	5003
*:5'UTR (+)--*:intron--*:upstream	237
*:5'UTR (+)--*:intron--*:upstream--*:downstream	2
*:5'UTR (+)--*:intron--*:downstream	17
*:5'UTR (+)--*:upstream	114
*:5'UTR (+)--*:downstream	9
*:CDS (+)	98017
*:CDS (+)--*:gene (-)	1022
*:CDS (+)--*:gene (-)--*:intron	1325
*:CDS (+)--*:gene (-)--*:intron--*:upstream	205
*:CDS (+)--*:gene (-)--*:intron--*:upstream--*:downstream	29
*:CDS (+)--*:gene (-)--*:intron--*:downstream	98
*:CDS (+)--*:gene (-)--*:upstream	31
*:CDS (+)--*:gene (-)--*:upstream--*:downstream	4
*:CDS (+)--*:gene (-)--*:downstream	33
*:CDS (+)--*:intron	16522
*:CDS (+)--*:intron--*:upstream	259
*:CDS (+)--*:intron--*:upstream--*:downstream	30
*:CDS (+)--*:intron--*:downstream	438
*:CDS (+)--*:upstream	220
*:CDS (+)--*:upstream--*:downstream	10
*:CDS (+)--*:downstream	30
*:gene (-)	34011
*:gene (-)--*:intron	5751
*:gene (-)--*:intron--*:upstream	390
*:gene (-)--*:intron--*:upstream--*:downstream	31
*:gene (-)--*:intron--*:downstream	171
*:gene (-)--*:upstream	271
*:gene (-)--*:upstream--*:downstream	2
*:gene (-)--*:downstream	39
*:intron	120281
*:intron--*:upstream	140083
*:intron--*:upstream--*:downstream	146
*:intron--*:downstream	19247
*:upstream	346165
*:upstream--*:downstream	1369
*:downstream	9880
