# Supplementary material for: mmannot: How to improve small–RNA annotation?
Source: PLoS One. 2020 May 28;15(5):e0231738. doi: 10.1371/journal.pone.0231738 (PMC7255610; doi:10.1371/journal.pone.0231738)
Supplement: S2 File — (GZ) [file pone.0231738.s002.gz › Data/Counts/DR/SRR1265741_bowtie.csv]

Type	SRR1265741_bowtie
*:pseudogene	16
*:pseudogene--*:piRNA	1
*:pseudogene--*:piRNA--*:CDS (+)--*:gene (-)--*:intron--*:upstream	1
*:pseudogene--*:miRNA--*:CDS (+)--*:gene (-)--*:intron	7
*:pseudogene--*:3'UTR (+)--*:CDS (+)--*:intron	1
*:pseudogene--*:CDS (+)	6
*:pseudogene--*:CDS (+)--*:gene (-)--*:intron	2
*:pseudogene--*:CDS (+)--*:gene (-)--*:intron--*:upstream	1
*:pseudogene--*:CDS (+)--*:intron	1
*:pseudogene--*:CDS (+)--*:intron--*:upstream	797
*:pseudogene--*:gene (-)--*:intron	1
*:pseudogene--*:intron	5
*:pseudogene--*:intron--*:upstream	1
*:piRNA	385041
*:piRNA--*:lincRNA--*:CDS (+)--*:gene (-)	1
*:piRNA--*:lincRNA--*:CDS (+)--*:gene (-)--*:intron	1
*:piRNA--*:lincRNA--*:intron	1
*:piRNA--*:rRNA	20810
*:piRNA--*:rRNA--*:miRNA--*:intron	4
*:piRNA--*:rRNA--*:3'UTR (+)--*:CDS (+)--*:intron	6
*:piRNA--*:rRNA--*:3'UTR (+)--*:gene (-)--*:intron	1
*:piRNA--*:rRNA--*:3'UTR (+)--*:intron	1
*:piRNA--*:rRNA--*:5'UTR (+)	3
*:piRNA--*:rRNA--*:5'UTR (+)--*:CDS (+)	1
*:piRNA--*:rRNA--*:5'UTR (+)--*:CDS (+)--*:gene (-)--*:intron	1
*:piRNA--*:rRNA--*:5'UTR (+)--*:CDS (+)--*:intron	3
*:piRNA--*:rRNA--*:5'UTR (+)--*:CDS (+)--*:upstream	2
*:piRNA--*:rRNA--*:5'UTR (+)--*:CDS (+)--*:downstream	2
*:piRNA--*:rRNA--*:5'UTR (+)--*:intron	13
*:piRNA--*:rRNA--*:5'UTR (+)--*:intron--*:upstream	1
*:piRNA--*:rRNA--*:CDS (+)	7
*:piRNA--*:rRNA--*:CDS (+)--*:gene (-)	6
*:piRNA--*:rRNA--*:CDS (+)--*:intron	7
*:piRNA--*:rRNA--*:CDS (+)--*:intron--*:upstream	1
*:piRNA--*:rRNA--*:CDS (+)--*:intron--*:downstream	1
*:piRNA--*:rRNA--*:gene (-)	17
*:piRNA--*:rRNA--*:gene (-)--*:intron	11
*:piRNA--*:rRNA--*:gene (-)--*:intron--*:upstream	301
*:piRNA--*:rRNA--*:intron	5836
*:piRNA--*:rRNA--*:intron--*:upstream	14
*:piRNA--*:rRNA--*:intron--*:downstream	15
*:piRNA--*:snRNA	14
*:piRNA--*:snRNA--*:CDS (+)--*:gene (-)--*:intron	1
*:piRNA--*:snRNA--*:CDS (+)--*:intron--*:upstream	1
*:piRNA--*:snRNA--*:intron	2
*:piRNA--*:snoRNA	3
*:piRNA--*:snoRNA--*:CDS (+)--*:gene (-)--*:intron	1
*:piRNA--*:snoRNA--*:CDS (+)--*:intron	2
*:piRNA--*:snoRNA--*:gene (-)--*:intron	2
*:piRNA--*:snoRNA--*:intron	4
*:piRNA--*:snoRNA--*:intron--*:upstream	1
*:piRNA--*:miRNA	5499
*:piRNA--*:miRNA--*:3'UTR (+)	1
*:piRNA--*:miRNA--*:3'UTR (+)--*:intron	10
*:piRNA--*:miRNA--*:3'UTR (+)--*:intron--*:downstream	2
*:piRNA--*:miRNA--*:5'UTR (+)--*:CDS (+)--*:gene (-)--*:intron	4
*:piRNA--*:miRNA--*:5'UTR (+)--*:CDS (+)--*:intron	1
*:piRNA--*:miRNA--*:CDS (+)	2
*:piRNA--*:miRNA--*:CDS (+)--*:gene (-)--*:intron	1
*:piRNA--*:miRNA--*:CDS (+)--*:gene (-)--*:intron--*:downstream	1
*:piRNA--*:miRNA--*:CDS (+)--*:intron	4
*:piRNA--*:miRNA--*:CDS (+)--*:intron--*:downstream	1
*:piRNA--*:miRNA--*:gene (-)	4
*:piRNA--*:miRNA--*:gene (-)--*:intron	7
*:piRNA--*:miRNA--*:gene (-)--*:intron--*:upstream	16
*:piRNA--*:miRNA--*:gene (-)--*:intron--*:downstream	3
*:piRNA--*:miRNA--*:intron	182
*:piRNA--*:miRNA--*:intron--*:upstream	6
*:piRNA--*:miRNA--*:intron--*:upstream--*:downstream	2
*:piRNA--*:miRNA--*:intron--*:downstream	3
*:piRNA--*:miRNA--*:downstream	1
*:piRNA--*:3'UTR (+)	79
*:piRNA--*:3'UTR (+)--*:5'UTR (+)--*:CDS (+)--*:intron	2
*:piRNA--*:3'UTR (+)--*:5'UTR (+)--*:gene (-)	1
*:piRNA--*:3'UTR (+)--*:CDS (+)--*:gene (-)	4
*:piRNA--*:3'UTR (+)--*:CDS (+)--*:gene (-)--*:intron	52
*:piRNA--*:3'UTR (+)--*:CDS (+)--*:gene (-)--*:intron--*:upstream	8
*:piRNA--*:3'UTR (+)--*:CDS (+)--*:gene (-)--*:intron--*:downstream	1
*:piRNA--*:3'UTR (+)--*:CDS (+)--*:intron	12
*:piRNA--*:3'UTR (+)--*:CDS (+)--*:intron--*:upstream	1
*:piRNA--*:3'UTR (+)--*:CDS (+)--*:intron--*:downstream	1
*:piRNA--*:3'UTR (+)--*:gene (-)	1
*:piRNA--*:3'UTR (+)--*:gene (-)--*:intron	9755
*:piRNA--*:3'UTR (+)--*:gene (-)--*:intron--*:upstream	21
*:piRNA--*:3'UTR (+)--*:gene (-)--*:intron--*:downstream	41
*:piRNA--*:3'UTR (+)--*:gene (-)--*:downstream	1
*:piRNA--*:3'UTR (+)--*:intron	60
*:piRNA--*:3'UTR (+)--*:intron--*:upstream	70
*:piRNA--*:3'UTR (+)--*:intron--*:upstream--*:downstream	2
*:piRNA--*:3'UTR (+)--*:intron--*:downstream	147
*:piRNA--*:3'UTR (+)--*:upstream	1
*:piRNA--*:5'UTR (+)	13
*:piRNA--*:5'UTR (+)--*:CDS (+)	5
*:piRNA--*:5'UTR (+)--*:CDS (+)--*:gene (-)--*:intron	11
*:piRNA--*:5'UTR (+)--*:CDS (+)--*:gene (-)--*:intron--*:upstream	2
*:piRNA--*:5'UTR (+)--*:CDS (+)--*:gene (-)--*:intron--*:upstream--*:downstream	2
*:piRNA--*:5'UTR (+)--*:CDS (+)--*:gene (-)--*:intron--*:downstream	3
*:piRNA--*:5'UTR (+)--*:CDS (+)--*:intron	14
*:piRNA--*:5'UTR (+)--*:CDS (+)--*:intron--*:upstream	3
*:piRNA--*:5'UTR (+)--*:CDS (+)--*:intron--*:upstream--*:downstream	40
*:piRNA--*:5'UTR (+)--*:CDS (+)--*:upstream	3
*:piRNA--*:5'UTR (+)--*:CDS (+)--*:upstream--*:downstream	9
*:piRNA--*:5'UTR (+)--*:CDS (+)--*:downstream	7
*:piRNA--*:5'UTR (+)--*:gene (-)	6
*:piRNA--*:5'UTR (+)--*:gene (-)--*:intron	4
*:piRNA--*:5'UTR (+)--*:gene (-)--*:intron--*:upstream	1
*:piRNA--*:5'UTR (+)--*:gene (-)--*:intron--*:downstream	4
*:piRNA--*:5'UTR (+)--*:intron	318
*:piRNA--*:5'UTR (+)--*:intron--*:upstream	4
*:piRNA--*:5'UTR (+)--*:intron--*:upstream--*:downstream	4
*:piRNA--*:5'UTR (+)--*:intron--*:downstream	2
*:piRNA--*:5'UTR (+)--*:upstream	1
*:piRNA--*:5'UTR (+)--*:upstream--*:downstream	1
*:piRNA--*:5'UTR (+)--*:downstream	2
*:piRNA--*:CDS (+)	280
*:piRNA--*:CDS (+)--*:gene (-)	83
*:piRNA--*:CDS (+)--*:gene (-)--*:intron	351
*:piRNA--*:CDS (+)--*:gene (-)--*:intron--*:upstream	40
*:piRNA--*:CDS (+)--*:gene (-)--*:intron--*:upstream--*:downstream	2
*:piRNA--*:CDS (+)--*:gene (-)--*:intron--*:downstream	35
*:piRNA--*:CDS (+)--*:gene (-)--*:upstream	6
*:piRNA--*:CDS (+)--*:gene (-)--*:downstream	5
*:piRNA--*:CDS (+)--*:intron	1225
*:piRNA--*:CDS (+)--*:intron--*:upstream	98
*:piRNA--*:CDS (+)--*:intron--*:upstream--*:downstream	41
*:piRNA--*:CDS (+)--*:intron--*:downstream	19
*:piRNA--*:CDS (+)--*:upstream	174
*:piRNA--*:CDS (+)--*:upstream--*:downstream	1
*:piRNA--*:CDS (+)--*:downstream	3
*:piRNA--*:gene (-)	143
*:piRNA--*:gene (-)--*:intron	748
*:piRNA--*:gene (-)--*:intron--*:upstream	58
*:piRNA--*:gene (-)--*:intron--*:upstream--*:downstream	5
*:piRNA--*:gene (-)--*:intron--*:downstream	26
*:piRNA--*:gene (-)--*:upstream	22
*:piRNA--*:gene (-)--*:downstream	1
*:piRNA--*:intron	16642
*:piRNA--*:intron--*:upstream	1304
*:piRNA--*:intron--*:upstream--*:downstream	38
*:piRNA--*:intron--*:downstream	2034
*:piRNA--*:upstream	3973
*:piRNA--*:upstream--*:downstream	4
*:piRNA--*:downstream	84
*:lincRNA	10
*:lincRNA--*:miRNA	1
*:lincRNA--*:miRNA--*:CDS (+)--*:intron	2
*:lincRNA--*:miRNA--*:intron	2
*:lincRNA--*:miRNA--*:upstream	2
*:lincRNA--*:CDS (+)--*:gene (-)	2
*:lincRNA--*:CDS (+)--*:gene (-)--*:intron	3
*:lincRNA--*:CDS (+)--*:intron	1
*:lincRNA--*:CDS (+)--*:intron--*:upstream	1
*:lincRNA--*:gene (-)	1
*:lincRNA--*:gene (-)--*:intron	2
*:lincRNA--*:gene (-)--*:intron--*:upstream	1
*:lincRNA--*:intron	1
*:rRNA	1650
*:rRNA--*:3'UTR (+)	1
*:rRNA--*:3'UTR (+)--*:intron	1
*:rRNA--*:CDS (+)	20
*:rRNA--*:CDS (+)--*:gene (-)--*:intron	1
*:rRNA--*:gene (-)	1
*:rRNA--*:gene (-)--*:intron	1
*:rRNA--*:intron	5
*:rRNA--*:intron--*:downstream	1
*:snRNA	6605
*:snRNA--*:3'UTR (+)	1
*:snRNA--*:3'UTR (+)--*:gene (-)--*:intron--*:upstream	1
*:snRNA--*:3'UTR (+)--*:intron	7
*:snRNA--*:3'UTR (+)--*:intron--*:upstream	1
*:snRNA--*:5'UTR (+)	2
*:snRNA--*:5'UTR (+)--*:CDS (+)	2
*:snRNA--*:5'UTR (+)--*:intron	1
*:snRNA--*:CDS (+)	47
*:snRNA--*:CDS (+)--*:gene (-)--*:intron	5
*:snRNA--*:CDS (+)--*:intron	254
*:snRNA--*:gene (-)	68
*:snRNA--*:gene (-)--*:intron	9
*:snRNA--*:gene (-)--*:intron--*:downstream	14
*:snRNA--*:intron	41
*:snRNA--*:intron--*:upstream	2
*:snRNA--*:intron--*:downstream	1
*:snRNA--*:upstream	110
*:snoRNA	5308
*:snoRNA--*:3'UTR (+)	2
*:snoRNA--*:3'UTR (+)--*:5'UTR (+)--*:gene (-)--*:intron	1
*:snoRNA--*:3'UTR (+)--*:CDS (+)--*:intron--*:upstream	1
*:snoRNA--*:3'UTR (+)--*:intron	1
*:snoRNA--*:CDS (+)	6
*:snoRNA--*:CDS (+)--*:gene (-)--*:intron	7
*:snoRNA--*:CDS (+)--*:gene (-)--*:downstream	1
*:snoRNA--*:CDS (+)--*:intron	6
*:snoRNA--*:gene (-)	8
*:snoRNA--*:gene (-)--*:intron	26
*:snoRNA--*:intron	169
*:snoRNA--*:intron--*:upstream	2
*:snoRNA--*:intron--*:upstream--*:downstream	7
*:snoRNA--*:intron--*:downstream	19
*:snoRNA--*:upstream	1
*:miRNA	2121390
*:miRNA--*:3'UTR (+)	23
*:miRNA--*:3'UTR (+)--*:5'UTR (+)--*:intron--*:downstream	1
*:miRNA--*:3'UTR (+)--*:CDS (+)--*:gene (-)--*:intron--*:upstream--*:downstream	1
*:miRNA--*:3'UTR (+)--*:CDS (+)--*:intron	1
*:miRNA--*:3'UTR (+)--*:CDS (+)--*:intron--*:upstream	1
*:miRNA--*:3'UTR (+)--*:gene (-)	1
*:miRNA--*:3'UTR (+)--*:gene (-)--*:intron	7
*:miRNA--*:3'UTR (+)--*:gene (-)--*:intron--*:upstream	3
*:miRNA--*:3'UTR (+)--*:gene (-)--*:intron--*:downstream	1
*:miRNA--*:3'UTR (+)--*:intron	51
*:miRNA--*:3'UTR (+)--*:intron--*:upstream	4
*:miRNA--*:3'UTR (+)--*:intron--*:downstream	12
*:miRNA--*:3'UTR (+)--*:downstream	3
*:miRNA--*:5'UTR (+)	5
*:miRNA--*:5'UTR (+)--*:CDS (+)--*:intron	3
*:miRNA--*:5'UTR (+)--*:gene (-)--*:intron	7
*:miRNA--*:5'UTR (+)--*:intron	12
*:miRNA--*:5'UTR (+)--*:intron--*:upstream	1
*:miRNA--*:CDS (+)	222
*:miRNA--*:CDS (+)--*:gene (-)	10
*:miRNA--*:CDS (+)--*:gene (-)--*:intron	793
*:miRNA--*:CDS (+)--*:gene (-)--*:intron--*:upstream	3
*:miRNA--*:CDS (+)--*:gene (-)--*:intron--*:downstream	6
*:miRNA--*:CDS (+)--*:gene (-)--*:upstream	1
*:miRNA--*:CDS (+)--*:intron	125
*:miRNA--*:CDS (+)--*:intron--*:upstream	22
*:miRNA--*:CDS (+)--*:intron--*:downstream	4
*:miRNA--*:CDS (+)--*:upstream	1
*:miRNA--*:CDS (+)--*:downstream	4
*:miRNA--*:gene (-)	1613
*:miRNA--*:gene (-)--*:intron	245
*:miRNA--*:gene (-)--*:intron--*:upstream	9
*:miRNA--*:gene (-)--*:intron--*:downstream	55
*:miRNA--*:gene (-)--*:upstream	4
*:miRNA--*:gene (-)--*:downstream	55
*:miRNA--*:intron	31255
*:miRNA--*:intron--*:upstream	146
*:miRNA--*:intron--*:upstream--*:downstream	6
*:miRNA--*:intron--*:downstream	56
*:miRNA--*:upstream	34
*:miRNA--*:upstream--*:downstream	1
*:miRNA--*:downstream	176
*:3'UTR (+)	1715
*:3'UTR (+)--*:5'UTR (+)	2
*:3'UTR (+)--*:5'UTR (+)--*:CDS (+)--*:gene (-)--*:intron	7
*:3'UTR (+)--*:5'UTR (+)--*:intron	3
*:3'UTR (+)--*:5'UTR (+)--*:intron--*:downstream	1
*:3'UTR (+)--*:CDS (+)	17
*:3'UTR (+)--*:CDS (+)--*:gene (-)	15
*:3'UTR (+)--*:CDS (+)--*:gene (-)--*:intron	40
*:3'UTR (+)--*:CDS (+)--*:gene (-)--*:intron--*:upstream	4
*:3'UTR (+)--*:CDS (+)--*:gene (-)--*:intron--*:downstream	2
*:3'UTR (+)--*:CDS (+)--*:gene (-)--*:upstream	1
*:3'UTR (+)--*:CDS (+)--*:gene (-)--*:downstream	1
*:3'UTR (+)--*:CDS (+)--*:intron	28
*:3'UTR (+)--*:CDS (+)--*:intron--*:upstream	3
*:3'UTR (+)--*:CDS (+)--*:intron--*:downstream	1
*:3'UTR (+)--*:CDS (+)--*:upstream	3
*:3'UTR (+)--*:CDS (+)--*:downstream	1
*:3'UTR (+)--*:gene (-)	21
*:3'UTR (+)--*:gene (-)--*:intron	65
*:3'UTR (+)--*:gene (-)--*:intron--*:upstream	9
*:3'UTR (+)--*:gene (-)--*:intron--*:upstream--*:downstream	4
*:3'UTR (+)--*:gene (-)--*:intron--*:downstream	40
*:3'UTR (+)--*:intron	609
*:3'UTR (+)--*:intron--*:upstream	44
*:3'UTR (+)--*:intron--*:upstream--*:downstream	4
*:3'UTR (+)--*:intron--*:downstream	423
*:3'UTR (+)--*:upstream	19
*:3'UTR (+)--*:downstream	5
*:5'UTR (+)	836
*:5'UTR (+)--*:CDS (+)	10
*:5'UTR (+)--*:CDS (+)--*:gene (-)	2
*:5'UTR (+)--*:CDS (+)--*:gene (-)--*:intron	18
*:5'UTR (+)--*:CDS (+)--*:gene (-)--*:intron--*:upstream	4
*:5'UTR (+)--*:CDS (+)--*:gene (-)--*:intron--*:upstream--*:downstream	3
*:5'UTR (+)--*:CDS (+)--*:gene (-)--*:intron--*:downstream	6
*:5'UTR (+)--*:CDS (+)--*:intron	16
*:5'UTR (+)--*:CDS (+)--*:intron--*:upstream	8
*:5'UTR (+)--*:CDS (+)--*:intron--*:downstream	1
*:5'UTR (+)--*:CDS (+)--*:downstream	2
*:5'UTR (+)--*:gene (-)	7
*:5'UTR (+)--*:gene (-)--*:intron	70
*:5'UTR (+)--*:gene (-)--*:intron--*:upstream	7
*:5'UTR (+)--*:gene (-)--*:intron--*:downstream	2
*:5'UTR (+)--*:gene (-)--*:upstream	3
*:5'UTR (+)--*:intron	1862
*:5'UTR (+)--*:intron--*:upstream	137
*:5'UTR (+)--*:intron--*:upstream--*:downstream	1
*:5'UTR (+)--*:intron--*:downstream	5
*:5'UTR (+)--*:upstream	31
*:5'UTR (+)--*:downstream	1
*:CDS (+)	18613
*:CDS (+)--*:gene (-)	357
*:CDS (+)--*:gene (-)--*:intron	767
*:CDS (+)--*:gene (-)--*:intron--*:upstream	98
*:CDS (+)--*:gene (-)--*:intron--*:upstream--*:downstream	12
*:CDS (+)--*:gene (-)--*:intron--*:downstream	51
*:CDS (+)--*:gene (-)--*:upstream	10
*:CDS (+)--*:gene (-)--*:upstream--*:downstream	2
*:CDS (+)--*:gene (-)--*:downstream	13
*:CDS (+)--*:intron	5042
*:CDS (+)--*:intron--*:upstream	141
*:CDS (+)--*:intron--*:upstream--*:downstream	16
*:CDS (+)--*:intron--*:downstream	104
*:CDS (+)--*:upstream	130
*:CDS (+)--*:upstream--*:downstream	2
*:CDS (+)--*:downstream	16
*:gene (-)	12381
*:gene (-)--*:intron	9194
*:gene (-)--*:intron--*:upstream	218
*:gene (-)--*:intron--*:upstream--*:downstream	46
*:gene (-)--*:intron--*:downstream	90
*:gene (-)--*:upstream	87
*:gene (-)--*:upstream--*:downstream	3
*:gene (-)--*:downstream	23
*:intron	72469
*:intron--*:upstream	32250
*:intron--*:upstream--*:downstream	85
*:intron--*:downstream	5752
*:upstream	87215
*:upstream--*:downstream	527
*:downstream	3580
