# Supplementary material for: mmannot: How to improve small–RNA annotation?
Source: PLoS One. 2020 May 28;15(5):e0231738. doi: 10.1371/journal.pone.0231738 (PMC7255610; doi:10.1371/journal.pone.0231738)
Supplement: S2 File — (GZ) [file pone.0231738.s002.gz › Data/Counts/DR/SRR1265737_unique.csv]

Type	SRR1265737
*:CDS (+)	20803
*:5'UTR (+)	1388
*:3'UTR (+)	4119
*:miRNA	289775
*:snoRNA	8939
*:snRNA	11685
*:rRNA	3233
*:lincRNA	17
*:piRNA	15740
*:pseudogene	41
*:gene (-)	31282
*:intron	112177
*:upstream	35646
*:upstream--*:downstream	4
*:downstream	5479
