# Supplementary material for: mmannot: How to improve small–RNA annotation?
Source: PLoS One. 2020 May 28;15(5):e0231738. doi: 10.1371/journal.pone.0231738 (PMC7255610; doi:10.1371/journal.pone.0231738)
Supplement: S2 File — (GZ) [file pone.0231738.s002.gz › Data/Counts/DR/SRR1265741_default.csv]

Type	SRR1265741
*:CDS (+)	19190
*:CDS (+)--*:5'UTR (+)	13
*:CDS (+)--*:5'UTR (+)--*:3'UTR (+)--*:miRNA--*:piRNA--*:gene (-)--*:intron--*:upstream	1
*:CDS (+)--*:5'UTR (+)--*:3'UTR (+)--*:miRNA--*:piRNA--*:gene (-)--*:intron--*:upstream--*:downstream	3
*:CDS (+)--*:5'UTR (+)--*:3'UTR (+)--*:miRNA--*:piRNA--*:gene (-)--*:intron--*:downstream	2
*:CDS (+)--*:5'UTR (+)--*:3'UTR (+)--*:miRNA--*:gene (-)--*:intron--*:upstream	3
*:CDS (+)--*:5'UTR (+)--*:3'UTR (+)--*:miRNA--*:intron--*:upstream	2
*:CDS (+)--*:5'UTR (+)--*:3'UTR (+)--*:rRNA--*:piRNA--*:gene (-)--*:intron--*:upstream	2
*:CDS (+)--*:5'UTR (+)--*:3'UTR (+)--*:rRNA--*:piRNA--*:gene (-)--*:intron--*:upstream--*:downstream	9
*:CDS (+)--*:5'UTR (+)--*:3'UTR (+)--*:lincRNA--*:piRNA--*:gene (-)--*:intron--*:upstream--*:downstream	1
*:CDS (+)--*:5'UTR (+)--*:3'UTR (+)--*:lincRNA--*:piRNA--*:intron	1
*:CDS (+)--*:5'UTR (+)--*:3'UTR (+)--*:lincRNA--*:piRNA--*:intron--*:upstream--*:downstream	3
*:CDS (+)--*:5'UTR (+)--*:3'UTR (+)--*:lincRNA--*:piRNA--*:intron--*:downstream	3
*:CDS (+)--*:5'UTR (+)--*:3'UTR (+)--*:piRNA--*:pseudogene--*:gene (-)--*:intron--*:upstream--*:downstream	2
*:CDS (+)--*:5'UTR (+)--*:3'UTR (+)--*:piRNA--*:gene (-)--*:intron	10
*:CDS (+)--*:5'UTR (+)--*:3'UTR (+)--*:piRNA--*:gene (-)--*:intron--*:upstream	35
*:CDS (+)--*:5'UTR (+)--*:3'UTR (+)--*:piRNA--*:gene (-)--*:intron--*:upstream--*:downstream	231
*:CDS (+)--*:5'UTR (+)--*:3'UTR (+)--*:piRNA--*:gene (-)--*:intron--*:downstream	17
*:CDS (+)--*:5'UTR (+)--*:3'UTR (+)--*:piRNA--*:intron	2
*:CDS (+)--*:5'UTR (+)--*:3'UTR (+)--*:piRNA--*:intron--*:upstream--*:downstream	1
*:CDS (+)--*:5'UTR (+)--*:3'UTR (+)--*:piRNA--*:intron--*:downstream	1
*:CDS (+)--*:5'UTR (+)--*:3'UTR (+)--*:gene (-)--*:intron	7
*:CDS (+)--*:5'UTR (+)--*:3'UTR (+)--*:gene (-)--*:intron--*:upstream	8
*:CDS (+)--*:5'UTR (+)--*:3'UTR (+)--*:gene (-)--*:intron--*:upstream--*:downstream	6
*:CDS (+)--*:5'UTR (+)--*:3'UTR (+)--*:gene (-)--*:intron--*:downstream	21
*:CDS (+)--*:5'UTR (+)--*:3'UTR (+)--*:intron--*:upstream	1
*:CDS (+)--*:5'UTR (+)--*:3'UTR (+)--*:intron--*:upstream--*:downstream	1
*:CDS (+)--*:5'UTR (+)--*:miRNA--*:piRNA--*:gene (-)--*:intron	11
*:CDS (+)--*:5'UTR (+)--*:miRNA--*:piRNA--*:gene (-)--*:intron--*:upstream	2
*:CDS (+)--*:5'UTR (+)--*:miRNA--*:piRNA--*:gene (-)--*:intron--*:upstream--*:downstream	23
*:CDS (+)--*:5'UTR (+)--*:miRNA--*:piRNA--*:gene (-)--*:intron--*:downstream	2
*:CDS (+)--*:5'UTR (+)--*:miRNA--*:piRNA--*:intron	7
*:CDS (+)--*:5'UTR (+)--*:miRNA--*:gene (-)--*:intron	6
*:CDS (+)--*:5'UTR (+)--*:miRNA--*:gene (-)--*:intron--*:upstream	5
*:CDS (+)--*:5'UTR (+)--*:miRNA--*:gene (-)--*:intron--*:upstream--*:downstream	1
*:CDS (+)--*:5'UTR (+)--*:miRNA--*:gene (-)--*:intron--*:downstream	1
*:CDS (+)--*:5'UTR (+)--*:miRNA--*:intron	10
*:CDS (+)--*:5'UTR (+)--*:snoRNA--*:gene (-)--*:intron	1
*:CDS (+)--*:5'UTR (+)--*:snRNA--*:piRNA--*:gene (-)--*:intron	1
*:CDS (+)--*:5'UTR (+)--*:snRNA--*:gene (-)--*:intron	2
*:CDS (+)--*:5'UTR (+)--*:rRNA--*:piRNA--*:gene (-)--*:intron	2
*:CDS (+)--*:5'UTR (+)--*:rRNA--*:piRNA--*:gene (-)--*:intron--*:upstream	4
*:CDS (+)--*:5'UTR (+)--*:rRNA--*:piRNA--*:gene (-)--*:intron--*:downstream	1
*:CDS (+)--*:5'UTR (+)--*:rRNA--*:gene (-)--*:intron	1
*:CDS (+)--*:5'UTR (+)--*:rRNA--*:gene (-)--*:intron--*:upstream	1
*:CDS (+)--*:5'UTR (+)--*:rRNA--*:gene (-)--*:intron--*:downstream	3
*:CDS (+)--*:5'UTR (+)--*:rRNA--*:intron	1
*:CDS (+)--*:5'UTR (+)--*:rRNA--*:upstream	2
*:CDS (+)--*:5'UTR (+)--*:lincRNA--*:piRNA--*:intron	4
*:CDS (+)--*:5'UTR (+)--*:lincRNA--*:piRNA--*:intron--*:downstream	2
*:CDS (+)--*:5'UTR (+)--*:piRNA	3
*:CDS (+)--*:5'UTR (+)--*:piRNA--*:pseudogene--*:gene (-)--*:intron--*:upstream--*:downstream	1
*:CDS (+)--*:5'UTR (+)--*:piRNA--*:gene (-)	3
*:CDS (+)--*:5'UTR (+)--*:piRNA--*:gene (-)--*:intron	67
*:CDS (+)--*:5'UTR (+)--*:piRNA--*:gene (-)--*:intron--*:upstream	60
*:CDS (+)--*:5'UTR (+)--*:piRNA--*:gene (-)--*:intron--*:upstream--*:downstream	86
*:CDS (+)--*:5'UTR (+)--*:piRNA--*:gene (-)--*:intron--*:downstream	47
*:CDS (+)--*:5'UTR (+)--*:piRNA--*:gene (-)--*:upstream	1
*:CDS (+)--*:5'UTR (+)--*:piRNA--*:intron	30
*:CDS (+)--*:5'UTR (+)--*:piRNA--*:intron--*:upstream	11
*:CDS (+)--*:5'UTR (+)--*:piRNA--*:intron--*:upstream--*:downstream	4
*:CDS (+)--*:5'UTR (+)--*:piRNA--*:intron--*:downstream	3
*:CDS (+)--*:5'UTR (+)--*:pseudogene--*:gene (-)--*:intron	1
*:CDS (+)--*:5'UTR (+)--*:gene (-)	1
*:CDS (+)--*:5'UTR (+)--*:gene (-)--*:intron	55
*:CDS (+)--*:5'UTR (+)--*:gene (-)--*:intron--*:upstream	42
*:CDS (+)--*:5'UTR (+)--*:gene (-)--*:intron--*:upstream--*:downstream	19
*:CDS (+)--*:5'UTR (+)--*:gene (-)--*:intron--*:downstream	31
*:CDS (+)--*:5'UTR (+)--*:gene (-)--*:upstream	2
*:CDS (+)--*:5'UTR (+)--*:intron	37
*:CDS (+)--*:5'UTR (+)--*:intron--*:upstream	10
*:CDS (+)--*:5'UTR (+)--*:intron--*:upstream--*:downstream	3
*:CDS (+)--*:5'UTR (+)--*:intron--*:downstream	7
*:CDS (+)--*:3'UTR (+)	18
*:CDS (+)--*:3'UTR (+)--*:miRNA--*:rRNA--*:piRNA--*:gene (-)--*:intron--*:upstream--*:downstream	1
*:CDS (+)--*:3'UTR (+)--*:miRNA--*:piRNA--*:gene (-)--*:intron	13
*:CDS (+)--*:3'UTR (+)--*:miRNA--*:piRNA--*:gene (-)--*:intron--*:upstream	8
*:CDS (+)--*:3'UTR (+)--*:miRNA--*:piRNA--*:gene (-)--*:intron--*:upstream--*:downstream	17
*:CDS (+)--*:3'UTR (+)--*:miRNA--*:piRNA--*:gene (-)--*:intron--*:downstream	26
*:CDS (+)--*:3'UTR (+)--*:miRNA--*:piRNA--*:intron--*:downstream	1
*:CDS (+)--*:3'UTR (+)--*:miRNA--*:gene (-)--*:intron	14
*:CDS (+)--*:3'UTR (+)--*:miRNA--*:gene (-)--*:intron--*:upstream	3
*:CDS (+)--*:3'UTR (+)--*:miRNA--*:gene (-)--*:intron--*:upstream--*:downstream	1
*:CDS (+)--*:3'UTR (+)--*:miRNA--*:gene (-)--*:intron--*:downstream	8
*:CDS (+)--*:3'UTR (+)--*:miRNA--*:intron	23
*:CDS (+)--*:3'UTR (+)--*:miRNA--*:intron--*:upstream	5
*:CDS (+)--*:3'UTR (+)--*:miRNA--*:intron--*:upstream--*:downstream	9
*:CDS (+)--*:3'UTR (+)--*:miRNA--*:intron--*:downstream	1
*:CDS (+)--*:3'UTR (+)--*:snoRNA--*:piRNA--*:gene (-)--*:intron	1
*:CDS (+)--*:3'UTR (+)--*:snoRNA--*:piRNA--*:gene (-)--*:intron--*:upstream	1
*:CDS (+)--*:3'UTR (+)--*:snoRNA--*:piRNA--*:gene (-)--*:intron--*:upstream--*:downstream	2
*:CDS (+)--*:3'UTR (+)--*:snoRNA--*:piRNA--*:intron	1
*:CDS (+)--*:3'UTR (+)--*:snoRNA--*:gene (-)--*:intron--*:downstream	2
*:CDS (+)--*:3'UTR (+)--*:snoRNA--*:intron--*:upstream	1
*:CDS (+)--*:3'UTR (+)--*:snRNA--*:rRNA--*:piRNA--*:gene (-)--*:intron--*:upstream--*:downstream	1
*:CDS (+)--*:3'UTR (+)--*:snRNA--*:piRNA--*:gene (-)--*:intron--*:upstream	3
*:CDS (+)--*:3'UTR (+)--*:snRNA--*:gene (-)--*:intron	1
*:CDS (+)--*:3'UTR (+)--*:snRNA--*:intron	1
*:CDS (+)--*:3'UTR (+)--*:snRNA--*:intron--*:upstream	1
*:CDS (+)--*:3'UTR (+)--*:rRNA--*:piRNA--*:pseudogene--*:gene (-)--*:intron--*:upstream--*:downstream	1
*:CDS (+)--*:3'UTR (+)--*:rRNA--*:piRNA--*:gene (-)--*:intron	5
*:CDS (+)--*:3'UTR (+)--*:rRNA--*:piRNA--*:gene (-)--*:intron--*:upstream	1
*:CDS (+)--*:3'UTR (+)--*:rRNA--*:piRNA--*:gene (-)--*:intron--*:upstream--*:downstream	7
*:CDS (+)--*:3'UTR (+)--*:rRNA--*:piRNA--*:intron--*:downstream	6
*:CDS (+)--*:3'UTR (+)--*:rRNA--*:gene (-)--*:intron--*:upstream	1
*:CDS (+)--*:3'UTR (+)--*:rRNA--*:gene (-)--*:intron--*:upstream--*:downstream	1
*:CDS (+)--*:3'UTR (+)--*:rRNA--*:intron	64
*:CDS (+)--*:3'UTR (+)--*:lincRNA--*:piRNA--*:pseudogene--*:gene (-)--*:intron--*:downstream	1
*:CDS (+)--*:3'UTR (+)--*:lincRNA--*:piRNA--*:gene (-)--*:intron	1
*:CDS (+)--*:3'UTR (+)--*:lincRNA--*:piRNA--*:gene (-)--*:intron--*:upstream--*:downstream	2
*:CDS (+)--*:3'UTR (+)--*:lincRNA--*:piRNA--*:intron	1
*:CDS (+)--*:3'UTR (+)--*:lincRNA--*:piRNA--*:intron--*:upstream	1
*:CDS (+)--*:3'UTR (+)--*:lincRNA--*:piRNA--*:intron--*:downstream	1
*:CDS (+)--*:3'UTR (+)--*:piRNA--*:pseudogene--*:gene (-)--*:intron	1
*:CDS (+)--*:3'UTR (+)--*:piRNA--*:pseudogene--*:gene (-)--*:intron--*:upstream	2
*:CDS (+)--*:3'UTR (+)--*:piRNA--*:pseudogene--*:gene (-)--*:intron--*:upstream--*:downstream	2
*:CDS (+)--*:3'UTR (+)--*:piRNA--*:gene (-)	1
*:CDS (+)--*:3'UTR (+)--*:piRNA--*:gene (-)--*:intron	9487
*:CDS (+)--*:3'UTR (+)--*:piRNA--*:gene (-)--*:intron--*:upstream	145
*:CDS (+)--*:3'UTR (+)--*:piRNA--*:gene (-)--*:intron--*:upstream--*:downstream	1885
*:CDS (+)--*:3'UTR (+)--*:piRNA--*:gene (-)--*:intron--*:downstream	95
*:CDS (+)--*:3'UTR (+)--*:piRNA--*:gene (-)--*:upstream	2
*:CDS (+)--*:3'UTR (+)--*:piRNA--*:intron	16
*:CDS (+)--*:3'UTR (+)--*:piRNA--*:intron--*:upstream	13
*:CDS (+)--*:3'UTR (+)--*:piRNA--*:intron--*:upstream--*:downstream	23
*:CDS (+)--*:3'UTR (+)--*:piRNA--*:intron--*:downstream	4
*:CDS (+)--*:3'UTR (+)--*:pseudogene--*:gene (-)--*:intron--*:downstream	1
*:CDS (+)--*:3'UTR (+)--*:gene (-)	6
*:CDS (+)--*:3'UTR (+)--*:gene (-)--*:intron	70
*:CDS (+)--*:3'UTR (+)--*:gene (-)--*:intron--*:upstream	99
*:CDS (+)--*:3'UTR (+)--*:gene (-)--*:intron--*:upstream--*:downstream	29
*:CDS (+)--*:3'UTR (+)--*:gene (-)--*:intron--*:downstream	36
*:CDS (+)--*:3'UTR (+)--*:gene (-)--*:upstream	1
*:CDS (+)--*:3'UTR (+)--*:intron	41
*:CDS (+)--*:3'UTR (+)--*:intron--*:upstream	14
*:CDS (+)--*:3'UTR (+)--*:intron--*:upstream--*:downstream	7
*:CDS (+)--*:3'UTR (+)--*:intron--*:downstream	11
*:CDS (+)--*:3'UTR (+)--*:downstream	3
*:CDS (+)--*:miRNA	927
*:CDS (+)--*:miRNA--*:rRNA--*:piRNA--*:gene (-)--*:intron--*:upstream	1
*:CDS (+)--*:miRNA--*:rRNA--*:piRNA--*:intron	4
*:CDS (+)--*:miRNA--*:lincRNA	2
*:CDS (+)--*:miRNA--*:lincRNA--*:piRNA--*:gene (-)--*:intron--*:upstream	2
*:CDS (+)--*:miRNA--*:piRNA	1
*:CDS (+)--*:miRNA--*:piRNA--*:gene (-)--*:intron	158
*:CDS (+)--*:miRNA--*:piRNA--*:gene (-)--*:intron--*:upstream	19
*:CDS (+)--*:miRNA--*:piRNA--*:gene (-)--*:intron--*:upstream--*:downstream	14
*:CDS (+)--*:miRNA--*:piRNA--*:gene (-)--*:intron--*:downstream	10
*:CDS (+)--*:miRNA--*:piRNA--*:intron	83
*:CDS (+)--*:miRNA--*:piRNA--*:intron--*:upstream	88
*:CDS (+)--*:miRNA--*:piRNA--*:intron--*:upstream--*:downstream	4
*:CDS (+)--*:miRNA--*:piRNA--*:intron--*:downstream	2
*:CDS (+)--*:miRNA--*:pseudogene--*:gene (-)--*:intron	5
*:CDS (+)--*:miRNA--*:pseudogene--*:gene (-)--*:intron--*:downstream	2
*:CDS (+)--*:miRNA--*:gene (-)	47
*:CDS (+)--*:miRNA--*:gene (-)--*:intron	1048
*:CDS (+)--*:miRNA--*:gene (-)--*:intron--*:upstream	13
*:CDS (+)--*:miRNA--*:gene (-)--*:intron--*:upstream--*:downstream	7
*:CDS (+)--*:miRNA--*:gene (-)--*:intron--*:downstream	32
*:CDS (+)--*:miRNA--*:gene (-)--*:downstream	1
*:CDS (+)--*:miRNA--*:intron	399
*:CDS (+)--*:miRNA--*:intron--*:upstream	43
*:CDS (+)--*:miRNA--*:intron--*:upstream--*:downstream	3
*:CDS (+)--*:miRNA--*:intron--*:downstream	12
*:CDS (+)--*:miRNA--*:upstream	2
*:CDS (+)--*:snoRNA	5
*:CDS (+)--*:snoRNA--*:piRNA--*:gene (-)--*:intron	4
*:CDS (+)--*:snoRNA--*:piRNA--*:gene (-)--*:intron--*:upstream	1
*:CDS (+)--*:snoRNA--*:piRNA--*:gene (-)--*:intron--*:downstream	2
*:CDS (+)--*:snoRNA--*:piRNA--*:intron	3
*:CDS (+)--*:snoRNA--*:piRNA--*:intron--*:downstream	1
*:CDS (+)--*:snoRNA--*:gene (-)--*:intron	6
*:CDS (+)--*:snoRNA--*:gene (-)--*:intron--*:upstream	1
*:CDS (+)--*:snoRNA--*:gene (-)--*:intron--*:upstream--*:downstream	1
*:CDS (+)--*:snoRNA--*:gene (-)--*:intron--*:downstream	2
*:CDS (+)--*:snoRNA--*:intron	9
*:CDS (+)--*:snoRNA--*:intron--*:upstream	1
*:CDS (+)--*:snoRNA--*:downstream	1
*:CDS (+)--*:snRNA	43
*:CDS (+)--*:snRNA--*:piRNA--*:gene (-)--*:intron	1
*:CDS (+)--*:snRNA--*:piRNA--*:gene (-)--*:intron--*:upstream	1
*:CDS (+)--*:snRNA--*:piRNA--*:gene (-)--*:intron--*:upstream--*:downstream	3
*:CDS (+)--*:snRNA--*:piRNA--*:intron--*:upstream	1
*:CDS (+)--*:snRNA--*:gene (-)--*:intron	63
*:CDS (+)--*:snRNA--*:gene (-)--*:intron--*:upstream	3
*:CDS (+)--*:snRNA--*:gene (-)--*:intron--*:downstream	248
*:CDS (+)--*:snRNA--*:intron	4
*:CDS (+)--*:rRNA	16
*:CDS (+)--*:rRNA--*:piRNA--*:gene (-)--*:intron	3
*:CDS (+)--*:rRNA--*:piRNA--*:gene (-)--*:intron--*:upstream	4
*:CDS (+)--*:rRNA--*:piRNA--*:gene (-)--*:intron--*:upstream--*:downstream	7
*:CDS (+)--*:rRNA--*:piRNA--*:gene (-)--*:intron--*:downstream	3
*:CDS (+)--*:rRNA--*:piRNA--*:intron	1
*:CDS (+)--*:rRNA--*:piRNA--*:intron--*:upstream	2
*:CDS (+)--*:rRNA--*:gene (-)	3
*:CDS (+)--*:rRNA--*:gene (-)--*:intron	16
*:CDS (+)--*:rRNA--*:gene (-)--*:intron--*:upstream	2
*:CDS (+)--*:rRNA--*:gene (-)--*:intron--*:downstream	3
*:CDS (+)--*:rRNA--*:intron	12
*:CDS (+)--*:rRNA--*:intron--*:upstream	1
*:CDS (+)--*:rRNA--*:intron--*:downstream	2
*:CDS (+)--*:rRNA--*:upstream	1
*:CDS (+)--*:lincRNA	2
*:CDS (+)--*:lincRNA--*:piRNA--*:gene (-)--*:intron	2
*:CDS (+)--*:lincRNA--*:piRNA--*:gene (-)--*:intron--*:upstream	1
*:CDS (+)--*:lincRNA--*:piRNA--*:gene (-)--*:intron--*:downstream	1
*:CDS (+)--*:lincRNA--*:piRNA--*:intron	4
*:CDS (+)--*:lincRNA--*:piRNA--*:intron--*:upstream--*:downstream	3
*:CDS (+)--*:lincRNA--*:gene (-)	1
*:CDS (+)--*:lincRNA--*:gene (-)--*:intron	2
*:CDS (+)--*:lincRNA--*:gene (-)--*:intron--*:upstream	2
*:CDS (+)--*:lincRNA--*:intron	1
*:CDS (+)--*:lincRNA--*:intron--*:upstream	1
*:CDS (+)--*:piRNA	153
*:CDS (+)--*:piRNA--*:pseudogene--*:gene (-)--*:intron	1
*:CDS (+)--*:piRNA--*:pseudogene--*:gene (-)--*:intron--*:upstream	2
*:CDS (+)--*:piRNA--*:pseudogene--*:gene (-)--*:intron--*:upstream--*:downstream	7
*:CDS (+)--*:piRNA--*:pseudogene--*:gene (-)--*:intron--*:downstream	1
*:CDS (+)--*:piRNA--*:pseudogene--*:intron	2
*:CDS (+)--*:piRNA--*:gene (-)	46
*:CDS (+)--*:piRNA--*:gene (-)--*:intron	615
*:CDS (+)--*:piRNA--*:gene (-)--*:intron--*:upstream	364
*:CDS (+)--*:piRNA--*:gene (-)--*:intron--*:upstream--*:downstream	297
*:CDS (+)--*:piRNA--*:gene (-)--*:intron--*:downstream	617
*:CDS (+)--*:piRNA--*:gene (-)--*:upstream	4
*:CDS (+)--*:piRNA--*:gene (-)--*:downstream	5
*:CDS (+)--*:piRNA--*:intron	1362
*:CDS (+)--*:piRNA--*:intron--*:upstream	169
*:CDS (+)--*:piRNA--*:intron--*:upstream--*:downstream	47
*:CDS (+)--*:piRNA--*:intron--*:downstream	166
*:CDS (+)--*:piRNA--*:upstream	20
*:CDS (+)--*:piRNA--*:downstream	5
*:CDS (+)--*:pseudogene	2
*:CDS (+)--*:pseudogene--*:gene (-)--*:intron	1
*:CDS (+)--*:pseudogene--*:gene (-)--*:intron--*:upstream	1
*:CDS (+)--*:pseudogene--*:gene (-)--*:intron--*:upstream--*:downstream	1
*:CDS (+)--*:pseudogene--*:gene (-)--*:intron--*:downstream	1
*:CDS (+)--*:pseudogene--*:intron	4
*:CDS (+)--*:pseudogene--*:intron--*:downstream	1
*:CDS (+)--*:gene (-)	557
*:CDS (+)--*:gene (-)--*:intron	930
*:CDS (+)--*:gene (-)--*:intron--*:upstream	433
*:CDS (+)--*:gene (-)--*:intron--*:upstream--*:downstream	160
*:CDS (+)--*:gene (-)--*:intron--*:downstream	202
*:CDS (+)--*:gene (-)--*:upstream	41
*:CDS (+)--*:gene (-)--*:upstream--*:downstream	4
*:CDS (+)--*:gene (-)--*:downstream	11
*:CDS (+)--*:intron	5550
*:CDS (+)--*:intron--*:upstream	3078
*:CDS (+)--*:intron--*:upstream--*:downstream	44
*:CDS (+)--*:intron--*:downstream	129
*:CDS (+)--*:upstream	68
*:CDS (+)--*:upstream--*:downstream	3
*:CDS (+)--*:downstream	26
*:5'UTR (+)	893
*:5'UTR (+)--*:3'UTR (+)	3
*:5'UTR (+)--*:3'UTR (+)--*:miRNA--*:piRNA--*:gene (-)--*:intron	1
*:5'UTR (+)--*:3'UTR (+)--*:miRNA--*:gene (-)--*:intron	1
*:5'UTR (+)--*:3'UTR (+)--*:miRNA--*:gene (-)--*:intron--*:upstream	1
*:5'UTR (+)--*:3'UTR (+)--*:miRNA--*:gene (-)--*:intron--*:upstream--*:downstream	1
*:5'UTR (+)--*:3'UTR (+)--*:miRNA--*:intron	1
*:5'UTR (+)--*:3'UTR (+)--*:snRNA--*:rRNA--*:piRNA--*:gene (-)--*:intron--*:upstream	1
*:5'UTR (+)--*:3'UTR (+)--*:snRNA--*:gene (-)--*:intron--*:upstream--*:downstream	1
*:5'UTR (+)--*:3'UTR (+)--*:rRNA--*:intron	2
*:5'UTR (+)--*:3'UTR (+)--*:piRNA--*:gene (-)--*:intron	3
*:5'UTR (+)--*:3'UTR (+)--*:piRNA--*:gene (-)--*:intron--*:upstream	3
*:5'UTR (+)--*:3'UTR (+)--*:piRNA--*:gene (-)--*:intron--*:upstream--*:downstream	6
*:5'UTR (+)--*:3'UTR (+)--*:piRNA--*:gene (-)--*:intron--*:downstream	2
*:5'UTR (+)--*:3'UTR (+)--*:piRNA--*:intron--*:upstream	3
*:5'UTR (+)--*:3'UTR (+)--*:piRNA--*:intron--*:upstream--*:downstream	3
*:5'UTR (+)--*:3'UTR (+)--*:piRNA--*:intron--*:downstream	1
*:5'UTR (+)--*:3'UTR (+)--*:gene (-)--*:intron	4
*:5'UTR (+)--*:3'UTR (+)--*:gene (-)--*:intron--*:upstream	2
*:5'UTR (+)--*:3'UTR (+)--*:gene (-)--*:intron--*:downstream	2
*:5'UTR (+)--*:3'UTR (+)--*:intron	4
*:5'UTR (+)--*:3'UTR (+)--*:intron--*:upstream	6
*:5'UTR (+)--*:3'UTR (+)--*:intron--*:upstream--*:downstream	4
*:5'UTR (+)--*:3'UTR (+)--*:intron--*:downstream	3
*:5'UTR (+)--*:miRNA	282
*:5'UTR (+)--*:miRNA--*:piRNA--*:gene (-)--*:intron	10
*:5'UTR (+)--*:miRNA--*:piRNA--*:gene (-)--*:intron--*:upstream	1
*:5'UTR (+)--*:miRNA--*:piRNA--*:gene (-)--*:intron--*:upstream--*:downstream	3
*:5'UTR (+)--*:miRNA--*:piRNA--*:intron	117
*:5'UTR (+)--*:miRNA--*:piRNA--*:intron--*:upstream	1
*:5'UTR (+)--*:miRNA--*:piRNA--*:intron--*:upstream--*:downstream	2
*:5'UTR (+)--*:miRNA--*:gene (-)--*:intron	6
*:5'UTR (+)--*:miRNA--*:gene (-)--*:intron--*:upstream	5
*:5'UTR (+)--*:miRNA--*:gene (-)--*:intron--*:upstream--*:downstream	1
*:5'UTR (+)--*:miRNA--*:gene (-)--*:intron--*:downstream	1
*:5'UTR (+)--*:miRNA--*:intron	152
*:5'UTR (+)--*:miRNA--*:intron--*:upstream	32
*:5'UTR (+)--*:snoRNA--*:piRNA--*:gene (-)--*:intron	1
*:5'UTR (+)--*:snRNA	1
*:5'UTR (+)--*:snRNA--*:gene (-)--*:intron--*:downstream	1
*:5'UTR (+)--*:snRNA--*:downstream	2
*:5'UTR (+)--*:rRNA	1
*:5'UTR (+)--*:rRNA--*:piRNA--*:gene (-)--*:intron	3
*:5'UTR (+)--*:rRNA--*:gene (-)--*:intron	4
*:5'UTR (+)--*:rRNA--*:gene (-)--*:intron--*:upstream	2
*:5'UTR (+)--*:rRNA--*:intron	6
*:5'UTR (+)--*:rRNA--*:intron--*:upstream	12
*:5'UTR (+)--*:lincRNA--*:intron--*:downstream	1
*:5'UTR (+)--*:piRNA	5
*:5'UTR (+)--*:piRNA--*:gene (-)--*:intron	27
*:5'UTR (+)--*:piRNA--*:gene (-)--*:intron--*:upstream	9
*:5'UTR (+)--*:piRNA--*:gene (-)--*:intron--*:upstream--*:downstream	18
*:5'UTR (+)--*:piRNA--*:gene (-)--*:intron--*:downstream	11
*:5'UTR (+)--*:piRNA--*:gene (-)--*:upstream	3
*:5'UTR (+)--*:piRNA--*:intron	403
*:5'UTR (+)--*:piRNA--*:intron--*:upstream	29
*:5'UTR (+)--*:piRNA--*:intron--*:upstream--*:downstream	27
*:5'UTR (+)--*:piRNA--*:intron--*:downstream	3
*:5'UTR (+)--*:piRNA--*:upstream	1
*:5'UTR (+)--*:gene (-)	6
*:5'UTR (+)--*:gene (-)--*:intron	48
*:5'UTR (+)--*:gene (-)--*:intron--*:upstream	11
*:5'UTR (+)--*:gene (-)--*:intron--*:upstream--*:downstream	4
*:5'UTR (+)--*:gene (-)--*:intron--*:downstream	4
*:5'UTR (+)--*:gene (-)--*:downstream	2
*:5'UTR (+)--*:intron	1845
*:5'UTR (+)--*:intron--*:upstream	39
*:5'UTR (+)--*:intron--*:upstream--*:downstream	10
*:5'UTR (+)--*:intron--*:downstream	4
*:5'UTR (+)--*:upstream	15
*:5'UTR (+)--*:upstream--*:downstream	2
*:5'UTR (+)--*:downstream	1
*:3'UTR (+)	1874
*:3'UTR (+)--*:miRNA	38
*:3'UTR (+)--*:miRNA--*:piRNA--*:gene (-)--*:intron	12
*:3'UTR (+)--*:miRNA--*:piRNA--*:gene (-)--*:intron--*:upstream	3
*:3'UTR (+)--*:miRNA--*:piRNA--*:gene (-)--*:intron--*:upstream--*:downstream	12
*:3'UTR (+)--*:miRNA--*:piRNA--*:gene (-)--*:intron--*:downstream	9
*:3'UTR (+)--*:miRNA--*:piRNA--*:intron	33
*:3'UTR (+)--*:miRNA--*:piRNA--*:intron--*:upstream	3
*:3'UTR (+)--*:miRNA--*:piRNA--*:intron--*:upstream--*:downstream	8
*:3'UTR (+)--*:miRNA--*:piRNA--*:intron--*:downstream	2
*:3'UTR (+)--*:miRNA--*:gene (-)--*:intron	18
*:3'UTR (+)--*:miRNA--*:gene (-)--*:intron--*:upstream	4
*:3'UTR (+)--*:miRNA--*:gene (-)--*:intron--*:upstream--*:downstream	4
*:3'UTR (+)--*:miRNA--*:gene (-)--*:intron--*:downstream	8
*:3'UTR (+)--*:miRNA--*:intron	86
*:3'UTR (+)--*:miRNA--*:intron--*:upstream	12
*:3'UTR (+)--*:miRNA--*:intron--*:upstream--*:downstream	26
*:3'UTR (+)--*:miRNA--*:intron--*:downstream	15
*:3'UTR (+)--*:snoRNA	1
*:3'UTR (+)--*:snoRNA--*:piRNA--*:intron--*:upstream	1
*:3'UTR (+)--*:snoRNA--*:intron	1
*:3'UTR (+)--*:snRNA--*:piRNA--*:gene (-)--*:intron--*:upstream	1
*:3'UTR (+)--*:snRNA--*:piRNA--*:gene (-)--*:intron--*:upstream--*:downstream	1
*:3'UTR (+)--*:snRNA--*:piRNA--*:gene (-)--*:intron--*:downstream	1
*:3'UTR (+)--*:snRNA--*:piRNA--*:intron--*:upstream	1
*:3'UTR (+)--*:snRNA--*:intron	6
*:3'UTR (+)--*:rRNA--*:piRNA--*:gene (-)--*:intron	1
*:3'UTR (+)--*:rRNA--*:piRNA--*:gene (-)--*:intron--*:upstream--*:downstream	1
*:3'UTR (+)--*:rRNA--*:piRNA--*:intron	3
*:3'UTR (+)--*:rRNA--*:piRNA--*:intron--*:upstream	9
*:3'UTR (+)--*:rRNA--*:piRNA--*:intron--*:upstream--*:downstream	2
*:3'UTR (+)--*:rRNA--*:gene (-)	1
*:3'UTR (+)--*:rRNA--*:gene (-)--*:intron	1
*:3'UTR (+)--*:rRNA--*:gene (-)--*:intron--*:upstream	1
*:3'UTR (+)--*:rRNA--*:gene (-)--*:intron--*:downstream	1
*:3'UTR (+)--*:rRNA--*:intron	1
*:3'UTR (+)--*:rRNA--*:intron--*:upstream	1
*:3'UTR (+)--*:rRNA--*:intron--*:downstream	1
*:3'UTR (+)--*:lincRNA--*:gene (-)--*:intron--*:downstream	1
*:3'UTR (+)--*:piRNA	86
*:3'UTR (+)--*:piRNA--*:pseudogene--*:intron--*:downstream	1
*:3'UTR (+)--*:piRNA--*:gene (-)	2
*:3'UTR (+)--*:piRNA--*:gene (-)--*:intron	46
*:3'UTR (+)--*:piRNA--*:gene (-)--*:intron--*:upstream	37
*:3'UTR (+)--*:piRNA--*:gene (-)--*:intron--*:upstream--*:downstream	163
*:3'UTR (+)--*:piRNA--*:gene (-)--*:intron--*:downstream	65
*:3'UTR (+)--*:piRNA--*:gene (-)--*:upstream	1
*:3'UTR (+)--*:piRNA--*:intron	89
*:3'UTR (+)--*:piRNA--*:intron--*:upstream	88
*:3'UTR (+)--*:piRNA--*:intron--*:upstream--*:downstream	75
*:3'UTR (+)--*:piRNA--*:intron--*:downstream	250
*:3'UTR (+)--*:piRNA--*:upstream	1
*:3'UTR (+)--*:piRNA--*:downstream	2
*:3'UTR (+)--*:pseudogene--*:gene (-)--*:intron	1
*:3'UTR (+)--*:gene (-)	30
*:3'UTR (+)--*:gene (-)--*:intron	68
*:3'UTR (+)--*:gene (-)--*:intron--*:upstream	23
*:3'UTR (+)--*:gene (-)--*:intron--*:upstream--*:downstream	36
*:3'UTR (+)--*:gene (-)--*:intron--*:downstream	71
*:3'UTR (+)--*:gene (-)--*:upstream	2
*:3'UTR (+)--*:intron	734
*:3'UTR (+)--*:intron--*:upstream	185
*:3'UTR (+)--*:intron--*:upstream--*:downstream	22
*:3'UTR (+)--*:intron--*:downstream	408
*:3'UTR (+)--*:upstream	15
*:3'UTR (+)--*:downstream	18
*:miRNA	2144261
*:miRNA--*:rRNA--*:intron	5
*:miRNA--*:lincRNA	2
*:miRNA--*:lincRNA--*:piRNA--*:gene (-)--*:intron	1
*:miRNA--*:lincRNA--*:piRNA--*:gene (-)--*:intron--*:downstream	1
*:miRNA--*:lincRNA--*:intron	1
*:miRNA--*:lincRNA--*:intron--*:upstream	2
*:miRNA--*:piRNA	551
*:miRNA--*:piRNA--*:gene (-)	8
*:miRNA--*:piRNA--*:gene (-)--*:intron	65
*:miRNA--*:piRNA--*:gene (-)--*:intron--*:upstream	37
*:miRNA--*:piRNA--*:gene (-)--*:intron--*:upstream--*:downstream	180
*:miRNA--*:piRNA--*:gene (-)--*:intron--*:downstream	17
*:miRNA--*:piRNA--*:intron	502
*:miRNA--*:piRNA--*:intron--*:upstream	169
*:miRNA--*:piRNA--*:intron--*:upstream--*:downstream	15
*:miRNA--*:piRNA--*:intron--*:downstream	66
*:miRNA--*:piRNA--*:downstream	1
*:miRNA--*:pseudogene--*:gene (-)--*:intron	1
*:miRNA--*:gene (-)	1102
*:miRNA--*:gene (-)--*:intron	635
*:miRNA--*:gene (-)--*:intron--*:upstream	43
*:miRNA--*:gene (-)--*:intron--*:upstream--*:downstream	32
*:miRNA--*:gene (-)--*:intron--*:downstream	129
*:miRNA--*:gene (-)--*:downstream	3
*:miRNA--*:intron	39860
*:miRNA--*:intron--*:upstream	204
*:miRNA--*:intron--*:upstream--*:downstream	21
*:miRNA--*:intron--*:downstream	290
*:miRNA--*:upstream	322
*:miRNA--*:downstream	3299
*:snoRNA	5284
*:snoRNA--*:piRNA	1
*:snoRNA--*:piRNA--*:pseudogene--*:gene (-)--*:intron--*:upstream	1
*:snoRNA--*:piRNA--*:intron	4
*:snoRNA--*:piRNA--*:intron--*:upstream	1
*:snoRNA--*:piRNA--*:intron--*:downstream	2
*:snoRNA--*:gene (-)	4
*:snoRNA--*:gene (-)--*:intron	7
*:snoRNA--*:gene (-)--*:intron--*:downstream	4
*:snoRNA--*:intron	123
*:snoRNA--*:intron--*:upstream--*:downstream	1
*:snoRNA--*:intron--*:downstream	17
*:snoRNA--*:downstream	4
*:snRNA	6647
*:snRNA--*:piRNA	8
*:snRNA--*:piRNA--*:gene (-)--*:intron	2
*:snRNA--*:piRNA--*:intron	15
*:snRNA--*:piRNA--*:intron--*:upstream	1
*:snRNA--*:piRNA--*:intron--*:downstream	1
*:snRNA--*:gene (-)	3
*:snRNA--*:gene (-)--*:intron	16
*:snRNA--*:gene (-)--*:intron--*:upstream	1
*:snRNA--*:gene (-)--*:intron--*:downstream	14
*:snRNA--*:intron	433
*:snRNA--*:intron--*:upstream	4
*:snRNA--*:upstream	110
*:rRNA	25605
*:rRNA--*:piRNA	14
*:rRNA--*:piRNA--*:gene (-)	6
*:rRNA--*:piRNA--*:gene (-)--*:intron	12
*:rRNA--*:piRNA--*:gene (-)--*:intron--*:upstream	2
*:rRNA--*:piRNA--*:gene (-)--*:intron--*:upstream--*:downstream	1
*:rRNA--*:piRNA--*:gene (-)--*:intron--*:downstream	2
*:rRNA--*:piRNA--*:intron	18
*:rRNA--*:piRNA--*:intron--*:upstream	21
*:rRNA--*:piRNA--*:intron--*:upstream--*:downstream	2
*:rRNA--*:gene (-)	23
*:rRNA--*:gene (-)--*:intron	48
*:rRNA--*:gene (-)--*:intron--*:upstream	302
*:rRNA--*:gene (-)--*:intron--*:downstream	7
*:rRNA--*:intron	2038
*:rRNA--*:intron--*:upstream	1
*:rRNA--*:intron--*:downstream	20
*:lincRNA	8
*:lincRNA--*:piRNA--*:gene (-)--*:intron	2
*:lincRNA--*:piRNA--*:gene (-)--*:intron--*:upstream--*:downstream	4
*:lincRNA--*:piRNA--*:gene (-)--*:intron--*:downstream	2
*:lincRNA--*:piRNA--*:intron	3
*:lincRNA--*:piRNA--*:intron--*:upstream	1
*:lincRNA--*:gene (-)	1
*:lincRNA--*:gene (-)--*:intron	4
*:lincRNA--*:gene (-)--*:intron--*:upstream	1
*:lincRNA--*:intron	2
*:piRNA	364540
*:piRNA--*:pseudogene	1
*:piRNA--*:pseudogene--*:gene (-)--*:intron	6
*:piRNA--*:gene (-)	196
*:piRNA--*:gene (-)--*:intron	576
*:piRNA--*:gene (-)--*:intron--*:upstream	205
*:piRNA--*:gene (-)--*:intron--*:upstream--*:downstream	163
*:piRNA--*:gene (-)--*:intron--*:downstream	270
*:piRNA--*:gene (-)--*:upstream	97
*:piRNA--*:gene (-)--*:downstream	6
*:piRNA--*:intron	18887
*:piRNA--*:intron--*:upstream	74843
*:piRNA--*:intron--*:upstream--*:downstream	13743
*:piRNA--*:intron--*:downstream	212881
*:piRNA--*:upstream	4017
*:piRNA--*:upstream--*:downstream	4
*:piRNA--*:downstream	161
*:pseudogene	16
*:pseudogene--*:gene (-)	1
*:pseudogene--*:gene (-)--*:intron--*:upstream	1
*:pseudogene--*:intron	5
*:pseudogene--*:intron--*:upstream	2
*:gene (-)	11647
*:gene (-)--*:intron	9945
*:gene (-)--*:intron--*:upstream	402
*:gene (-)--*:intron--*:upstream--*:downstream	142
*:gene (-)--*:intron--*:downstream	154
*:gene (-)--*:upstream	277
*:gene (-)--*:downstream	33
*:intron	92084
*:intron--*:upstream	29240
*:intron--*:upstream--*:downstream	659
*:intron--*:downstream	6172
*:upstream	87123
*:upstream--*:downstream	102
*:downstream	4049
