# Supplementary material for: mmannot: How to improve small–RNA annotation?
Source: PLoS One. 2020 May 28;15(5):e0231738. doi: 10.1371/journal.pone.0231738 (PMC7255610; doi:10.1371/journal.pone.0231738)
Supplement: S2 File — (GZ) [file pone.0231738.s002.gz › Data/Counts/DR/SRR1265742_random.csv]

Type	SRR1265742
*:CDS (+)	60557
*:5'UTR (+)	5067
*:3'UTR (+)	8187
*:miRNA	7514329
*:snoRNA	31453
*:snRNA	32004
*:rRNA	83647
*:lincRNA	59
*:piRNA	1330288
*:pseudogene	81
*:gene (-)	49930
*:intron	806730
*:upstream	294814
*:upstream--*:downstream	19
*:downstream	53318
