# Supplementary material for: mmannot: How to improve small–RNA annotation?
Source: PLoS One. 2020 May 28;15(5):e0231738. doi: 10.1371/journal.pone.0231738 (PMC7255610; doi:10.1371/journal.pone.0231738)
Supplement: S2 File — (GZ) [file pone.0231738.s002.gz › Data/Counts/DR/SRR1265740_sequence.csv]

Type	SRR1265740
rRNA	8656
CDS (+)	18074
lincRNA	236
downstream	384365
intron	308779
piRNA	49133
5'UTR (+)	1455
3'UTR (+)	2593
gene (-)	46368
pseudogene	41
miRNA	1007709
upstream	282718
snoRNA	4134
snRNA	1626
