# Supplementary material for: mmannot: How to improve small–RNA annotation?
Source: PLoS One. 2020 May 28;15(5):e0231738. doi: 10.1371/journal.pone.0231738 (PMC7255610; doi:10.1371/journal.pone.0231738)
Supplement: S2 File — (GZ) [file pone.0231738.s002.gz › Data/Counts/DR/SRR1265737_mmr.csv]

Type	SRR1265737_mmr
*:CDS (+)	64391
*:5'UTR (+)	1909
*:3'UTR (+)	7149
*:miRNA	1672205
*:snoRNA	10453
*:snRNA	24770
*:rRNA	22811
*:lincRNA	23
*:piRNA	953524
*:pseudogene	104
*:gene (-)	38796
*:intron	280751
*:upstream	259478
*:upstream--*:downstream	4
*:downstream	13911
