# Supplementary material for: mmannot: How to improve small–RNA annotation?
Source: PLoS One. 2020 May 28;15(5):e0231738. doi: 10.1371/journal.pone.0231738 (PMC7255610; doi:10.1371/journal.pone.0231738)
Supplement: S2 File — (GZ) [file pone.0231738.s002.gz › Data/Counts/DR/SRR1265741_sequence.csv]

Type	SRR1265741
rRNA	4105
CDS (+)	28340
snRNA	1617
downstream	449477
intron	407214
piRNA	118868
5'UTR (+)	1884
3'UTR (+)	3625
gene (-)	61056
lincRNA	215
pseudogene	88
miRNA	1624058
upstream	418635
snoRNA	2372
