# Supplementary material for: mmannot: How to improve small–RNA annotation?
Source: PLoS One. 2020 May 28;15(5):e0231738. doi: 10.1371/journal.pone.0231738 (PMC7255610; doi:10.1371/journal.pone.0231738)
Supplement: S2 File — (GZ) [file pone.0231738.s002.gz › Data/Counts/DR/SRR1265738_bowtie.csv]

Type	SRR1265738_bowtie
*:pseudogene	90
*:pseudogene--*:piRNA	2
*:pseudogene--*:piRNA--*:CDS (+)--*:gene (-)--*:intron	1
*:pseudogene--*:piRNA--*:CDS (+)--*:intron	1
*:pseudogene--*:piRNA--*:CDS (+)--*:intron--*:downstream	1
*:pseudogene--*:miRNA	1
*:pseudogene--*:miRNA--*:CDS (+)--*:gene (-)--*:intron	54
*:pseudogene--*:miRNA--*:CDS (+)--*:intron	1
*:pseudogene--*:3'UTR (+)--*:CDS (+)--*:gene (-)--*:intron--*:upstream	1
*:pseudogene--*:3'UTR (+)--*:CDS (+)--*:intron--*:upstream	1
*:pseudogene--*:3'UTR (+)--*:gene (-)	1
*:pseudogene--*:5'UTR (+)--*:CDS (+)	1
*:pseudogene--*:CDS (+)	8
*:pseudogene--*:CDS (+)--*:gene (-)	2
*:pseudogene--*:CDS (+)--*:gene (-)--*:intron	10
*:pseudogene--*:CDS (+)--*:gene (-)--*:intron--*:upstream	2
*:pseudogene--*:CDS (+)--*:intron	4
*:pseudogene--*:CDS (+)--*:intron--*:upstream	2269
*:pseudogene--*:gene (-)	3
*:pseudogene--*:gene (-)--*:intron	2
*:pseudogene--*:gene (-)--*:intron--*:upstream	2
*:pseudogene--*:intron	9
*:pseudogene--*:intron--*:upstream	1
*:pseudogene--*:intron--*:upstream--*:downstream	1
*:pseudogene--*:upstream	2
*:pseudogene--*:downstream	1
*:piRNA	1602043
*:piRNA--*:lincRNA--*:3'UTR (+)--*:CDS (+)--*:gene (-)--*:intron--*:upstream--*:downstream	1
*:piRNA--*:lincRNA--*:5'UTR (+)--*:CDS (+)--*:gene (-)--*:intron	1
*:piRNA--*:lincRNA--*:5'UTR (+)--*:CDS (+)--*:gene (-)--*:intron--*:upstream	1
*:piRNA--*:lincRNA--*:CDS (+)	1
*:piRNA--*:lincRNA--*:CDS (+)--*:gene (-)	5
*:piRNA--*:lincRNA--*:CDS (+)--*:gene (-)--*:intron	4
*:piRNA--*:lincRNA--*:CDS (+)--*:gene (-)--*:intron--*:upstream	1
*:piRNA--*:lincRNA--*:CDS (+)--*:intron	1
*:piRNA--*:lincRNA--*:gene (-)	1
*:piRNA--*:lincRNA--*:gene (-)--*:intron--*:downstream	1
*:piRNA--*:lincRNA--*:intron	1
*:piRNA--*:rRNA	17673
*:piRNA--*:rRNA--*:miRNA--*:intron	2
*:piRNA--*:rRNA--*:3'UTR (+)--*:CDS (+)--*:intron	1
*:piRNA--*:rRNA--*:3'UTR (+)--*:intron	1
*:piRNA--*:rRNA--*:3'UTR (+)--*:intron--*:downstream	1
*:piRNA--*:rRNA--*:5'UTR (+)	8
*:piRNA--*:rRNA--*:5'UTR (+)--*:CDS (+)	1
*:piRNA--*:rRNA--*:5'UTR (+)--*:CDS (+)--*:gene (-)--*:intron	1
*:piRNA--*:rRNA--*:5'UTR (+)--*:CDS (+)--*:intron	1
*:piRNA--*:rRNA--*:5'UTR (+)--*:intron	20
*:piRNA--*:rRNA--*:CDS (+)	3
*:piRNA--*:rRNA--*:CDS (+)--*:gene (-)	9
*:piRNA--*:rRNA--*:CDS (+)--*:gene (-)--*:intron	2
*:piRNA--*:rRNA--*:CDS (+)--*:gene (-)--*:intron--*:upstream	2
*:piRNA--*:rRNA--*:CDS (+)--*:gene (-)--*:intron--*:downstream	1
*:piRNA--*:rRNA--*:CDS (+)--*:intron	5
*:piRNA--*:rRNA--*:gene (-)	9
*:piRNA--*:rRNA--*:gene (-)--*:intron	13
*:piRNA--*:rRNA--*:gene (-)--*:intron--*:upstream	323
*:piRNA--*:rRNA--*:intron	3653
*:piRNA--*:rRNA--*:intron--*:upstream	10
*:piRNA--*:rRNA--*:intron--*:downstream	5
*:piRNA--*:snRNA	93
*:piRNA--*:snRNA--*:CDS (+)--*:gene (-)--*:intron	15
*:piRNA--*:snRNA--*:CDS (+)--*:gene (-)--*:intron--*:upstream	1
*:piRNA--*:snRNA--*:CDS (+)--*:intron	2
*:piRNA--*:snRNA--*:gene (-)--*:intron	3
*:piRNA--*:snRNA--*:intron	8
*:piRNA--*:snRNA--*:intron--*:upstream	1
*:piRNA--*:snoRNA	20
*:piRNA--*:snoRNA--*:3'UTR (+)--*:gene (-)--*:intron	1
*:piRNA--*:snoRNA--*:CDS (+)	2
*:piRNA--*:snoRNA--*:CDS (+)--*:intron	6
*:piRNA--*:snoRNA--*:gene (-)--*:intron	10
*:piRNA--*:snoRNA--*:gene (-)--*:intron--*:downstream	1
*:piRNA--*:snoRNA--*:intron	8
*:piRNA--*:snoRNA--*:intron--*:upstream	3
*:piRNA--*:miRNA	4471
*:piRNA--*:miRNA--*:3'UTR (+)--*:intron	6
*:piRNA--*:miRNA--*:5'UTR (+)--*:CDS (+)--*:gene (-)--*:intron	39
*:piRNA--*:miRNA--*:CDS (+)	6
*:piRNA--*:miRNA--*:CDS (+)--*:gene (-)--*:intron	12
*:piRNA--*:miRNA--*:CDS (+)--*:gene (-)--*:intron--*:upstream	1
*:piRNA--*:miRNA--*:CDS (+)--*:gene (-)--*:intron--*:downstream	1
*:piRNA--*:miRNA--*:CDS (+)--*:intron	4
*:piRNA--*:miRNA--*:CDS (+)--*:intron--*:upstream	1
*:piRNA--*:miRNA--*:gene (-)	1
*:piRNA--*:miRNA--*:gene (-)--*:intron	5
*:piRNA--*:miRNA--*:gene (-)--*:intron--*:upstream	103
*:piRNA--*:miRNA--*:gene (-)--*:intron--*:downstream	20
*:piRNA--*:miRNA--*:intron	117
*:piRNA--*:miRNA--*:intron--*:upstream	8
*:piRNA--*:miRNA--*:intron--*:upstream--*:downstream	1
*:piRNA--*:miRNA--*:intron--*:downstream	1
*:piRNA--*:3'UTR (+)	412
*:piRNA--*:3'UTR (+)--*:5'UTR (+)--*:CDS (+)--*:gene (-)--*:intron	2
*:piRNA--*:3'UTR (+)--*:5'UTR (+)--*:CDS (+)--*:intron	1
*:piRNA--*:3'UTR (+)--*:5'UTR (+)--*:CDS (+)--*:intron--*:downstream	1
*:piRNA--*:3'UTR (+)--*:5'UTR (+)--*:gene (-)	3
*:piRNA--*:3'UTR (+)--*:5'UTR (+)--*:gene (-)--*:intron--*:upstream	1
*:piRNA--*:3'UTR (+)--*:CDS (+)--*:gene (-)	6
*:piRNA--*:3'UTR (+)--*:CDS (+)--*:gene (-)--*:intron	62
*:piRNA--*:3'UTR (+)--*:CDS (+)--*:gene (-)--*:intron--*:upstream	57
*:piRNA--*:3'UTR (+)--*:CDS (+)--*:gene (-)--*:intron--*:downstream	1
*:piRNA--*:3'UTR (+)--*:CDS (+)--*:gene (-)--*:downstream	1
*:piRNA--*:3'UTR (+)--*:CDS (+)--*:intron	30
*:piRNA--*:3'UTR (+)--*:CDS (+)--*:intron--*:upstream	1
*:piRNA--*:3'UTR (+)--*:CDS (+)--*:intron--*:upstream--*:downstream	2
*:piRNA--*:3'UTR (+)--*:CDS (+)--*:intron--*:downstream	3
*:piRNA--*:3'UTR (+)--*:CDS (+)--*:downstream	1
*:piRNA--*:3'UTR (+)--*:gene (-)	7
*:piRNA--*:3'UTR (+)--*:gene (-)--*:intron	4799
*:piRNA--*:3'UTR (+)--*:gene (-)--*:intron--*:upstream	15
*:piRNA--*:3'UTR (+)--*:gene (-)--*:intron--*:downstream	23
*:piRNA--*:3'UTR (+)--*:intron	125
*:piRNA--*:3'UTR (+)--*:intron--*:upstream	173
*:piRNA--*:3'UTR (+)--*:intron--*:upstream--*:downstream	3
*:piRNA--*:3'UTR (+)--*:intron--*:downstream	198
*:piRNA--*:3'UTR (+)--*:upstream	5
*:piRNA--*:3'UTR (+)--*:upstream--*:downstream	1
*:piRNA--*:3'UTR (+)--*:downstream	1
*:piRNA--*:5'UTR (+)	46
*:piRNA--*:5'UTR (+)--*:CDS (+)	17
*:piRNA--*:5'UTR (+)--*:CDS (+)--*:gene (-)	4
*:piRNA--*:5'UTR (+)--*:CDS (+)--*:gene (-)--*:intron	33
*:piRNA--*:5'UTR (+)--*:CDS (+)--*:gene (-)--*:intron--*:upstream	8
*:piRNA--*:5'UTR (+)--*:CDS (+)--*:gene (-)--*:intron--*:upstream--*:downstream	9
*:piRNA--*:5'UTR (+)--*:CDS (+)--*:gene (-)--*:intron--*:downstream	5
*:piRNA--*:5'UTR (+)--*:CDS (+)--*:gene (-)--*:upstream	1
*:piRNA--*:5'UTR (+)--*:CDS (+)--*:intron	12
*:piRNA--*:5'UTR (+)--*:CDS (+)--*:intron--*:upstream	9
*:piRNA--*:5'UTR (+)--*:CDS (+)--*:intron--*:upstream--*:downstream	60
*:piRNA--*:5'UTR (+)--*:CDS (+)--*:intron--*:downstream	3
*:piRNA--*:5'UTR (+)--*:CDS (+)--*:upstream	21
*:piRNA--*:5'UTR (+)--*:CDS (+)--*:upstream--*:downstream	32
*:piRNA--*:5'UTR (+)--*:CDS (+)--*:downstream	15
*:piRNA--*:5'UTR (+)--*:gene (-)	4
*:piRNA--*:5'UTR (+)--*:gene (-)--*:intron	8
*:piRNA--*:5'UTR (+)--*:gene (-)--*:intron--*:upstream	3
*:piRNA--*:5'UTR (+)--*:gene (-)--*:intron--*:upstream--*:downstream	2
*:piRNA--*:5'UTR (+)--*:gene (-)--*:intron--*:downstream	7
*:piRNA--*:5'UTR (+)--*:gene (-)--*:downstream	1
*:piRNA--*:5'UTR (+)--*:intron	985
*:piRNA--*:5'UTR (+)--*:intron--*:upstream	2
*:piRNA--*:5'UTR (+)--*:intron--*:upstream--*:downstream	4
*:piRNA--*:5'UTR (+)--*:intron--*:downstream	6
*:piRNA--*:5'UTR (+)--*:upstream	1
*:piRNA--*:5'UTR (+)--*:upstream--*:downstream	1
*:piRNA--*:5'UTR (+)--*:downstream	7
*:piRNA--*:CDS (+)	1012
*:piRNA--*:CDS (+)--*:gene (-)	193
*:piRNA--*:CDS (+)--*:gene (-)--*:intron	898
*:piRNA--*:CDS (+)--*:gene (-)--*:intron--*:upstream	97
*:piRNA--*:CDS (+)--*:gene (-)--*:intron--*:upstream--*:downstream	12
*:piRNA--*:CDS (+)--*:gene (-)--*:intron--*:downstream	83
*:piRNA--*:CDS (+)--*:gene (-)--*:upstream	15
*:piRNA--*:CDS (+)--*:gene (-)--*:upstream--*:downstream	2
*:piRNA--*:CDS (+)--*:gene (-)--*:downstream	13
*:piRNA--*:CDS (+)--*:intron	7120
*:piRNA--*:CDS (+)--*:intron--*:upstream	153
*:piRNA--*:CDS (+)--*:intron--*:upstream--*:downstream	92
*:piRNA--*:CDS (+)--*:intron--*:downstream	28
*:piRNA--*:CDS (+)--*:upstream	477
*:piRNA--*:CDS (+)--*:upstream--*:downstream	3
*:piRNA--*:CDS (+)--*:downstream	2
*:piRNA--*:gene (-)	386
*:piRNA--*:gene (-)--*:intron	1134
*:piRNA--*:gene (-)--*:intron--*:upstream	171
*:piRNA--*:gene (-)--*:intron--*:upstream--*:downstream	14
*:piRNA--*:gene (-)--*:intron--*:downstream	53
*:piRNA--*:gene (-)--*:upstream	52
*:piRNA--*:gene (-)--*:downstream	3
*:piRNA--*:intron	51514
*:piRNA--*:intron--*:upstream	6416
*:piRNA--*:intron--*:upstream--*:downstream	56
*:piRNA--*:intron--*:downstream	9352
*:piRNA--*:upstream	15512
*:piRNA--*:upstream--*:downstream	10
*:piRNA--*:downstream	377
*:lincRNA	31
*:lincRNA--*:miRNA--*:3'UTR (+)--*:intron	1
*:lincRNA--*:miRNA--*:CDS (+)--*:intron	12
*:lincRNA--*:miRNA--*:intron	1
*:lincRNA--*:3'UTR (+)	3
*:lincRNA--*:3'UTR (+)--*:CDS (+)--*:gene (-)--*:intron	1
*:lincRNA--*:3'UTR (+)--*:CDS (+)--*:intron	1
*:lincRNA--*:3'UTR (+)--*:gene (-)--*:intron--*:downstream	1
*:lincRNA--*:3'UTR (+)--*:intron--*:downstream	1
*:lincRNA--*:5'UTR (+)--*:CDS (+)--*:gene (-)--*:intron	10
*:lincRNA--*:5'UTR (+)--*:CDS (+)--*:gene (-)--*:intron--*:upstream	1
*:lincRNA--*:5'UTR (+)--*:CDS (+)--*:intron	1
*:lincRNA--*:CDS (+)	8
*:lincRNA--*:CDS (+)--*:gene (-)	5
*:lincRNA--*:CDS (+)--*:gene (-)--*:intron	14
*:lincRNA--*:CDS (+)--*:gene (-)--*:intron--*:upstream	2
*:lincRNA--*:CDS (+)--*:intron	6
*:lincRNA--*:CDS (+)--*:intron--*:upstream	1
*:lincRNA--*:gene (-)	2
*:lincRNA--*:gene (-)--*:intron	5
*:lincRNA--*:gene (-)--*:intron--*:upstream	3
*:lincRNA--*:intron	2
*:lincRNA--*:intron--*:upstream	1
*:lincRNA--*:intron--*:downstream	1
*:rRNA	62224
*:rRNA--*:CDS (+)--*:intron--*:upstream	1
*:rRNA--*:gene (-)	2
*:rRNA--*:gene (-)--*:intron	2
*:rRNA--*:gene (-)--*:intron--*:downstream	1
*:rRNA--*:intron	21
*:rRNA--*:intron--*:upstream--*:downstream	1
*:snRNA	47250
*:snRNA--*:3'UTR (+)	2
*:snRNA--*:3'UTR (+)--*:CDS (+)--*:intron	1
*:snRNA--*:3'UTR (+)--*:CDS (+)--*:intron--*:upstream	1
*:snRNA--*:3'UTR (+)--*:intron	72
*:snRNA--*:5'UTR (+)--*:CDS (+)	9
*:snRNA--*:CDS (+)	76
*:snRNA--*:CDS (+)--*:gene (-)	1
*:snRNA--*:CDS (+)--*:gene (-)--*:intron	10
*:snRNA--*:CDS (+)--*:gene (-)--*:intron--*:upstream	10
*:snRNA--*:CDS (+)--*:intron	254
*:snRNA--*:CDS (+)--*:intron--*:upstream	1
*:snRNA--*:CDS (+)--*:intron--*:downstream	1
*:snRNA--*:gene (-)	255
*:snRNA--*:gene (-)--*:intron	178
*:snRNA--*:gene (-)--*:intron--*:upstream	9
*:snRNA--*:gene (-)--*:intron--*:downstream	39
*:snRNA--*:gene (-)--*:upstream	1
*:snRNA--*:intron	487
*:snRNA--*:intron--*:upstream	10
*:snRNA--*:intron--*:downstream	1
*:snRNA--*:upstream	592
*:snRNA--*:downstream	1
*:snoRNA	22127
*:snoRNA--*:miRNA--*:CDS (+)--*:intron	1
*:snoRNA--*:3'UTR (+)	7
*:snoRNA--*:3'UTR (+)--*:CDS (+)	1
*:snoRNA--*:3'UTR (+)--*:CDS (+)--*:intron	1
*:snoRNA--*:3'UTR (+)--*:gene (-)--*:intron--*:downstream	1
*:snoRNA--*:3'UTR (+)--*:intron	10
*:snoRNA--*:5'UTR (+)--*:CDS (+)--*:gene (-)--*:intron--*:upstream	1
*:snoRNA--*:5'UTR (+)--*:CDS (+)--*:intron	1
*:snoRNA--*:CDS (+)	20
*:snoRNA--*:CDS (+)--*:gene (-)--*:intron	7
*:snoRNA--*:CDS (+)--*:gene (-)--*:intron--*:upstream	1
*:snoRNA--*:CDS (+)--*:gene (-)--*:intron--*:downstream	3
*:snoRNA--*:CDS (+)--*:intron	23
*:snoRNA--*:CDS (+)--*:downstream	1
*:snoRNA--*:gene (-)	27
*:snoRNA--*:gene (-)--*:intron	263
*:snoRNA--*:gene (-)--*:intron--*:upstream	1
*:snoRNA--*:gene (-)--*:upstream	2
*:snoRNA--*:gene (-)--*:downstream	1
*:snoRNA--*:intron	348
*:snoRNA--*:intron--*:upstream	4
*:snoRNA--*:intron--*:upstream--*:downstream	2
*:snoRNA--*:intron--*:downstream	11
*:snoRNA--*:upstream	5
*:snoRNA--*:downstream	2
*:miRNA	1709463
*:miRNA--*:3'UTR (+)	17
*:miRNA--*:3'UTR (+)--*:CDS (+)--*:gene (-)	1
*:miRNA--*:3'UTR (+)--*:CDS (+)--*:gene (-)--*:intron	1
*:miRNA--*:3'UTR (+)--*:CDS (+)--*:gene (-)--*:intron--*:upstream	1
*:miRNA--*:3'UTR (+)--*:CDS (+)--*:intron	1
*:miRNA--*:3'UTR (+)--*:CDS (+)--*:intron--*:upstream	1
*:miRNA--*:3'UTR (+)--*:gene (-)--*:intron	4
*:miRNA--*:3'UTR (+)--*:intron	54
*:miRNA--*:3'UTR (+)--*:intron--*:upstream	4
*:miRNA--*:3'UTR (+)--*:intron--*:downstream	1
*:miRNA--*:5'UTR (+)	7
*:miRNA--*:5'UTR (+)--*:CDS (+)	1
*:miRNA--*:5'UTR (+)--*:gene (-)--*:intron	8
*:miRNA--*:5'UTR (+)--*:intron	62
*:miRNA--*:CDS (+)	329
*:miRNA--*:CDS (+)--*:gene (-)	13
*:miRNA--*:CDS (+)--*:gene (-)--*:intron	5239
*:miRNA--*:CDS (+)--*:gene (-)--*:intron--*:downstream	2
*:miRNA--*:CDS (+)--*:intron	387
*:miRNA--*:CDS (+)--*:intron--*:upstream	18
*:miRNA--*:CDS (+)--*:intron--*:downstream	7
*:miRNA--*:CDS (+)--*:upstream	4
*:miRNA--*:CDS (+)--*:downstream	3
*:miRNA--*:gene (-)	1594
*:miRNA--*:gene (-)--*:intron	180
*:miRNA--*:gene (-)--*:intron--*:upstream	8
*:miRNA--*:gene (-)--*:intron--*:upstream--*:downstream	1
*:miRNA--*:gene (-)--*:intron--*:downstream	70
*:miRNA--*:gene (-)--*:upstream	4
*:miRNA--*:gene (-)--*:downstream	39
*:miRNA--*:intron	23386
*:miRNA--*:intron--*:upstream	116
*:miRNA--*:intron--*:upstream--*:downstream	2
*:miRNA--*:intron--*:downstream	45
*:miRNA--*:upstream	22
*:miRNA--*:downstream	99
*:3'UTR (+)	9066
*:3'UTR (+)--*:5'UTR (+)	4
*:3'UTR (+)--*:5'UTR (+)--*:CDS (+)	1
*:3'UTR (+)--*:5'UTR (+)--*:CDS (+)--*:gene (-)	1
*:3'UTR (+)--*:5'UTR (+)--*:CDS (+)--*:gene (-)--*:intron	7
*:3'UTR (+)--*:5'UTR (+)--*:CDS (+)--*:gene (-)--*:intron--*:downstream	2
*:3'UTR (+)--*:5'UTR (+)--*:CDS (+)--*:intron	1
*:3'UTR (+)--*:5'UTR (+)--*:CDS (+)--*:intron--*:upstream	2
*:3'UTR (+)--*:5'UTR (+)--*:gene (-)--*:intron	4
*:3'UTR (+)--*:5'UTR (+)--*:gene (-)--*:intron--*:upstream	1
*:3'UTR (+)--*:5'UTR (+)--*:intron	19
*:3'UTR (+)--*:5'UTR (+)--*:intron--*:upstream	2
*:3'UTR (+)--*:5'UTR (+)--*:intron--*:downstream	1
*:3'UTR (+)--*:CDS (+)	53
*:3'UTR (+)--*:CDS (+)--*:gene (-)	20
*:3'UTR (+)--*:CDS (+)--*:gene (-)--*:intron	107
*:3'UTR (+)--*:CDS (+)--*:gene (-)--*:intron--*:upstream	17
*:3'UTR (+)--*:CDS (+)--*:gene (-)--*:intron--*:upstream--*:downstream	1
*:3'UTR (+)--*:CDS (+)--*:gene (-)--*:intron--*:downstream	12
*:3'UTR (+)--*:CDS (+)--*:gene (-)--*:upstream	2
*:3'UTR (+)--*:CDS (+)--*:gene (-)--*:downstream	3
*:3'UTR (+)--*:CDS (+)--*:intron	65
*:3'UTR (+)--*:CDS (+)--*:intron--*:upstream	12
*:3'UTR (+)--*:CDS (+)--*:intron--*:upstream--*:downstream	3
*:3'UTR (+)--*:CDS (+)--*:intron--*:downstream	8
*:3'UTR (+)--*:CDS (+)--*:upstream	5
*:3'UTR (+)--*:CDS (+)--*:upstream--*:downstream	2
*:3'UTR (+)--*:CDS (+)--*:downstream	2
*:3'UTR (+)--*:gene (-)	74
*:3'UTR (+)--*:gene (-)--*:intron	140
*:3'UTR (+)--*:gene (-)--*:intron--*:upstream	19
*:3'UTR (+)--*:gene (-)--*:intron--*:upstream--*:downstream	3
*:3'UTR (+)--*:gene (-)--*:intron--*:downstream	84
*:3'UTR (+)--*:gene (-)--*:upstream	1
*:3'UTR (+)--*:intron	1258
*:3'UTR (+)--*:intron--*:upstream	59
*:3'UTR (+)--*:intron--*:upstream--*:downstream	9
*:3'UTR (+)--*:intron--*:downstream	3627
*:3'UTR (+)--*:upstream	46
*:3'UTR (+)--*:downstream	26
*:5'UTR (+)	2430
*:5'UTR (+)--*:CDS (+)	34
*:5'UTR (+)--*:CDS (+)--*:gene (-)	11
*:5'UTR (+)--*:CDS (+)--*:gene (-)--*:intron	46
*:5'UTR (+)--*:CDS (+)--*:gene (-)--*:intron--*:upstream	19
*:5'UTR (+)--*:CDS (+)--*:gene (-)--*:intron--*:upstream--*:downstream	2
*:5'UTR (+)--*:CDS (+)--*:gene (-)--*:intron--*:downstream	10
*:5'UTR (+)--*:CDS (+)--*:intron	69
*:5'UTR (+)--*:CDS (+)--*:intron--*:upstream	16
*:5'UTR (+)--*:CDS (+)--*:intron--*:upstream--*:downstream	3
*:5'UTR (+)--*:CDS (+)--*:intron--*:downstream	3
*:5'UTR (+)--*:CDS (+)--*:upstream	1
*:5'UTR (+)--*:CDS (+)--*:downstream	15
*:5'UTR (+)--*:gene (-)	40
*:5'UTR (+)--*:gene (-)--*:intron	140
*:5'UTR (+)--*:gene (-)--*:intron--*:upstream	10
*:5'UTR (+)--*:gene (-)--*:intron--*:upstream--*:downstream	2
*:5'UTR (+)--*:gene (-)--*:intron--*:downstream	6
*:5'UTR (+)--*:gene (-)--*:downstream	1
*:5'UTR (+)--*:intron	8774
*:5'UTR (+)--*:intron--*:upstream	302
*:5'UTR (+)--*:intron--*:upstream--*:downstream	3
*:5'UTR (+)--*:intron--*:downstream	17
*:5'UTR (+)--*:upstream	149
*:5'UTR (+)--*:downstream	7
*:CDS (+)	162057
*:CDS (+)--*:gene (-)	1515
*:CDS (+)--*:gene (-)--*:intron	1802
*:CDS (+)--*:gene (-)--*:intron--*:upstream	242
*:CDS (+)--*:gene (-)--*:intron--*:upstream--*:downstream	35
*:CDS (+)--*:gene (-)--*:intron--*:downstream	115
*:CDS (+)--*:gene (-)--*:upstream	30
*:CDS (+)--*:gene (-)--*:upstream--*:downstream	1
*:CDS (+)--*:gene (-)--*:downstream	48
*:CDS (+)--*:intron	41754
*:CDS (+)--*:intron--*:upstream	364
*:CDS (+)--*:intron--*:upstream--*:downstream	36
*:CDS (+)--*:intron--*:downstream	638
*:CDS (+)--*:upstream	248
*:CDS (+)--*:upstream--*:downstream	10
*:CDS (+)--*:downstream	41
*:gene (-)	51666
*:gene (-)--*:intron	7008
*:gene (-)--*:intron--*:upstream	423
*:gene (-)--*:intron--*:upstream--*:downstream	38
*:gene (-)--*:intron--*:downstream	241
*:gene (-)--*:upstream	299
*:gene (-)--*:upstream--*:downstream	5
*:gene (-)--*:downstream	62
*:intron	161083
*:intron--*:upstream	255367
*:intron--*:upstream--*:downstream	219
*:intron--*:downstream	41347
*:upstream	550418
*:upstream--*:downstream	1093
*:downstream	16045
