# Supplementary material for: mmannot: How to improve small–RNA annotation?
Source: PLoS One. 2020 May 28;15(5):e0231738. doi: 10.1371/journal.pone.0231738 (PMC7255610; doi:10.1371/journal.pone.0231738)
Supplement: S2 File — (GZ) [file pone.0231738.s002.gz › Data/Counts/DR/SRR1265742_ShortStack.csv]

Type	SRR1265742_ShortStack
*:CDS (+)	56030
*:5'UTR (+)	3789
*:3'UTR (+)	4856
*:miRNA	6979460
*:snoRNA	13556
*:snRNA	23831
*:rRNA	11534
*:lincRNA	30
*:piRNA	740947
*:pseudogene	31
*:gene (-)	33693
*:intron	252114
*:upstream	88635
*:upstream--*:downstream	14
*:downstream	8929
