# Supplementary material for: mmannot: How to improve small–RNA annotation?
Source: PLoS One. 2020 May 28;15(5):e0231738. doi: 10.1371/journal.pone.0231738 (PMC7255610; doi:10.1371/journal.pone.0231738)
Supplement: S2 File — (GZ) [file pone.0231738.s002.gz › Data/Counts/DR/SRR1265740_featureCounts.csv]

Type	SRR1265740
3'UTR (+)	2203
5'UTR (+)	1289
CDS (+)	12776
intron	96645
upstream	50030
downstream	7871
miRNA	944478
snoRNA	3453
snRNA	5533
rRNA	28982
lincRNA	24
piRNA	28254
pseudogene	23
gene (-)	5275
