# Supplementary material for: mmannot: How to improve small–RNA annotation?
Source: PLoS One. 2020 May 28;15(5):e0231738. doi: 10.1371/journal.pone.0231738 (PMC7255610; doi:10.1371/journal.pone.0231738)
Supplement: S2 File — (GZ) [file pone.0231738.s002.gz › Data/Counts/DR/SRR1265739_default.csv]

Type	SRR1265739
*:CDS (+)	163101
*:CDS (+)--*:5'UTR (+)	67
*:CDS (+)--*:5'UTR (+)--*:3'UTR (+)	2
*:CDS (+)--*:5'UTR (+)--*:3'UTR (+)--*:miRNA--*:rRNA--*:piRNA--*:gene (-)--*:intron--*:upstream--*:downstream	1
*:CDS (+)--*:5'UTR (+)--*:3'UTR (+)--*:miRNA--*:piRNA--*:pseudogene--*:gene (-)--*:intron--*:upstream--*:downstream	1
*:CDS (+)--*:5'UTR (+)--*:3'UTR (+)--*:miRNA--*:piRNA--*:gene (-)--*:intron--*:upstream	2
*:CDS (+)--*:5'UTR (+)--*:3'UTR (+)--*:miRNA--*:piRNA--*:gene (-)--*:intron--*:upstream--*:downstream	8
*:CDS (+)--*:5'UTR (+)--*:3'UTR (+)--*:miRNA--*:piRNA--*:gene (-)--*:intron--*:downstream	3
*:CDS (+)--*:5'UTR (+)--*:3'UTR (+)--*:miRNA--*:piRNA--*:intron	2
*:CDS (+)--*:5'UTR (+)--*:3'UTR (+)--*:miRNA--*:gene (-)--*:intron	6
*:CDS (+)--*:5'UTR (+)--*:3'UTR (+)--*:miRNA--*:gene (-)--*:intron--*:upstream	4
*:CDS (+)--*:5'UTR (+)--*:3'UTR (+)--*:miRNA--*:gene (-)--*:intron--*:upstream--*:downstream	1
*:CDS (+)--*:5'UTR (+)--*:3'UTR (+)--*:snoRNA--*:piRNA--*:gene (-)--*:intron--*:downstream	1
*:CDS (+)--*:5'UTR (+)--*:3'UTR (+)--*:snoRNA--*:gene (-)--*:intron--*:upstream--*:downstream	4
*:CDS (+)--*:5'UTR (+)--*:3'UTR (+)--*:snRNA--*:rRNA--*:piRNA--*:gene (-)--*:intron--*:upstream--*:downstream	1
*:CDS (+)--*:5'UTR (+)--*:3'UTR (+)--*:snRNA--*:piRNA--*:gene (-)--*:intron	3
*:CDS (+)--*:5'UTR (+)--*:3'UTR (+)--*:snRNA--*:piRNA--*:gene (-)--*:intron--*:upstream	1
*:CDS (+)--*:5'UTR (+)--*:3'UTR (+)--*:snRNA--*:piRNA--*:gene (-)--*:intron--*:upstream--*:downstream	4
*:CDS (+)--*:5'UTR (+)--*:3'UTR (+)--*:snRNA--*:gene (-)--*:intron--*:upstream--*:downstream	3
*:CDS (+)--*:5'UTR (+)--*:3'UTR (+)--*:rRNA--*:piRNA--*:gene (-)--*:intron--*:upstream	10
*:CDS (+)--*:5'UTR (+)--*:3'UTR (+)--*:rRNA--*:piRNA--*:gene (-)--*:intron--*:upstream--*:downstream	15
*:CDS (+)--*:5'UTR (+)--*:3'UTR (+)--*:rRNA--*:gene (-)--*:intron--*:downstream	1
*:CDS (+)--*:5'UTR (+)--*:3'UTR (+)--*:lincRNA--*:piRNA--*:gene (-)--*:intron	1
*:CDS (+)--*:5'UTR (+)--*:3'UTR (+)--*:lincRNA--*:piRNA--*:gene (-)--*:intron--*:upstream--*:downstream	6
*:CDS (+)--*:5'UTR (+)--*:3'UTR (+)--*:lincRNA--*:piRNA--*:gene (-)--*:intron--*:downstream	4
*:CDS (+)--*:5'UTR (+)--*:3'UTR (+)--*:lincRNA--*:piRNA--*:intron	1
*:CDS (+)--*:5'UTR (+)--*:3'UTR (+)--*:lincRNA--*:piRNA--*:intron--*:upstream--*:downstream	4
*:CDS (+)--*:5'UTR (+)--*:3'UTR (+)--*:lincRNA--*:piRNA--*:intron--*:downstream	17
*:CDS (+)--*:5'UTR (+)--*:3'UTR (+)--*:piRNA--*:pseudogene--*:gene (-)--*:intron--*:upstream	4
*:CDS (+)--*:5'UTR (+)--*:3'UTR (+)--*:piRNA--*:pseudogene--*:gene (-)--*:intron--*:upstream--*:downstream	5
*:CDS (+)--*:5'UTR (+)--*:3'UTR (+)--*:piRNA--*:pseudogene--*:gene (-)--*:intron--*:downstream	1
*:CDS (+)--*:5'UTR (+)--*:3'UTR (+)--*:piRNA--*:gene (-)--*:intron	42
*:CDS (+)--*:5'UTR (+)--*:3'UTR (+)--*:piRNA--*:gene (-)--*:intron--*:upstream	93
*:CDS (+)--*:5'UTR (+)--*:3'UTR (+)--*:piRNA--*:gene (-)--*:intron--*:upstream--*:downstream	639
*:CDS (+)--*:5'UTR (+)--*:3'UTR (+)--*:piRNA--*:gene (-)--*:intron--*:downstream	70
*:CDS (+)--*:5'UTR (+)--*:3'UTR (+)--*:piRNA--*:intron	9
*:CDS (+)--*:5'UTR (+)--*:3'UTR (+)--*:piRNA--*:intron--*:upstream	1
*:CDS (+)--*:5'UTR (+)--*:3'UTR (+)--*:piRNA--*:intron--*:upstream--*:downstream	10
*:CDS (+)--*:5'UTR (+)--*:3'UTR (+)--*:piRNA--*:intron--*:downstream	11
*:CDS (+)--*:5'UTR (+)--*:3'UTR (+)--*:gene (-)--*:intron	27
*:CDS (+)--*:5'UTR (+)--*:3'UTR (+)--*:gene (-)--*:intron--*:upstream	30
*:CDS (+)--*:5'UTR (+)--*:3'UTR (+)--*:gene (-)--*:intron--*:upstream--*:downstream	27
*:CDS (+)--*:5'UTR (+)--*:3'UTR (+)--*:gene (-)--*:intron--*:downstream	81
*:CDS (+)--*:5'UTR (+)--*:3'UTR (+)--*:intron	8
*:CDS (+)--*:5'UTR (+)--*:3'UTR (+)--*:intron--*:upstream	10
*:CDS (+)--*:5'UTR (+)--*:3'UTR (+)--*:intron--*:upstream--*:downstream	6
*:CDS (+)--*:5'UTR (+)--*:3'UTR (+)--*:intron--*:downstream	2
*:CDS (+)--*:5'UTR (+)--*:miRNA	1
*:CDS (+)--*:5'UTR (+)--*:miRNA--*:lincRNA--*:piRNA--*:gene (-)--*:intron--*:downstream	1
*:CDS (+)--*:5'UTR (+)--*:miRNA--*:piRNA--*:gene (-)--*:intron	114
*:CDS (+)--*:5'UTR (+)--*:miRNA--*:piRNA--*:gene (-)--*:intron--*:upstream	13
*:CDS (+)--*:5'UTR (+)--*:miRNA--*:piRNA--*:gene (-)--*:intron--*:upstream--*:downstream	118
*:CDS (+)--*:5'UTR (+)--*:miRNA--*:piRNA--*:gene (-)--*:intron--*:downstream	10
*:CDS (+)--*:5'UTR (+)--*:miRNA--*:piRNA--*:intron	81
*:CDS (+)--*:5'UTR (+)--*:miRNA--*:gene (-)--*:intron	74
*:CDS (+)--*:5'UTR (+)--*:miRNA--*:gene (-)--*:intron--*:upstream	4
*:CDS (+)--*:5'UTR (+)--*:miRNA--*:gene (-)--*:intron--*:upstream--*:downstream	1
*:CDS (+)--*:5'UTR (+)--*:miRNA--*:gene (-)--*:intron--*:downstream	1
*:CDS (+)--*:5'UTR (+)--*:miRNA--*:intron	15
*:CDS (+)--*:5'UTR (+)--*:miRNA--*:intron--*:upstream--*:downstream	1
*:CDS (+)--*:5'UTR (+)--*:snoRNA	1
*:CDS (+)--*:5'UTR (+)--*:snoRNA--*:piRNA--*:gene (-)--*:intron	9
*:CDS (+)--*:5'UTR (+)--*:snoRNA--*:gene (-)	1
*:CDS (+)--*:5'UTR (+)--*:snoRNA--*:gene (-)--*:intron	2
*:CDS (+)--*:5'UTR (+)--*:snoRNA--*:gene (-)--*:intron--*:upstream	1
*:CDS (+)--*:5'UTR (+)--*:snoRNA--*:gene (-)--*:intron--*:downstream	2
*:CDS (+)--*:5'UTR (+)--*:snRNA--*:piRNA--*:gene (-)--*:intron	1
*:CDS (+)--*:5'UTR (+)--*:snRNA--*:piRNA--*:gene (-)--*:intron--*:upstream	13
*:CDS (+)--*:5'UTR (+)--*:snRNA--*:piRNA--*:gene (-)--*:intron--*:upstream--*:downstream	4
*:CDS (+)--*:5'UTR (+)--*:snRNA--*:gene (-)--*:intron	6
*:CDS (+)--*:5'UTR (+)--*:snRNA--*:gene (-)--*:intron--*:upstream	3
*:CDS (+)--*:5'UTR (+)--*:snRNA--*:intron	6
*:CDS (+)--*:5'UTR (+)--*:rRNA--*:piRNA--*:gene (-)--*:intron	2
*:CDS (+)--*:5'UTR (+)--*:rRNA--*:piRNA--*:gene (-)--*:intron--*:upstream	7
*:CDS (+)--*:5'UTR (+)--*:rRNA--*:piRNA--*:gene (-)--*:intron--*:upstream--*:downstream	5
*:CDS (+)--*:5'UTR (+)--*:rRNA--*:piRNA--*:gene (-)--*:intron--*:downstream	1
*:CDS (+)--*:5'UTR (+)--*:rRNA--*:gene (-)--*:intron	4
*:CDS (+)--*:5'UTR (+)--*:rRNA--*:gene (-)--*:intron--*:upstream--*:downstream	1
*:CDS (+)--*:5'UTR (+)--*:rRNA--*:gene (-)--*:intron--*:downstream	6
*:CDS (+)--*:5'UTR (+)--*:rRNA--*:intron	9
*:CDS (+)--*:5'UTR (+)--*:rRNA--*:intron--*:upstream	1
*:CDS (+)--*:5'UTR (+)--*:lincRNA	1
*:CDS (+)--*:5'UTR (+)--*:lincRNA--*:piRNA--*:gene (-)--*:intron	12
*:CDS (+)--*:5'UTR (+)--*:lincRNA--*:piRNA--*:gene (-)--*:intron--*:upstream	6
*:CDS (+)--*:5'UTR (+)--*:lincRNA--*:piRNA--*:gene (-)--*:intron--*:upstream--*:downstream	1
*:CDS (+)--*:5'UTR (+)--*:lincRNA--*:piRNA--*:intron	10
*:CDS (+)--*:5'UTR (+)--*:lincRNA--*:piRNA--*:intron--*:upstream	3
*:CDS (+)--*:5'UTR (+)--*:lincRNA--*:piRNA--*:intron--*:upstream--*:downstream	3
*:CDS (+)--*:5'UTR (+)--*:lincRNA--*:piRNA--*:intron--*:downstream	3
*:CDS (+)--*:5'UTR (+)--*:lincRNA--*:gene (-)--*:intron	6
*:CDS (+)--*:5'UTR (+)--*:lincRNA--*:gene (-)--*:upstream	1
*:CDS (+)--*:5'UTR (+)--*:lincRNA--*:intron	8
*:CDS (+)--*:5'UTR (+)--*:piRNA	12
*:CDS (+)--*:5'UTR (+)--*:piRNA--*:pseudogene--*:gene (-)--*:intron	2
*:CDS (+)--*:5'UTR (+)--*:piRNA--*:pseudogene--*:gene (-)--*:intron--*:upstream	6
*:CDS (+)--*:5'UTR (+)--*:piRNA--*:pseudogene--*:gene (-)--*:intron--*:upstream--*:downstream	3
*:CDS (+)--*:5'UTR (+)--*:piRNA--*:pseudogene--*:gene (-)--*:intron--*:downstream	1
*:CDS (+)--*:5'UTR (+)--*:piRNA--*:gene (-)	5
*:CDS (+)--*:5'UTR (+)--*:piRNA--*:gene (-)--*:intron	256
*:CDS (+)--*:5'UTR (+)--*:piRNA--*:gene (-)--*:intron--*:upstream	302
*:CDS (+)--*:5'UTR (+)--*:piRNA--*:gene (-)--*:intron--*:upstream--*:downstream	284
*:CDS (+)--*:5'UTR (+)--*:piRNA--*:gene (-)--*:intron--*:downstream	269
*:CDS (+)--*:5'UTR (+)--*:piRNA--*:gene (-)--*:upstream	2
*:CDS (+)--*:5'UTR (+)--*:piRNA--*:intron	78
*:CDS (+)--*:5'UTR (+)--*:piRNA--*:intron--*:upstream	48
*:CDS (+)--*:5'UTR (+)--*:piRNA--*:intron--*:upstream--*:downstream	26
*:CDS (+)--*:5'UTR (+)--*:piRNA--*:intron--*:downstream	26
*:CDS (+)--*:5'UTR (+)--*:piRNA--*:upstream	1
*:CDS (+)--*:5'UTR (+)--*:pseudogene--*:gene (-)--*:intron	6
*:CDS (+)--*:5'UTR (+)--*:pseudogene--*:gene (-)--*:intron--*:upstream	2
*:CDS (+)--*:5'UTR (+)--*:pseudogene--*:gene (-)--*:intron--*:downstream	1
*:CDS (+)--*:5'UTR (+)--*:pseudogene--*:intron--*:upstream	1
*:CDS (+)--*:5'UTR (+)--*:gene (-)	16
*:CDS (+)--*:5'UTR (+)--*:gene (-)--*:intron	264
*:CDS (+)--*:5'UTR (+)--*:gene (-)--*:intron--*:upstream	195
*:CDS (+)--*:5'UTR (+)--*:gene (-)--*:intron--*:upstream--*:downstream	72
*:CDS (+)--*:5'UTR (+)--*:gene (-)--*:intron--*:downstream	109
*:CDS (+)--*:5'UTR (+)--*:gene (-)--*:upstream	2
*:CDS (+)--*:5'UTR (+)--*:intron	140
*:CDS (+)--*:5'UTR (+)--*:intron--*:upstream	39
*:CDS (+)--*:5'UTR (+)--*:intron--*:upstream--*:downstream	6
*:CDS (+)--*:5'UTR (+)--*:intron--*:downstream	13
*:CDS (+)--*:5'UTR (+)--*:upstream	2
*:CDS (+)--*:5'UTR (+)--*:downstream	1
*:CDS (+)--*:3'UTR (+)	65
*:CDS (+)--*:3'UTR (+)--*:miRNA--*:rRNA--*:piRNA--*:gene (-)--*:intron--*:upstream--*:downstream	1
*:CDS (+)--*:3'UTR (+)--*:miRNA--*:rRNA--*:gene (-)--*:intron	1
*:CDS (+)--*:3'UTR (+)--*:miRNA--*:piRNA--*:pseudogene--*:gene (-)--*:intron--*:upstream--*:downstream	1
*:CDS (+)--*:3'UTR (+)--*:miRNA--*:piRNA--*:gene (-)--*:intron	34
*:CDS (+)--*:3'UTR (+)--*:miRNA--*:piRNA--*:gene (-)--*:intron--*:upstream	69
*:CDS (+)--*:3'UTR (+)--*:miRNA--*:piRNA--*:gene (-)--*:intron--*:upstream--*:downstream	38
*:CDS (+)--*:3'UTR (+)--*:miRNA--*:piRNA--*:gene (-)--*:intron--*:downstream	18
*:CDS (+)--*:3'UTR (+)--*:miRNA--*:piRNA--*:intron	7
*:CDS (+)--*:3'UTR (+)--*:miRNA--*:piRNA--*:intron--*:upstream	3
*:CDS (+)--*:3'UTR (+)--*:miRNA--*:piRNA--*:intron--*:upstream--*:downstream	3
*:CDS (+)--*:3'UTR (+)--*:miRNA--*:piRNA--*:intron--*:downstream	5
*:CDS (+)--*:3'UTR (+)--*:miRNA--*:gene (-)	3
*:CDS (+)--*:3'UTR (+)--*:miRNA--*:gene (-)--*:intron	36
*:CDS (+)--*:3'UTR (+)--*:miRNA--*:gene (-)--*:intron--*:upstream	11
*:CDS (+)--*:3'UTR (+)--*:miRNA--*:gene (-)--*:intron--*:upstream--*:downstream	2
*:CDS (+)--*:3'UTR (+)--*:miRNA--*:gene (-)--*:intron--*:downstream	22
*:CDS (+)--*:3'UTR (+)--*:miRNA--*:intron	46
*:CDS (+)--*:3'UTR (+)--*:miRNA--*:intron--*:upstream	20
*:CDS (+)--*:3'UTR (+)--*:miRNA--*:intron--*:upstream--*:downstream	18
*:CDS (+)--*:3'UTR (+)--*:miRNA--*:intron--*:downstream	3
*:CDS (+)--*:3'UTR (+)--*:snoRNA--*:piRNA--*:pseudogene--*:gene (-)--*:intron	2
*:CDS (+)--*:3'UTR (+)--*:snoRNA--*:piRNA--*:gene (-)--*:intron	3
*:CDS (+)--*:3'UTR (+)--*:snoRNA--*:piRNA--*:gene (-)--*:intron--*:upstream	4
*:CDS (+)--*:3'UTR (+)--*:snoRNA--*:piRNA--*:gene (-)--*:intron--*:upstream--*:downstream	9
*:CDS (+)--*:3'UTR (+)--*:snoRNA--*:piRNA--*:gene (-)--*:intron--*:downstream	1
*:CDS (+)--*:3'UTR (+)--*:snoRNA--*:piRNA--*:intron	1
*:CDS (+)--*:3'UTR (+)--*:snoRNA--*:gene (-)--*:intron	2
*:CDS (+)--*:3'UTR (+)--*:snoRNA--*:gene (-)--*:intron--*:upstream--*:downstream	3
*:CDS (+)--*:3'UTR (+)--*:snoRNA--*:gene (-)--*:intron--*:downstream	3
*:CDS (+)--*:3'UTR (+)--*:snoRNA--*:intron	1
*:CDS (+)--*:3'UTR (+)--*:snoRNA--*:intron--*:upstream	1
*:CDS (+)--*:3'UTR (+)--*:snoRNA--*:intron--*:downstream	1
*:CDS (+)--*:3'UTR (+)--*:snRNA--*:piRNA--*:pseudogene--*:gene (-)--*:intron	1
*:CDS (+)--*:3'UTR (+)--*:snRNA--*:piRNA--*:gene (-)--*:intron--*:upstream	1
*:CDS (+)--*:3'UTR (+)--*:snRNA--*:piRNA--*:gene (-)--*:intron--*:upstream--*:downstream	3
*:CDS (+)--*:3'UTR (+)--*:snRNA--*:piRNA--*:gene (-)--*:intron--*:downstream	1
*:CDS (+)--*:3'UTR (+)--*:snRNA--*:gene (-)--*:intron	5
*:CDS (+)--*:3'UTR (+)--*:snRNA--*:gene (-)--*:intron--*:upstream	2
*:CDS (+)--*:3'UTR (+)--*:snRNA--*:gene (-)--*:intron--*:upstream--*:downstream	1
*:CDS (+)--*:3'UTR (+)--*:snRNA--*:gene (-)--*:intron--*:downstream	1
*:CDS (+)--*:3'UTR (+)--*:snRNA--*:intron	2
*:CDS (+)--*:3'UTR (+)--*:snRNA--*:intron--*:upstream	1
*:CDS (+)--*:3'UTR (+)--*:snRNA--*:intron--*:upstream--*:downstream	1
*:CDS (+)--*:3'UTR (+)--*:rRNA--*:piRNA--*:pseudogene--*:gene (-)--*:intron--*:upstream--*:downstream	4
*:CDS (+)--*:3'UTR (+)--*:rRNA--*:piRNA--*:gene (-)--*:intron	24
*:CDS (+)--*:3'UTR (+)--*:rRNA--*:piRNA--*:gene (-)--*:intron--*:upstream	1
*:CDS (+)--*:3'UTR (+)--*:rRNA--*:piRNA--*:gene (-)--*:intron--*:upstream--*:downstream	12
*:CDS (+)--*:3'UTR (+)--*:rRNA--*:piRNA--*:gene (-)--*:intron--*:downstream	1
*:CDS (+)--*:3'UTR (+)--*:rRNA--*:piRNA--*:intron--*:downstream	6
*:CDS (+)--*:3'UTR (+)--*:rRNA--*:gene (-)--*:intron--*:upstream	1
*:CDS (+)--*:3'UTR (+)--*:rRNA--*:gene (-)--*:intron--*:upstream--*:downstream	1
*:CDS (+)--*:3'UTR (+)--*:rRNA--*:intron	63
*:CDS (+)--*:3'UTR (+)--*:lincRNA--*:piRNA--*:gene (-)--*:intron--*:upstream	4
*:CDS (+)--*:3'UTR (+)--*:lincRNA--*:piRNA--*:gene (-)--*:intron--*:upstream--*:downstream	8
*:CDS (+)--*:3'UTR (+)--*:lincRNA--*:piRNA--*:gene (-)--*:intron--*:downstream	7
*:CDS (+)--*:3'UTR (+)--*:lincRNA--*:piRNA--*:intron	10
*:CDS (+)--*:3'UTR (+)--*:lincRNA--*:piRNA--*:intron--*:upstream	1
*:CDS (+)--*:3'UTR (+)--*:lincRNA--*:piRNA--*:intron--*:upstream--*:downstream	8
*:CDS (+)--*:3'UTR (+)--*:lincRNA--*:piRNA--*:intron--*:downstream	4
*:CDS (+)--*:3'UTR (+)--*:lincRNA--*:piRNA--*:downstream	1
*:CDS (+)--*:3'UTR (+)--*:lincRNA--*:gene (-)--*:intron	2
*:CDS (+)--*:3'UTR (+)--*:lincRNA--*:gene (-)--*:intron--*:upstream	2
*:CDS (+)--*:3'UTR (+)--*:lincRNA--*:gene (-)--*:intron--*:upstream--*:downstream	2
*:CDS (+)--*:3'UTR (+)--*:lincRNA--*:gene (-)--*:intron--*:downstream	1
*:CDS (+)--*:3'UTR (+)--*:piRNA	4
*:CDS (+)--*:3'UTR (+)--*:piRNA--*:pseudogene--*:gene (-)--*:intron	2
*:CDS (+)--*:3'UTR (+)--*:piRNA--*:pseudogene--*:gene (-)--*:intron--*:upstream	12
*:CDS (+)--*:3'UTR (+)--*:piRNA--*:pseudogene--*:gene (-)--*:intron--*:upstream--*:downstream	12
*:CDS (+)--*:3'UTR (+)--*:piRNA--*:gene (-)	4
*:CDS (+)--*:3'UTR (+)--*:piRNA--*:gene (-)--*:intron	17778
*:CDS (+)--*:3'UTR (+)--*:piRNA--*:gene (-)--*:intron--*:upstream	682
*:CDS (+)--*:3'UTR (+)--*:piRNA--*:gene (-)--*:intron--*:upstream--*:downstream	7795
*:CDS (+)--*:3'UTR (+)--*:piRNA--*:gene (-)--*:intron--*:downstream	405
*:CDS (+)--*:3'UTR (+)--*:piRNA--*:gene (-)--*:upstream	3
*:CDS (+)--*:3'UTR (+)--*:piRNA--*:intron	73
*:CDS (+)--*:3'UTR (+)--*:piRNA--*:intron--*:upstream	79
*:CDS (+)--*:3'UTR (+)--*:piRNA--*:intron--*:upstream--*:downstream	59
*:CDS (+)--*:3'UTR (+)--*:piRNA--*:intron--*:downstream	60
*:CDS (+)--*:3'UTR (+)--*:piRNA--*:upstream	1
*:CDS (+)--*:3'UTR (+)--*:pseudogene--*:gene (-)--*:intron--*:upstream--*:downstream	1
*:CDS (+)--*:3'UTR (+)--*:gene (-)	25
*:CDS (+)--*:3'UTR (+)--*:gene (-)--*:intron	350
*:CDS (+)--*:3'UTR (+)--*:gene (-)--*:intron--*:upstream	272
*:CDS (+)--*:3'UTR (+)--*:gene (-)--*:intron--*:upstream--*:downstream	111
*:CDS (+)--*:3'UTR (+)--*:gene (-)--*:intron--*:downstream	169
*:CDS (+)--*:3'UTR (+)--*:gene (-)--*:upstream	2
*:CDS (+)--*:3'UTR (+)--*:intron	194
*:CDS (+)--*:3'UTR (+)--*:intron--*:upstream	54
*:CDS (+)--*:3'UTR (+)--*:intron--*:upstream--*:downstream	13
*:CDS (+)--*:3'UTR (+)--*:intron--*:downstream	54
*:CDS (+)--*:3'UTR (+)--*:upstream	3
*:CDS (+)--*:3'UTR (+)--*:downstream	2
*:CDS (+)--*:miRNA	2150
*:CDS (+)--*:miRNA--*:snoRNA--*:piRNA--*:gene (-)--*:intron	2
*:CDS (+)--*:miRNA--*:snoRNA--*:piRNA--*:intron	1
*:CDS (+)--*:miRNA--*:snRNA--*:gene (-)--*:intron--*:upstream	2
*:CDS (+)--*:miRNA--*:rRNA--*:piRNA--*:gene (-)--*:intron--*:upstream	2
*:CDS (+)--*:miRNA--*:rRNA--*:piRNA--*:intron	15
*:CDS (+)--*:miRNA--*:rRNA--*:gene (-)--*:intron	5
*:CDS (+)--*:miRNA--*:lincRNA	2
*:CDS (+)--*:miRNA--*:lincRNA--*:piRNA--*:gene (-)--*:intron--*:upstream	16
*:CDS (+)--*:miRNA--*:lincRNA--*:piRNA--*:gene (-)--*:intron--*:upstream--*:downstream	1
*:CDS (+)--*:miRNA--*:lincRNA--*:gene (-)--*:intron--*:upstream--*:downstream	1
*:CDS (+)--*:miRNA--*:piRNA	2
*:CDS (+)--*:miRNA--*:piRNA--*:gene (-)	1
*:CDS (+)--*:miRNA--*:piRNA--*:gene (-)--*:intron	1440
*:CDS (+)--*:miRNA--*:piRNA--*:gene (-)--*:intron--*:upstream	101
*:CDS (+)--*:miRNA--*:piRNA--*:gene (-)--*:intron--*:upstream--*:downstream	102
*:CDS (+)--*:miRNA--*:piRNA--*:gene (-)--*:intron--*:downstream	31
*:CDS (+)--*:miRNA--*:piRNA--*:intron	403
*:CDS (+)--*:miRNA--*:piRNA--*:intron--*:upstream	180
*:CDS (+)--*:miRNA--*:piRNA--*:intron--*:upstream--*:downstream	8
*:CDS (+)--*:miRNA--*:piRNA--*:intron--*:downstream	15
*:CDS (+)--*:miRNA--*:pseudogene	1
*:CDS (+)--*:miRNA--*:pseudogene--*:gene (-)--*:intron	65
*:CDS (+)--*:miRNA--*:pseudogene--*:gene (-)--*:intron--*:downstream	27
*:CDS (+)--*:miRNA--*:gene (-)	146
*:CDS (+)--*:miRNA--*:gene (-)--*:intron	8807
*:CDS (+)--*:miRNA--*:gene (-)--*:intron--*:upstream	53
*:CDS (+)--*:miRNA--*:gene (-)--*:intron--*:upstream--*:downstream	34
*:CDS (+)--*:miRNA--*:gene (-)--*:intron--*:downstream	112
*:CDS (+)--*:miRNA--*:gene (-)--*:upstream--*:downstream	1
*:CDS (+)--*:miRNA--*:gene (-)--*:downstream	5
*:CDS (+)--*:miRNA--*:intron	1025
*:CDS (+)--*:miRNA--*:intron--*:upstream	114
*:CDS (+)--*:miRNA--*:intron--*:upstream--*:downstream	7
*:CDS (+)--*:miRNA--*:intron--*:downstream	17
*:CDS (+)--*:miRNA--*:upstream	3
*:CDS (+)--*:miRNA--*:downstream	3
*:CDS (+)--*:snoRNA	24
*:CDS (+)--*:snoRNA--*:lincRNA--*:gene (-)--*:intron--*:downstream	3
*:CDS (+)--*:snoRNA--*:piRNA	2
*:CDS (+)--*:snoRNA--*:piRNA--*:gene (-)--*:intron	3
*:CDS (+)--*:snoRNA--*:piRNA--*:gene (-)--*:intron--*:upstream	2
*:CDS (+)--*:snoRNA--*:piRNA--*:gene (-)--*:intron--*:upstream--*:downstream	5
*:CDS (+)--*:snoRNA--*:piRNA--*:gene (-)--*:intron--*:downstream	5
*:CDS (+)--*:snoRNA--*:piRNA--*:intron	20
*:CDS (+)--*:snoRNA--*:pseudogene--*:gene (-)--*:intron	2
*:CDS (+)--*:snoRNA--*:gene (-)	3
*:CDS (+)--*:snoRNA--*:gene (-)--*:intron	27
*:CDS (+)--*:snoRNA--*:gene (-)--*:intron--*:upstream	1
*:CDS (+)--*:snoRNA--*:gene (-)--*:intron--*:upstream--*:downstream	1
*:CDS (+)--*:snoRNA--*:gene (-)--*:intron--*:downstream	24
*:CDS (+)--*:snoRNA--*:gene (-)--*:downstream	1
*:CDS (+)--*:snoRNA--*:intron	66
*:CDS (+)--*:snoRNA--*:intron--*:upstream	5
*:CDS (+)--*:snoRNA--*:intron--*:downstream	1
*:CDS (+)--*:snRNA	186
*:CDS (+)--*:snRNA--*:rRNA--*:gene (-)--*:intron--*:downstream	1
*:CDS (+)--*:snRNA--*:piRNA--*:gene (-)--*:intron	7
*:CDS (+)--*:snRNA--*:piRNA--*:gene (-)--*:intron--*:upstream	24
*:CDS (+)--*:snRNA--*:piRNA--*:gene (-)--*:intron--*:upstream--*:downstream	3
*:CDS (+)--*:snRNA--*:piRNA--*:gene (-)--*:intron--*:downstream	3
*:CDS (+)--*:snRNA--*:piRNA--*:intron	2
*:CDS (+)--*:snRNA--*:piRNA--*:intron--*:upstream	2
*:CDS (+)--*:snRNA--*:piRNA--*:intron--*:downstream	2
*:CDS (+)--*:snRNA--*:gene (-)	3
*:CDS (+)--*:snRNA--*:gene (-)--*:intron	230
*:CDS (+)--*:snRNA--*:gene (-)--*:intron--*:upstream	9
*:CDS (+)--*:snRNA--*:gene (-)--*:intron--*:downstream	800
*:CDS (+)--*:snRNA--*:intron	25
*:CDS (+)--*:snRNA--*:intron--*:upstream	1
*:CDS (+)--*:snRNA--*:intron--*:upstream--*:downstream	1
*:CDS (+)--*:snRNA--*:intron--*:downstream	1
*:CDS (+)--*:rRNA	25
*:CDS (+)--*:rRNA--*:piRNA--*:gene (-)--*:intron	6
*:CDS (+)--*:rRNA--*:piRNA--*:gene (-)--*:intron--*:upstream	13
*:CDS (+)--*:rRNA--*:piRNA--*:gene (-)--*:intron--*:upstream--*:downstream	11
*:CDS (+)--*:rRNA--*:piRNA--*:gene (-)--*:intron--*:downstream	5
*:CDS (+)--*:rRNA--*:piRNA--*:intron--*:upstream	2
*:CDS (+)--*:rRNA--*:piRNA--*:intron--*:upstream--*:downstream	1
*:CDS (+)--*:rRNA--*:gene (-)	21
*:CDS (+)--*:rRNA--*:gene (-)--*:intron	34
*:CDS (+)--*:rRNA--*:gene (-)--*:intron--*:upstream	4
*:CDS (+)--*:rRNA--*:gene (-)--*:intron--*:upstream--*:downstream	2
*:CDS (+)--*:rRNA--*:gene (-)--*:intron--*:downstream	6
*:CDS (+)--*:rRNA--*:intron	29
*:CDS (+)--*:rRNA--*:intron--*:downstream	2
*:CDS (+)--*:rRNA--*:upstream	6
*:CDS (+)--*:rRNA--*:downstream	1
*:CDS (+)--*:lincRNA	15
*:CDS (+)--*:lincRNA--*:piRNA	2
*:CDS (+)--*:lincRNA--*:piRNA--*:gene (-)--*:intron	6
*:CDS (+)--*:lincRNA--*:piRNA--*:gene (-)--*:intron--*:upstream	6
*:CDS (+)--*:lincRNA--*:piRNA--*:gene (-)--*:intron--*:upstream--*:downstream	2
*:CDS (+)--*:lincRNA--*:piRNA--*:gene (-)--*:downstream	1
*:CDS (+)--*:lincRNA--*:piRNA--*:intron	10
*:CDS (+)--*:lincRNA--*:piRNA--*:intron--*:upstream	7
*:CDS (+)--*:lincRNA--*:piRNA--*:intron--*:upstream--*:downstream	12
*:CDS (+)--*:lincRNA--*:gene (-)	1
*:CDS (+)--*:lincRNA--*:gene (-)--*:intron	9
*:CDS (+)--*:lincRNA--*:gene (-)--*:intron--*:upstream	6
*:CDS (+)--*:lincRNA--*:gene (-)--*:intron--*:upstream--*:downstream	4
*:CDS (+)--*:lincRNA--*:gene (-)--*:intron--*:downstream	1
*:CDS (+)--*:lincRNA--*:gene (-)--*:downstream	1
*:CDS (+)--*:lincRNA--*:intron	17
*:CDS (+)--*:lincRNA--*:intron--*:upstream	4
*:CDS (+)--*:piRNA	803
*:CDS (+)--*:piRNA--*:pseudogene	1
*:CDS (+)--*:piRNA--*:pseudogene--*:gene (-)--*:intron	17
*:CDS (+)--*:piRNA--*:pseudogene--*:gene (-)--*:intron--*:upstream	8
*:CDS (+)--*:piRNA--*:pseudogene--*:gene (-)--*:intron--*:upstream--*:downstream	18
*:CDS (+)--*:piRNA--*:pseudogene--*:gene (-)--*:intron--*:downstream	4
*:CDS (+)--*:piRNA--*:pseudogene--*:intron	18
*:CDS (+)--*:piRNA--*:gene (-)	157
*:CDS (+)--*:piRNA--*:gene (-)--*:intron	2332
*:CDS (+)--*:piRNA--*:gene (-)--*:intron--*:upstream	1496
*:CDS (+)--*:piRNA--*:gene (-)--*:intron--*:upstream--*:downstream	964
*:CDS (+)--*:piRNA--*:gene (-)--*:intron--*:downstream	3076
*:CDS (+)--*:piRNA--*:gene (-)--*:upstream	26
*:CDS (+)--*:piRNA--*:gene (-)--*:downstream	22
*:CDS (+)--*:piRNA--*:intron	9629
*:CDS (+)--*:piRNA--*:intron--*:upstream	660
*:CDS (+)--*:piRNA--*:intron--*:upstream--*:downstream	248
*:CDS (+)--*:piRNA--*:intron--*:downstream	388
*:CDS (+)--*:piRNA--*:upstream	172
*:CDS (+)--*:piRNA--*:downstream	16
*:CDS (+)--*:pseudogene	8
*:CDS (+)--*:pseudogene--*:gene (-)	2
*:CDS (+)--*:pseudogene--*:gene (-)--*:intron	7
*:CDS (+)--*:pseudogene--*:gene (-)--*:intron--*:upstream	3
*:CDS (+)--*:pseudogene--*:gene (-)--*:intron--*:upstream--*:downstream	1
*:CDS (+)--*:pseudogene--*:gene (-)--*:intron--*:downstream	1
*:CDS (+)--*:pseudogene--*:intron	23
*:CDS (+)--*:pseudogene--*:intron--*:upstream	2
*:CDS (+)--*:pseudogene--*:intron--*:downstream	1
*:CDS (+)--*:gene (-)	2750
*:CDS (+)--*:gene (-)--*:intron	3099
*:CDS (+)--*:gene (-)--*:intron--*:upstream	1348
*:CDS (+)--*:gene (-)--*:intron--*:upstream--*:downstream	557
*:CDS (+)--*:gene (-)--*:intron--*:downstream	615
*:CDS (+)--*:gene (-)--*:upstream	235
*:CDS (+)--*:gene (-)--*:upstream--*:downstream	27
*:CDS (+)--*:gene (-)--*:downstream	39
*:CDS (+)--*:intron	46719
*:CDS (+)--*:intron--*:upstream	5677
*:CDS (+)--*:intron--*:upstream--*:downstream	104
*:CDS (+)--*:intron--*:downstream	853
*:CDS (+)--*:upstream	305
*:CDS (+)--*:upstream--*:downstream	15
*:CDS (+)--*:downstream	116
*:5'UTR (+)	3379
*:5'UTR (+)--*:3'UTR (+)	1
*:5'UTR (+)--*:3'UTR (+)--*:miRNA--*:piRNA--*:gene (-)--*:intron--*:upstream--*:downstream	5
*:5'UTR (+)--*:3'UTR (+)--*:miRNA--*:piRNA--*:intron	1
*:5'UTR (+)--*:3'UTR (+)--*:miRNA--*:piRNA--*:intron--*:downstream	1
*:5'UTR (+)--*:3'UTR (+)--*:miRNA--*:gene (-)--*:intron	1
*:5'UTR (+)--*:3'UTR (+)--*:miRNA--*:gene (-)--*:intron--*:upstream	2
*:5'UTR (+)--*:3'UTR (+)--*:miRNA--*:intron	4
*:5'UTR (+)--*:3'UTR (+)--*:miRNA--*:intron--*:upstream	3
*:5'UTR (+)--*:3'UTR (+)--*:miRNA--*:intron--*:downstream	3
*:5'UTR (+)--*:3'UTR (+)--*:snoRNA--*:gene (-)--*:intron--*:downstream	1
*:5'UTR (+)--*:3'UTR (+)--*:snRNA--*:gene (-)--*:intron--*:upstream--*:downstream	5
*:5'UTR (+)--*:3'UTR (+)--*:snRNA--*:gene (-)--*:intron--*:downstream	1
*:5'UTR (+)--*:3'UTR (+)--*:rRNA--*:piRNA--*:gene (-)--*:intron--*:upstream	1
*:5'UTR (+)--*:3'UTR (+)--*:rRNA--*:intron	2
*:5'UTR (+)--*:3'UTR (+)--*:piRNA	1
*:5'UTR (+)--*:3'UTR (+)--*:piRNA--*:gene (-)--*:intron	15
*:5'UTR (+)--*:3'UTR (+)--*:piRNA--*:gene (-)--*:intron--*:upstream	7
*:5'UTR (+)--*:3'UTR (+)--*:piRNA--*:gene (-)--*:intron--*:upstream--*:downstream	28
*:5'UTR (+)--*:3'UTR (+)--*:piRNA--*:gene (-)--*:intron--*:downstream	11
*:5'UTR (+)--*:3'UTR (+)--*:piRNA--*:intron	5
*:5'UTR (+)--*:3'UTR (+)--*:piRNA--*:intron--*:upstream	35
*:5'UTR (+)--*:3'UTR (+)--*:piRNA--*:intron--*:upstream--*:downstream	7
*:5'UTR (+)--*:3'UTR (+)--*:piRNA--*:intron--*:downstream	5
*:5'UTR (+)--*:3'UTR (+)--*:pseudogene--*:gene (-)--*:intron--*:upstream	1
*:5'UTR (+)--*:3'UTR (+)--*:gene (-)--*:intron	17
*:5'UTR (+)--*:3'UTR (+)--*:gene (-)--*:intron--*:upstream	4
*:5'UTR (+)--*:3'UTR (+)--*:gene (-)--*:intron--*:upstream--*:downstream	5
*:5'UTR (+)--*:3'UTR (+)--*:gene (-)--*:intron--*:downstream	3
*:5'UTR (+)--*:3'UTR (+)--*:intron	30
*:5'UTR (+)--*:3'UTR (+)--*:intron--*:upstream	23
*:5'UTR (+)--*:3'UTR (+)--*:intron--*:upstream--*:downstream	8
*:5'UTR (+)--*:3'UTR (+)--*:intron--*:downstream	11
*:5'UTR (+)--*:miRNA	559
*:5'UTR (+)--*:miRNA--*:piRNA--*:gene (-)--*:intron	98
*:5'UTR (+)--*:miRNA--*:piRNA--*:gene (-)--*:intron--*:upstream--*:downstream	8
*:5'UTR (+)--*:miRNA--*:piRNA--*:gene (-)--*:intron--*:downstream	4
*:5'UTR (+)--*:miRNA--*:piRNA--*:intron	221
*:5'UTR (+)--*:miRNA--*:piRNA--*:intron--*:upstream	1
*:5'UTR (+)--*:miRNA--*:piRNA--*:intron--*:upstream--*:downstream	10
*:5'UTR (+)--*:miRNA--*:piRNA--*:intron--*:downstream	2
*:5'UTR (+)--*:miRNA--*:gene (-)	2
*:5'UTR (+)--*:miRNA--*:gene (-)--*:intron	20
*:5'UTR (+)--*:miRNA--*:gene (-)--*:intron--*:upstream	6
*:5'UTR (+)--*:miRNA--*:gene (-)--*:intron--*:upstream--*:downstream	1
*:5'UTR (+)--*:miRNA--*:intron	399
*:5'UTR (+)--*:miRNA--*:intron--*:upstream	58
*:5'UTR (+)--*:miRNA--*:intron--*:downstream	12
*:5'UTR (+)--*:snoRNA	1
*:5'UTR (+)--*:snoRNA--*:piRNA--*:gene (-)--*:intron	1
*:5'UTR (+)--*:snoRNA--*:piRNA--*:intron	1
*:5'UTR (+)--*:snoRNA--*:gene (-)--*:intron--*:downstream	1
*:5'UTR (+)--*:snRNA--*:piRNA--*:gene (-)--*:intron--*:upstream--*:downstream	1
*:5'UTR (+)--*:snRNA--*:gene (-)--*:intron	1
*:5'UTR (+)--*:snRNA--*:gene (-)--*:intron--*:downstream	11
*:5'UTR (+)--*:snRNA--*:downstream	1
*:5'UTR (+)--*:rRNA	1
*:5'UTR (+)--*:rRNA--*:piRNA--*:gene (-)--*:intron	12
*:5'UTR (+)--*:rRNA--*:piRNA--*:intron	1
*:5'UTR (+)--*:rRNA--*:gene (-)--*:intron	21
*:5'UTR (+)--*:rRNA--*:gene (-)--*:intron--*:upstream	15
*:5'UTR (+)--*:rRNA--*:intron	15
*:5'UTR (+)--*:rRNA--*:intron--*:upstream	11
*:5'UTR (+)--*:piRNA	35
*:5'UTR (+)--*:piRNA--*:pseudogene--*:gene (-)--*:intron	1
*:5'UTR (+)--*:piRNA--*:pseudogene--*:intron	1
*:5'UTR (+)--*:piRNA--*:gene (-)	17
*:5'UTR (+)--*:piRNA--*:gene (-)--*:intron	109
*:5'UTR (+)--*:piRNA--*:gene (-)--*:intron--*:upstream	44
*:5'UTR (+)--*:piRNA--*:gene (-)--*:intron--*:upstream--*:downstream	69
*:5'UTR (+)--*:piRNA--*:gene (-)--*:intron--*:downstream	52
*:5'UTR (+)--*:piRNA--*:gene (-)--*:upstream	2
*:5'UTR (+)--*:piRNA--*:gene (-)--*:downstream	2
*:5'UTR (+)--*:piRNA--*:intron	1784
*:5'UTR (+)--*:piRNA--*:intron--*:upstream	136
*:5'UTR (+)--*:piRNA--*:intron--*:upstream--*:downstream	165
*:5'UTR (+)--*:piRNA--*:intron--*:downstream	31
*:5'UTR (+)--*:piRNA--*:upstream	12
*:5'UTR (+)--*:piRNA--*:downstream	2
*:5'UTR (+)--*:pseudogene--*:gene (-)	1
*:5'UTR (+)--*:pseudogene--*:gene (-)--*:intron--*:upstream	1
*:5'UTR (+)--*:gene (-)	43
*:5'UTR (+)--*:gene (-)--*:intron	170
*:5'UTR (+)--*:gene (-)--*:intron--*:upstream	37
*:5'UTR (+)--*:gene (-)--*:intron--*:upstream--*:downstream	18
*:5'UTR (+)--*:gene (-)--*:intron--*:downstream	16
*:5'UTR (+)--*:gene (-)--*:upstream	3
*:5'UTR (+)--*:intron	9649
*:5'UTR (+)--*:intron--*:upstream	177
*:5'UTR (+)--*:intron--*:upstream--*:downstream	36
*:5'UTR (+)--*:intron--*:downstream	42
*:5'UTR (+)--*:upstream	47
*:5'UTR (+)--*:downstream	3
*:3'UTR (+)	10450
*:3'UTR (+)--*:miRNA	101
*:3'UTR (+)--*:miRNA--*:lincRNA--*:gene (-)--*:intron	1
*:3'UTR (+)--*:miRNA--*:piRNA	2
*:3'UTR (+)--*:miRNA--*:piRNA--*:gene (-)--*:intron	36
*:3'UTR (+)--*:miRNA--*:piRNA--*:gene (-)--*:intron--*:upstream	2
*:3'UTR (+)--*:miRNA--*:piRNA--*:gene (-)--*:intron--*:upstream--*:downstream	33
*:3'UTR (+)--*:miRNA--*:piRNA--*:gene (-)--*:intron--*:downstream	12
*:3'UTR (+)--*:miRNA--*:piRNA--*:intron	80
*:3'UTR (+)--*:miRNA--*:piRNA--*:intron--*:upstream	6
*:3'UTR (+)--*:miRNA--*:piRNA--*:intron--*:upstream--*:downstream	7
*:3'UTR (+)--*:miRNA--*:piRNA--*:intron--*:downstream	12
*:3'UTR (+)--*:miRNA--*:gene (-)	1
*:3'UTR (+)--*:miRNA--*:gene (-)--*:intron	46
*:3'UTR (+)--*:miRNA--*:gene (-)--*:intron--*:upstream	6
*:3'UTR (+)--*:miRNA--*:gene (-)--*:intron--*:upstream--*:downstream	14
*:3'UTR (+)--*:miRNA--*:gene (-)--*:intron--*:downstream	11
*:3'UTR (+)--*:miRNA--*:intron	242
*:3'UTR (+)--*:miRNA--*:intron--*:upstream	18
*:3'UTR (+)--*:miRNA--*:intron--*:upstream--*:downstream	17
*:3'UTR (+)--*:miRNA--*:intron--*:downstream	34
*:3'UTR (+)--*:miRNA--*:upstream	1
*:3'UTR (+)--*:miRNA--*:downstream	1
*:3'UTR (+)--*:snoRNA	3
*:3'UTR (+)--*:snoRNA--*:piRNA--*:gene (-)--*:intron	2
*:3'UTR (+)--*:snoRNA--*:piRNA--*:gene (-)--*:intron--*:upstream--*:downstream	1
*:3'UTR (+)--*:snoRNA--*:piRNA--*:gene (-)--*:intron--*:downstream	1
*:3'UTR (+)--*:snoRNA--*:piRNA--*:intron--*:downstream	1
*:3'UTR (+)--*:snoRNA--*:gene (-)--*:intron	1
*:3'UTR (+)--*:snoRNA--*:gene (-)--*:intron--*:upstream--*:downstream	1
*:3'UTR (+)--*:snoRNA--*:gene (-)--*:intron--*:downstream	1
*:3'UTR (+)--*:snoRNA--*:intron	12
*:3'UTR (+)--*:snoRNA--*:intron--*:upstream	1
*:3'UTR (+)--*:snRNA--*:piRNA--*:gene (-)--*:intron--*:upstream	3
*:3'UTR (+)--*:snRNA--*:piRNA--*:gene (-)--*:intron--*:downstream	10
*:3'UTR (+)--*:snRNA--*:gene (-)--*:intron	2
*:3'UTR (+)--*:snRNA--*:intron	93
*:3'UTR (+)--*:rRNA--*:piRNA--*:gene (-)--*:intron	4
*:3'UTR (+)--*:rRNA--*:piRNA--*:gene (-)--*:intron--*:upstream	4
*:3'UTR (+)--*:rRNA--*:piRNA--*:gene (-)--*:intron--*:upstream--*:downstream	7
*:3'UTR (+)--*:rRNA--*:piRNA--*:intron	6
*:3'UTR (+)--*:rRNA--*:piRNA--*:intron--*:upstream	20
*:3'UTR (+)--*:rRNA--*:piRNA--*:intron--*:downstream	1
*:3'UTR (+)--*:rRNA--*:gene (-)--*:intron	2
*:3'UTR (+)--*:rRNA--*:gene (-)--*:intron--*:upstream	1
*:3'UTR (+)--*:rRNA--*:gene (-)--*:intron--*:downstream	5
*:3'UTR (+)--*:rRNA--*:intron	1
*:3'UTR (+)--*:rRNA--*:intron--*:upstream	2
*:3'UTR (+)--*:lincRNA--*:piRNA--*:gene (-)--*:intron--*:upstream	1
*:3'UTR (+)--*:lincRNA--*:piRNA--*:gene (-)--*:intron--*:upstream--*:downstream	1
*:3'UTR (+)--*:lincRNA--*:intron--*:downstream	3
*:3'UTR (+)--*:piRNA	737
*:3'UTR (+)--*:piRNA--*:pseudogene--*:gene (-)--*:intron--*:upstream	1
*:3'UTR (+)--*:piRNA--*:pseudogene--*:gene (-)--*:intron--*:upstream--*:downstream	1
*:3'UTR (+)--*:piRNA--*:pseudogene--*:gene (-)--*:intron--*:downstream	1
*:3'UTR (+)--*:piRNA--*:gene (-)	3
*:3'UTR (+)--*:piRNA--*:gene (-)--*:intron	173
*:3'UTR (+)--*:piRNA--*:gene (-)--*:intron--*:upstream	101
*:3'UTR (+)--*:piRNA--*:gene (-)--*:intron--*:upstream--*:downstream	546
*:3'UTR (+)--*:piRNA--*:gene (-)--*:intron--*:downstream	204
*:3'UTR (+)--*:piRNA--*:gene (-)--*:downstream	1
*:3'UTR (+)--*:piRNA--*:intron	329
*:3'UTR (+)--*:piRNA--*:intron--*:upstream	282
*:3'UTR (+)--*:piRNA--*:intron--*:upstream--*:downstream	349
*:3'UTR (+)--*:piRNA--*:intron--*:downstream	816
*:3'UTR (+)--*:piRNA--*:upstream	3
*:3'UTR (+)--*:piRNA--*:downstream	1
*:3'UTR (+)--*:pseudogene--*:gene (-)--*:intron--*:upstream--*:downstream	1
*:3'UTR (+)--*:pseudogene--*:intron--*:downstream	1
*:3'UTR (+)--*:gene (-)	140
*:3'UTR (+)--*:gene (-)--*:intron	305
*:3'UTR (+)--*:gene (-)--*:intron--*:upstream	88
*:3'UTR (+)--*:gene (-)--*:intron--*:upstream--*:downstream	122
*:3'UTR (+)--*:gene (-)--*:intron--*:downstream	195
*:3'UTR (+)--*:gene (-)--*:upstream	10
*:3'UTR (+)--*:gene (-)--*:downstream	3
*:3'UTR (+)--*:intron	2541
*:3'UTR (+)--*:intron--*:upstream	370
*:3'UTR (+)--*:intron--*:upstream--*:downstream	90
*:3'UTR (+)--*:intron--*:downstream	2929
*:3'UTR (+)--*:upstream	57
*:3'UTR (+)--*:upstream--*:downstream	2
*:3'UTR (+)--*:downstream	59
*:miRNA	5144870
*:miRNA--*:rRNA--*:intron	8
*:miRNA--*:lincRNA	2
*:miRNA--*:lincRNA--*:piRNA--*:gene (-)--*:intron--*:downstream	2
*:miRNA--*:lincRNA--*:gene (-)	1
*:miRNA--*:lincRNA--*:intron	1
*:miRNA--*:lincRNA--*:intron--*:upstream	1
*:miRNA--*:piRNA	1388
*:miRNA--*:piRNA--*:pseudogene--*:gene (-)--*:intron--*:upstream--*:downstream	1
*:miRNA--*:piRNA--*:gene (-)	16
*:miRNA--*:piRNA--*:gene (-)--*:intron	226
*:miRNA--*:piRNA--*:gene (-)--*:intron--*:upstream	197
*:miRNA--*:piRNA--*:gene (-)--*:intron--*:upstream--*:downstream	353
*:miRNA--*:piRNA--*:gene (-)--*:intron--*:downstream	69
*:miRNA--*:piRNA--*:gene (-)--*:downstream	2
*:miRNA--*:piRNA--*:intron	1261
*:miRNA--*:piRNA--*:intron--*:upstream	603
*:miRNA--*:piRNA--*:intron--*:upstream--*:downstream	34
*:miRNA--*:piRNA--*:intron--*:downstream	112
*:miRNA--*:piRNA--*:upstream	2
*:miRNA--*:piRNA--*:downstream	1
*:miRNA--*:pseudogene--*:gene (-)--*:intron	1
*:miRNA--*:pseudogene--*:gene (-)--*:upstream	1
*:miRNA--*:gene (-)	2551
*:miRNA--*:gene (-)--*:intron	1727
*:miRNA--*:gene (-)--*:intron--*:upstream	84
*:miRNA--*:gene (-)--*:intron--*:upstream--*:downstream	75
*:miRNA--*:gene (-)--*:intron--*:downstream	315
*:miRNA--*:gene (-)--*:upstream	4
*:miRNA--*:gene (-)--*:downstream	19
*:miRNA--*:intron	99422
*:miRNA--*:intron--*:upstream	498
*:miRNA--*:intron--*:upstream--*:downstream	37
*:miRNA--*:intron--*:downstream	662
*:miRNA--*:upstream	1601
*:miRNA--*:upstream--*:downstream	1
*:miRNA--*:downstream	7663
*:snoRNA	21776
*:snoRNA--*:piRNA	2
*:snoRNA--*:piRNA--*:gene (-)--*:intron	6
*:snoRNA--*:piRNA--*:gene (-)--*:intron--*:upstream	2
*:snoRNA--*:piRNA--*:gene (-)--*:intron--*:upstream--*:downstream	1
*:snoRNA--*:piRNA--*:gene (-)--*:intron--*:downstream	8
*:snoRNA--*:piRNA--*:intron	10
*:snoRNA--*:piRNA--*:intron--*:upstream	8
*:snoRNA--*:piRNA--*:intron--*:downstream	3
*:snoRNA--*:piRNA--*:downstream	2
*:snoRNA--*:gene (-)	23
*:snoRNA--*:gene (-)--*:intron	45
*:snoRNA--*:gene (-)--*:intron--*:upstream	1
*:snoRNA--*:gene (-)--*:intron--*:upstream--*:downstream	2
*:snoRNA--*:gene (-)--*:intron--*:downstream	3
*:snoRNA--*:intron	351
*:snoRNA--*:intron--*:upstream	5
*:snoRNA--*:intron--*:upstream--*:downstream	1
*:snoRNA--*:intron--*:downstream	29
*:snoRNA--*:upstream	8
*:snoRNA--*:downstream	27
*:snRNA	45367
*:snRNA--*:piRNA	75
*:snRNA--*:piRNA--*:gene (-)	2
*:snRNA--*:piRNA--*:gene (-)--*:intron	11
*:snRNA--*:piRNA--*:gene (-)--*:intron--*:upstream	4
*:snRNA--*:piRNA--*:gene (-)--*:intron--*:upstream--*:downstream	3
*:snRNA--*:piRNA--*:gene (-)--*:intron--*:downstream	11
*:snRNA--*:piRNA--*:intron	55
*:snRNA--*:piRNA--*:intron--*:upstream	5
*:snRNA--*:piRNA--*:intron--*:downstream	3
*:snRNA--*:gene (-)	138
*:snRNA--*:gene (-)--*:intron	196
*:snRNA--*:gene (-)--*:intron--*:upstream	31
*:snRNA--*:gene (-)--*:intron--*:upstream--*:downstream	1
*:snRNA--*:gene (-)--*:intron--*:downstream	62
*:snRNA--*:gene (-)--*:upstream	3
*:snRNA--*:intron	3837
*:snRNA--*:intron--*:upstream	14
*:snRNA--*:intron--*:upstream--*:downstream	4
*:snRNA--*:intron--*:downstream	9
*:snRNA--*:upstream	799
*:rRNA	63397
*:rRNA--*:piRNA	58
*:rRNA--*:piRNA--*:gene (-)--*:intron	27
*:rRNA--*:piRNA--*:gene (-)--*:intron--*:upstream	6
*:rRNA--*:piRNA--*:gene (-)--*:intron--*:upstream--*:downstream	3
*:rRNA--*:piRNA--*:gene (-)--*:intron--*:downstream	8
*:rRNA--*:piRNA--*:gene (-)--*:downstream	1
*:rRNA--*:piRNA--*:intron	27
*:rRNA--*:piRNA--*:intron--*:upstream	15
*:rRNA--*:piRNA--*:intron--*:upstream--*:downstream	4
*:rRNA--*:piRNA--*:upstream	1
*:rRNA--*:gene (-)	24
*:rRNA--*:gene (-)--*:intron	100
*:rRNA--*:gene (-)--*:intron--*:upstream	1089
*:rRNA--*:gene (-)--*:intron--*:downstream	5
*:rRNA--*:intron	2150
*:rRNA--*:intron--*:upstream	3
*:rRNA--*:intron--*:downstream	16
*:rRNA--*:upstream	6
*:rRNA--*:upstream--*:downstream	1
*:lincRNA	37
*:lincRNA--*:piRNA--*:gene (-)--*:intron	3
*:lincRNA--*:piRNA--*:gene (-)--*:intron--*:upstream	1
*:lincRNA--*:piRNA--*:gene (-)--*:intron--*:upstream--*:downstream	3
*:lincRNA--*:piRNA--*:gene (-)--*:intron--*:downstream	1
*:lincRNA--*:piRNA--*:intron	4
*:lincRNA--*:piRNA--*:intron--*:upstream	1
*:lincRNA--*:gene (-)	3
*:lincRNA--*:gene (-)--*:intron	3
*:lincRNA--*:gene (-)--*:intron--*:downstream	2
*:lincRNA--*:intron	4
*:lincRNA--*:intron--*:upstream	1
*:piRNA	1948059
*:piRNA--*:pseudogene	1
*:piRNA--*:pseudogene--*:gene (-)	1
*:piRNA--*:pseudogene--*:gene (-)--*:intron	8
*:piRNA--*:pseudogene--*:gene (-)--*:intron--*:upstream--*:downstream	5
*:piRNA--*:pseudogene--*:intron	12
*:piRNA--*:gene (-)	1466
*:piRNA--*:gene (-)--*:intron	1772
*:piRNA--*:gene (-)--*:intron--*:upstream	777
*:piRNA--*:gene (-)--*:intron--*:upstream--*:downstream	615
*:piRNA--*:gene (-)--*:intron--*:downstream	1056
*:piRNA--*:gene (-)--*:upstream	437
*:piRNA--*:gene (-)--*:upstream--*:downstream	2
*:piRNA--*:gene (-)--*:downstream	16
*:piRNA--*:intron	90674
*:piRNA--*:intron--*:upstream	335392
*:piRNA--*:intron--*:upstream--*:downstream	42847
*:piRNA--*:intron--*:downstream	1002504
*:piRNA--*:upstream	27799
*:piRNA--*:upstream--*:downstream	8
*:piRNA--*:downstream	898
*:pseudogene	98
*:pseudogene--*:gene (-)	3
*:pseudogene--*:gene (-)--*:intron	3
*:pseudogene--*:gene (-)--*:intron--*:upstream	7
*:pseudogene--*:gene (-)--*:intron--*:downstream	1
*:pseudogene--*:intron	6
*:pseudogene--*:intron--*:upstream	1
*:pseudogene--*:intron--*:downstream	1
*:pseudogene--*:downstream	1
*:gene (-)	56964
*:gene (-)--*:intron	19488
*:gene (-)--*:intron--*:upstream	1401
*:gene (-)--*:intron--*:upstream--*:downstream	307
*:gene (-)--*:intron--*:downstream	537
*:gene (-)--*:upstream	1726
*:gene (-)--*:upstream--*:downstream	4
*:gene (-)--*:downstream	153
*:intron	302185
*:intron--*:upstream	213869
*:intron--*:upstream--*:downstream	2055
*:intron--*:downstream	28832
*:upstream	522650
*:upstream--*:downstream	267
*:downstream	16612
