# Supplementary material for: mmannot: How to improve small–RNA annotation?
Source: PLoS One. 2020 May 28;15(5):e0231738. doi: 10.1371/journal.pone.0231738 (PMC7255610; doi:10.1371/journal.pone.0231738)
Supplement: S2 File — (GZ) [file pone.0231738.s002.gz › Data/Counts/DR/SRR1265737_rev.csv]

Type	SRR1265737
*:pseudogene	217
*:pseudogene--*:piRNA	1
*:pseudogene--*:piRNA--*:lincRNA--*:gene (-)--*:intron	1
*:pseudogene--*:piRNA--*:rRNA--*:3'UTR (+)--*:CDS (+)--*:gene (-)--*:intron--*:upstream--*:downstream	1
*:pseudogene--*:piRNA--*:rRNA--*:3'UTR (+)--*:intron--*:upstream--*:downstream	1
*:pseudogene--*:piRNA--*:3'UTR (+)--*:5'UTR (+)--*:CDS (+)--*:gene (-)--*:intron--*:upstream--*:downstream	3
*:pseudogene--*:piRNA--*:3'UTR (+)--*:CDS (+)--*:gene (-)--*:intron--*:upstream	4
*:pseudogene--*:piRNA--*:3'UTR (+)--*:CDS (+)--*:gene (-)--*:intron--*:upstream--*:downstream	5
*:pseudogene--*:piRNA--*:3'UTR (+)--*:CDS (+)--*:gene (-)--*:intron--*:downstream	2
*:pseudogene--*:piRNA--*:3'UTR (+)--*:gene (-)--*:intron--*:upstream--*:downstream	1
*:pseudogene--*:piRNA--*:3'UTR (+)--*:intron--*:upstream--*:downstream	1
*:pseudogene--*:piRNA--*:5'UTR (+)--*:CDS (+)--*:gene (-)--*:intron	1
*:pseudogene--*:piRNA--*:5'UTR (+)--*:CDS (+)--*:gene (-)--*:intron--*:upstream	4
*:pseudogene--*:piRNA--*:5'UTR (+)--*:CDS (+)--*:gene (-)--*:intron--*:upstream--*:downstream	4
*:pseudogene--*:piRNA--*:CDS (+)--*:gene (-)	1
*:pseudogene--*:piRNA--*:CDS (+)--*:gene (-)--*:intron	9
*:pseudogene--*:piRNA--*:CDS (+)--*:gene (-)--*:intron--*:upstream	9
*:pseudogene--*:piRNA--*:CDS (+)--*:gene (-)--*:intron--*:upstream--*:downstream	5
*:pseudogene--*:piRNA--*:CDS (+)--*:gene (-)--*:intron--*:downstream	2
*:pseudogene--*:piRNA--*:CDS (+)--*:intron	12
*:pseudogene--*:piRNA--*:CDS (+)--*:intron--*:upstream	1
*:pseudogene--*:piRNA--*:gene (-)--*:intron	4
*:pseudogene--*:piRNA--*:gene (-)--*:intron--*:upstream--*:downstream	5
*:pseudogene--*:piRNA--*:intron	5
*:pseudogene--*:piRNA--*:intron--*:upstream--*:downstream	2
*:pseudogene--*:snoRNA--*:CDS (+)--*:gene (-)--*:intron--*:upstream	1
*:pseudogene--*:miRNA--*:3'UTR (+)--*:CDS (+)--*:gene (-)--*:intron	1
*:pseudogene--*:miRNA--*:CDS (+)	1
*:pseudogene--*:miRNA--*:CDS (+)--*:gene (-)--*:intron	47
*:pseudogene--*:miRNA--*:CDS (+)--*:gene (-)--*:intron--*:downstream	13
*:pseudogene--*:miRNA--*:CDS (+)--*:intron	1
*:pseudogene--*:3'UTR (+)--*:5'UTR (+)--*:gene (-)--*:intron--*:upstream	1
*:pseudogene--*:3'UTR (+)--*:CDS (+)--*:gene (-)--*:intron--*:upstream	4
*:pseudogene--*:3'UTR (+)--*:CDS (+)--*:intron	1
*:pseudogene--*:5'UTR (+)--*:CDS (+)	1
*:pseudogene--*:5'UTR (+)--*:CDS (+)--*:gene (-)--*:intron	3
*:pseudogene--*:5'UTR (+)--*:CDS (+)--*:gene (-)--*:intron--*:upstream	2
*:pseudogene--*:5'UTR (+)--*:CDS (+)--*:intron--*:upstream	1
*:pseudogene--*:CDS (+)	4
*:pseudogene--*:CDS (+)--*:gene (-)--*:intron	5
*:pseudogene--*:CDS (+)--*:gene (-)--*:intron--*:upstream	10
*:pseudogene--*:CDS (+)--*:gene (-)--*:intron--*:upstream--*:downstream	2
*:pseudogene--*:CDS (+)--*:gene (-)--*:intron--*:downstream	4
*:pseudogene--*:CDS (+)--*:intron	3
*:pseudogene--*:CDS (+)--*:intron--*:upstream	1
*:pseudogene--*:CDS (+)--*:intron--*:upstream--*:downstream	1
*:pseudogene--*:CDS (+)--*:intron--*:downstream	1
*:pseudogene--*:gene (-)	4
*:pseudogene--*:gene (-)--*:intron	4
*:pseudogene--*:gene (-)--*:intron--*:upstream	1
*:pseudogene--*:intron	4
*:pseudogene--*:intron--*:upstream--*:downstream	1
*:pseudogene--*:intron--*:downstream	1
*:piRNA	1294961
*:piRNA--*:lincRNA--*:rRNA--*:5'UTR (+)--*:CDS (+)--*:gene (-)--*:intron--*:upstream	1
*:piRNA--*:lincRNA--*:miRNA--*:CDS (+)--*:gene (-)--*:intron--*:upstream	15
*:piRNA--*:lincRNA--*:3'UTR (+)--*:5'UTR (+)--*:CDS (+)--*:gene (-)--*:intron	1
*:piRNA--*:lincRNA--*:3'UTR (+)--*:5'UTR (+)--*:CDS (+)--*:gene (-)--*:intron--*:downstream	3
*:piRNA--*:lincRNA--*:3'UTR (+)--*:5'UTR (+)--*:CDS (+)--*:intron	1
*:piRNA--*:lincRNA--*:3'UTR (+)--*:5'UTR (+)--*:CDS (+)--*:intron--*:upstream--*:downstream	1
*:piRNA--*:lincRNA--*:3'UTR (+)--*:5'UTR (+)--*:CDS (+)--*:intron--*:downstream	9
*:piRNA--*:lincRNA--*:3'UTR (+)--*:CDS (+)--*:gene (-)--*:intron	2
*:piRNA--*:lincRNA--*:3'UTR (+)--*:CDS (+)--*:gene (-)--*:intron--*:downstream	1
*:piRNA--*:lincRNA--*:3'UTR (+)--*:CDS (+)--*:intron	5
*:piRNA--*:lincRNA--*:3'UTR (+)--*:CDS (+)--*:intron--*:upstream	4
*:piRNA--*:lincRNA--*:3'UTR (+)--*:CDS (+)--*:intron--*:upstream--*:downstream	3
*:piRNA--*:lincRNA--*:3'UTR (+)--*:CDS (+)--*:intron--*:downstream	7
*:piRNA--*:lincRNA--*:5'UTR (+)--*:CDS (+)--*:gene (-)--*:intron	1
*:piRNA--*:lincRNA--*:5'UTR (+)--*:CDS (+)--*:gene (-)--*:intron--*:upstream	8
*:piRNA--*:lincRNA--*:5'UTR (+)--*:CDS (+)--*:gene (-)--*:intron--*:downstream	1
*:piRNA--*:lincRNA--*:5'UTR (+)--*:CDS (+)--*:intron	8
*:piRNA--*:lincRNA--*:5'UTR (+)--*:CDS (+)--*:intron--*:upstream	1
*:piRNA--*:lincRNA--*:5'UTR (+)--*:CDS (+)--*:intron--*:upstream--*:downstream	3
*:piRNA--*:lincRNA--*:CDS (+)	1
*:piRNA--*:lincRNA--*:CDS (+)--*:gene (-)--*:intron	1
*:piRNA--*:lincRNA--*:CDS (+)--*:gene (-)--*:intron--*:upstream	3
*:piRNA--*:lincRNA--*:CDS (+)--*:gene (-)--*:intron--*:upstream--*:downstream	4
*:piRNA--*:lincRNA--*:CDS (+)--*:intron	7
*:piRNA--*:lincRNA--*:CDS (+)--*:intron--*:upstream	4
*:piRNA--*:lincRNA--*:CDS (+)--*:intron--*:upstream--*:downstream	4
*:piRNA--*:lincRNA--*:CDS (+)--*:intron--*:downstream	1
*:piRNA--*:lincRNA--*:gene (-)--*:intron--*:upstream	2
*:piRNA--*:lincRNA--*:gene (-)--*:intron--*:upstream--*:downstream	2
*:piRNA--*:lincRNA--*:intron	1
*:piRNA--*:lincRNA--*:intron--*:upstream	2
*:piRNA--*:lincRNA--*:intron--*:upstream--*:downstream	1
*:piRNA--*:rRNA	16188
*:piRNA--*:rRNA--*:miRNA--*:CDS (+)--*:gene (-)--*:intron--*:upstream	1
*:piRNA--*:rRNA--*:miRNA--*:CDS (+)--*:intron	4
*:piRNA--*:rRNA--*:3'UTR (+)--*:5'UTR (+)--*:CDS (+)--*:gene (-)--*:intron--*:upstream	1
*:piRNA--*:rRNA--*:3'UTR (+)--*:5'UTR (+)--*:CDS (+)--*:gene (-)--*:intron--*:upstream--*:downstream	6
*:piRNA--*:rRNA--*:3'UTR (+)--*:CDS (+)--*:gene (-)--*:intron	5
*:piRNA--*:rRNA--*:3'UTR (+)--*:CDS (+)--*:gene (-)--*:intron--*:upstream	1
*:piRNA--*:rRNA--*:3'UTR (+)--*:CDS (+)--*:gene (-)--*:intron--*:upstream--*:downstream	4
*:piRNA--*:rRNA--*:3'UTR (+)--*:CDS (+)--*:intron	28
*:piRNA--*:rRNA--*:3'UTR (+)--*:CDS (+)--*:intron--*:downstream	1
*:piRNA--*:rRNA--*:3'UTR (+)--*:gene (-)--*:intron	1
*:piRNA--*:rRNA--*:3'UTR (+)--*:intron	4
*:piRNA--*:rRNA--*:3'UTR (+)--*:intron--*:upstream	12
*:piRNA--*:rRNA--*:5'UTR (+)	1
*:piRNA--*:rRNA--*:5'UTR (+)--*:CDS (+)--*:gene (-)--*:intron--*:upstream	2
*:piRNA--*:rRNA--*:5'UTR (+)--*:CDS (+)--*:gene (-)--*:intron--*:downstream	4
*:piRNA--*:rRNA--*:5'UTR (+)--*:CDS (+)--*:intron	1
*:piRNA--*:rRNA--*:5'UTR (+)--*:gene (-)--*:intron	13
*:piRNA--*:rRNA--*:5'UTR (+)--*:gene (-)--*:intron--*:upstream	5
*:piRNA--*:rRNA--*:5'UTR (+)--*:intron	4
*:piRNA--*:rRNA--*:5'UTR (+)--*:intron--*:upstream	5
*:piRNA--*:rRNA--*:CDS (+)	6
*:piRNA--*:rRNA--*:CDS (+)--*:gene (-)	2
*:piRNA--*:rRNA--*:CDS (+)--*:gene (-)--*:intron	8
*:piRNA--*:rRNA--*:CDS (+)--*:gene (-)--*:intron--*:upstream	5
*:piRNA--*:rRNA--*:CDS (+)--*:gene (-)--*:intron--*:upstream--*:downstream	7
*:piRNA--*:rRNA--*:CDS (+)--*:gene (-)--*:intron--*:downstream	2
*:piRNA--*:rRNA--*:CDS (+)--*:intron	10
*:piRNA--*:rRNA--*:CDS (+)--*:intron--*:upstream	1
*:piRNA--*:rRNA--*:CDS (+)--*:intron--*:downstream	1
*:piRNA--*:rRNA--*:gene (-)	7
*:piRNA--*:rRNA--*:gene (-)--*:intron	20
*:piRNA--*:rRNA--*:gene (-)--*:intron--*:upstream	390
*:piRNA--*:rRNA--*:gene (-)--*:intron--*:downstream	5
*:piRNA--*:rRNA--*:intron	476
*:piRNA--*:rRNA--*:intron--*:upstream	8
*:piRNA--*:rRNA--*:intron--*:upstream--*:downstream	1
*:piRNA--*:rRNA--*:intron--*:downstream	5
*:piRNA--*:rRNA--*:upstream	1
*:piRNA--*:snRNA	283
*:piRNA--*:snRNA--*:miRNA--*:CDS (+)--*:gene (-)--*:intron--*:upstream	1
*:piRNA--*:snRNA--*:3'UTR (+)--*:5'UTR (+)--*:CDS (+)--*:gene (-)--*:intron--*:upstream--*:downstream	2
*:piRNA--*:snRNA--*:3'UTR (+)--*:CDS (+)--*:gene (-)--*:intron--*:upstream--*:downstream	1
*:piRNA--*:snRNA--*:3'UTR (+)--*:gene (-)--*:intron--*:upstream	2
*:piRNA--*:snRNA--*:3'UTR (+)--*:gene (-)--*:intron--*:downstream	5
*:piRNA--*:snRNA--*:5'UTR (+)--*:CDS (+)--*:gene (-)--*:intron	1
*:piRNA--*:snRNA--*:5'UTR (+)--*:CDS (+)--*:gene (-)--*:intron--*:upstream	2
*:piRNA--*:snRNA--*:5'UTR (+)--*:gene (-)--*:intron	1
*:piRNA--*:snRNA--*:CDS (+)--*:gene (-)--*:intron	2
*:piRNA--*:snRNA--*:CDS (+)--*:gene (-)--*:intron--*:upstream	6
*:piRNA--*:snRNA--*:CDS (+)--*:gene (-)--*:intron--*:downstream	2
*:piRNA--*:snRNA--*:CDS (+)--*:intron	3
*:piRNA--*:snRNA--*:CDS (+)--*:intron--*:upstream	4
*:piRNA--*:snRNA--*:gene (-)	1
*:piRNA--*:snRNA--*:gene (-)--*:intron	6
*:piRNA--*:snRNA--*:gene (-)--*:intron--*:upstream	1
*:piRNA--*:snRNA--*:gene (-)--*:intron--*:downstream	2
*:piRNA--*:snRNA--*:intron	1197
*:piRNA--*:snRNA--*:intron--*:upstream	1
*:piRNA--*:snRNA--*:intron--*:downstream	4
*:piRNA--*:snoRNA	3
*:piRNA--*:snoRNA--*:miRNA--*:3'UTR (+)--*:intron--*:downstream	1
*:piRNA--*:snoRNA--*:3'UTR (+)--*:CDS (+)--*:gene (-)--*:intron--*:upstream--*:downstream	10
*:piRNA--*:snoRNA--*:3'UTR (+)--*:gene (-)--*:intron	1
*:piRNA--*:snoRNA--*:3'UTR (+)--*:gene (-)--*:intron--*:upstream	1
*:piRNA--*:snoRNA--*:3'UTR (+)--*:gene (-)--*:intron--*:downstream	1
*:piRNA--*:snoRNA--*:3'UTR (+)--*:intron	2
*:piRNA--*:snoRNA--*:3'UTR (+)--*:intron--*:upstream--*:downstream	1
*:piRNA--*:snoRNA--*:5'UTR (+)--*:CDS (+)--*:gene (-)--*:intron	2
*:piRNA--*:snoRNA--*:CDS (+)--*:gene (-)--*:intron	3
*:piRNA--*:snoRNA--*:CDS (+)--*:gene (-)--*:intron--*:upstream	5
*:piRNA--*:snoRNA--*:CDS (+)--*:gene (-)--*:intron--*:upstream--*:downstream	3
*:piRNA--*:snoRNA--*:CDS (+)--*:gene (-)--*:intron--*:downstream	5
*:piRNA--*:snoRNA--*:CDS (+)--*:intron	4
*:piRNA--*:snoRNA--*:CDS (+)--*:intron--*:upstream--*:downstream	1
*:piRNA--*:snoRNA--*:CDS (+)--*:intron--*:downstream	2
*:piRNA--*:snoRNA--*:gene (-)--*:intron	3
*:piRNA--*:snoRNA--*:gene (-)--*:intron--*:downstream	4
*:piRNA--*:snoRNA--*:intron	4
*:piRNA--*:snoRNA--*:intron--*:upstream	5
*:piRNA--*:snoRNA--*:intron--*:upstream--*:downstream	1
*:piRNA--*:miRNA	4560
*:piRNA--*:miRNA--*:3'UTR (+)--*:5'UTR (+)--*:CDS (+)--*:gene (-)--*:intron	1
*:piRNA--*:miRNA--*:3'UTR (+)--*:5'UTR (+)--*:CDS (+)--*:gene (-)--*:intron--*:upstream	1
*:piRNA--*:miRNA--*:3'UTR (+)--*:5'UTR (+)--*:CDS (+)--*:gene (-)--*:intron--*:upstream--*:downstream	6
*:piRNA--*:miRNA--*:3'UTR (+)--*:5'UTR (+)--*:CDS (+)--*:gene (-)--*:intron--*:downstream	1
*:piRNA--*:miRNA--*:3'UTR (+)--*:5'UTR (+)--*:CDS (+)--*:intron	1
*:piRNA--*:miRNA--*:3'UTR (+)--*:5'UTR (+)--*:gene (-)--*:intron--*:upstream--*:downstream	1
*:piRNA--*:miRNA--*:3'UTR (+)--*:CDS (+)--*:gene (-)--*:intron	3
*:piRNA--*:miRNA--*:3'UTR (+)--*:CDS (+)--*:gene (-)--*:intron--*:upstream	39
*:piRNA--*:miRNA--*:3'UTR (+)--*:CDS (+)--*:gene (-)--*:intron--*:upstream--*:downstream	9
*:piRNA--*:miRNA--*:3'UTR (+)--*:CDS (+)--*:gene (-)--*:intron--*:downstream	6
*:piRNA--*:miRNA--*:3'UTR (+)--*:CDS (+)--*:intron	4
*:piRNA--*:miRNA--*:3'UTR (+)--*:CDS (+)--*:intron--*:upstream	1
*:piRNA--*:miRNA--*:3'UTR (+)--*:gene (-)--*:intron	18
*:piRNA--*:miRNA--*:3'UTR (+)--*:gene (-)--*:intron--*:upstream	3
*:piRNA--*:miRNA--*:3'UTR (+)--*:gene (-)--*:intron--*:upstream--*:downstream	16
*:piRNA--*:miRNA--*:3'UTR (+)--*:gene (-)--*:intron--*:downstream	2
*:piRNA--*:miRNA--*:3'UTR (+)--*:intron	22
*:piRNA--*:miRNA--*:3'UTR (+)--*:intron--*:upstream	3
*:piRNA--*:miRNA--*:3'UTR (+)--*:intron--*:upstream--*:downstream	4
*:piRNA--*:miRNA--*:3'UTR (+)--*:intron--*:downstream	2
*:piRNA--*:miRNA--*:5'UTR (+)	1
*:piRNA--*:miRNA--*:5'UTR (+)--*:CDS (+)--*:gene (-)--*:intron	73
*:piRNA--*:miRNA--*:5'UTR (+)--*:CDS (+)--*:gene (-)--*:intron--*:upstream	8
*:piRNA--*:miRNA--*:5'UTR (+)--*:CDS (+)--*:gene (-)--*:intron--*:upstream--*:downstream	42
*:piRNA--*:miRNA--*:5'UTR (+)--*:CDS (+)--*:gene (-)--*:intron--*:downstream	1
*:piRNA--*:miRNA--*:5'UTR (+)--*:CDS (+)--*:intron	42
*:piRNA--*:miRNA--*:5'UTR (+)--*:CDS (+)--*:intron--*:upstream--*:downstream	1
*:piRNA--*:miRNA--*:5'UTR (+)--*:gene (-)--*:intron	58
*:piRNA--*:miRNA--*:5'UTR (+)--*:gene (-)--*:intron--*:upstream	2
*:piRNA--*:miRNA--*:5'UTR (+)--*:gene (-)--*:intron--*:upstream--*:downstream	1
*:piRNA--*:miRNA--*:5'UTR (+)--*:gene (-)--*:intron--*:downstream	1
*:piRNA--*:miRNA--*:5'UTR (+)--*:intron	76
*:piRNA--*:miRNA--*:5'UTR (+)--*:intron--*:upstream--*:downstream	3
*:piRNA--*:miRNA--*:5'UTR (+)--*:intron--*:downstream	3
*:piRNA--*:miRNA--*:CDS (+)	1
*:piRNA--*:miRNA--*:CDS (+)--*:gene (-)--*:intron	878
*:piRNA--*:miRNA--*:CDS (+)--*:gene (-)--*:intron--*:upstream	50
*:piRNA--*:miRNA--*:CDS (+)--*:gene (-)--*:intron--*:upstream--*:downstream	44
*:piRNA--*:miRNA--*:CDS (+)--*:gene (-)--*:intron--*:downstream	13
*:piRNA--*:miRNA--*:CDS (+)--*:intron	208
*:piRNA--*:miRNA--*:CDS (+)--*:intron--*:upstream	34
*:piRNA--*:miRNA--*:CDS (+)--*:intron--*:upstream--*:downstream	3
*:piRNA--*:miRNA--*:CDS (+)--*:intron--*:downstream	6
*:piRNA--*:miRNA--*:gene (-)	7
*:piRNA--*:miRNA--*:gene (-)--*:intron	86
*:piRNA--*:miRNA--*:gene (-)--*:intron--*:upstream	130
*:piRNA--*:miRNA--*:gene (-)--*:intron--*:upstream--*:downstream	103
*:piRNA--*:miRNA--*:gene (-)--*:intron--*:downstream	33
*:piRNA--*:miRNA--*:intron	422
*:piRNA--*:miRNA--*:intron--*:upstream	223
*:piRNA--*:miRNA--*:intron--*:upstream--*:downstream	9
*:piRNA--*:miRNA--*:intron--*:downstream	43
*:piRNA--*:miRNA--*:downstream	5
*:piRNA--*:3'UTR (+)	332
*:piRNA--*:3'UTR (+)--*:5'UTR (+)--*:CDS (+)--*:gene (-)--*:intron	16
*:piRNA--*:3'UTR (+)--*:5'UTR (+)--*:CDS (+)--*:gene (-)--*:intron--*:upstream	30
*:piRNA--*:3'UTR (+)--*:5'UTR (+)--*:CDS (+)--*:gene (-)--*:intron--*:upstream--*:downstream	173
*:piRNA--*:3'UTR (+)--*:5'UTR (+)--*:CDS (+)--*:gene (-)--*:intron--*:downstream	32
*:piRNA--*:3'UTR (+)--*:5'UTR (+)--*:CDS (+)--*:intron	7
*:piRNA--*:3'UTR (+)--*:5'UTR (+)--*:CDS (+)--*:intron--*:upstream	1
*:piRNA--*:3'UTR (+)--*:5'UTR (+)--*:CDS (+)--*:intron--*:upstream--*:downstream	5
*:piRNA--*:3'UTR (+)--*:5'UTR (+)--*:CDS (+)--*:intron--*:downstream	1
*:piRNA--*:3'UTR (+)--*:5'UTR (+)--*:gene (-)--*:intron	8
*:piRNA--*:3'UTR (+)--*:5'UTR (+)--*:gene (-)--*:intron--*:upstream	1
*:piRNA--*:3'UTR (+)--*:5'UTR (+)--*:gene (-)--*:intron--*:upstream--*:downstream	9
*:piRNA--*:3'UTR (+)--*:5'UTR (+)--*:gene (-)--*:intron--*:downstream	2
*:piRNA--*:3'UTR (+)--*:5'UTR (+)--*:intron	5
*:piRNA--*:3'UTR (+)--*:5'UTR (+)--*:intron--*:upstream	7
*:piRNA--*:3'UTR (+)--*:5'UTR (+)--*:intron--*:upstream--*:downstream	2
*:piRNA--*:3'UTR (+)--*:CDS (+)	2
*:piRNA--*:3'UTR (+)--*:CDS (+)--*:gene (-)	2
*:piRNA--*:3'UTR (+)--*:CDS (+)--*:gene (-)--*:intron	4412
*:piRNA--*:3'UTR (+)--*:CDS (+)--*:gene (-)--*:intron--*:upstream	255
*:piRNA--*:3'UTR (+)--*:CDS (+)--*:gene (-)--*:intron--*:upstream--*:downstream	2549
*:piRNA--*:3'UTR (+)--*:CDS (+)--*:gene (-)--*:intron--*:downstream	110
*:piRNA--*:3'UTR (+)--*:CDS (+)--*:gene (-)--*:upstream	2
*:piRNA--*:3'UTR (+)--*:CDS (+)--*:intron	37
*:piRNA--*:3'UTR (+)--*:CDS (+)--*:intron--*:upstream	22
*:piRNA--*:3'UTR (+)--*:CDS (+)--*:intron--*:upstream--*:downstream	29
*:piRNA--*:3'UTR (+)--*:CDS (+)--*:intron--*:downstream	19
*:piRNA--*:3'UTR (+)--*:gene (-)	4
*:piRNA--*:3'UTR (+)--*:gene (-)--*:intron	57
*:piRNA--*:3'UTR (+)--*:gene (-)--*:intron--*:upstream	44
*:piRNA--*:3'UTR (+)--*:gene (-)--*:intron--*:upstream--*:downstream	267
*:piRNA--*:3'UTR (+)--*:gene (-)--*:intron--*:downstream	99
*:piRNA--*:3'UTR (+)--*:gene (-)--*:upstream	2
*:piRNA--*:3'UTR (+)--*:intron	143
*:piRNA--*:3'UTR (+)--*:intron--*:upstream	138
*:piRNA--*:3'UTR (+)--*:intron--*:upstream--*:downstream	168
*:piRNA--*:3'UTR (+)--*:intron--*:downstream	344
*:piRNA--*:3'UTR (+)--*:downstream	1
*:piRNA--*:5'UTR (+)	29
*:piRNA--*:5'UTR (+)--*:CDS (+)	11
*:piRNA--*:5'UTR (+)--*:CDS (+)--*:gene (-)	7
*:piRNA--*:5'UTR (+)--*:CDS (+)--*:gene (-)--*:intron	156
*:piRNA--*:5'UTR (+)--*:CDS (+)--*:gene (-)--*:intron--*:upstream	146
*:piRNA--*:5'UTR (+)--*:CDS (+)--*:gene (-)--*:intron--*:upstream--*:downstream	430
*:piRNA--*:5'UTR (+)--*:CDS (+)--*:gene (-)--*:intron--*:downstream	146
*:piRNA--*:5'UTR (+)--*:CDS (+)--*:gene (-)--*:upstream	1
*:piRNA--*:5'UTR (+)--*:CDS (+)--*:intron	42
*:piRNA--*:5'UTR (+)--*:CDS (+)--*:intron--*:upstream	21
*:piRNA--*:5'UTR (+)--*:CDS (+)--*:intron--*:upstream--*:downstream	5
*:piRNA--*:5'UTR (+)--*:CDS (+)--*:intron--*:downstream	8
*:piRNA--*:5'UTR (+)--*:CDS (+)--*:downstream	1
*:piRNA--*:5'UTR (+)--*:gene (-)	11
*:piRNA--*:5'UTR (+)--*:gene (-)--*:intron	77
*:piRNA--*:5'UTR (+)--*:gene (-)--*:intron--*:upstream	35
*:piRNA--*:5'UTR (+)--*:gene (-)--*:intron--*:upstream--*:downstream	15
*:piRNA--*:5'UTR (+)--*:gene (-)--*:intron--*:downstream	32
*:piRNA--*:5'UTR (+)--*:gene (-)--*:upstream	2
*:piRNA--*:5'UTR (+)--*:intron	608
*:piRNA--*:5'UTR (+)--*:intron--*:upstream	103
*:piRNA--*:5'UTR (+)--*:intron--*:upstream--*:downstream	82
*:piRNA--*:5'UTR (+)--*:intron--*:downstream	12
*:piRNA--*:5'UTR (+)--*:upstream	9
*:piRNA--*:CDS (+)	498
*:piRNA--*:CDS (+)--*:gene (-)	127
*:piRNA--*:CDS (+)--*:gene (-)--*:intron	1242
*:piRNA--*:CDS (+)--*:gene (-)--*:intron--*:upstream	711
*:piRNA--*:CDS (+)--*:gene (-)--*:intron--*:upstream--*:downstream	470
*:piRNA--*:CDS (+)--*:gene (-)--*:intron--*:downstream	1688
*:piRNA--*:CDS (+)--*:gene (-)--*:upstream	17
*:piRNA--*:CDS (+)--*:gene (-)--*:downstream	14
*:piRNA--*:CDS (+)--*:intron	3863
*:piRNA--*:CDS (+)--*:intron--*:upstream	311
*:piRNA--*:CDS (+)--*:intron--*:upstream--*:downstream	116
*:piRNA--*:CDS (+)--*:intron--*:downstream	107
*:piRNA--*:CDS (+)--*:upstream	95
*:piRNA--*:CDS (+)--*:downstream	13
*:piRNA--*:gene (-)	731
*:piRNA--*:gene (-)--*:intron	823
*:piRNA--*:gene (-)--*:intron--*:upstream	342
*:piRNA--*:gene (-)--*:intron--*:upstream--*:downstream	278
*:piRNA--*:gene (-)--*:intron--*:downstream	472
*:piRNA--*:gene (-)--*:upstream	291
*:piRNA--*:gene (-)--*:upstream--*:downstream	2
*:piRNA--*:gene (-)--*:downstream	9
*:piRNA--*:intron	51817
*:piRNA--*:intron--*:upstream	186251
*:piRNA--*:intron--*:upstream--*:downstream	32931
*:piRNA--*:intron--*:downstream	831327
*:piRNA--*:upstream	13383
*:piRNA--*:upstream--*:downstream	3
*:piRNA--*:downstream	735
*:lincRNA	21
*:lincRNA--*:miRNA--*:CDS (+)--*:intron	1
*:lincRNA--*:miRNA--*:gene (-)	1
*:lincRNA--*:miRNA--*:gene (-)--*:intron--*:upstream	1
*:lincRNA--*:miRNA--*:intron--*:upstream	1
*:lincRNA--*:3'UTR (+)--*:5'UTR (+)--*:CDS (+)--*:gene (-)--*:intron--*:upstream--*:downstream	1
*:lincRNA--*:3'UTR (+)--*:5'UTR (+)--*:CDS (+)--*:gene (-)--*:intron--*:downstream	1
*:lincRNA--*:3'UTR (+)--*:gene (-)--*:intron--*:downstream	1
*:lincRNA--*:3'UTR (+)--*:intron--*:upstream	1
*:lincRNA--*:3'UTR (+)--*:intron--*:downstream	1
*:lincRNA--*:5'UTR (+)--*:CDS (+)	1
*:lincRNA--*:5'UTR (+)--*:CDS (+)--*:gene (-)--*:intron	2
*:lincRNA--*:5'UTR (+)--*:CDS (+)--*:intron	7
*:lincRNA--*:CDS (+)	7
*:lincRNA--*:CDS (+)--*:gene (-)--*:intron	3
*:lincRNA--*:CDS (+)--*:gene (-)--*:intron--*:upstream	3
*:lincRNA--*:CDS (+)--*:gene (-)--*:intron--*:upstream--*:downstream	1
*:lincRNA--*:CDS (+)--*:intron	6
*:lincRNA--*:CDS (+)--*:intron--*:upstream	3
*:lincRNA--*:gene (-)	1
*:lincRNA--*:gene (-)--*:intron--*:upstream	1
*:rRNA	7112
*:rRNA--*:miRNA--*:intron	3
*:rRNA--*:3'UTR (+)--*:CDS (+)--*:gene (-)--*:intron--*:upstream--*:downstream	1
*:rRNA--*:CDS (+)--*:gene (-)--*:intron	1
*:rRNA--*:CDS (+)--*:gene (-)--*:intron--*:upstream	1
*:rRNA--*:CDS (+)--*:gene (-)--*:intron--*:downstream	1
*:rRNA--*:intron	17
*:rRNA--*:intron--*:downstream	2
*:snRNA	24349
*:snRNA--*:3'UTR (+)--*:5'UTR (+)--*:CDS (+)--*:gene (-)--*:intron--*:upstream--*:downstream	2
*:snRNA--*:3'UTR (+)--*:5'UTR (+)--*:gene (-)--*:intron--*:upstream--*:downstream	1
*:snRNA--*:3'UTR (+)--*:CDS (+)--*:gene (-)--*:intron--*:upstream	1
*:snRNA--*:3'UTR (+)--*:CDS (+)--*:gene (-)--*:intron--*:upstream--*:downstream	1
*:snRNA--*:3'UTR (+)--*:gene (-)--*:intron	1
*:snRNA--*:3'UTR (+)--*:intron	13
*:snRNA--*:5'UTR (+)--*:CDS (+)--*:gene (-)--*:intron	2
*:snRNA--*:5'UTR (+)--*:CDS (+)--*:gene (-)--*:intron--*:upstream	1
*:snRNA--*:5'UTR (+)--*:gene (-)--*:intron	1
*:snRNA--*:5'UTR (+)--*:downstream	1
*:snRNA--*:CDS (+)	64
*:snRNA--*:CDS (+)--*:gene (-)	5
*:snRNA--*:CDS (+)--*:gene (-)--*:intron	79
*:snRNA--*:CDS (+)--*:gene (-)--*:intron--*:upstream	2
*:snRNA--*:CDS (+)--*:gene (-)--*:intron--*:downstream	223
*:snRNA--*:CDS (+)--*:intron	5
*:snRNA--*:CDS (+)--*:intron--*:upstream	4
*:snRNA--*:gene (-)	81
*:snRNA--*:gene (-)--*:intron	85
*:snRNA--*:gene (-)--*:intron--*:upstream	9
*:snRNA--*:gene (-)--*:intron--*:upstream--*:downstream	1
*:snRNA--*:gene (-)--*:intron--*:downstream	44
*:snRNA--*:gene (-)--*:upstream	2
*:snRNA--*:intron	276
*:snRNA--*:intron--*:upstream	4
*:snRNA--*:intron--*:downstream	1
*:snRNA--*:upstream	349
*:snoRNA	10387
*:snoRNA--*:miRNA--*:CDS (+)--*:gene (-)--*:intron	1
*:snoRNA--*:3'UTR (+)--*:5'UTR (+)--*:CDS (+)--*:gene (-)--*:intron--*:upstream--*:downstream	1
*:snoRNA--*:3'UTR (+)--*:CDS (+)--*:gene (-)--*:intron	1
*:snoRNA--*:3'UTR (+)--*:CDS (+)--*:gene (-)--*:intron--*:upstream--*:downstream	1
*:snoRNA--*:3'UTR (+)--*:gene (-)--*:intron--*:upstream--*:downstream	1
*:snoRNA--*:3'UTR (+)--*:intron	3
*:snoRNA--*:5'UTR (+)--*:CDS (+)--*:gene (-)--*:intron	1
*:snoRNA--*:5'UTR (+)--*:CDS (+)--*:gene (-)--*:intron--*:downstream	2
*:snoRNA--*:5'UTR (+)--*:gene (-)--*:intron	1
*:snoRNA--*:CDS (+)	10
*:snoRNA--*:CDS (+)--*:gene (-)--*:intron	11
*:snoRNA--*:CDS (+)--*:gene (-)--*:intron--*:upstream	2
*:snoRNA--*:CDS (+)--*:gene (-)--*:intron--*:upstream--*:downstream	2
*:snoRNA--*:CDS (+)--*:gene (-)--*:intron--*:downstream	8
*:snoRNA--*:CDS (+)--*:intron	22
*:snoRNA--*:CDS (+)--*:intron--*:downstream	1
*:snoRNA--*:gene (-)	7
*:snoRNA--*:gene (-)--*:intron	16
*:snoRNA--*:gene (-)--*:intron--*:downstream	7
*:snoRNA--*:intron	147
*:snoRNA--*:intron--*:upstream	3
*:snoRNA--*:intron--*:downstream	12
*:snoRNA--*:upstream	3
*:snoRNA--*:downstream	5
*:miRNA	1576479
*:miRNA--*:3'UTR (+)	31
*:miRNA--*:3'UTR (+)--*:5'UTR (+)--*:CDS (+)--*:gene (-)--*:intron	1
*:miRNA--*:3'UTR (+)--*:5'UTR (+)--*:CDS (+)--*:intron--*:upstream	1
*:miRNA--*:3'UTR (+)--*:5'UTR (+)--*:gene (-)--*:intron--*:upstream	1
*:miRNA--*:3'UTR (+)--*:5'UTR (+)--*:intron	1
*:miRNA--*:3'UTR (+)--*:5'UTR (+)--*:intron--*:downstream	1
*:miRNA--*:3'UTR (+)--*:CDS (+)	1
*:miRNA--*:3'UTR (+)--*:CDS (+)--*:gene (-)--*:intron	17
*:miRNA--*:3'UTR (+)--*:CDS (+)--*:gene (-)--*:intron--*:upstream	3
*:miRNA--*:3'UTR (+)--*:CDS (+)--*:gene (-)--*:intron--*:upstream--*:downstream	2
*:miRNA--*:3'UTR (+)--*:CDS (+)--*:gene (-)--*:intron--*:downstream	6
*:miRNA--*:3'UTR (+)--*:CDS (+)--*:intron	17
*:miRNA--*:3'UTR (+)--*:CDS (+)--*:intron--*:upstream	2
*:miRNA--*:3'UTR (+)--*:CDS (+)--*:intron--*:upstream--*:downstream	5
*:miRNA--*:3'UTR (+)--*:gene (-)	1
*:miRNA--*:3'UTR (+)--*:gene (-)--*:intron	18
*:miRNA--*:3'UTR (+)--*:gene (-)--*:intron--*:upstream	2
*:miRNA--*:3'UTR (+)--*:gene (-)--*:intron--*:upstream--*:downstream	2
*:miRNA--*:3'UTR (+)--*:gene (-)--*:intron--*:downstream	5
*:miRNA--*:3'UTR (+)--*:intron	61
*:miRNA--*:3'UTR (+)--*:intron--*:upstream	6
*:miRNA--*:3'UTR (+)--*:intron--*:upstream--*:downstream	10
*:miRNA--*:3'UTR (+)--*:intron--*:downstream	9
*:miRNA--*:5'UTR (+)	198
*:miRNA--*:5'UTR (+)--*:CDS (+)--*:gene (-)--*:intron	45
*:miRNA--*:5'UTR (+)--*:CDS (+)--*:gene (-)--*:intron--*:upstream	9
*:miRNA--*:5'UTR (+)--*:CDS (+)--*:gene (-)--*:intron--*:upstream--*:downstream	1
*:miRNA--*:5'UTR (+)--*:CDS (+)--*:intron--*:downstream	1
*:miRNA--*:5'UTR (+)--*:gene (-)	1
*:miRNA--*:5'UTR (+)--*:gene (-)--*:intron	11
*:miRNA--*:5'UTR (+)--*:gene (-)--*:intron--*:upstream	2
*:miRNA--*:5'UTR (+)--*:gene (-)--*:intron--*:upstream--*:downstream	1
*:miRNA--*:5'UTR (+)--*:intron	93
*:miRNA--*:5'UTR (+)--*:intron--*:upstream	12
*:miRNA--*:CDS (+)	574
*:miRNA--*:CDS (+)--*:gene (-)	32
*:miRNA--*:CDS (+)--*:gene (-)--*:intron	4984
*:miRNA--*:CDS (+)--*:gene (-)--*:intron--*:upstream	18
*:miRNA--*:CDS (+)--*:gene (-)--*:intron--*:upstream--*:downstream	7
*:miRNA--*:CDS (+)--*:gene (-)--*:intron--*:downstream	36
*:miRNA--*:CDS (+)--*:gene (-)--*:upstream	1
*:miRNA--*:CDS (+)--*:gene (-)--*:downstream	4
*:miRNA--*:CDS (+)--*:intron	283
*:miRNA--*:CDS (+)--*:intron--*:upstream	24
*:miRNA--*:CDS (+)--*:intron--*:upstream--*:downstream	3
*:miRNA--*:CDS (+)--*:intron--*:downstream	5
*:miRNA--*:CDS (+)--*:upstream	1
*:miRNA--*:CDS (+)--*:downstream	1
*:miRNA--*:gene (-)	985
*:miRNA--*:gene (-)--*:intron	544
*:miRNA--*:gene (-)--*:intron--*:upstream	35
*:miRNA--*:gene (-)--*:intron--*:upstream--*:downstream	20
*:miRNA--*:gene (-)--*:intron--*:downstream	130
*:miRNA--*:gene (-)--*:upstream	1
*:miRNA--*:gene (-)--*:downstream	6
*:miRNA--*:intron	28034
*:miRNA--*:intron--*:upstream	149
*:miRNA--*:intron--*:upstream--*:downstream	8
*:miRNA--*:intron--*:downstream	183
*:miRNA--*:upstream	741
*:miRNA--*:downstream	1936
*:3'UTR (+)	5379
*:3'UTR (+)--*:5'UTR (+)	3
*:3'UTR (+)--*:5'UTR (+)--*:CDS (+)--*:gene (-)--*:intron	9
*:3'UTR (+)--*:5'UTR (+)--*:CDS (+)--*:gene (-)--*:intron--*:upstream	16
*:3'UTR (+)--*:5'UTR (+)--*:CDS (+)--*:gene (-)--*:intron--*:upstream--*:downstream	15
*:3'UTR (+)--*:5'UTR (+)--*:CDS (+)--*:gene (-)--*:intron--*:downstream	9
*:3'UTR (+)--*:5'UTR (+)--*:CDS (+)--*:intron	4
*:3'UTR (+)--*:5'UTR (+)--*:CDS (+)--*:intron--*:upstream	6
*:3'UTR (+)--*:5'UTR (+)--*:CDS (+)--*:intron--*:upstream--*:downstream	8
*:3'UTR (+)--*:5'UTR (+)--*:CDS (+)--*:intron--*:downstream	1
*:3'UTR (+)--*:5'UTR (+)--*:gene (-)--*:intron	4
*:3'UTR (+)--*:5'UTR (+)--*:gene (-)--*:intron--*:upstream--*:downstream	2
*:3'UTR (+)--*:5'UTR (+)--*:gene (-)--*:intron--*:downstream	1
*:3'UTR (+)--*:5'UTR (+)--*:intron	21
*:3'UTR (+)--*:5'UTR (+)--*:intron--*:upstream	4
*:3'UTR (+)--*:5'UTR (+)--*:intron--*:upstream--*:downstream	3
*:3'UTR (+)--*:5'UTR (+)--*:intron--*:downstream	1
*:3'UTR (+)--*:CDS (+)	27
*:3'UTR (+)--*:CDS (+)--*:gene (-)	9
*:3'UTR (+)--*:CDS (+)--*:gene (-)--*:intron	147
*:3'UTR (+)--*:CDS (+)--*:gene (-)--*:intron--*:upstream	121
*:3'UTR (+)--*:CDS (+)--*:gene (-)--*:intron--*:upstream--*:downstream	52
*:3'UTR (+)--*:CDS (+)--*:gene (-)--*:intron--*:downstream	51
*:3'UTR (+)--*:CDS (+)--*:gene (-)--*:upstream	2
*:3'UTR (+)--*:CDS (+)--*:gene (-)--*:downstream	1
*:3'UTR (+)--*:CDS (+)--*:intron	79
*:3'UTR (+)--*:CDS (+)--*:intron--*:upstream	23
*:3'UTR (+)--*:CDS (+)--*:intron--*:upstream--*:downstream	10
*:3'UTR (+)--*:CDS (+)--*:intron--*:downstream	20
*:3'UTR (+)--*:CDS (+)--*:upstream	3
*:3'UTR (+)--*:gene (-)	65
*:3'UTR (+)--*:gene (-)--*:intron	118
*:3'UTR (+)--*:gene (-)--*:intron--*:upstream	37
*:3'UTR (+)--*:gene (-)--*:intron--*:upstream--*:downstream	33
*:3'UTR (+)--*:gene (-)--*:intron--*:downstream	69
*:3'UTR (+)--*:gene (-)--*:upstream	4
*:3'UTR (+)--*:gene (-)--*:downstream	1
*:3'UTR (+)--*:intron	1030
*:3'UTR (+)--*:intron--*:upstream	114
*:3'UTR (+)--*:intron--*:upstream--*:downstream	33
*:3'UTR (+)--*:intron--*:downstream	1630
*:3'UTR (+)--*:upstream	24
*:3'UTR (+)--*:downstream	20
*:5'UTR (+)	1656
*:5'UTR (+)--*:CDS (+)	37
*:5'UTR (+)--*:CDS (+)--*:gene (-)	9
*:5'UTR (+)--*:CDS (+)--*:gene (-)--*:intron	98
*:5'UTR (+)--*:CDS (+)--*:gene (-)--*:intron--*:upstream	90
*:5'UTR (+)--*:CDS (+)--*:gene (-)--*:intron--*:upstream--*:downstream	34
*:5'UTR (+)--*:CDS (+)--*:gene (-)--*:intron--*:downstream	32
*:5'UTR (+)--*:CDS (+)--*:gene (-)--*:downstream	1
*:5'UTR (+)--*:CDS (+)--*:intron	65
*:5'UTR (+)--*:CDS (+)--*:intron--*:upstream	23
*:5'UTR (+)--*:CDS (+)--*:intron--*:downstream	5
*:5'UTR (+)--*:gene (-)	19
*:5'UTR (+)--*:gene (-)--*:intron	77
*:5'UTR (+)--*:gene (-)--*:intron--*:upstream	31
*:5'UTR (+)--*:gene (-)--*:intron--*:upstream--*:downstream	6
*:5'UTR (+)--*:gene (-)--*:intron--*:downstream	5
*:5'UTR (+)--*:gene (-)--*:upstream	2
*:5'UTR (+)--*:intron	4682
*:5'UTR (+)--*:intron--*:upstream	72
*:5'UTR (+)--*:intron--*:upstream--*:downstream	45
*:5'UTR (+)--*:intron--*:downstream	14
*:5'UTR (+)--*:upstream	30
*:5'UTR (+)--*:upstream--*:downstream	1
*:5'UTR (+)--*:downstream	2
*:CDS (+)	98755
*:CDS (+)--*:gene (-)	1837
*:CDS (+)--*:gene (-)--*:intron	1339
*:CDS (+)--*:gene (-)--*:intron--*:upstream	525
*:CDS (+)--*:gene (-)--*:intron--*:upstream--*:downstream	256
*:CDS (+)--*:gene (-)--*:intron--*:downstream	269
*:CDS (+)--*:gene (-)--*:upstream	141
*:CDS (+)--*:gene (-)--*:upstream--*:downstream	8
*:CDS (+)--*:gene (-)--*:downstream	15
*:CDS (+)--*:intron	16996
*:CDS (+)--*:intron--*:upstream	1597
*:CDS (+)--*:intron--*:upstream--*:downstream	31
*:CDS (+)--*:intron--*:downstream	481
*:CDS (+)--*:upstream	183
*:CDS (+)--*:upstream--*:downstream	12
*:CDS (+)--*:downstream	51
*:gene (-)	32096
*:gene (-)--*:intron	6183
*:gene (-)--*:intron--*:upstream	787
*:gene (-)--*:intron--*:upstream--*:downstream	151
*:gene (-)--*:intron--*:downstream	212
*:gene (-)--*:upstream	1140
*:gene (-)--*:downstream	60
*:intron	148651
*:intron--*:upstream	138375
*:intron--*:upstream--*:downstream	1638
*:intron--*:downstream	20040
*:upstream	345785
*:upstream--*:downstream	104
*:downstream	9884
