# Supplementary material for: mmannot: How to improve small–RNA annotation?
Source: PLoS One. 2020 May 28;15(5):e0231738. doi: 10.1371/journal.pone.0231738 (PMC7255610; doi:10.1371/journal.pone.0231738)
Supplement: S2 File — (GZ) [file pone.0231738.s002.gz › Data/Counts/DR/SRR1265740_bowtie.csv]

Type	SRR1265740_bowtie
*:pseudogene	14
*:pseudogene--*:piRNA--*:CDS (+)--*:gene (-)--*:intron	1
*:pseudogene--*:piRNA--*:intron	1
*:pseudogene--*:miRNA--*:CDS (+)--*:gene (-)--*:intron	1
*:pseudogene--*:CDS (+)	2
*:pseudogene--*:CDS (+)--*:gene (-)--*:intron	4
*:pseudogene--*:CDS (+)--*:gene (-)--*:intron--*:upstream	2
*:pseudogene--*:CDS (+)--*:intron--*:upstream	170
*:pseudogene--*:gene (-)	1
*:pseudogene--*:gene (-)--*:intron--*:upstream--*:downstream	1
*:piRNA	233854
*:piRNA--*:lincRNA--*:CDS (+)--*:gene (-)	2
*:piRNA--*:lincRNA--*:CDS (+)--*:gene (-)--*:downstream	1
*:piRNA--*:lincRNA--*:gene (-)	1
*:piRNA--*:rRNA	11453
*:piRNA--*:rRNA--*:miRNA--*:intron	7
*:piRNA--*:rRNA--*:3'UTR (+)--*:CDS (+)--*:intron	2
*:piRNA--*:rRNA--*:3'UTR (+)--*:gene (-)--*:intron	5
*:piRNA--*:rRNA--*:3'UTR (+)--*:intron	1
*:piRNA--*:rRNA--*:5'UTR (+)	1
*:piRNA--*:rRNA--*:5'UTR (+)--*:CDS (+)--*:gene (-)--*:intron	1
*:piRNA--*:rRNA--*:5'UTR (+)--*:CDS (+)--*:downstream	1
*:piRNA--*:rRNA--*:5'UTR (+)--*:intron	9
*:piRNA--*:rRNA--*:CDS (+)	4
*:piRNA--*:rRNA--*:CDS (+)--*:gene (-)	2
*:piRNA--*:rRNA--*:CDS (+)--*:gene (-)--*:intron	1
*:piRNA--*:rRNA--*:CDS (+)--*:gene (-)--*:intron--*:downstream	1
*:piRNA--*:rRNA--*:CDS (+)--*:intron	8
*:piRNA--*:rRNA--*:gene (-)	7
*:piRNA--*:rRNA--*:gene (-)--*:intron	11
*:piRNA--*:rRNA--*:gene (-)--*:intron--*:upstream	135
*:piRNA--*:rRNA--*:intron	2414
*:piRNA--*:rRNA--*:intron--*:upstream	3
*:piRNA--*:rRNA--*:intron--*:downstream	5
*:piRNA--*:rRNA--*:downstream	4
*:piRNA--*:snRNA	13
*:piRNA--*:snoRNA	4
*:piRNA--*:snoRNA--*:CDS (+)--*:intron	2
*:piRNA--*:snoRNA--*:gene (-)--*:intron	1
*:piRNA--*:miRNA	3038
*:piRNA--*:miRNA--*:3'UTR (+)--*:intron	12
*:piRNA--*:miRNA--*:5'UTR (+)--*:CDS (+)--*:gene (-)--*:intron	1
*:piRNA--*:miRNA--*:5'UTR (+)--*:CDS (+)--*:intron	1
*:piRNA--*:miRNA--*:CDS (+)	2
*:piRNA--*:miRNA--*:CDS (+)--*:gene (-)	1
*:piRNA--*:miRNA--*:CDS (+)--*:gene (-)--*:intron	1
*:piRNA--*:miRNA--*:CDS (+)--*:intron	5
*:piRNA--*:miRNA--*:CDS (+)--*:intron--*:downstream	1
*:piRNA--*:miRNA--*:gene (-)	7
*:piRNA--*:miRNA--*:gene (-)--*:intron	6
*:piRNA--*:miRNA--*:gene (-)--*:intron--*:upstream	8
*:piRNA--*:miRNA--*:gene (-)--*:intron--*:downstream	1
*:piRNA--*:miRNA--*:intron	89
*:piRNA--*:miRNA--*:intron--*:upstream	6
*:piRNA--*:miRNA--*:intron--*:downstream	3
*:piRNA--*:3'UTR (+)	28
*:piRNA--*:3'UTR (+)--*:5'UTR (+)--*:CDS (+)--*:gene (-)--*:intron	1
*:piRNA--*:3'UTR (+)--*:5'UTR (+)--*:gene (-)	1
*:piRNA--*:3'UTR (+)--*:5'UTR (+)--*:gene (-)--*:intron--*:downstream	1
*:piRNA--*:3'UTR (+)--*:CDS (+)--*:gene (-)	2
*:piRNA--*:3'UTR (+)--*:CDS (+)--*:gene (-)--*:intron	13
*:piRNA--*:3'UTR (+)--*:CDS (+)--*:gene (-)--*:intron--*:upstream	2
*:piRNA--*:3'UTR (+)--*:CDS (+)--*:gene (-)--*:intron--*:downstream	1
*:piRNA--*:3'UTR (+)--*:CDS (+)--*:intron	6
*:piRNA--*:3'UTR (+)--*:gene (-)--*:intron	3594
*:piRNA--*:3'UTR (+)--*:gene (-)--*:intron--*:upstream	11
*:piRNA--*:3'UTR (+)--*:gene (-)--*:intron--*:downstream	22
*:piRNA--*:3'UTR (+)--*:intron	22
*:piRNA--*:3'UTR (+)--*:intron--*:upstream	33
*:piRNA--*:3'UTR (+)--*:intron--*:downstream	96
*:piRNA--*:3'UTR (+)--*:downstream	2
*:piRNA--*:5'UTR (+)	5
*:piRNA--*:5'UTR (+)--*:CDS (+)	1
*:piRNA--*:5'UTR (+)--*:CDS (+)--*:gene (-)--*:intron	5
*:piRNA--*:5'UTR (+)--*:CDS (+)--*:gene (-)--*:intron--*:upstream	3
*:piRNA--*:5'UTR (+)--*:CDS (+)--*:gene (-)--*:intron--*:upstream--*:downstream	2
*:piRNA--*:5'UTR (+)--*:CDS (+)--*:gene (-)--*:intron--*:downstream	2
*:piRNA--*:5'UTR (+)--*:CDS (+)--*:intron	1
*:piRNA--*:5'UTR (+)--*:CDS (+)--*:intron--*:upstream--*:downstream	7
*:piRNA--*:5'UTR (+)--*:CDS (+)--*:intron--*:downstream	1
*:piRNA--*:5'UTR (+)--*:CDS (+)--*:upstream	2
*:piRNA--*:5'UTR (+)--*:CDS (+)--*:upstream--*:downstream	2
*:piRNA--*:5'UTR (+)--*:CDS (+)--*:downstream	3
*:piRNA--*:5'UTR (+)--*:gene (-)--*:intron	2
*:piRNA--*:5'UTR (+)--*:gene (-)--*:intron--*:upstream	1
*:piRNA--*:5'UTR (+)--*:gene (-)--*:intron--*:downstream	1
*:piRNA--*:5'UTR (+)--*:intron	289
*:piRNA--*:5'UTR (+)--*:intron--*:upstream	1
*:piRNA--*:5'UTR (+)--*:intron--*:downstream	1
*:piRNA--*:5'UTR (+)--*:upstream	1
*:piRNA--*:CDS (+)	106
*:piRNA--*:CDS (+)--*:gene (-)	61
*:piRNA--*:CDS (+)--*:gene (-)--*:intron	153
*:piRNA--*:CDS (+)--*:gene (-)--*:intron--*:upstream	11
*:piRNA--*:CDS (+)--*:gene (-)--*:intron--*:downstream	15
*:piRNA--*:CDS (+)--*:gene (-)--*:upstream	2
*:piRNA--*:CDS (+)--*:gene (-)--*:downstream	1
*:piRNA--*:CDS (+)--*:intron	560
*:piRNA--*:CDS (+)--*:intron--*:upstream	44
*:piRNA--*:CDS (+)--*:intron--*:upstream--*:downstream	21
*:piRNA--*:CDS (+)--*:intron--*:downstream	7
*:piRNA--*:CDS (+)--*:upstream	85
*:piRNA--*:CDS (+)--*:upstream--*:downstream	1
*:piRNA--*:gene (-)	51
*:piRNA--*:gene (-)--*:intron	334
*:piRNA--*:gene (-)--*:intron--*:upstream	23
*:piRNA--*:gene (-)--*:intron--*:upstream--*:downstream	4
*:piRNA--*:gene (-)--*:intron--*:downstream	13
*:piRNA--*:gene (-)--*:upstream	8
*:piRNA--*:gene (-)--*:downstream	1
*:piRNA--*:intron	10002
*:piRNA--*:intron--*:upstream	1051
*:piRNA--*:intron--*:upstream--*:downstream	13
*:piRNA--*:intron--*:downstream	4670
*:piRNA--*:upstream	1813
*:piRNA--*:upstream--*:downstream	2
*:piRNA--*:downstream	69
*:lincRNA	5
*:lincRNA--*:miRNA--*:upstream	1
*:lincRNA--*:5'UTR (+)--*:CDS (+)--*:gene (-)	1
*:lincRNA--*:CDS (+)	3
*:lincRNA--*:CDS (+)--*:gene (-)	3
*:lincRNA--*:CDS (+)--*:gene (-)--*:intron	1
*:lincRNA--*:gene (-)	1
*:lincRNA--*:intron	2
*:rRNA	23419
*:rRNA--*:3'UTR (+)--*:intron	1
*:rRNA--*:5'UTR (+)	1
*:rRNA--*:CDS (+)	2
*:rRNA--*:intron	12
*:rRNA--*:intron--*:downstream	1
*:rRNA--*:upstream	2
*:snRNA	6069
*:snRNA--*:3'UTR (+)--*:intron	2
*:snRNA--*:5'UTR (+)--*:CDS (+)	1
*:snRNA--*:CDS (+)	20
*:snRNA--*:CDS (+)--*:gene (-)	1
*:snRNA--*:CDS (+)--*:intron	112
*:snRNA--*:gene (-)	31
*:snRNA--*:gene (-)--*:intron	1
*:snRNA--*:gene (-)--*:intron--*:downstream	8
*:snRNA--*:intron	10
*:snRNA--*:upstream	76
*:snoRNA	7868
*:snoRNA--*:3'UTR (+)--*:intron	3
*:snoRNA--*:CDS (+)	6
*:snoRNA--*:CDS (+)--*:gene (-)	1
*:snoRNA--*:CDS (+)--*:gene (-)--*:intron	1
*:snoRNA--*:CDS (+)--*:gene (-)--*:intron--*:downstream	2
*:snoRNA--*:CDS (+)--*:intron	3
*:snoRNA--*:gene (-)--*:intron	20
*:snoRNA--*:gene (-)--*:upstream	1
*:snoRNA--*:intron	74
*:snoRNA--*:intron--*:upstream	1
*:snoRNA--*:intron--*:upstream--*:downstream	1
*:snoRNA--*:intron--*:downstream	13
*:snoRNA--*:upstream	2
*:snoRNA--*:downstream	1
*:miRNA	1340044
*:miRNA--*:3'UTR (+)	26
*:miRNA--*:3'UTR (+)--*:5'UTR (+)--*:gene (-)--*:intron	1
*:miRNA--*:3'UTR (+)--*:CDS (+)--*:intron	1
*:miRNA--*:3'UTR (+)--*:gene (-)	2
*:miRNA--*:3'UTR (+)--*:gene (-)--*:intron	1
*:miRNA--*:3'UTR (+)--*:gene (-)--*:upstream	1
*:miRNA--*:3'UTR (+)--*:intron	17
*:miRNA--*:3'UTR (+)--*:intron--*:upstream	6
*:miRNA--*:3'UTR (+)--*:intron--*:downstream	5
*:miRNA--*:5'UTR (+)	2
*:miRNA--*:5'UTR (+)--*:gene (-)--*:intron	1
*:miRNA--*:5'UTR (+)--*:intron	6
*:miRNA--*:CDS (+)	103
*:miRNA--*:CDS (+)--*:gene (-)	1
*:miRNA--*:CDS (+)--*:gene (-)--*:intron	241
*:miRNA--*:CDS (+)--*:gene (-)--*:intron--*:downstream	3
*:miRNA--*:CDS (+)--*:intron	54
*:miRNA--*:CDS (+)--*:intron--*:upstream	13
*:miRNA--*:CDS (+)--*:intron--*:downstream	2
*:miRNA--*:CDS (+)--*:upstream	1
*:miRNA--*:CDS (+)--*:downstream	2
*:miRNA--*:gene (-)	1155
*:miRNA--*:gene (-)--*:intron	141
*:miRNA--*:gene (-)--*:intron--*:upstream	4
*:miRNA--*:gene (-)--*:intron--*:downstream	31
*:miRNA--*:gene (-)--*:upstream	2
*:miRNA--*:gene (-)--*:downstream	25
*:miRNA--*:intron	18065
*:miRNA--*:intron--*:upstream	60
*:miRNA--*:intron--*:upstream--*:downstream	2
*:miRNA--*:intron--*:downstream	28
*:miRNA--*:upstream	15
*:miRNA--*:downstream	99
*:3'UTR (+)	1206
*:3'UTR (+)--*:5'UTR (+)	1
*:3'UTR (+)--*:5'UTR (+)--*:gene (-)--*:intron	1
*:3'UTR (+)--*:5'UTR (+)--*:intron	5
*:3'UTR (+)--*:5'UTR (+)--*:intron--*:upstream	1
*:3'UTR (+)--*:CDS (+)	6
*:3'UTR (+)--*:CDS (+)--*:gene (-)	2
*:3'UTR (+)--*:CDS (+)--*:gene (-)--*:intron	11
*:3'UTR (+)--*:CDS (+)--*:gene (-)--*:intron--*:upstream	6
*:3'UTR (+)--*:CDS (+)--*:gene (-)--*:intron--*:upstream--*:downstream	1
*:3'UTR (+)--*:CDS (+)--*:intron	14
*:3'UTR (+)--*:CDS (+)--*:intron--*:downstream	2
*:3'UTR (+)--*:CDS (+)--*:upstream	2
*:3'UTR (+)--*:gene (-)	8
*:3'UTR (+)--*:gene (-)--*:intron	36
*:3'UTR (+)--*:gene (-)--*:intron--*:upstream	7
*:3'UTR (+)--*:gene (-)--*:intron--*:upstream--*:downstream	1
*:3'UTR (+)--*:gene (-)--*:intron--*:downstream	25
*:3'UTR (+)--*:gene (-)--*:upstream	1
*:3'UTR (+)--*:intron	360
*:3'UTR (+)--*:intron--*:upstream	22
*:3'UTR (+)--*:intron--*:upstream--*:downstream	1
*:3'UTR (+)--*:intron--*:downstream	390
*:3'UTR (+)--*:upstream	5
*:3'UTR (+)--*:downstream	4
*:5'UTR (+)	704
*:5'UTR (+)--*:CDS (+)	8
*:5'UTR (+)--*:CDS (+)--*:gene (-)	3
*:5'UTR (+)--*:CDS (+)--*:gene (-)--*:intron	10
*:5'UTR (+)--*:CDS (+)--*:gene (-)--*:intron--*:upstream	1
*:5'UTR (+)--*:CDS (+)--*:gene (-)--*:intron--*:upstream--*:downstream	1
*:5'UTR (+)--*:CDS (+)--*:intron	5
*:5'UTR (+)--*:CDS (+)--*:intron--*:upstream	2
*:5'UTR (+)--*:CDS (+)--*:downstream	4
*:5'UTR (+)--*:gene (-)	6
*:5'UTR (+)--*:gene (-)--*:intron	30
*:5'UTR (+)--*:gene (-)--*:intron--*:upstream	6
*:5'UTR (+)--*:gene (-)--*:upstream	1
*:5'UTR (+)--*:intron	1412
*:5'UTR (+)--*:intron--*:upstream	78
*:5'UTR (+)--*:intron--*:downstream	8
*:5'UTR (+)--*:upstream	25
*:5'UTR (+)--*:downstream	2
*:CDS (+)	12550
*:CDS (+)--*:gene (-)	172
*:CDS (+)--*:gene (-)--*:intron	462
*:CDS (+)--*:gene (-)--*:intron--*:upstream	55
*:CDS (+)--*:gene (-)--*:intron--*:upstream--*:downstream	3
*:CDS (+)--*:gene (-)--*:intron--*:downstream	28
*:CDS (+)--*:gene (-)--*:upstream	7
*:CDS (+)--*:gene (-)--*:downstream	5
*:CDS (+)--*:intron	2844
*:CDS (+)--*:intron--*:upstream	53
*:CDS (+)--*:intron--*:upstream--*:downstream	10
*:CDS (+)--*:intron--*:downstream	56
*:CDS (+)--*:upstream	88
*:CDS (+)--*:upstream--*:downstream	1
*:CDS (+)--*:downstream	12
*:gene (-)	8184
*:gene (-)--*:intron	3782
*:gene (-)--*:intron--*:upstream	83
*:gene (-)--*:intron--*:upstream--*:downstream	21
*:gene (-)--*:intron--*:downstream	55
*:gene (-)--*:upstream	23
*:gene (-)--*:upstream--*:downstream	2
*:gene (-)--*:downstream	18
*:intron	45059
*:intron--*:upstream	26623
*:intron--*:upstream--*:downstream	44
*:intron--*:downstream	6383
*:upstream	60353
*:upstream--*:downstream	251
*:downstream	3739
