# Supplementary material for: mmannot: How to improve small–RNA annotation?
Source: PLoS One. 2020 May 28;15(5):e0231738. doi: 10.1371/journal.pone.0231738 (PMC7255610; doi:10.1371/journal.pone.0231738)
Supplement: S2 File — (GZ) [file pone.0231738.s002.gz › Data/Counts/DR/SRR1265737_random.csv]

Type	SRR1265737
*:CDS (+)	67753
*:5'UTR (+)	2506
*:3'UTR (+)	6060
*:miRNA	1674767
*:snoRNA	10514
*:snRNA	26386
*:rRNA	24348
*:lincRNA	26
*:piRNA	1168165
*:pseudogene	54
*:gene (-)	37498
*:intron	429757
*:upstream	314639
*:upstream--*:downstream	4
*:downstream	25618
