# Supplementary material for: mmannot: How to improve small–RNA annotation?
Source: PLoS One. 2020 May 28;15(5):e0231738. doi: 10.1371/journal.pone.0231738 (PMC7255610; doi:10.1371/journal.pone.0231738)
Supplement: S2 File — (GZ) [file pone.0231738.s002.gz › Data/Counts/DR/SRR1265741_ratio.csv]

Type	SRR1265741
*:CDS (+)	17003
*:5'UTR (+)	1281
*:3'UTR (+)	2495
*:miRNA	2158027
*:snoRNA	5333
*:snRNA	7196
*:rRNA	27524
*:lincRNA	12
*:piRNA	365392
*:pseudogene	17
*:gene (-)	16234
*:intron	190627
*:upstream	79419
*:upstream--*:downstream	5
*:downstream	10163
