# Supplementary material for: mmannot: How to improve small–RNA annotation?
Source: PLoS One. 2020 May 28;15(5):e0231738. doi: 10.1371/journal.pone.0231738 (PMC7255610; doi:10.1371/journal.pone.0231738)
Supplement: S2 File — (GZ) [file pone.0231738.s002.gz › Data/Counts/DR/SRR1265738_default.csv]

Type	SRR1265738
*:CDS (+)	164430
*:CDS (+)--*:5'UTR (+)	48
*:CDS (+)--*:5'UTR (+)--*:3'UTR (+)--*:miRNA--*:piRNA--*:gene (-)--*:intron--*:upstream	1
*:CDS (+)--*:5'UTR (+)--*:3'UTR (+)--*:miRNA--*:piRNA--*:gene (-)--*:intron--*:upstream--*:downstream	2
*:CDS (+)--*:5'UTR (+)--*:3'UTR (+)--*:miRNA--*:piRNA--*:intron	1
*:CDS (+)--*:5'UTR (+)--*:3'UTR (+)--*:miRNA--*:gene (-)--*:intron	1
*:CDS (+)--*:5'UTR (+)--*:3'UTR (+)--*:miRNA--*:gene (-)--*:intron--*:downstream	1
*:CDS (+)--*:5'UTR (+)--*:3'UTR (+)--*:miRNA--*:intron--*:upstream--*:downstream	1
*:CDS (+)--*:5'UTR (+)--*:3'UTR (+)--*:snoRNA--*:piRNA--*:gene (-)--*:intron--*:upstream--*:downstream	3
*:CDS (+)--*:5'UTR (+)--*:3'UTR (+)--*:snRNA--*:rRNA--*:piRNA--*:gene (-)--*:intron--*:upstream--*:downstream	1
*:CDS (+)--*:5'UTR (+)--*:3'UTR (+)--*:snRNA--*:piRNA--*:gene (-)--*:intron--*:upstream--*:downstream	2
*:CDS (+)--*:5'UTR (+)--*:3'UTR (+)--*:rRNA--*:piRNA--*:gene (-)--*:intron--*:upstream	4
*:CDS (+)--*:5'UTR (+)--*:3'UTR (+)--*:rRNA--*:piRNA--*:gene (-)--*:intron--*:upstream--*:downstream	4
*:CDS (+)--*:5'UTR (+)--*:3'UTR (+)--*:rRNA--*:gene (-)--*:intron	1
*:CDS (+)--*:5'UTR (+)--*:3'UTR (+)--*:lincRNA--*:piRNA--*:gene (-)--*:intron	2
*:CDS (+)--*:5'UTR (+)--*:3'UTR (+)--*:lincRNA--*:piRNA--*:gene (-)--*:intron--*:upstream	1
*:CDS (+)--*:5'UTR (+)--*:3'UTR (+)--*:lincRNA--*:piRNA--*:gene (-)--*:intron--*:upstream--*:downstream	6
*:CDS (+)--*:5'UTR (+)--*:3'UTR (+)--*:lincRNA--*:piRNA--*:gene (-)--*:intron--*:downstream	9
*:CDS (+)--*:5'UTR (+)--*:3'UTR (+)--*:lincRNA--*:piRNA--*:intron	7
*:CDS (+)--*:5'UTR (+)--*:3'UTR (+)--*:lincRNA--*:piRNA--*:intron--*:upstream--*:downstream	7
*:CDS (+)--*:5'UTR (+)--*:3'UTR (+)--*:lincRNA--*:piRNA--*:intron--*:downstream	25
*:CDS (+)--*:5'UTR (+)--*:3'UTR (+)--*:piRNA--*:pseudogene--*:gene (-)--*:intron--*:upstream	1
*:CDS (+)--*:5'UTR (+)--*:3'UTR (+)--*:piRNA--*:pseudogene--*:gene (-)--*:intron--*:upstream--*:downstream	1
*:CDS (+)--*:5'UTR (+)--*:3'UTR (+)--*:piRNA--*:pseudogene--*:gene (-)--*:intron--*:downstream	1
*:CDS (+)--*:5'UTR (+)--*:3'UTR (+)--*:piRNA--*:gene (-)--*:intron	30
*:CDS (+)--*:5'UTR (+)--*:3'UTR (+)--*:piRNA--*:gene (-)--*:intron--*:upstream	54
*:CDS (+)--*:5'UTR (+)--*:3'UTR (+)--*:piRNA--*:gene (-)--*:intron--*:upstream--*:downstream	431
*:CDS (+)--*:5'UTR (+)--*:3'UTR (+)--*:piRNA--*:gene (-)--*:intron--*:downstream	37
*:CDS (+)--*:5'UTR (+)--*:3'UTR (+)--*:piRNA--*:intron	8
*:CDS (+)--*:5'UTR (+)--*:3'UTR (+)--*:piRNA--*:intron--*:upstream	2
*:CDS (+)--*:5'UTR (+)--*:3'UTR (+)--*:piRNA--*:intron--*:upstream--*:downstream	9
*:CDS (+)--*:5'UTR (+)--*:3'UTR (+)--*:piRNA--*:intron--*:downstream	6
*:CDS (+)--*:5'UTR (+)--*:3'UTR (+)--*:gene (-)--*:intron	20
*:CDS (+)--*:5'UTR (+)--*:3'UTR (+)--*:gene (-)--*:intron--*:upstream	17
*:CDS (+)--*:5'UTR (+)--*:3'UTR (+)--*:gene (-)--*:intron--*:upstream--*:downstream	19
*:CDS (+)--*:5'UTR (+)--*:3'UTR (+)--*:gene (-)--*:intron--*:downstream	58
*:CDS (+)--*:5'UTR (+)--*:3'UTR (+)--*:intron	5
*:CDS (+)--*:5'UTR (+)--*:3'UTR (+)--*:intron--*:upstream	4
*:CDS (+)--*:5'UTR (+)--*:3'UTR (+)--*:intron--*:upstream--*:downstream	9
*:CDS (+)--*:5'UTR (+)--*:3'UTR (+)--*:intron--*:downstream	1
*:CDS (+)--*:5'UTR (+)--*:miRNA	1
*:CDS (+)--*:5'UTR (+)--*:miRNA--*:piRNA--*:pseudogene--*:gene (-)--*:intron--*:upstream	1
*:CDS (+)--*:5'UTR (+)--*:miRNA--*:piRNA--*:gene (-)--*:intron	83
*:CDS (+)--*:5'UTR (+)--*:miRNA--*:piRNA--*:gene (-)--*:intron--*:upstream	6
*:CDS (+)--*:5'UTR (+)--*:miRNA--*:piRNA--*:gene (-)--*:intron--*:upstream--*:downstream	59
*:CDS (+)--*:5'UTR (+)--*:miRNA--*:piRNA--*:gene (-)--*:intron--*:downstream	5
*:CDS (+)--*:5'UTR (+)--*:miRNA--*:piRNA--*:intron	61
*:CDS (+)--*:5'UTR (+)--*:miRNA--*:piRNA--*:intron--*:downstream	1
*:CDS (+)--*:5'UTR (+)--*:miRNA--*:gene (-)--*:intron	53
*:CDS (+)--*:5'UTR (+)--*:miRNA--*:gene (-)--*:intron--*:upstream	5
*:CDS (+)--*:5'UTR (+)--*:miRNA--*:gene (-)--*:intron--*:upstream--*:downstream	2
*:CDS (+)--*:5'UTR (+)--*:miRNA--*:intron	7
*:CDS (+)--*:5'UTR (+)--*:snoRNA--*:piRNA--*:gene (-)--*:intron	3
*:CDS (+)--*:5'UTR (+)--*:snoRNA--*:piRNA--*:gene (-)--*:intron--*:upstream	1
*:CDS (+)--*:5'UTR (+)--*:snoRNA--*:piRNA--*:gene (-)--*:intron--*:upstream--*:downstream	1
*:CDS (+)--*:5'UTR (+)--*:snoRNA--*:gene (-)--*:intron--*:downstream	1
*:CDS (+)--*:5'UTR (+)--*:snRNA--*:piRNA--*:gene (-)--*:intron	2
*:CDS (+)--*:5'UTR (+)--*:snRNA--*:piRNA--*:gene (-)--*:intron--*:upstream	7
*:CDS (+)--*:5'UTR (+)--*:snRNA--*:gene (-)--*:intron	5
*:CDS (+)--*:5'UTR (+)--*:snRNA--*:gene (-)--*:intron--*:upstream	8
*:CDS (+)--*:5'UTR (+)--*:snRNA--*:intron	2
*:CDS (+)--*:5'UTR (+)--*:rRNA--*:piRNA--*:gene (-)--*:intron	1
*:CDS (+)--*:5'UTR (+)--*:rRNA--*:piRNA--*:gene (-)--*:intron--*:upstream	1
*:CDS (+)--*:5'UTR (+)--*:rRNA--*:piRNA--*:gene (-)--*:intron--*:upstream--*:downstream	2
*:CDS (+)--*:5'UTR (+)--*:rRNA--*:gene (-)--*:intron--*:downstream	2
*:CDS (+)--*:5'UTR (+)--*:rRNA--*:intron	1
*:CDS (+)--*:5'UTR (+)--*:lincRNA--*:piRNA--*:gene (-)--*:intron	6
*:CDS (+)--*:5'UTR (+)--*:lincRNA--*:piRNA--*:gene (-)--*:intron--*:upstream	5
*:CDS (+)--*:5'UTR (+)--*:lincRNA--*:piRNA--*:gene (-)--*:intron--*:upstream--*:downstream	1
*:CDS (+)--*:5'UTR (+)--*:lincRNA--*:piRNA--*:gene (-)--*:intron--*:downstream	3
*:CDS (+)--*:5'UTR (+)--*:lincRNA--*:piRNA--*:intron	18
*:CDS (+)--*:5'UTR (+)--*:lincRNA--*:piRNA--*:intron--*:upstream	6
*:CDS (+)--*:5'UTR (+)--*:lincRNA--*:piRNA--*:intron--*:upstream--*:downstream	2
*:CDS (+)--*:5'UTR (+)--*:lincRNA--*:piRNA--*:intron--*:downstream	4
*:CDS (+)--*:5'UTR (+)--*:lincRNA--*:gene (-)--*:intron	7
*:CDS (+)--*:5'UTR (+)--*:lincRNA--*:gene (-)--*:intron--*:upstream	2
*:CDS (+)--*:5'UTR (+)--*:lincRNA--*:gene (-)--*:intron--*:upstream--*:downstream	1
*:CDS (+)--*:5'UTR (+)--*:lincRNA--*:intron	9
*:CDS (+)--*:5'UTR (+)--*:piRNA	9
*:CDS (+)--*:5'UTR (+)--*:piRNA--*:pseudogene--*:gene (-)--*:intron--*:upstream	2
*:CDS (+)--*:5'UTR (+)--*:piRNA--*:pseudogene--*:gene (-)--*:intron--*:upstream--*:downstream	1
*:CDS (+)--*:5'UTR (+)--*:piRNA--*:gene (-)	4
*:CDS (+)--*:5'UTR (+)--*:piRNA--*:gene (-)--*:intron	160
*:CDS (+)--*:5'UTR (+)--*:piRNA--*:gene (-)--*:intron--*:upstream	197
*:CDS (+)--*:5'UTR (+)--*:piRNA--*:gene (-)--*:intron--*:upstream--*:downstream	148
*:CDS (+)--*:5'UTR (+)--*:piRNA--*:gene (-)--*:intron--*:downstream	179
*:CDS (+)--*:5'UTR (+)--*:piRNA--*:gene (-)--*:upstream	1
*:CDS (+)--*:5'UTR (+)--*:piRNA--*:intron	52
*:CDS (+)--*:5'UTR (+)--*:piRNA--*:intron--*:upstream	35
*:CDS (+)--*:5'UTR (+)--*:piRNA--*:intron--*:upstream--*:downstream	18
*:CDS (+)--*:5'UTR (+)--*:piRNA--*:intron--*:downstream	24
*:CDS (+)--*:5'UTR (+)--*:piRNA--*:downstream	1
*:CDS (+)--*:5'UTR (+)--*:pseudogene--*:gene (-)--*:intron	1
*:CDS (+)--*:5'UTR (+)--*:pseudogene--*:gene (-)--*:intron--*:upstream	1
*:CDS (+)--*:5'UTR (+)--*:pseudogene--*:intron--*:upstream	2
*:CDS (+)--*:5'UTR (+)--*:gene (-)	10
*:CDS (+)--*:5'UTR (+)--*:gene (-)--*:intron	175
*:CDS (+)--*:5'UTR (+)--*:gene (-)--*:intron--*:upstream	124
*:CDS (+)--*:5'UTR (+)--*:gene (-)--*:intron--*:upstream--*:downstream	48
*:CDS (+)--*:5'UTR (+)--*:gene (-)--*:intron--*:downstream	45
*:CDS (+)--*:5'UTR (+)--*:gene (-)--*:upstream	2
*:CDS (+)--*:5'UTR (+)--*:intron	97
*:CDS (+)--*:5'UTR (+)--*:intron--*:upstream	35
*:CDS (+)--*:5'UTR (+)--*:intron--*:upstream--*:downstream	1
*:CDS (+)--*:5'UTR (+)--*:intron--*:downstream	11
*:CDS (+)--*:5'UTR (+)--*:upstream	1
*:CDS (+)--*:3'UTR (+)	56
*:CDS (+)--*:3'UTR (+)--*:miRNA--*:piRNA--*:pseudogene--*:gene (-)--*:intron--*:upstream	1
*:CDS (+)--*:3'UTR (+)--*:miRNA--*:piRNA--*:gene (-)--*:intron	7
*:CDS (+)--*:3'UTR (+)--*:miRNA--*:piRNA--*:gene (-)--*:intron--*:upstream	52
*:CDS (+)--*:3'UTR (+)--*:miRNA--*:piRNA--*:gene (-)--*:intron--*:upstream--*:downstream	16
*:CDS (+)--*:3'UTR (+)--*:miRNA--*:piRNA--*:gene (-)--*:intron--*:downstream	5
*:CDS (+)--*:3'UTR (+)--*:miRNA--*:piRNA--*:intron	1
*:CDS (+)--*:3'UTR (+)--*:miRNA--*:piRNA--*:intron--*:downstream	2
*:CDS (+)--*:3'UTR (+)--*:miRNA--*:gene (-)	2
*:CDS (+)--*:3'UTR (+)--*:miRNA--*:gene (-)--*:intron	14
*:CDS (+)--*:3'UTR (+)--*:miRNA--*:gene (-)--*:intron--*:upstream	2
*:CDS (+)--*:3'UTR (+)--*:miRNA--*:gene (-)--*:intron--*:upstream--*:downstream	3
*:CDS (+)--*:3'UTR (+)--*:miRNA--*:gene (-)--*:intron--*:downstream	8
*:CDS (+)--*:3'UTR (+)--*:miRNA--*:gene (-)--*:upstream	1
*:CDS (+)--*:3'UTR (+)--*:miRNA--*:intron	18
*:CDS (+)--*:3'UTR (+)--*:miRNA--*:intron--*:upstream	6
*:CDS (+)--*:3'UTR (+)--*:miRNA--*:intron--*:upstream--*:downstream	1
*:CDS (+)--*:3'UTR (+)--*:miRNA--*:intron--*:downstream	1
*:CDS (+)--*:3'UTR (+)--*:snoRNA--*:piRNA--*:gene (-)--*:intron--*:upstream	6
*:CDS (+)--*:3'UTR (+)--*:snoRNA--*:piRNA--*:gene (-)--*:intron--*:upstream--*:downstream	6
*:CDS (+)--*:3'UTR (+)--*:snoRNA--*:gene (-)--*:intron	5
*:CDS (+)--*:3'UTR (+)--*:snoRNA--*:gene (-)--*:intron--*:upstream	2
*:CDS (+)--*:3'UTR (+)--*:snoRNA--*:gene (-)--*:intron--*:upstream--*:downstream	2
*:CDS (+)--*:3'UTR (+)--*:snoRNA--*:gene (-)--*:intron--*:downstream	2
*:CDS (+)--*:3'UTR (+)--*:snoRNA--*:intron	2
*:CDS (+)--*:3'UTR (+)--*:snRNA--*:piRNA--*:gene (-)--*:intron--*:downstream	3
*:CDS (+)--*:3'UTR (+)--*:snRNA--*:gene (-)--*:intron	1
*:CDS (+)--*:3'UTR (+)--*:snRNA--*:gene (-)--*:intron--*:upstream	1
*:CDS (+)--*:3'UTR (+)--*:snRNA--*:intron	2
*:CDS (+)--*:3'UTR (+)--*:rRNA--*:piRNA--*:pseudogene--*:gene (-)--*:intron--*:upstream--*:downstream	2
*:CDS (+)--*:3'UTR (+)--*:rRNA--*:piRNA--*:gene (-)--*:intron	4
*:CDS (+)--*:3'UTR (+)--*:rRNA--*:piRNA--*:gene (-)--*:intron--*:upstream	3
*:CDS (+)--*:3'UTR (+)--*:rRNA--*:piRNA--*:gene (-)--*:intron--*:upstream--*:downstream	3
*:CDS (+)--*:3'UTR (+)--*:rRNA--*:piRNA--*:gene (-)--*:intron--*:downstream	1
*:CDS (+)--*:3'UTR (+)--*:rRNA--*:piRNA--*:intron--*:downstream	1
*:CDS (+)--*:3'UTR (+)--*:rRNA--*:gene (-)--*:intron	1
*:CDS (+)--*:3'UTR (+)--*:rRNA--*:intron	43
*:CDS (+)--*:3'UTR (+)--*:lincRNA--*:piRNA	1
*:CDS (+)--*:3'UTR (+)--*:lincRNA--*:piRNA--*:gene (-)--*:intron	1
*:CDS (+)--*:3'UTR (+)--*:lincRNA--*:piRNA--*:gene (-)--*:intron--*:upstream	1
*:CDS (+)--*:3'UTR (+)--*:lincRNA--*:piRNA--*:gene (-)--*:intron--*:upstream--*:downstream	10
*:CDS (+)--*:3'UTR (+)--*:lincRNA--*:piRNA--*:gene (-)--*:intron--*:downstream	3
*:CDS (+)--*:3'UTR (+)--*:lincRNA--*:piRNA--*:intron	13
*:CDS (+)--*:3'UTR (+)--*:lincRNA--*:piRNA--*:intron--*:upstream	2
*:CDS (+)--*:3'UTR (+)--*:lincRNA--*:piRNA--*:intron--*:upstream--*:downstream	6
*:CDS (+)--*:3'UTR (+)--*:lincRNA--*:piRNA--*:intron--*:downstream	6
*:CDS (+)--*:3'UTR (+)--*:lincRNA--*:gene (-)--*:intron--*:upstream--*:downstream	1
*:CDS (+)--*:3'UTR (+)--*:lincRNA--*:gene (-)--*:intron--*:downstream	1
*:CDS (+)--*:3'UTR (+)--*:lincRNA--*:intron	1
*:CDS (+)--*:3'UTR (+)--*:piRNA	4
*:CDS (+)--*:3'UTR (+)--*:piRNA--*:pseudogene--*:gene (-)--*:intron	1
*:CDS (+)--*:3'UTR (+)--*:piRNA--*:pseudogene--*:gene (-)--*:intron--*:upstream	1
*:CDS (+)--*:3'UTR (+)--*:piRNA--*:pseudogene--*:gene (-)--*:intron--*:upstream--*:downstream	4
*:CDS (+)--*:3'UTR (+)--*:piRNA--*:pseudogene--*:intron	1
*:CDS (+)--*:3'UTR (+)--*:piRNA--*:pseudogene--*:intron--*:upstream	1
*:CDS (+)--*:3'UTR (+)--*:piRNA--*:gene (-)--*:intron	4286
*:CDS (+)--*:3'UTR (+)--*:piRNA--*:gene (-)--*:intron--*:upstream	317
*:CDS (+)--*:3'UTR (+)--*:piRNA--*:gene (-)--*:intron--*:upstream--*:downstream	2314
*:CDS (+)--*:3'UTR (+)--*:piRNA--*:gene (-)--*:intron--*:downstream	202
*:CDS (+)--*:3'UTR (+)--*:piRNA--*:gene (-)--*:upstream	2
*:CDS (+)--*:3'UTR (+)--*:piRNA--*:intron	48
*:CDS (+)--*:3'UTR (+)--*:piRNA--*:intron--*:upstream	40
*:CDS (+)--*:3'UTR (+)--*:piRNA--*:intron--*:upstream--*:downstream	40
*:CDS (+)--*:3'UTR (+)--*:piRNA--*:intron--*:downstream	42
*:CDS (+)--*:3'UTR (+)--*:piRNA--*:upstream	1
*:CDS (+)--*:3'UTR (+)--*:pseudogene	1
*:CDS (+)--*:3'UTR (+)--*:pseudogene--*:gene (-)--*:intron	1
*:CDS (+)--*:3'UTR (+)--*:pseudogene--*:gene (-)--*:intron--*:upstream	2
*:CDS (+)--*:3'UTR (+)--*:pseudogene--*:gene (-)--*:intron--*:upstream--*:downstream	1
*:CDS (+)--*:3'UTR (+)--*:pseudogene--*:intron--*:upstream--*:downstream	1
*:CDS (+)--*:3'UTR (+)--*:gene (-)	7
*:CDS (+)--*:3'UTR (+)--*:gene (-)--*:intron	208
*:CDS (+)--*:3'UTR (+)--*:gene (-)--*:intron--*:upstream	133
*:CDS (+)--*:3'UTR (+)--*:gene (-)--*:intron--*:upstream--*:downstream	77
*:CDS (+)--*:3'UTR (+)--*:gene (-)--*:intron--*:downstream	91
*:CDS (+)--*:3'UTR (+)--*:gene (-)--*:upstream	2
*:CDS (+)--*:3'UTR (+)--*:gene (-)--*:downstream	1
*:CDS (+)--*:3'UTR (+)--*:intron	114
*:CDS (+)--*:3'UTR (+)--*:intron--*:upstream	30
*:CDS (+)--*:3'UTR (+)--*:intron--*:upstream--*:downstream	19
*:CDS (+)--*:3'UTR (+)--*:intron--*:downstream	20
*:CDS (+)--*:3'UTR (+)--*:upstream	1
*:CDS (+)--*:3'UTR (+)--*:downstream	1
*:CDS (+)--*:miRNA	791
*:CDS (+)--*:miRNA--*:snoRNA--*:piRNA--*:gene (-)--*:intron	1
*:CDS (+)--*:miRNA--*:rRNA--*:piRNA--*:gene (-)--*:intron--*:upstream	2
*:CDS (+)--*:miRNA--*:rRNA--*:piRNA--*:intron	2
*:CDS (+)--*:miRNA--*:rRNA--*:gene (-)--*:intron	3
*:CDS (+)--*:miRNA--*:lincRNA--*:piRNA--*:gene (-)--*:intron--*:upstream	12
*:CDS (+)--*:miRNA--*:lincRNA--*:intron	1
*:CDS (+)--*:miRNA--*:piRNA	1
*:CDS (+)--*:miRNA--*:piRNA--*:gene (-)--*:intron	494
*:CDS (+)--*:miRNA--*:piRNA--*:gene (-)--*:intron--*:upstream	50
*:CDS (+)--*:miRNA--*:piRNA--*:gene (-)--*:intron--*:upstream--*:downstream	59
*:CDS (+)--*:miRNA--*:piRNA--*:gene (-)--*:intron--*:downstream	10
*:CDS (+)--*:miRNA--*:piRNA--*:gene (-)--*:upstream	1
*:CDS (+)--*:miRNA--*:piRNA--*:intron	206
*:CDS (+)--*:miRNA--*:piRNA--*:intron--*:upstream	57
*:CDS (+)--*:miRNA--*:piRNA--*:intron--*:upstream--*:downstream	1
*:CDS (+)--*:miRNA--*:piRNA--*:intron--*:downstream	9
*:CDS (+)--*:miRNA--*:piRNA--*:upstream	1
*:CDS (+)--*:miRNA--*:pseudogene--*:gene (-)--*:intron	41
*:CDS (+)--*:miRNA--*:pseudogene--*:gene (-)--*:intron--*:downstream	13
*:CDS (+)--*:miRNA--*:pseudogene--*:intron--*:upstream--*:downstream	1
*:CDS (+)--*:miRNA--*:gene (-)	56
*:CDS (+)--*:miRNA--*:gene (-)--*:intron	5360
*:CDS (+)--*:miRNA--*:gene (-)--*:intron--*:upstream	27
*:CDS (+)--*:miRNA--*:gene (-)--*:intron--*:upstream--*:downstream	15
*:CDS (+)--*:miRNA--*:gene (-)--*:intron--*:downstream	36
*:CDS (+)--*:miRNA--*:gene (-)--*:downstream	1
*:CDS (+)--*:miRNA--*:intron	334
*:CDS (+)--*:miRNA--*:intron--*:upstream	22
*:CDS (+)--*:miRNA--*:intron--*:upstream--*:downstream	3
*:CDS (+)--*:miRNA--*:intron--*:downstream	7
*:CDS (+)--*:miRNA--*:upstream	1
*:CDS (+)--*:snoRNA	12
*:CDS (+)--*:snoRNA--*:piRNA	1
*:CDS (+)--*:snoRNA--*:piRNA--*:gene (-)	1
*:CDS (+)--*:snoRNA--*:piRNA--*:gene (-)--*:intron	4
*:CDS (+)--*:snoRNA--*:piRNA--*:gene (-)--*:intron--*:upstream	6
*:CDS (+)--*:snoRNA--*:piRNA--*:gene (-)--*:intron--*:upstream--*:downstream	5
*:CDS (+)--*:snoRNA--*:piRNA--*:gene (-)--*:intron--*:downstream	2
*:CDS (+)--*:snoRNA--*:piRNA--*:intron	15
*:CDS (+)--*:snoRNA--*:piRNA--*:intron--*:downstream	1
*:CDS (+)--*:snoRNA--*:gene (-)--*:intron	13
*:CDS (+)--*:snoRNA--*:gene (-)--*:intron--*:upstream	1
*:CDS (+)--*:snoRNA--*:gene (-)--*:intron--*:downstream	8
*:CDS (+)--*:snoRNA--*:intron	38
*:CDS (+)--*:snoRNA--*:intron--*:upstream	4
*:CDS (+)--*:snoRNA--*:intron--*:downstream	3
*:CDS (+)--*:snRNA	81
*:CDS (+)--*:snRNA--*:piRNA--*:gene (-)--*:intron	5
*:CDS (+)--*:snRNA--*:piRNA--*:gene (-)--*:intron--*:upstream	25
*:CDS (+)--*:snRNA--*:piRNA--*:gene (-)--*:intron--*:upstream--*:downstream	1
*:CDS (+)--*:snRNA--*:piRNA--*:intron	1
*:CDS (+)--*:snRNA--*:piRNA--*:intron--*:upstream	1
*:CDS (+)--*:snRNA--*:piRNA--*:intron--*:downstream	1
*:CDS (+)--*:snRNA--*:gene (-)	2
*:CDS (+)--*:snRNA--*:gene (-)--*:intron	67
*:CDS (+)--*:snRNA--*:gene (-)--*:intron--*:upstream	12
*:CDS (+)--*:snRNA--*:gene (-)--*:intron--*:upstream--*:downstream	2
*:CDS (+)--*:snRNA--*:gene (-)--*:intron--*:downstream	254
*:CDS (+)--*:snRNA--*:intron	10
*:CDS (+)--*:snRNA--*:intron--*:upstream	3
*:CDS (+)--*:snRNA--*:intron--*:upstream--*:downstream	2
*:CDS (+)--*:snRNA--*:intron--*:downstream	1
*:CDS (+)--*:rRNA	6
*:CDS (+)--*:rRNA--*:piRNA--*:gene (-)--*:intron	5
*:CDS (+)--*:rRNA--*:piRNA--*:gene (-)--*:intron--*:upstream	2
*:CDS (+)--*:rRNA--*:piRNA--*:gene (-)--*:intron--*:upstream--*:downstream	2
*:CDS (+)--*:rRNA--*:piRNA--*:gene (-)--*:intron--*:downstream	1
*:CDS (+)--*:rRNA--*:piRNA--*:intron	1
*:CDS (+)--*:rRNA--*:piRNA--*:intron--*:upstream	2
*:CDS (+)--*:rRNA--*:piRNA--*:intron--*:downstream	1
*:CDS (+)--*:rRNA--*:gene (-)	7
*:CDS (+)--*:rRNA--*:gene (-)--*:intron	8
*:CDS (+)--*:rRNA--*:gene (-)--*:intron--*:upstream	3
*:CDS (+)--*:rRNA--*:gene (-)--*:intron--*:upstream--*:downstream	2
*:CDS (+)--*:rRNA--*:gene (-)--*:intron--*:downstream	1
*:CDS (+)--*:rRNA--*:intron	10
*:CDS (+)--*:rRNA--*:intron--*:upstream--*:downstream	1
*:CDS (+)--*:rRNA--*:upstream	1
*:CDS (+)--*:lincRNA	15
*:CDS (+)--*:lincRNA--*:piRNA--*:gene (-)--*:intron	7
*:CDS (+)--*:lincRNA--*:piRNA--*:gene (-)--*:intron--*:upstream	9
*:CDS (+)--*:lincRNA--*:piRNA--*:gene (-)--*:intron--*:upstream--*:downstream	3
*:CDS (+)--*:lincRNA--*:piRNA--*:gene (-)--*:intron--*:downstream	1
*:CDS (+)--*:lincRNA--*:piRNA--*:intron	3
*:CDS (+)--*:lincRNA--*:piRNA--*:intron--*:upstream	8
*:CDS (+)--*:lincRNA--*:piRNA--*:intron--*:upstream--*:downstream	9
*:CDS (+)--*:lincRNA--*:gene (-)	5
*:CDS (+)--*:lincRNA--*:gene (-)--*:intron	8
*:CDS (+)--*:lincRNA--*:gene (-)--*:intron--*:upstream	1
*:CDS (+)--*:lincRNA--*:gene (-)--*:intron--*:upstream--*:downstream	1
*:CDS (+)--*:lincRNA--*:gene (-)--*:intron--*:downstream	2
*:CDS (+)--*:lincRNA--*:intron	17
*:CDS (+)--*:lincRNA--*:intron--*:upstream	5
*:CDS (+)--*:lincRNA--*:intron--*:downstream	1
*:CDS (+)--*:lincRNA--*:upstream	1
*:CDS (+)--*:piRNA	556
*:CDS (+)--*:piRNA--*:pseudogene--*:gene (-)--*:intron	13
*:CDS (+)--*:piRNA--*:pseudogene--*:gene (-)--*:intron--*:upstream--*:downstream	8
*:CDS (+)--*:piRNA--*:pseudogene--*:gene (-)--*:intron--*:downstream	5
*:CDS (+)--*:piRNA--*:pseudogene--*:intron	22
*:CDS (+)--*:piRNA--*:pseudogene--*:intron--*:upstream	1
*:CDS (+)--*:piRNA--*:pseudogene--*:intron--*:downstream	1
*:CDS (+)--*:piRNA--*:gene (-)	84
*:CDS (+)--*:piRNA--*:gene (-)--*:intron	1410
*:CDS (+)--*:piRNA--*:gene (-)--*:intron--*:upstream	801
*:CDS (+)--*:piRNA--*:gene (-)--*:intron--*:upstream--*:downstream	536
*:CDS (+)--*:piRNA--*:gene (-)--*:intron--*:downstream	1818
*:CDS (+)--*:piRNA--*:gene (-)--*:upstream	17
*:CDS (+)--*:piRNA--*:gene (-)--*:upstream--*:downstream	1
*:CDS (+)--*:piRNA--*:gene (-)--*:downstream	12
*:CDS (+)--*:piRNA--*:intron	7763
*:CDS (+)--*:piRNA--*:intron--*:upstream	328
*:CDS (+)--*:piRNA--*:intron--*:upstream--*:downstream	153
*:CDS (+)--*:piRNA--*:intron--*:downstream	201
*:CDS (+)--*:piRNA--*:upstream	107
*:CDS (+)--*:piRNA--*:downstream	8
*:CDS (+)--*:pseudogene	3
*:CDS (+)--*:pseudogene--*:gene (-)	2
*:CDS (+)--*:pseudogene--*:gene (-)--*:intron	8
*:CDS (+)--*:pseudogene--*:gene (-)--*:intron--*:upstream	2
*:CDS (+)--*:pseudogene--*:gene (-)--*:intron--*:downstream	2
*:CDS (+)--*:pseudogene--*:intron	17
*:CDS (+)--*:gene (-)	2647
*:CDS (+)--*:gene (-)--*:intron	1891
*:CDS (+)--*:gene (-)--*:intron--*:upstream	694
*:CDS (+)--*:gene (-)--*:intron--*:upstream--*:downstream	245
*:CDS (+)--*:gene (-)--*:intron--*:downstream	304
*:CDS (+)--*:gene (-)--*:upstream	131
*:CDS (+)--*:gene (-)--*:upstream--*:downstream	5
*:CDS (+)--*:gene (-)--*:downstream	30
*:CDS (+)--*:intron	42501
*:CDS (+)--*:intron--*:upstream	1712
*:CDS (+)--*:intron--*:upstream--*:downstream	54
*:CDS (+)--*:intron--*:downstream	685
*:CDS (+)--*:upstream	218
*:CDS (+)--*:upstream--*:downstream	14
*:CDS (+)--*:downstream	68
*:5'UTR (+)	2723
*:5'UTR (+)--*:3'UTR (+)	6
*:5'UTR (+)--*:3'UTR (+)--*:miRNA--*:gene (-)--*:intron--*:downstream	1
*:5'UTR (+)--*:3'UTR (+)--*:snoRNA--*:piRNA--*:intron--*:downstream	1
*:5'UTR (+)--*:3'UTR (+)--*:snoRNA--*:gene (-)--*:intron--*:downstream	3
*:5'UTR (+)--*:3'UTR (+)--*:snRNA--*:gene (-)--*:intron--*:upstream--*:downstream	1
*:5'UTR (+)--*:3'UTR (+)--*:piRNA--*:gene (-)--*:intron	6
*:5'UTR (+)--*:3'UTR (+)--*:piRNA--*:gene (-)--*:intron--*:upstream	3
*:5'UTR (+)--*:3'UTR (+)--*:piRNA--*:gene (-)--*:intron--*:upstream--*:downstream	14
*:5'UTR (+)--*:3'UTR (+)--*:piRNA--*:gene (-)--*:intron--*:downstream	4
*:5'UTR (+)--*:3'UTR (+)--*:piRNA--*:intron	4
*:5'UTR (+)--*:3'UTR (+)--*:piRNA--*:intron--*:upstream	9
*:5'UTR (+)--*:3'UTR (+)--*:piRNA--*:intron--*:upstream--*:downstream	4
*:5'UTR (+)--*:3'UTR (+)--*:piRNA--*:intron--*:downstream	2
*:5'UTR (+)--*:3'UTR (+)--*:pseudogene--*:gene (-)--*:upstream	1
*:5'UTR (+)--*:3'UTR (+)--*:gene (-)--*:intron	4
*:5'UTR (+)--*:3'UTR (+)--*:gene (-)--*:intron--*:upstream	2
*:5'UTR (+)--*:3'UTR (+)--*:gene (-)--*:intron--*:upstream--*:downstream	4
*:5'UTR (+)--*:3'UTR (+)--*:gene (-)--*:intron--*:downstream	1
*:5'UTR (+)--*:3'UTR (+)--*:intron	35
*:5'UTR (+)--*:3'UTR (+)--*:intron--*:upstream	14
*:5'UTR (+)--*:3'UTR (+)--*:intron--*:upstream--*:downstream	1
*:5'UTR (+)--*:3'UTR (+)--*:intron--*:downstream	8
*:5'UTR (+)--*:miRNA	249
*:5'UTR (+)--*:miRNA--*:piRNA--*:gene (-)--*:intron	57
*:5'UTR (+)--*:miRNA--*:piRNA--*:gene (-)--*:intron--*:upstream	1
*:5'UTR (+)--*:miRNA--*:piRNA--*:gene (-)--*:intron--*:upstream--*:downstream	2
*:5'UTR (+)--*:miRNA--*:piRNA--*:intron	85
*:5'UTR (+)--*:miRNA--*:piRNA--*:intron--*:upstream	1
*:5'UTR (+)--*:miRNA--*:piRNA--*:intron--*:upstream--*:downstream	4
*:5'UTR (+)--*:miRNA--*:gene (-)--*:intron	12
*:5'UTR (+)--*:miRNA--*:gene (-)--*:intron--*:upstream--*:downstream	1
*:5'UTR (+)--*:miRNA--*:intron	130
*:5'UTR (+)--*:miRNA--*:intron--*:upstream	13
*:5'UTR (+)--*:miRNA--*:intron--*:upstream--*:downstream	1
*:5'UTR (+)--*:miRNA--*:intron--*:downstream	1
*:5'UTR (+)--*:snoRNA--*:gene (-)--*:intron--*:downstream	1
*:5'UTR (+)--*:snRNA	1
*:5'UTR (+)--*:snRNA--*:piRNA--*:gene (-)--*:intron--*:upstream--*:downstream	1
*:5'UTR (+)--*:snRNA--*:gene (-)--*:intron	2
*:5'UTR (+)--*:snRNA--*:gene (-)--*:intron--*:downstream	2
*:5'UTR (+)--*:snRNA--*:intron	1
*:5'UTR (+)--*:snRNA--*:intron--*:downstream	1
*:5'UTR (+)--*:snRNA--*:downstream	1
*:5'UTR (+)--*:rRNA	2
*:5'UTR (+)--*:rRNA--*:piRNA--*:gene (-)--*:intron	4
*:5'UTR (+)--*:rRNA--*:gene (-)--*:intron	11
*:5'UTR (+)--*:rRNA--*:gene (-)--*:intron--*:upstream	6
*:5'UTR (+)--*:rRNA--*:intron	3
*:5'UTR (+)--*:rRNA--*:intron--*:upstream	9
*:5'UTR (+)--*:lincRNA--*:piRNA--*:intron--*:upstream	1
*:5'UTR (+)--*:piRNA	20
*:5'UTR (+)--*:piRNA--*:pseudogene--*:intron	1
*:5'UTR (+)--*:piRNA--*:gene (-)	10
*:5'UTR (+)--*:piRNA--*:gene (-)--*:intron	71
*:5'UTR (+)--*:piRNA--*:gene (-)--*:intron--*:upstream	28
*:5'UTR (+)--*:piRNA--*:gene (-)--*:intron--*:upstream--*:downstream	29
*:5'UTR (+)--*:piRNA--*:gene (-)--*:intron--*:downstream	39
*:5'UTR (+)--*:piRNA--*:gene (-)--*:upstream	2
*:5'UTR (+)--*:piRNA--*:intron	1454
*:5'UTR (+)--*:piRNA--*:intron--*:upstream	90
*:5'UTR (+)--*:piRNA--*:intron--*:upstream--*:downstream	155
*:5'UTR (+)--*:piRNA--*:intron--*:downstream	9
*:5'UTR (+)--*:piRNA--*:upstream	2
*:5'UTR (+)--*:pseudogene--*:gene (-)--*:intron	1
*:5'UTR (+)--*:gene (-)	26
*:5'UTR (+)--*:gene (-)--*:intron	121
*:5'UTR (+)--*:gene (-)--*:intron--*:upstream	24
*:5'UTR (+)--*:gene (-)--*:intron--*:upstream--*:downstream	12
*:5'UTR (+)--*:gene (-)--*:intron--*:downstream	12
*:5'UTR (+)--*:gene (-)--*:upstream	1
*:5'UTR (+)--*:intron	8562
*:5'UTR (+)--*:intron--*:upstream	147
*:5'UTR (+)--*:intron--*:upstream--*:downstream	46
*:5'UTR (+)--*:intron--*:downstream	30
*:5'UTR (+)--*:upstream	38
*:5'UTR (+)--*:downstream	2
*:3'UTR (+)	10328
*:3'UTR (+)--*:miRNA	25
*:3'UTR (+)--*:miRNA--*:lincRNA--*:intron	1
*:3'UTR (+)--*:miRNA--*:piRNA--*:gene (-)--*:intron	11
*:3'UTR (+)--*:miRNA--*:piRNA--*:gene (-)--*:intron--*:upstream	4
*:3'UTR (+)--*:miRNA--*:piRNA--*:gene (-)--*:intron--*:upstream--*:downstream	10
*:3'UTR (+)--*:miRNA--*:piRNA--*:gene (-)--*:intron--*:downstream	3
*:3'UTR (+)--*:miRNA--*:piRNA--*:intron	27
*:3'UTR (+)--*:miRNA--*:piRNA--*:intron--*:upstream	2
*:3'UTR (+)--*:miRNA--*:piRNA--*:intron--*:upstream--*:downstream	7
*:3'UTR (+)--*:miRNA--*:piRNA--*:intron--*:downstream	3
*:3'UTR (+)--*:miRNA--*:piRNA--*:downstream	1
*:3'UTR (+)--*:miRNA--*:gene (-)	1
*:3'UTR (+)--*:miRNA--*:gene (-)--*:intron	12
*:3'UTR (+)--*:miRNA--*:gene (-)--*:intron--*:upstream	4
*:3'UTR (+)--*:miRNA--*:gene (-)--*:intron--*:upstream--*:downstream	3
*:3'UTR (+)--*:miRNA--*:gene (-)--*:intron--*:downstream	6
*:3'UTR (+)--*:miRNA--*:intron	76
*:3'UTR (+)--*:miRNA--*:intron--*:upstream	5
*:3'UTR (+)--*:miRNA--*:intron--*:upstream--*:downstream	3
*:3'UTR (+)--*:miRNA--*:intron--*:downstream	9
*:3'UTR (+)--*:snoRNA	6
*:3'UTR (+)--*:snoRNA--*:piRNA--*:gene (-)--*:intron--*:downstream	1
*:3'UTR (+)--*:snoRNA--*:piRNA--*:intron	2
*:3'UTR (+)--*:snoRNA--*:piRNA--*:intron--*:downstream	1
*:3'UTR (+)--*:snoRNA--*:gene (-)--*:intron--*:upstream	1
*:3'UTR (+)--*:snoRNA--*:gene (-)--*:intron--*:downstream	1
*:3'UTR (+)--*:snoRNA--*:intron	1
*:3'UTR (+)--*:snoRNA--*:intron--*:downstream	1
*:3'UTR (+)--*:snRNA--*:piRNA--*:gene (-)--*:intron--*:upstream	1
*:3'UTR (+)--*:snRNA--*:piRNA--*:gene (-)--*:intron--*:downstream	9
*:3'UTR (+)--*:snRNA--*:piRNA--*:intron--*:upstream	2
*:3'UTR (+)--*:snRNA--*:piRNA--*:intron--*:upstream--*:downstream	2
*:3'UTR (+)--*:snRNA--*:gene (-)--*:intron--*:upstream	1
*:3'UTR (+)--*:snRNA--*:intron	73
*:3'UTR (+)--*:snRNA--*:intron--*:upstream	1
*:3'UTR (+)--*:rRNA--*:piRNA--*:gene (-)--*:intron	2
*:3'UTR (+)--*:rRNA--*:piRNA--*:gene (-)--*:intron--*:upstream	1
*:3'UTR (+)--*:rRNA--*:piRNA--*:gene (-)--*:intron--*:upstream--*:downstream	1
*:3'UTR (+)--*:rRNA--*:piRNA--*:intron--*:upstream	25
*:3'UTR (+)--*:rRNA--*:piRNA--*:intron--*:upstream--*:downstream	2
*:3'UTR (+)--*:rRNA--*:intron	1
*:3'UTR (+)--*:rRNA--*:intron--*:upstream	1
*:3'UTR (+)--*:lincRNA	3
*:3'UTR (+)--*:lincRNA--*:piRNA--*:gene (-)--*:intron--*:upstream--*:downstream	1
*:3'UTR (+)--*:lincRNA--*:gene (-)--*:intron	1
*:3'UTR (+)--*:lincRNA--*:gene (-)--*:intron--*:upstream	1
*:3'UTR (+)--*:lincRNA--*:intron--*:downstream	1
*:3'UTR (+)--*:piRNA	421
*:3'UTR (+)--*:piRNA--*:pseudogene--*:gene (-)--*:intron--*:upstream	1
*:3'UTR (+)--*:piRNA--*:pseudogene--*:gene (-)--*:intron--*:upstream--*:downstream	2
*:3'UTR (+)--*:piRNA--*:pseudogene--*:intron	1
*:3'UTR (+)--*:piRNA--*:gene (-)	5
*:3'UTR (+)--*:piRNA--*:gene (-)--*:intron	91
*:3'UTR (+)--*:piRNA--*:gene (-)--*:intron--*:upstream	62
*:3'UTR (+)--*:piRNA--*:gene (-)--*:intron--*:upstream--*:downstream	296
*:3'UTR (+)--*:piRNA--*:gene (-)--*:intron--*:downstream	132
*:3'UTR (+)--*:piRNA--*:intron	196
*:3'UTR (+)--*:piRNA--*:intron--*:upstream	213
*:3'UTR (+)--*:piRNA--*:intron--*:upstream--*:downstream	277
*:3'UTR (+)--*:piRNA--*:intron--*:downstream	438
*:3'UTR (+)--*:piRNA--*:upstream	3
*:3'UTR (+)--*:piRNA--*:downstream	1
*:3'UTR (+)--*:gene (-)	114
*:3'UTR (+)--*:gene (-)--*:intron	175
*:3'UTR (+)--*:gene (-)--*:intron--*:upstream	54
*:3'UTR (+)--*:gene (-)--*:intron--*:upstream--*:downstream	83
*:3'UTR (+)--*:gene (-)--*:intron--*:downstream	93
*:3'UTR (+)--*:gene (-)--*:upstream	5
*:3'UTR (+)--*:gene (-)--*:downstream	1
*:3'UTR (+)--*:intron	1424
*:3'UTR (+)--*:intron--*:upstream	168
*:3'UTR (+)--*:intron--*:upstream--*:downstream	66
*:3'UTR (+)--*:intron--*:downstream	2744
*:3'UTR (+)--*:upstream	23
*:3'UTR (+)--*:downstream	58
*:miRNA	1850253
*:miRNA--*:rRNA	1
*:miRNA--*:rRNA--*:intron	1
*:miRNA--*:lincRNA--*:intron	1
*:miRNA--*:piRNA	406
*:miRNA--*:piRNA--*:gene (-)	11
*:miRNA--*:piRNA--*:gene (-)--*:intron	76
*:miRNA--*:piRNA--*:gene (-)--*:intron--*:upstream	119
*:miRNA--*:piRNA--*:gene (-)--*:intron--*:upstream--*:downstream	106
*:miRNA--*:piRNA--*:gene (-)--*:intron--*:downstream	37
*:miRNA--*:piRNA--*:intron	437
*:miRNA--*:piRNA--*:intron--*:upstream	353
*:miRNA--*:piRNA--*:intron--*:upstream--*:downstream	7
*:miRNA--*:piRNA--*:intron--*:downstream	30
*:miRNA--*:piRNA--*:downstream	1
*:miRNA--*:pseudogene	1
*:miRNA--*:pseudogene--*:gene (-)--*:intron	2
*:miRNA--*:gene (-)	999
*:miRNA--*:gene (-)--*:intron	688
*:miRNA--*:gene (-)--*:intron--*:upstream	32
*:miRNA--*:gene (-)--*:intron--*:upstream--*:downstream	16
*:miRNA--*:gene (-)--*:intron--*:downstream	112
*:miRNA--*:gene (-)--*:upstream	1
*:miRNA--*:gene (-)--*:downstream	5
*:miRNA--*:intron	29703
*:miRNA--*:intron--*:upstream	183
*:miRNA--*:intron--*:upstream--*:downstream	13
*:miRNA--*:intron--*:downstream	213
*:miRNA--*:upstream	1107
*:miRNA--*:downstream	2274
*:snoRNA	22190
*:snoRNA--*:piRNA	1
*:snoRNA--*:piRNA--*:gene (-)--*:intron	2
*:snoRNA--*:piRNA--*:gene (-)--*:intron--*:upstream--*:downstream	1
*:snoRNA--*:piRNA--*:gene (-)--*:intron--*:downstream	5
*:snoRNA--*:piRNA--*:intron	9
*:snoRNA--*:piRNA--*:intron--*:upstream	7
*:snoRNA--*:gene (-)	9
*:snoRNA--*:gene (-)--*:intron	38
*:snoRNA--*:gene (-)--*:intron--*:upstream--*:downstream	1
*:snoRNA--*:gene (-)--*:intron--*:downstream	2
*:snoRNA--*:intron	224
*:snoRNA--*:intron--*:upstream	3
*:snoRNA--*:intron--*:upstream--*:downstream	1
*:snoRNA--*:intron--*:downstream	11
*:snoRNA--*:upstream	4
*:snoRNA--*:downstream	21
*:snRNA	48341
*:snRNA--*:piRNA	76
*:snRNA--*:piRNA--*:gene (-)--*:intron	14
*:snRNA--*:piRNA--*:gene (-)--*:intron--*:upstream	3
*:snRNA--*:piRNA--*:gene (-)--*:intron--*:upstream--*:downstream	1
*:snRNA--*:piRNA--*:gene (-)--*:intron--*:downstream	3
*:snRNA--*:piRNA--*:intron	22
*:snRNA--*:piRNA--*:intron--*:upstream	2
*:snRNA--*:piRNA--*:intron--*:downstream	1
*:snRNA--*:gene (-)	155
*:snRNA--*:gene (-)--*:intron	181
*:snRNA--*:gene (-)--*:intron--*:upstream	14
*:snRNA--*:gene (-)--*:intron--*:downstream	44
*:snRNA--*:gene (-)--*:upstream	1
*:snRNA--*:intron	2559
*:snRNA--*:intron--*:upstream	6
*:snRNA--*:intron--*:downstream	2
*:snRNA--*:upstream	589
*:snRNA--*:downstream	1
*:rRNA	82483
*:rRNA--*:piRNA	27
*:rRNA--*:piRNA--*:gene (-)--*:intron	1
*:rRNA--*:piRNA--*:gene (-)--*:intron--*:upstream	3
*:rRNA--*:piRNA--*:gene (-)--*:intron--*:upstream--*:downstream	2
*:rRNA--*:piRNA--*:gene (-)--*:intron--*:downstream	4
*:rRNA--*:piRNA--*:intron	10
*:rRNA--*:piRNA--*:intron--*:upstream	17
*:rRNA--*:piRNA--*:intron--*:upstream--*:downstream	1
*:rRNA--*:gene (-)	6
*:rRNA--*:gene (-)--*:intron	25
*:rRNA--*:gene (-)--*:intron--*:upstream	323
*:rRNA--*:gene (-)--*:intron--*:downstream	3
*:rRNA--*:intron	380
*:rRNA--*:intron--*:upstream--*:downstream	1
*:rRNA--*:intron--*:downstream	8
*:rRNA--*:downstream	2
*:lincRNA	33
*:lincRNA--*:piRNA--*:pseudogene--*:gene (-)--*:intron	1
*:lincRNA--*:piRNA--*:gene (-)	1
*:lincRNA--*:piRNA--*:gene (-)--*:intron--*:upstream--*:downstream	3
*:lincRNA--*:piRNA--*:intron	2
*:lincRNA--*:piRNA--*:intron--*:upstream	1
*:lincRNA--*:piRNA--*:intron--*:downstream	1
*:lincRNA--*:gene (-)	1
*:lincRNA--*:gene (-)--*:intron	1
*:lincRNA--*:gene (-)--*:intron--*:upstream	1
*:lincRNA--*:gene (-)--*:intron--*:downstream	1
*:lincRNA--*:intron	5
*:piRNA	1467149
*:piRNA--*:pseudogene--*:gene (-)--*:intron	12
*:piRNA--*:pseudogene--*:gene (-)--*:intron--*:upstream	1
*:piRNA--*:pseudogene--*:gene (-)--*:intron--*:upstream--*:downstream	6
*:piRNA--*:pseudogene--*:intron	5
*:piRNA--*:pseudogene--*:intron--*:upstream	1
*:piRNA--*:pseudogene--*:intron--*:downstream	1
*:piRNA--*:pseudogene--*:upstream	1
*:piRNA--*:gene (-)	824
*:piRNA--*:gene (-)--*:intron	989
*:piRNA--*:gene (-)--*:intron--*:upstream	556
*:piRNA--*:gene (-)--*:intron--*:upstream--*:downstream	410
*:piRNA--*:gene (-)--*:intron--*:downstream	652
*:piRNA--*:gene (-)--*:upstream	314
*:piRNA--*:gene (-)--*:upstream--*:downstream	4
*:piRNA--*:gene (-)--*:downstream	3
*:piRNA--*:intron	61965
*:piRNA--*:intron--*:upstream	292977
*:piRNA--*:intron--*:upstream--*:downstream	58701
*:piRNA--*:intron--*:downstream	741209
*:piRNA--*:upstream	16028
*:piRNA--*:upstream--*:downstream	9
*:piRNA--*:downstream	1641
*:pseudogene	92
*:pseudogene--*:gene (-)	3
*:pseudogene--*:gene (-)--*:intron--*:upstream	3
*:pseudogene--*:intron	4
*:pseudogene--*:upstream	1
*:pseudogene--*:downstream	1
*:gene (-)	49150
*:gene (-)--*:intron	7447
*:gene (-)--*:intron--*:upstream	887
*:gene (-)--*:intron--*:upstream--*:downstream	171
*:gene (-)--*:intron--*:downstream	291
*:gene (-)--*:upstream	1158
*:gene (-)--*:upstream--*:downstream	4
*:gene (-)--*:downstream	75
*:intron	190298
*:intron--*:upstream	253517
*:intron--*:upstream--*:downstream	1426
*:intron--*:downstream	42962
*:upstream	550722
*:upstream--*:downstream	162
*:downstream	15364
