# Supplementary material for: mmannot: How to improve small–RNA annotation?
Source: PLoS One. 2020 May 28;15(5):e0231738. doi: 10.1371/journal.pone.0231738 (PMC7255610; doi:10.1371/journal.pone.0231738)
Supplement: S2 File — (GZ) [file pone.0231738.s002.gz › Data/Counts/DR/SRR1265741_rev.csv]

Type	SRR1265741
*:pseudogene	83
*:pseudogene--*:piRNA	1
*:pseudogene--*:piRNA--*:lincRNA--*:3'UTR (+)--*:CDS (+)--*:gene (-)--*:intron--*:downstream	1
*:pseudogene--*:piRNA--*:rRNA--*:3'UTR (+)--*:CDS (+)--*:gene (-)--*:intron--*:upstream--*:downstream	1
*:pseudogene--*:piRNA--*:snoRNA--*:gene (-)--*:intron--*:upstream	1
*:pseudogene--*:piRNA--*:3'UTR (+)--*:5'UTR (+)--*:CDS (+)--*:gene (-)--*:intron--*:upstream--*:downstream	2
*:pseudogene--*:piRNA--*:3'UTR (+)--*:CDS (+)--*:gene (-)--*:intron	1
*:pseudogene--*:piRNA--*:3'UTR (+)--*:CDS (+)--*:gene (-)--*:intron--*:upstream	2
*:pseudogene--*:piRNA--*:3'UTR (+)--*:CDS (+)--*:gene (-)--*:intron--*:upstream--*:downstream	3
*:pseudogene--*:piRNA--*:3'UTR (+)--*:intron--*:downstream	1
*:pseudogene--*:piRNA--*:5'UTR (+)--*:CDS (+)--*:gene (-)--*:intron--*:upstream--*:downstream	2
*:pseudogene--*:piRNA--*:CDS (+)--*:gene (-)--*:intron	1
*:pseudogene--*:piRNA--*:CDS (+)--*:gene (-)--*:intron--*:upstream	3
*:pseudogene--*:piRNA--*:CDS (+)--*:gene (-)--*:intron--*:upstream--*:downstream	7
*:pseudogene--*:piRNA--*:CDS (+)--*:gene (-)--*:intron--*:downstream	1
*:pseudogene--*:piRNA--*:CDS (+)--*:intron	2
*:pseudogene--*:piRNA--*:gene (-)--*:intron	6
*:pseudogene--*:miRNA--*:CDS (+)--*:gene (-)--*:intron	5
*:pseudogene--*:miRNA--*:CDS (+)--*:gene (-)--*:intron--*:downstream	2
*:pseudogene--*:miRNA--*:gene (-)--*:intron	1
*:pseudogene--*:3'UTR (+)--*:CDS (+)--*:gene (-)--*:intron--*:downstream	1
*:pseudogene--*:3'UTR (+)--*:gene (-)--*:intron	1
*:pseudogene--*:5'UTR (+)--*:CDS (+)--*:gene (-)--*:intron	1
*:pseudogene--*:CDS (+)	5
*:pseudogene--*:CDS (+)--*:gene (-)--*:intron	1
*:pseudogene--*:CDS (+)--*:gene (-)--*:intron--*:upstream	5
*:pseudogene--*:CDS (+)--*:gene (-)--*:intron--*:upstream--*:downstream	2
*:pseudogene--*:CDS (+)--*:gene (-)--*:intron--*:downstream	1
*:pseudogene--*:CDS (+)--*:intron	5
*:pseudogene--*:CDS (+)--*:intron--*:upstream	1
*:pseudogene--*:CDS (+)--*:intron--*:upstream--*:downstream	1
*:pseudogene--*:CDS (+)--*:intron--*:downstream	1
*:pseudogene--*:gene (-)	1
*:pseudogene--*:gene (-)--*:intron--*:upstream	1
*:pseudogene--*:intron	5
*:pseudogene--*:intron--*:upstream	3
*:pseudogene--*:intron--*:downstream	1
*:piRNA	393013
*:piRNA--*:lincRNA--*:miRNA--*:CDS (+)--*:gene (-)--*:intron--*:upstream	2
*:piRNA--*:lincRNA--*:miRNA--*:gene (-)--*:intron	1
*:piRNA--*:lincRNA--*:miRNA--*:gene (-)--*:intron--*:downstream	1
*:piRNA--*:lincRNA--*:3'UTR (+)--*:5'UTR (+)--*:CDS (+)--*:gene (-)--*:intron--*:upstream--*:downstream	1
*:piRNA--*:lincRNA--*:3'UTR (+)--*:5'UTR (+)--*:CDS (+)--*:intron--*:upstream--*:downstream	3
*:piRNA--*:lincRNA--*:3'UTR (+)--*:5'UTR (+)--*:CDS (+)--*:intron--*:downstream	3
*:piRNA--*:lincRNA--*:3'UTR (+)--*:CDS (+)--*:gene (-)--*:intron	1
*:piRNA--*:lincRNA--*:3'UTR (+)--*:CDS (+)--*:gene (-)--*:intron--*:upstream--*:downstream	2
*:piRNA--*:lincRNA--*:3'UTR (+)--*:CDS (+)--*:intron	2
*:piRNA--*:lincRNA--*:3'UTR (+)--*:CDS (+)--*:intron--*:upstream	1
*:piRNA--*:lincRNA--*:3'UTR (+)--*:CDS (+)--*:intron--*:downstream	1
*:piRNA--*:lincRNA--*:5'UTR (+)--*:CDS (+)--*:intron	4
*:piRNA--*:lincRNA--*:5'UTR (+)--*:CDS (+)--*:intron--*:downstream	2
*:piRNA--*:lincRNA--*:CDS (+)	1
*:piRNA--*:lincRNA--*:CDS (+)--*:gene (-)--*:intron	3
*:piRNA--*:lincRNA--*:CDS (+)--*:gene (-)--*:intron--*:upstream	1
*:piRNA--*:lincRNA--*:CDS (+)--*:gene (-)--*:intron--*:downstream	1
*:piRNA--*:lincRNA--*:CDS (+)--*:intron	5
*:piRNA--*:lincRNA--*:CDS (+)--*:intron--*:upstream--*:downstream	3
*:piRNA--*:lincRNA--*:gene (-)--*:intron	2
*:piRNA--*:lincRNA--*:gene (-)--*:intron--*:upstream--*:downstream	3
*:piRNA--*:lincRNA--*:gene (-)--*:intron--*:downstream	2
*:piRNA--*:lincRNA--*:intron	3
*:piRNA--*:rRNA	20687
*:piRNA--*:rRNA--*:snRNA--*:3'UTR (+)--*:5'UTR (+)--*:gene (-)--*:intron--*:upstream	1
*:piRNA--*:rRNA--*:snRNA--*:3'UTR (+)--*:CDS (+)--*:gene (-)--*:intron--*:upstream--*:downstream	1
*:piRNA--*:rRNA--*:miRNA--*:3'UTR (+)--*:CDS (+)--*:gene (-)--*:intron--*:upstream--*:downstream	1
*:piRNA--*:rRNA--*:miRNA--*:CDS (+)--*:gene (-)--*:intron--*:upstream	1
*:piRNA--*:rRNA--*:miRNA--*:CDS (+)--*:intron	4
*:piRNA--*:rRNA--*:3'UTR (+)--*:5'UTR (+)--*:CDS (+)--*:gene (-)--*:intron--*:upstream	2
*:piRNA--*:rRNA--*:3'UTR (+)--*:5'UTR (+)--*:CDS (+)--*:gene (-)--*:intron--*:upstream--*:downstream	9
*:piRNA--*:rRNA--*:3'UTR (+)--*:5'UTR (+)--*:intron	2
*:piRNA--*:rRNA--*:3'UTR (+)--*:CDS (+)--*:gene (-)--*:intron	5
*:piRNA--*:rRNA--*:3'UTR (+)--*:CDS (+)--*:gene (-)--*:intron--*:upstream	1
*:piRNA--*:rRNA--*:3'UTR (+)--*:CDS (+)--*:gene (-)--*:intron--*:upstream--*:downstream	8
*:piRNA--*:rRNA--*:3'UTR (+)--*:CDS (+)--*:intron	64
*:piRNA--*:rRNA--*:3'UTR (+)--*:CDS (+)--*:intron--*:downstream	6
*:piRNA--*:rRNA--*:3'UTR (+)--*:gene (-)--*:intron	2
*:piRNA--*:rRNA--*:3'UTR (+)--*:gene (-)--*:intron--*:upstream--*:downstream	1
*:piRNA--*:rRNA--*:3'UTR (+)--*:gene (-)--*:intron--*:downstream	1
*:piRNA--*:rRNA--*:3'UTR (+)--*:intron	4
*:piRNA--*:rRNA--*:3'UTR (+)--*:intron--*:upstream	10
*:piRNA--*:rRNA--*:3'UTR (+)--*:intron--*:upstream--*:downstream	2
*:piRNA--*:rRNA--*:5'UTR (+)	1
*:piRNA--*:rRNA--*:5'UTR (+)--*:CDS (+)--*:gene (-)--*:intron	3
*:piRNA--*:rRNA--*:5'UTR (+)--*:CDS (+)--*:gene (-)--*:intron--*:upstream	5
*:piRNA--*:rRNA--*:5'UTR (+)--*:CDS (+)--*:gene (-)--*:intron--*:downstream	4
*:piRNA--*:rRNA--*:5'UTR (+)--*:CDS (+)--*:intron	1
*:piRNA--*:rRNA--*:5'UTR (+)--*:CDS (+)--*:upstream	2
*:piRNA--*:rRNA--*:5'UTR (+)--*:gene (-)--*:intron	7
*:piRNA--*:rRNA--*:5'UTR (+)--*:gene (-)--*:intron--*:upstream	2
*:piRNA--*:rRNA--*:5'UTR (+)--*:intron	6
*:piRNA--*:rRNA--*:5'UTR (+)--*:intron--*:upstream	12
*:piRNA--*:rRNA--*:CDS (+)	10
*:piRNA--*:rRNA--*:CDS (+)--*:gene (-)	3
*:piRNA--*:rRNA--*:CDS (+)--*:gene (-)--*:intron	19
*:piRNA--*:rRNA--*:CDS (+)--*:gene (-)--*:intron--*:upstream	4
*:piRNA--*:rRNA--*:CDS (+)--*:gene (-)--*:intron--*:upstream--*:downstream	7
*:piRNA--*:rRNA--*:CDS (+)--*:gene (-)--*:intron--*:downstream	4
*:piRNA--*:rRNA--*:CDS (+)--*:intron	13
*:piRNA--*:rRNA--*:CDS (+)--*:intron--*:upstream	3
*:piRNA--*:rRNA--*:CDS (+)--*:intron--*:downstream	2
*:piRNA--*:rRNA--*:CDS (+)--*:upstream	1
*:piRNA--*:rRNA--*:gene (-)	17
*:piRNA--*:rRNA--*:gene (-)--*:intron	60
*:piRNA--*:rRNA--*:gene (-)--*:intron--*:upstream	303
*:piRNA--*:rRNA--*:gene (-)--*:intron--*:upstream--*:downstream	1
*:piRNA--*:rRNA--*:gene (-)--*:intron--*:downstream	6
*:piRNA--*:rRNA--*:intron	2048
*:piRNA--*:rRNA--*:intron--*:upstream	22
*:piRNA--*:rRNA--*:intron--*:upstream--*:downstream	2
*:piRNA--*:rRNA--*:intron--*:downstream	20
*:piRNA--*:snRNA	84
*:piRNA--*:snRNA--*:3'UTR (+)--*:CDS (+)--*:gene (-)--*:intron--*:upstream	3
*:piRNA--*:snRNA--*:3'UTR (+)--*:gene (-)--*:intron--*:upstream	1
*:piRNA--*:snRNA--*:3'UTR (+)--*:gene (-)--*:intron--*:upstream--*:downstream	1
*:piRNA--*:snRNA--*:3'UTR (+)--*:gene (-)--*:intron--*:downstream	1
*:piRNA--*:snRNA--*:3'UTR (+)--*:intron--*:upstream	1
*:piRNA--*:snRNA--*:5'UTR (+)--*:CDS (+)--*:gene (-)--*:intron	1
*:piRNA--*:snRNA--*:CDS (+)--*:gene (-)--*:intron	2
*:piRNA--*:snRNA--*:CDS (+)--*:gene (-)--*:intron--*:upstream	1
*:piRNA--*:snRNA--*:CDS (+)--*:gene (-)--*:intron--*:upstream--*:downstream	3
*:piRNA--*:snRNA--*:CDS (+)--*:intron	1
*:piRNA--*:snRNA--*:CDS (+)--*:intron--*:upstream	1
*:piRNA--*:snRNA--*:gene (-)--*:intron	2
*:piRNA--*:snRNA--*:gene (-)--*:intron--*:upstream	1
*:piRNA--*:snRNA--*:intron	379
*:piRNA--*:snRNA--*:intron--*:upstream	2
*:piRNA--*:snRNA--*:intron--*:downstream	1
*:piRNA--*:snoRNA	3
*:piRNA--*:snoRNA--*:3'UTR (+)--*:CDS (+)--*:gene (-)--*:intron	1
*:piRNA--*:snoRNA--*:3'UTR (+)--*:CDS (+)--*:gene (-)--*:intron--*:upstream	1
*:piRNA--*:snoRNA--*:3'UTR (+)--*:CDS (+)--*:gene (-)--*:intron--*:upstream--*:downstream	2
*:piRNA--*:snoRNA--*:3'UTR (+)--*:CDS (+)--*:intron	1
*:piRNA--*:snoRNA--*:3'UTR (+)--*:intron--*:upstream	1
*:piRNA--*:snoRNA--*:5'UTR (+)--*:gene (-)--*:intron	1
*:piRNA--*:snoRNA--*:CDS (+)--*:gene (-)--*:intron	3
*:piRNA--*:snoRNA--*:CDS (+)--*:gene (-)--*:intron--*:upstream	1
*:piRNA--*:snoRNA--*:CDS (+)--*:gene (-)--*:intron--*:upstream--*:downstream	1
*:piRNA--*:snoRNA--*:CDS (+)--*:gene (-)--*:intron--*:downstream	2
*:piRNA--*:snoRNA--*:CDS (+)--*:intron	3
*:piRNA--*:snoRNA--*:CDS (+)--*:intron--*:downstream	1
*:piRNA--*:snoRNA--*:gene (-)--*:intron	1
*:piRNA--*:snoRNA--*:intron	4
*:piRNA--*:snoRNA--*:intron--*:upstream	1
*:piRNA--*:snoRNA--*:intron--*:downstream	2
*:piRNA--*:miRNA	5923
*:piRNA--*:miRNA--*:3'UTR (+)--*:5'UTR (+)--*:CDS (+)--*:gene (-)--*:intron--*:upstream	1
*:piRNA--*:miRNA--*:3'UTR (+)--*:5'UTR (+)--*:CDS (+)--*:gene (-)--*:intron--*:upstream--*:downstream	3
*:piRNA--*:miRNA--*:3'UTR (+)--*:5'UTR (+)--*:CDS (+)--*:gene (-)--*:intron--*:downstream	2
*:piRNA--*:miRNA--*:3'UTR (+)--*:5'UTR (+)--*:gene (-)--*:intron	1
*:piRNA--*:miRNA--*:3'UTR (+)--*:CDS (+)--*:gene (-)--*:intron	10
*:piRNA--*:miRNA--*:3'UTR (+)--*:CDS (+)--*:gene (-)--*:intron--*:upstream	8
*:piRNA--*:miRNA--*:3'UTR (+)--*:CDS (+)--*:gene (-)--*:intron--*:upstream--*:downstream	16
*:piRNA--*:miRNA--*:3'UTR (+)--*:CDS (+)--*:gene (-)--*:intron--*:downstream	26
*:piRNA--*:miRNA--*:3'UTR (+)--*:CDS (+)--*:intron--*:upstream--*:downstream	1
*:piRNA--*:miRNA--*:3'UTR (+)--*:CDS (+)--*:intron--*:downstream	1
*:piRNA--*:miRNA--*:3'UTR (+)--*:gene (-)--*:intron	12
*:piRNA--*:miRNA--*:3'UTR (+)--*:gene (-)--*:intron--*:upstream	3
*:piRNA--*:miRNA--*:3'UTR (+)--*:gene (-)--*:intron--*:upstream--*:downstream	12
*:piRNA--*:miRNA--*:3'UTR (+)--*:gene (-)--*:intron--*:downstream	9
*:piRNA--*:miRNA--*:3'UTR (+)--*:intron	35
*:piRNA--*:miRNA--*:3'UTR (+)--*:intron--*:upstream	3
*:piRNA--*:miRNA--*:3'UTR (+)--*:intron--*:upstream--*:downstream	8
*:piRNA--*:miRNA--*:3'UTR (+)--*:intron--*:downstream	2
*:piRNA--*:miRNA--*:5'UTR (+)--*:CDS (+)--*:gene (-)--*:intron	11
*:piRNA--*:miRNA--*:5'UTR (+)--*:CDS (+)--*:gene (-)--*:intron--*:upstream	2
*:piRNA--*:miRNA--*:5'UTR (+)--*:CDS (+)--*:gene (-)--*:intron--*:upstream--*:downstream	23
*:piRNA--*:miRNA--*:5'UTR (+)--*:CDS (+)--*:gene (-)--*:intron--*:downstream	1
*:piRNA--*:miRNA--*:5'UTR (+)--*:CDS (+)--*:intron	10
*:piRNA--*:miRNA--*:5'UTR (+)--*:gene (-)--*:intron	9
*:piRNA--*:miRNA--*:5'UTR (+)--*:gene (-)--*:intron--*:upstream	1
*:piRNA--*:miRNA--*:5'UTR (+)--*:gene (-)--*:intron--*:upstream--*:downstream	3
*:piRNA--*:miRNA--*:5'UTR (+)--*:gene (-)--*:intron--*:downstream	1
*:piRNA--*:miRNA--*:5'UTR (+)--*:intron	118
*:piRNA--*:miRNA--*:5'UTR (+)--*:intron--*:upstream	1
*:piRNA--*:miRNA--*:5'UTR (+)--*:intron--*:upstream--*:downstream	2
*:piRNA--*:miRNA--*:CDS (+)	2
*:piRNA--*:miRNA--*:CDS (+)--*:gene (-)	1
*:piRNA--*:miRNA--*:CDS (+)--*:gene (-)--*:intron	158
*:piRNA--*:miRNA--*:CDS (+)--*:gene (-)--*:intron--*:upstream	16
*:piRNA--*:miRNA--*:CDS (+)--*:gene (-)--*:intron--*:upstream--*:downstream	13
*:piRNA--*:miRNA--*:CDS (+)--*:gene (-)--*:intron--*:downstream	13
*:piRNA--*:miRNA--*:CDS (+)--*:intron	84
*:piRNA--*:miRNA--*:CDS (+)--*:intron--*:upstream	88
*:piRNA--*:miRNA--*:CDS (+)--*:intron--*:upstream--*:downstream	4
*:piRNA--*:miRNA--*:CDS (+)--*:intron--*:downstream	3
*:piRNA--*:miRNA--*:gene (-)	11
*:piRNA--*:miRNA--*:gene (-)--*:intron	71
*:piRNA--*:miRNA--*:gene (-)--*:intron--*:upstream	38
*:piRNA--*:miRNA--*:gene (-)--*:intron--*:upstream--*:downstream	180
*:piRNA--*:miRNA--*:gene (-)--*:intron--*:downstream	17
*:piRNA--*:miRNA--*:intron	557
*:piRNA--*:miRNA--*:intron--*:upstream	170
*:piRNA--*:miRNA--*:intron--*:upstream--*:downstream	15
*:piRNA--*:miRNA--*:intron--*:downstream	72
*:piRNA--*:miRNA--*:downstream	12
*:piRNA--*:3'UTR (+)	86
*:piRNA--*:3'UTR (+)--*:5'UTR (+)--*:CDS (+)--*:gene (-)--*:intron	10
*:piRNA--*:3'UTR (+)--*:5'UTR (+)--*:CDS (+)--*:gene (-)--*:intron--*:upstream	35
*:piRNA--*:3'UTR (+)--*:5'UTR (+)--*:CDS (+)--*:gene (-)--*:intron--*:upstream--*:downstream	117
*:piRNA--*:3'UTR (+)--*:5'UTR (+)--*:CDS (+)--*:gene (-)--*:intron--*:downstream	17
*:piRNA--*:3'UTR (+)--*:5'UTR (+)--*:CDS (+)--*:intron	2
*:piRNA--*:3'UTR (+)--*:5'UTR (+)--*:CDS (+)--*:intron--*:upstream--*:downstream	1
*:piRNA--*:3'UTR (+)--*:5'UTR (+)--*:CDS (+)--*:intron--*:downstream	1
*:piRNA--*:3'UTR (+)--*:5'UTR (+)--*:gene (-)--*:intron	3
*:piRNA--*:3'UTR (+)--*:5'UTR (+)--*:gene (-)--*:intron--*:upstream	3
*:piRNA--*:3'UTR (+)--*:5'UTR (+)--*:gene (-)--*:intron--*:upstream--*:downstream	6
*:piRNA--*:3'UTR (+)--*:5'UTR (+)--*:gene (-)--*:intron--*:downstream	2
*:piRNA--*:3'UTR (+)--*:5'UTR (+)--*:intron--*:upstream	3
*:piRNA--*:3'UTR (+)--*:5'UTR (+)--*:intron--*:upstream--*:downstream	3
*:piRNA--*:3'UTR (+)--*:5'UTR (+)--*:intron--*:downstream	1
*:piRNA--*:3'UTR (+)--*:CDS (+)--*:gene (-)	1
*:piRNA--*:3'UTR (+)--*:CDS (+)--*:gene (-)--*:intron	9491
*:piRNA--*:3'UTR (+)--*:CDS (+)--*:gene (-)--*:intron--*:upstream	143
*:piRNA--*:3'UTR (+)--*:CDS (+)--*:gene (-)--*:intron--*:upstream--*:downstream	1883
*:piRNA--*:3'UTR (+)--*:CDS (+)--*:gene (-)--*:intron--*:downstream	96
*:piRNA--*:3'UTR (+)--*:CDS (+)--*:gene (-)--*:upstream	2
*:piRNA--*:3'UTR (+)--*:CDS (+)--*:intron	17
*:piRNA--*:3'UTR (+)--*:CDS (+)--*:intron--*:upstream	13
*:piRNA--*:3'UTR (+)--*:CDS (+)--*:intron--*:upstream--*:downstream	22
*:piRNA--*:3'UTR (+)--*:CDS (+)--*:intron--*:downstream	4
*:piRNA--*:3'UTR (+)--*:gene (-)	3
*:piRNA--*:3'UTR (+)--*:gene (-)--*:intron	48
*:piRNA--*:3'UTR (+)--*:gene (-)--*:intron--*:upstream	43
*:piRNA--*:3'UTR (+)--*:gene (-)--*:intron--*:upstream--*:downstream	179
*:piRNA--*:3'UTR (+)--*:gene (-)--*:intron--*:downstream	67
*:piRNA--*:3'UTR (+)--*:gene (-)--*:upstream	1
*:piRNA--*:3'UTR (+)--*:intron	90
*:piRNA--*:3'UTR (+)--*:intron--*:upstream	87
*:piRNA--*:3'UTR (+)--*:intron--*:upstream--*:downstream	74
*:piRNA--*:3'UTR (+)--*:intron--*:downstream	253
*:piRNA--*:3'UTR (+)--*:upstream	1
*:piRNA--*:3'UTR (+)--*:downstream	2
*:piRNA--*:5'UTR (+)	6
*:piRNA--*:5'UTR (+)--*:CDS (+)	3
*:piRNA--*:5'UTR (+)--*:CDS (+)--*:gene (-)	3
*:piRNA--*:5'UTR (+)--*:CDS (+)--*:gene (-)--*:intron	69
*:piRNA--*:5'UTR (+)--*:CDS (+)--*:gene (-)--*:intron--*:upstream	60
*:piRNA--*:5'UTR (+)--*:CDS (+)--*:gene (-)--*:intron--*:upstream--*:downstream	199
*:piRNA--*:5'UTR (+)--*:CDS (+)--*:gene (-)--*:intron--*:downstream	73
*:piRNA--*:5'UTR (+)--*:CDS (+)--*:gene (-)--*:upstream	1
*:piRNA--*:5'UTR (+)--*:CDS (+)--*:intron	35
*:piRNA--*:5'UTR (+)--*:CDS (+)--*:intron--*:upstream	11
*:piRNA--*:5'UTR (+)--*:CDS (+)--*:intron--*:upstream--*:downstream	5
*:piRNA--*:5'UTR (+)--*:CDS (+)--*:intron--*:downstream	3
*:piRNA--*:5'UTR (+)--*:gene (-)--*:intron	29
*:piRNA--*:5'UTR (+)--*:gene (-)--*:intron--*:upstream	8
*:piRNA--*:5'UTR (+)--*:gene (-)--*:intron--*:upstream--*:downstream	19
*:piRNA--*:5'UTR (+)--*:gene (-)--*:intron--*:downstream	11
*:piRNA--*:5'UTR (+)--*:gene (-)--*:upstream	3
*:piRNA--*:5'UTR (+)--*:intron	381
*:piRNA--*:5'UTR (+)--*:intron--*:upstream	28
*:piRNA--*:5'UTR (+)--*:intron--*:upstream--*:downstream	27
*:piRNA--*:5'UTR (+)--*:intron--*:downstream	4
*:piRNA--*:5'UTR (+)--*:upstream	1
*:piRNA--*:CDS (+)	236
*:piRNA--*:CDS (+)--*:gene (-)	70
*:piRNA--*:CDS (+)--*:gene (-)--*:intron	652
*:piRNA--*:CDS (+)--*:gene (-)--*:intron--*:upstream	373
*:piRNA--*:CDS (+)--*:gene (-)--*:intron--*:upstream--*:downstream	303
*:piRNA--*:CDS (+)--*:gene (-)--*:intron--*:downstream	625
*:piRNA--*:CDS (+)--*:gene (-)--*:upstream	4
*:piRNA--*:CDS (+)--*:gene (-)--*:downstream	5
*:piRNA--*:CDS (+)--*:intron	1406
*:piRNA--*:CDS (+)--*:intron--*:upstream	166
*:piRNA--*:CDS (+)--*:intron--*:upstream--*:downstream	47
*:piRNA--*:CDS (+)--*:intron--*:downstream	97
*:piRNA--*:CDS (+)--*:upstream	21
*:piRNA--*:CDS (+)--*:downstream	7
*:piRNA--*:gene (-)	202
*:piRNA--*:gene (-)--*:intron	594
*:piRNA--*:gene (-)--*:intron--*:upstream	210
*:piRNA--*:gene (-)--*:intron--*:upstream--*:downstream	165
*:piRNA--*:gene (-)--*:intron--*:downstream	278
*:piRNA--*:gene (-)--*:upstream	97
*:piRNA--*:gene (-)--*:downstream	6
*:piRNA--*:intron	19022
*:piRNA--*:intron--*:upstream	74863
*:piRNA--*:intron--*:upstream--*:downstream	13746
*:piRNA--*:intron--*:downstream	212955
*:piRNA--*:upstream	4017
*:piRNA--*:upstream--*:downstream	4
*:piRNA--*:downstream	170
*:lincRNA	8
*:lincRNA--*:miRNA	2
*:lincRNA--*:miRNA--*:CDS (+)	2
*:lincRNA--*:miRNA--*:intron	1
*:lincRNA--*:miRNA--*:intron--*:upstream	2
*:lincRNA--*:3'UTR (+)--*:gene (-)--*:intron--*:downstream	1
*:lincRNA--*:5'UTR (+)--*:intron--*:downstream	1
*:lincRNA--*:CDS (+)--*:gene (-)	1
*:lincRNA--*:CDS (+)--*:gene (-)--*:intron	1
*:lincRNA--*:CDS (+)--*:gene (-)--*:intron--*:upstream	2
*:lincRNA--*:CDS (+)--*:intron--*:upstream	1
*:lincRNA--*:gene (-)	1
*:lincRNA--*:gene (-)--*:intron	3
*:lincRNA--*:gene (-)--*:intron--*:upstream	1
*:lincRNA--*:intron	2
*:rRNA	4433
*:rRNA--*:miRNA--*:intron	5
*:rRNA--*:3'UTR (+)--*:CDS (+)--*:gene (-)--*:intron--*:upstream	1
*:rRNA--*:3'UTR (+)--*:gene (-)	1
*:rRNA--*:3'UTR (+)--*:gene (-)--*:intron--*:upstream	1
*:rRNA--*:3'UTR (+)--*:intron--*:downstream	1
*:rRNA--*:CDS (+)	6
*:rRNA--*:CDS (+)--*:gene (-)--*:intron--*:upstream	2
*:rRNA--*:CDS (+)--*:gene (-)--*:intron--*:downstream	2
*:rRNA--*:gene (-)	12
*:rRNA--*:gene (-)--*:intron--*:upstream	1
*:rRNA--*:gene (-)--*:intron--*:downstream	3
*:rRNA--*:intron	8
*:snRNA	6570
*:snRNA--*:3'UTR (+)--*:5'UTR (+)--*:gene (-)--*:intron--*:upstream--*:downstream	1
*:snRNA--*:3'UTR (+)--*:CDS (+)--*:gene (-)--*:intron	1
*:snRNA--*:3'UTR (+)--*:CDS (+)--*:intron	1
*:snRNA--*:3'UTR (+)--*:CDS (+)--*:intron--*:upstream	1
*:snRNA--*:3'UTR (+)--*:intron	6
*:snRNA--*:5'UTR (+)	1
*:snRNA--*:5'UTR (+)--*:CDS (+)--*:gene (-)--*:intron	2
*:snRNA--*:5'UTR (+)--*:gene (-)--*:intron--*:downstream	1
*:snRNA--*:5'UTR (+)--*:downstream	2
*:snRNA--*:CDS (+)	43
*:snRNA--*:CDS (+)--*:gene (-)--*:intron	62
*:snRNA--*:CDS (+)--*:gene (-)--*:intron--*:upstream	3
*:snRNA--*:CDS (+)--*:gene (-)--*:intron--*:downstream	248
*:snRNA--*:CDS (+)--*:intron	3
*:snRNA--*:gene (-)	3
*:snRNA--*:gene (-)--*:intron	16
*:snRNA--*:gene (-)--*:intron--*:downstream	14
*:snRNA--*:intron	69
*:snRNA--*:intron--*:upstream	3
*:snRNA--*:upstream	110
*:snoRNA	5274
*:snoRNA--*:3'UTR (+)	1
*:snoRNA--*:3'UTR (+)--*:CDS (+)--*:gene (-)--*:intron--*:downstream	2
*:snoRNA--*:3'UTR (+)--*:CDS (+)--*:intron--*:upstream	1
*:snoRNA--*:3'UTR (+)--*:intron	1
*:snoRNA--*:5'UTR (+)--*:CDS (+)--*:gene (-)--*:intron	1
*:snoRNA--*:CDS (+)	5
*:snoRNA--*:CDS (+)--*:gene (-)--*:intron	6
*:snoRNA--*:CDS (+)--*:gene (-)--*:intron--*:upstream	1
*:snoRNA--*:CDS (+)--*:gene (-)--*:intron--*:downstream	2
*:snoRNA--*:CDS (+)--*:intron	9
*:snoRNA--*:CDS (+)--*:intron--*:upstream	1
*:snoRNA--*:CDS (+)--*:downstream	1
*:snoRNA--*:gene (-)	4
*:snoRNA--*:gene (-)--*:intron	7
*:snoRNA--*:gene (-)--*:intron--*:downstream	4
*:snoRNA--*:intron	123
*:snoRNA--*:intron--*:upstream--*:downstream	1
*:snoRNA--*:intron--*:downstream	17
*:snoRNA--*:downstream	4
*:miRNA	2111333
*:miRNA--*:3'UTR (+)	38
*:miRNA--*:3'UTR (+)--*:5'UTR (+)--*:CDS (+)--*:gene (-)--*:intron--*:upstream	3
*:miRNA--*:3'UTR (+)--*:5'UTR (+)--*:CDS (+)--*:intron--*:upstream	2
*:miRNA--*:3'UTR (+)--*:5'UTR (+)--*:gene (-)--*:intron	1
*:miRNA--*:3'UTR (+)--*:5'UTR (+)--*:gene (-)--*:intron--*:upstream	1
*:miRNA--*:3'UTR (+)--*:5'UTR (+)--*:gene (-)--*:intron--*:upstream--*:downstream	1
*:miRNA--*:3'UTR (+)--*:5'UTR (+)--*:intron	1
*:miRNA--*:3'UTR (+)--*:CDS (+)--*:gene (-)--*:intron	14
*:miRNA--*:3'UTR (+)--*:CDS (+)--*:gene (-)--*:intron--*:upstream	2
*:miRNA--*:3'UTR (+)--*:CDS (+)--*:gene (-)--*:intron--*:upstream--*:downstream	1
*:miRNA--*:3'UTR (+)--*:CDS (+)--*:gene (-)--*:intron--*:downstream	6
*:miRNA--*:3'UTR (+)--*:CDS (+)--*:intron	22
*:miRNA--*:3'UTR (+)--*:CDS (+)--*:intron--*:upstream	5
*:miRNA--*:3'UTR (+)--*:CDS (+)--*:intron--*:upstream--*:downstream	9
*:miRNA--*:3'UTR (+)--*:CDS (+)--*:intron--*:downstream	1
*:miRNA--*:3'UTR (+)--*:gene (-)--*:intron	18
*:miRNA--*:3'UTR (+)--*:gene (-)--*:intron--*:upstream	4
*:miRNA--*:3'UTR (+)--*:gene (-)--*:intron--*:upstream--*:downstream	4
*:miRNA--*:3'UTR (+)--*:gene (-)--*:intron--*:downstream	8
*:miRNA--*:3'UTR (+)--*:intron	85
*:miRNA--*:3'UTR (+)--*:intron--*:upstream	11
*:miRNA--*:3'UTR (+)--*:intron--*:upstream--*:downstream	26
*:miRNA--*:3'UTR (+)--*:intron--*:downstream	14
*:miRNA--*:5'UTR (+)	281
*:miRNA--*:5'UTR (+)--*:CDS (+)--*:gene (-)--*:intron	6
*:miRNA--*:5'UTR (+)--*:CDS (+)--*:gene (-)--*:intron--*:upstream	5
*:miRNA--*:5'UTR (+)--*:CDS (+)--*:gene (-)--*:intron--*:upstream--*:downstream	1
*:miRNA--*:5'UTR (+)--*:CDS (+)--*:gene (-)--*:intron--*:downstream	1
*:miRNA--*:5'UTR (+)--*:CDS (+)--*:intron	2
*:miRNA--*:5'UTR (+)--*:gene (-)--*:intron	5
*:miRNA--*:5'UTR (+)--*:gene (-)--*:intron--*:upstream	4
*:miRNA--*:5'UTR (+)--*:gene (-)--*:intron--*:upstream--*:downstream	1
*:miRNA--*:5'UTR (+)--*:intron	151
*:miRNA--*:5'UTR (+)--*:intron--*:upstream	32
*:miRNA--*:CDS (+)	821
*:miRNA--*:CDS (+)--*:gene (-)	44
*:miRNA--*:CDS (+)--*:gene (-)--*:intron	1029
*:miRNA--*:CDS (+)--*:gene (-)--*:intron--*:upstream	13
*:miRNA--*:CDS (+)--*:gene (-)--*:intron--*:upstream--*:downstream	7
*:miRNA--*:CDS (+)--*:gene (-)--*:intron--*:downstream	26
*:miRNA--*:CDS (+)--*:gene (-)--*:downstream	1
*:miRNA--*:CDS (+)--*:intron	395
*:miRNA--*:CDS (+)--*:intron--*:upstream	43
*:miRNA--*:CDS (+)--*:intron--*:upstream--*:downstream	3
*:miRNA--*:CDS (+)--*:intron--*:downstream	10
*:miRNA--*:CDS (+)--*:upstream	2
*:miRNA--*:gene (-)	1101
*:miRNA--*:gene (-)--*:intron	626
*:miRNA--*:gene (-)--*:intron--*:upstream	42
*:miRNA--*:gene (-)--*:intron--*:upstream--*:downstream	32
*:miRNA--*:gene (-)--*:intron--*:downstream	129
*:miRNA--*:gene (-)--*:downstream	3
*:miRNA--*:intron	39805
*:miRNA--*:intron--*:upstream	204
*:miRNA--*:intron--*:upstream--*:downstream	21
*:miRNA--*:intron--*:downstream	288
*:miRNA--*:upstream	322
*:miRNA--*:downstream	3288
*:3'UTR (+)	1732
*:3'UTR (+)--*:5'UTR (+)	3
*:3'UTR (+)--*:5'UTR (+)--*:CDS (+)--*:gene (-)--*:intron	7
*:3'UTR (+)--*:5'UTR (+)--*:CDS (+)--*:gene (-)--*:intron--*:upstream	8
*:3'UTR (+)--*:5'UTR (+)--*:CDS (+)--*:gene (-)--*:intron--*:upstream--*:downstream	6
*:3'UTR (+)--*:5'UTR (+)--*:CDS (+)--*:gene (-)--*:intron--*:downstream	8
*:3'UTR (+)--*:5'UTR (+)--*:CDS (+)--*:intron--*:upstream	1
*:3'UTR (+)--*:5'UTR (+)--*:CDS (+)--*:intron--*:upstream--*:downstream	1
*:3'UTR (+)--*:5'UTR (+)--*:gene (-)--*:intron	4
*:3'UTR (+)--*:5'UTR (+)--*:gene (-)--*:intron--*:upstream	2
*:3'UTR (+)--*:5'UTR (+)--*:gene (-)--*:intron--*:downstream	2
*:3'UTR (+)--*:5'UTR (+)--*:intron	4
*:3'UTR (+)--*:5'UTR (+)--*:intron--*:upstream	6
*:3'UTR (+)--*:5'UTR (+)--*:intron--*:upstream--*:downstream	4
*:3'UTR (+)--*:5'UTR (+)--*:intron--*:downstream	2
*:3'UTR (+)--*:CDS (+)	18
*:3'UTR (+)--*:CDS (+)--*:gene (-)	5
*:3'UTR (+)--*:CDS (+)--*:gene (-)--*:intron	66
*:3'UTR (+)--*:CDS (+)--*:gene (-)--*:intron--*:upstream	96
*:3'UTR (+)--*:CDS (+)--*:gene (-)--*:intron--*:upstream--*:downstream	28
*:3'UTR (+)--*:CDS (+)--*:gene (-)--*:intron--*:downstream	33
*:3'UTR (+)--*:CDS (+)--*:gene (-)--*:upstream	1
*:3'UTR (+)--*:CDS (+)--*:intron	39
*:3'UTR (+)--*:CDS (+)--*:intron--*:upstream	14
*:3'UTR (+)--*:CDS (+)--*:intron--*:upstream--*:downstream	7
*:3'UTR (+)--*:CDS (+)--*:intron--*:downstream	11
*:3'UTR (+)--*:CDS (+)--*:downstream	3
*:3'UTR (+)--*:gene (-)	29
*:3'UTR (+)--*:gene (-)--*:intron	67
*:3'UTR (+)--*:gene (-)--*:intron--*:upstream	23
*:3'UTR (+)--*:gene (-)--*:intron--*:upstream--*:downstream	20
*:3'UTR (+)--*:gene (-)--*:intron--*:downstream	64
*:3'UTR (+)--*:gene (-)--*:upstream	2
*:3'UTR (+)--*:intron	728
*:3'UTR (+)--*:intron--*:upstream	186
*:3'UTR (+)--*:intron--*:upstream--*:downstream	22
*:3'UTR (+)--*:intron--*:downstream	399
*:3'UTR (+)--*:upstream	15
*:3'UTR (+)--*:downstream	9
*:5'UTR (+)	876
*:5'UTR (+)--*:CDS (+)	13
*:5'UTR (+)--*:CDS (+)--*:gene (-)	1
*:5'UTR (+)--*:CDS (+)--*:gene (-)--*:intron	52
*:5'UTR (+)--*:CDS (+)--*:gene (-)--*:intron--*:upstream	41
*:5'UTR (+)--*:CDS (+)--*:gene (-)--*:intron--*:upstream--*:downstream	16
*:5'UTR (+)--*:CDS (+)--*:gene (-)--*:intron--*:downstream	18
*:5'UTR (+)--*:CDS (+)--*:gene (-)--*:upstream	2
*:5'UTR (+)--*:CDS (+)--*:intron	34
*:5'UTR (+)--*:CDS (+)--*:intron--*:upstream	10
*:5'UTR (+)--*:CDS (+)--*:intron--*:upstream--*:downstream	2
*:5'UTR (+)--*:CDS (+)--*:intron--*:downstream	7
*:5'UTR (+)--*:gene (-)	6
*:5'UTR (+)--*:gene (-)--*:intron	48
*:5'UTR (+)--*:gene (-)--*:intron--*:upstream	11
*:5'UTR (+)--*:gene (-)--*:intron--*:upstream--*:downstream	4
*:5'UTR (+)--*:gene (-)--*:intron--*:downstream	4
*:5'UTR (+)--*:gene (-)--*:downstream	2
*:5'UTR (+)--*:intron	1758
*:5'UTR (+)--*:intron--*:upstream	36
*:5'UTR (+)--*:intron--*:upstream--*:downstream	10
*:5'UTR (+)--*:intron--*:downstream	3
*:5'UTR (+)--*:upstream	15
*:5'UTR (+)--*:upstream--*:downstream	2
*:5'UTR (+)--*:downstream	1
*:CDS (+)	18893
*:CDS (+)--*:gene (-)	528
*:CDS (+)--*:gene (-)--*:intron	901
*:CDS (+)--*:gene (-)--*:intron--*:upstream	420
*:CDS (+)--*:gene (-)--*:intron--*:upstream--*:downstream	158
*:CDS (+)--*:gene (-)--*:intron--*:downstream	199
*:CDS (+)--*:gene (-)--*:upstream	41
*:CDS (+)--*:gene (-)--*:upstream--*:downstream	4
*:CDS (+)--*:gene (-)--*:downstream	11
*:CDS (+)--*:intron	5491
*:CDS (+)--*:intron--*:upstream	3064
*:CDS (+)--*:intron--*:upstream--*:downstream	41
*:CDS (+)--*:intron--*:downstream	128
*:CDS (+)--*:upstream	67
*:CDS (+)--*:upstream--*:downstream	3
*:CDS (+)--*:downstream	24
*:gene (-)	11647
*:gene (-)--*:intron	9945
*:gene (-)--*:intron--*:upstream	402
*:gene (-)--*:intron--*:upstream--*:downstream	142
*:gene (-)--*:intron--*:downstream	154
*:gene (-)--*:upstream	277
*:gene (-)--*:downstream	33
*:intron	92084
*:intron--*:upstream	29240
*:intron--*:upstream--*:downstream	659
*:intron--*:downstream	6172
*:upstream	87123
*:upstream--*:downstream	102
*:downstream	4049
