# Supplementary material for: mmannot: How to improve small–RNA annotation?
Source: PLoS One. 2020 May 28;15(5):e0231738. doi: 10.1371/journal.pone.0231738 (PMC7255610; doi:10.1371/journal.pone.0231738)
Supplement: S2 File — (GZ) [file pone.0231738.s002.gz › Data/Counts/DR/SRR1265742_sequence.csv]

Type	SRR1265742
rRNA	22259
CDS (+)	105816
snRNA	6836
downstream	2032898
intron	1660474
piRNA	290509
5'UTR (+)	7450
3'UTR (+)	13319
gene (-)	235874
lincRNA	1426
pseudogene	238
miRNA	5521421
snoRNA	15225
upstream	1592652
