# Supplementary material for: mmannot: How to improve small–RNA annotation?
Source: PLoS One. 2020 May 28;15(5):e0231738. doi: 10.1371/journal.pone.0231738 (PMC7255610; doi:10.1371/journal.pone.0231738)
Supplement: S2 File — (GZ) [file pone.0231738.s002.gz › Data/Counts/DR/SRR1265739_featureCounts.csv]

Type	SRR1265739
3'UTR (+)	15361
5'UTR (+)	6442
CDS (+)	142645
intron	470738
upstream	458794
downstream	32026
miRNA	3266813
snoRNA	7798
snRNA	43859
rRNA	47361
lincRNA	168
piRNA	121713
pseudogene	130
gene (-)	31321
