# Supplementary material for: mmannot: How to improve small–RNA annotation?
Source: PLoS One. 2020 May 28;15(5):e0231738. doi: 10.1371/journal.pone.0231738 (PMC7255610; doi:10.1371/journal.pone.0231738)
Supplement: S2 File — (GZ) [file pone.0231738.s002.gz › Data/Counts/DR/SRR1265742_unique.csv]

Type	SRR1265742
*:CDS (+)	25865
*:5'UTR (+)	2972
*:3'UTR (+)	5463
*:miRNA	1367178
*:snoRNA	28435
*:snRNA	24203
*:rRNA	2364
*:lincRNA	36
*:piRNA	48236
*:pseudogene	64
*:gene (-)	40984
*:intron	289685
*:upstream	30246
*:upstream--*:downstream	19
*:downstream	16839
