# Supplementary material for: mmannot: How to improve small–RNA annotation?
Source: PLoS One. 2020 May 28;15(5):e0231738. doi: 10.1371/journal.pone.0231738 (PMC7255610; doi:10.1371/journal.pone.0231738)
Supplement: S2 File — (GZ) [file pone.0231738.s002.gz › Data/Counts/DR/SRR1265739_mmr.csv]

Type	SRR1265739_mmr
*:CDS (+)	108329
*:5'UTR (+)	3883
*:3'UTR (+)	13623
*:miRNA	5111568
*:snoRNA	21767
*:snRNA	45863
*:rRNA	61884
*:lincRNA	47
*:piRNA	1566660
*:pseudogene	191
*:gene (-)	72075
*:intron	539955
*:upstream	371100
*:upstream--*:downstream	18
*:downstream	23904
