# Supplementary material for: mmannot: How to improve small–RNA annotation?
Source: PLoS One. 2020 May 28;15(5):e0231738. doi: 10.1371/journal.pone.0231738 (PMC7255610; doi:10.1371/journal.pone.0231738)
Supplement: S2 File — (GZ) [file pone.0231738.s002.gz › Data/Counts/DR/SRR1265738_unique.csv]

Type	SRR1265738
*:CDS (+)	33671
*:5'UTR (+)	2226
*:3'UTR (+)	7029
*:miRNA	298022
*:snoRNA	19208
*:snRNA	17797
*:rRNA	2903
*:lincRNA	28
*:piRNA	15819
*:pseudogene	70
*:gene (-)	48045
*:intron	143468
*:upstream	59097
*:upstream--*:downstream	10
*:downstream	8651
