# Supplementary material for: mmannot: How to improve small–RNA annotation?
Source: PLoS One. 2020 May 28;15(5):e0231738. doi: 10.1371/journal.pone.0231738 (PMC7255610; doi:10.1371/journal.pone.0231738)
Supplement: S2 File — (GZ) [file pone.0231738.s002.gz › Data/Counts/DR/SRR1265740_unique.csv]

Type	SRR1265740
*:CDS (+)	4597
*:5'UTR (+)	597
*:3'UTR (+)	1012
*:miRNA	262026
*:snoRNA	7239
*:snRNA	4562
*:rRNA	1473
*:lincRNA	3
*:piRNA	9040
*:pseudogene	11
*:gene (-)	7589
*:intron	51287
*:upstream	7014
*:upstream--*:downstream	6
*:downstream	3147
