# Supplementary material for: mmannot: How to improve small–RNA annotation?
Source: PLoS One. 2020 May 28;15(5):e0231738. doi: 10.1371/journal.pone.0231738 (PMC7255610; doi:10.1371/journal.pone.0231738)
Supplement: S2 File — (GZ) [file pone.0231738.s002.gz › Data/Counts/DR/SRR1265738_rev.csv]

Type	SRR1265738
*:pseudogene	313
*:pseudogene--*:piRNA--*:lincRNA--*:gene (-)--*:intron	1
*:pseudogene--*:piRNA--*:rRNA--*:3'UTR (+)--*:CDS (+)--*:gene (-)--*:intron--*:upstream--*:downstream	2
*:pseudogene--*:piRNA--*:miRNA--*:3'UTR (+)--*:CDS (+)--*:gene (-)--*:intron--*:upstream	1
*:pseudogene--*:piRNA--*:miRNA--*:5'UTR (+)--*:CDS (+)--*:gene (-)--*:intron--*:upstream	1
*:pseudogene--*:piRNA--*:miRNA--*:CDS (+)--*:gene (-)--*:intron--*:upstream--*:downstream	1
*:pseudogene--*:piRNA--*:miRNA--*:CDS (+)--*:intron--*:upstream--*:downstream	1
*:pseudogene--*:piRNA--*:3'UTR (+)--*:5'UTR (+)--*:CDS (+)--*:gene (-)--*:intron--*:upstream	1
*:pseudogene--*:piRNA--*:3'UTR (+)--*:5'UTR (+)--*:CDS (+)--*:gene (-)--*:intron--*:upstream--*:downstream	1
*:pseudogene--*:piRNA--*:3'UTR (+)--*:5'UTR (+)--*:CDS (+)--*:gene (-)--*:intron--*:downstream	1
*:pseudogene--*:piRNA--*:3'UTR (+)--*:CDS (+)--*:gene (-)--*:intron	2
*:pseudogene--*:piRNA--*:3'UTR (+)--*:CDS (+)--*:gene (-)--*:intron--*:upstream	1
*:pseudogene--*:piRNA--*:3'UTR (+)--*:CDS (+)--*:gene (-)--*:intron--*:upstream--*:downstream	12
*:pseudogene--*:piRNA--*:3'UTR (+)--*:CDS (+)--*:intron--*:upstream	1
*:pseudogene--*:piRNA--*:3'UTR (+)--*:gene (-)--*:intron--*:upstream	1
*:pseudogene--*:piRNA--*:3'UTR (+)--*:gene (-)--*:intron--*:upstream--*:downstream	2
*:pseudogene--*:piRNA--*:3'UTR (+)--*:intron	1
*:pseudogene--*:piRNA--*:5'UTR (+)--*:CDS (+)--*:gene (-)--*:intron--*:upstream	2
*:pseudogene--*:piRNA--*:5'UTR (+)--*:CDS (+)--*:gene (-)--*:intron--*:upstream--*:downstream	1
*:pseudogene--*:piRNA--*:5'UTR (+)--*:intron	1
*:pseudogene--*:piRNA--*:CDS (+)--*:gene (-)--*:intron	13
*:pseudogene--*:piRNA--*:CDS (+)--*:gene (-)--*:intron--*:upstream	1
*:pseudogene--*:piRNA--*:CDS (+)--*:gene (-)--*:intron--*:upstream--*:downstream	9
*:pseudogene--*:piRNA--*:CDS (+)--*:gene (-)--*:intron--*:downstream	5
*:pseudogene--*:piRNA--*:CDS (+)--*:intron	30
*:pseudogene--*:piRNA--*:CDS (+)--*:intron--*:upstream	1
*:pseudogene--*:piRNA--*:CDS (+)--*:intron--*:downstream	1
*:pseudogene--*:piRNA--*:gene (-)--*:intron	13
*:pseudogene--*:piRNA--*:gene (-)--*:intron--*:upstream	2
*:pseudogene--*:piRNA--*:gene (-)--*:intron--*:upstream--*:downstream	6
*:pseudogene--*:piRNA--*:intron	5
*:pseudogene--*:piRNA--*:intron--*:upstream	1
*:pseudogene--*:piRNA--*:intron--*:downstream	1
*:pseudogene--*:piRNA--*:upstream	1
*:pseudogene--*:snRNA--*:gene (-)--*:intron	1
*:pseudogene--*:miRNA	1
*:pseudogene--*:miRNA--*:CDS (+)--*:gene (-)--*:intron	41
*:pseudogene--*:miRNA--*:CDS (+)--*:gene (-)--*:intron--*:downstream	13
*:pseudogene--*:miRNA--*:CDS (+)--*:intron	1
*:pseudogene--*:miRNA--*:gene (-)--*:intron	2
*:pseudogene--*:3'UTR (+)--*:5'UTR (+)--*:gene (-)--*:upstream	1
*:pseudogene--*:3'UTR (+)--*:CDS (+)	1
*:pseudogene--*:3'UTR (+)--*:CDS (+)--*:gene (-)--*:intron--*:upstream	2
*:pseudogene--*:3'UTR (+)--*:CDS (+)--*:intron--*:upstream	1
*:pseudogene--*:3'UTR (+)--*:CDS (+)--*:intron--*:upstream--*:downstream	1
*:pseudogene--*:5'UTR (+)--*:CDS (+)--*:gene (-)--*:intron	1
*:pseudogene--*:5'UTR (+)--*:CDS (+)--*:gene (-)--*:intron--*:upstream	1
*:pseudogene--*:5'UTR (+)--*:CDS (+)--*:intron--*:upstream	2
*:pseudogene--*:5'UTR (+)--*:gene (-)--*:intron	1
*:pseudogene--*:CDS (+)	9
*:pseudogene--*:CDS (+)--*:gene (-)	2
*:pseudogene--*:CDS (+)--*:gene (-)--*:intron	11
*:pseudogene--*:CDS (+)--*:gene (-)--*:intron--*:upstream	5
*:pseudogene--*:CDS (+)--*:gene (-)--*:intron--*:downstream	2
*:pseudogene--*:CDS (+)--*:intron	10
*:pseudogene--*:CDS (+)--*:intron--*:upstream	3
*:pseudogene--*:gene (-)	3
*:pseudogene--*:gene (-)--*:intron	2
*:pseudogene--*:gene (-)--*:intron--*:upstream	3
*:pseudogene--*:intron	4
*:pseudogene--*:intron--*:upstream--*:downstream	2
*:pseudogene--*:upstream	1
*:pseudogene--*:downstream	1
*:piRNA	1613875
*:piRNA--*:lincRNA--*:miRNA--*:CDS (+)--*:gene (-)--*:intron--*:upstream	12
*:piRNA--*:lincRNA--*:3'UTR (+)--*:5'UTR (+)--*:CDS (+)--*:gene (-)--*:intron	2
*:piRNA--*:lincRNA--*:3'UTR (+)--*:5'UTR (+)--*:CDS (+)--*:gene (-)--*:intron--*:upstream	1
*:piRNA--*:lincRNA--*:3'UTR (+)--*:5'UTR (+)--*:CDS (+)--*:gene (-)--*:intron--*:upstream--*:downstream	6
*:piRNA--*:lincRNA--*:3'UTR (+)--*:5'UTR (+)--*:CDS (+)--*:gene (-)--*:intron--*:downstream	7
*:piRNA--*:lincRNA--*:3'UTR (+)--*:5'UTR (+)--*:CDS (+)--*:intron	5
*:piRNA--*:lincRNA--*:3'UTR (+)--*:5'UTR (+)--*:CDS (+)--*:intron--*:upstream--*:downstream	7
*:piRNA--*:lincRNA--*:3'UTR (+)--*:5'UTR (+)--*:CDS (+)--*:intron--*:downstream	23
*:piRNA--*:lincRNA--*:3'UTR (+)--*:CDS (+)--*:gene (-)--*:intron	1
*:piRNA--*:lincRNA--*:3'UTR (+)--*:CDS (+)--*:gene (-)--*:intron--*:upstream	1
*:piRNA--*:lincRNA--*:3'UTR (+)--*:CDS (+)--*:gene (-)--*:intron--*:upstream--*:downstream	11
*:piRNA--*:lincRNA--*:3'UTR (+)--*:CDS (+)--*:gene (-)--*:intron--*:downstream	5
*:piRNA--*:lincRNA--*:3'UTR (+)--*:CDS (+)--*:intron	15
*:piRNA--*:lincRNA--*:3'UTR (+)--*:CDS (+)--*:intron--*:upstream	2
*:piRNA--*:lincRNA--*:3'UTR (+)--*:CDS (+)--*:intron--*:upstream--*:downstream	6
*:piRNA--*:lincRNA--*:3'UTR (+)--*:CDS (+)--*:intron--*:downstream	8
*:piRNA--*:lincRNA--*:3'UTR (+)--*:gene (-)--*:intron--*:upstream--*:downstream	1
*:piRNA--*:lincRNA--*:5'UTR (+)--*:CDS (+)--*:gene (-)--*:intron	6
*:piRNA--*:lincRNA--*:5'UTR (+)--*:CDS (+)--*:gene (-)--*:intron--*:upstream	6
*:piRNA--*:lincRNA--*:5'UTR (+)--*:CDS (+)--*:gene (-)--*:intron--*:downstream	3
*:piRNA--*:lincRNA--*:5'UTR (+)--*:CDS (+)--*:intron	19
*:piRNA--*:lincRNA--*:5'UTR (+)--*:CDS (+)--*:intron--*:upstream	6
*:piRNA--*:lincRNA--*:5'UTR (+)--*:CDS (+)--*:intron--*:upstream--*:downstream	2
*:piRNA--*:lincRNA--*:5'UTR (+)--*:CDS (+)--*:intron--*:downstream	3
*:piRNA--*:lincRNA--*:5'UTR (+)--*:intron--*:upstream	1
*:piRNA--*:lincRNA--*:CDS (+)	3
*:piRNA--*:lincRNA--*:CDS (+)--*:gene (-)	2
*:piRNA--*:lincRNA--*:CDS (+)--*:gene (-)--*:intron	8
*:piRNA--*:lincRNA--*:CDS (+)--*:gene (-)--*:intron--*:upstream	9
*:piRNA--*:lincRNA--*:CDS (+)--*:gene (-)--*:intron--*:upstream--*:downstream	4
*:piRNA--*:lincRNA--*:CDS (+)--*:gene (-)--*:intron--*:downstream	1
*:piRNA--*:lincRNA--*:CDS (+)--*:intron	3
*:piRNA--*:lincRNA--*:CDS (+)--*:intron--*:upstream	8
*:piRNA--*:lincRNA--*:CDS (+)--*:intron--*:upstream--*:downstream	9
*:piRNA--*:lincRNA--*:CDS (+)--*:intron--*:downstream	1
*:piRNA--*:lincRNA--*:gene (-)	2
*:piRNA--*:lincRNA--*:gene (-)--*:intron--*:upstream--*:downstream	3
*:piRNA--*:lincRNA--*:intron	2
*:piRNA--*:lincRNA--*:intron--*:upstream	1
*:piRNA--*:lincRNA--*:intron--*:downstream	1
*:piRNA--*:rRNA	17610
*:piRNA--*:rRNA--*:snRNA--*:3'UTR (+)--*:5'UTR (+)--*:CDS (+)--*:gene (-)--*:intron--*:upstream--*:downstream	1
*:piRNA--*:rRNA--*:miRNA--*:CDS (+)--*:gene (-)--*:intron--*:upstream	2
*:piRNA--*:rRNA--*:miRNA--*:CDS (+)--*:intron	2
*:piRNA--*:rRNA--*:3'UTR (+)--*:5'UTR (+)--*:CDS (+)--*:gene (-)--*:intron--*:upstream	4
*:piRNA--*:rRNA--*:3'UTR (+)--*:5'UTR (+)--*:CDS (+)--*:gene (-)--*:intron--*:upstream--*:downstream	4
*:piRNA--*:rRNA--*:3'UTR (+)--*:CDS (+)--*:gene (-)--*:intron	4
*:piRNA--*:rRNA--*:3'UTR (+)--*:CDS (+)--*:gene (-)--*:intron--*:upstream	3
*:piRNA--*:rRNA--*:3'UTR (+)--*:CDS (+)--*:gene (-)--*:intron--*:upstream--*:downstream	3
*:piRNA--*:rRNA--*:3'UTR (+)--*:CDS (+)--*:gene (-)--*:intron--*:downstream	1
*:piRNA--*:rRNA--*:3'UTR (+)--*:CDS (+)--*:intron	43
*:piRNA--*:rRNA--*:3'UTR (+)--*:CDS (+)--*:intron--*:downstream	1
*:piRNA--*:rRNA--*:3'UTR (+)--*:gene (-)--*:intron	2
*:piRNA--*:rRNA--*:3'UTR (+)--*:gene (-)--*:intron--*:upstream	1
*:piRNA--*:rRNA--*:3'UTR (+)--*:gene (-)--*:intron--*:upstream--*:downstream	1
*:piRNA--*:rRNA--*:3'UTR (+)--*:intron	1
*:piRNA--*:rRNA--*:3'UTR (+)--*:intron--*:upstream	26
*:piRNA--*:rRNA--*:3'UTR (+)--*:intron--*:upstream--*:downstream	2
*:piRNA--*:rRNA--*:5'UTR (+)	2
*:piRNA--*:rRNA--*:5'UTR (+)--*:CDS (+)--*:gene (-)--*:intron	1
*:piRNA--*:rRNA--*:5'UTR (+)--*:CDS (+)--*:gene (-)--*:intron--*:upstream	1
*:piRNA--*:rRNA--*:5'UTR (+)--*:CDS (+)--*:gene (-)--*:intron--*:upstream--*:downstream	2
*:piRNA--*:rRNA--*:5'UTR (+)--*:CDS (+)--*:gene (-)--*:intron--*:downstream	2
*:piRNA--*:rRNA--*:5'UTR (+)--*:CDS (+)--*:intron	1
*:piRNA--*:rRNA--*:5'UTR (+)--*:gene (-)--*:intron	15
*:piRNA--*:rRNA--*:5'UTR (+)--*:gene (-)--*:intron--*:upstream	6
*:piRNA--*:rRNA--*:5'UTR (+)--*:intron	3
*:piRNA--*:rRNA--*:5'UTR (+)--*:intron--*:upstream	9
*:piRNA--*:rRNA--*:CDS (+)	6
*:piRNA--*:rRNA--*:CDS (+)--*:gene (-)	7
*:piRNA--*:rRNA--*:CDS (+)--*:gene (-)--*:intron	13
*:piRNA--*:rRNA--*:CDS (+)--*:gene (-)--*:intron--*:upstream	4
*:piRNA--*:rRNA--*:CDS (+)--*:gene (-)--*:intron--*:upstream--*:downstream	3
*:piRNA--*:rRNA--*:CDS (+)--*:gene (-)--*:intron--*:downstream	1
*:piRNA--*:rRNA--*:CDS (+)--*:intron	10
*:piRNA--*:rRNA--*:CDS (+)--*:intron--*:upstream	2
*:piRNA--*:rRNA--*:CDS (+)--*:intron--*:upstream--*:downstream	1
*:piRNA--*:rRNA--*:CDS (+)--*:intron--*:downstream	1
*:piRNA--*:rRNA--*:CDS (+)--*:upstream	1
*:piRNA--*:rRNA--*:gene (-)	5
*:piRNA--*:rRNA--*:gene (-)--*:intron	24
*:piRNA--*:rRNA--*:gene (-)--*:intron--*:upstream	326
*:piRNA--*:rRNA--*:gene (-)--*:intron--*:upstream--*:downstream	2
*:piRNA--*:rRNA--*:gene (-)--*:intron--*:downstream	5
*:piRNA--*:rRNA--*:intron	356
*:piRNA--*:rRNA--*:intron--*:upstream	17
*:piRNA--*:rRNA--*:intron--*:upstream--*:downstream	1
*:piRNA--*:rRNA--*:intron--*:downstream	7
*:piRNA--*:rRNA--*:downstream	1
*:piRNA--*:snRNA	1249
*:piRNA--*:snRNA--*:3'UTR (+)--*:5'UTR (+)--*:CDS (+)--*:gene (-)--*:intron--*:upstream--*:downstream	2
*:piRNA--*:snRNA--*:3'UTR (+)--*:CDS (+)--*:gene (-)--*:intron	1
*:piRNA--*:snRNA--*:3'UTR (+)--*:CDS (+)--*:gene (-)--*:intron--*:downstream	3
*:piRNA--*:snRNA--*:3'UTR (+)--*:gene (-)--*:intron--*:upstream	1
*:piRNA--*:snRNA--*:3'UTR (+)--*:gene (-)--*:intron--*:downstream	9
*:piRNA--*:snRNA--*:3'UTR (+)--*:intron--*:upstream	3
*:piRNA--*:snRNA--*:3'UTR (+)--*:intron--*:upstream--*:downstream	2
*:piRNA--*:snRNA--*:5'UTR (+)--*:CDS (+)--*:gene (-)--*:intron	2
*:piRNA--*:snRNA--*:5'UTR (+)--*:CDS (+)--*:gene (-)--*:intron--*:upstream	7
*:piRNA--*:snRNA--*:5'UTR (+)--*:gene (-)--*:intron--*:upstream--*:downstream	1
*:piRNA--*:snRNA--*:5'UTR (+)--*:intron	1
*:piRNA--*:snRNA--*:CDS (+)--*:gene (-)--*:intron	5
*:piRNA--*:snRNA--*:CDS (+)--*:gene (-)--*:intron--*:upstream	25
*:piRNA--*:snRNA--*:CDS (+)--*:gene (-)--*:intron--*:upstream--*:downstream	1
*:piRNA--*:snRNA--*:CDS (+)--*:gene (-)--*:intron--*:downstream	1
*:piRNA--*:snRNA--*:CDS (+)--*:intron	5
*:piRNA--*:snRNA--*:CDS (+)--*:intron--*:upstream	1
*:piRNA--*:snRNA--*:CDS (+)--*:intron--*:downstream	1
*:piRNA--*:snRNA--*:gene (-)--*:intron	14
*:piRNA--*:snRNA--*:gene (-)--*:intron--*:upstream	3
*:piRNA--*:snRNA--*:gene (-)--*:intron--*:upstream--*:downstream	1
*:piRNA--*:snRNA--*:gene (-)--*:intron--*:downstream	5
*:piRNA--*:snRNA--*:intron	2073
*:piRNA--*:snRNA--*:intron--*:upstream	4
*:piRNA--*:snRNA--*:intron--*:downstream	1
*:piRNA--*:snRNA--*:upstream	1
*:piRNA--*:snoRNA	11
*:piRNA--*:snoRNA--*:miRNA--*:CDS (+)--*:gene (-)--*:intron	1
*:piRNA--*:snoRNA--*:3'UTR (+)--*:5'UTR (+)--*:CDS (+)--*:gene (-)--*:intron--*:upstream--*:downstream	3
*:piRNA--*:snoRNA--*:3'UTR (+)--*:5'UTR (+)--*:intron--*:downstream	1
*:piRNA--*:snoRNA--*:3'UTR (+)--*:CDS (+)--*:gene (-)--*:intron	1
*:piRNA--*:snoRNA--*:3'UTR (+)--*:CDS (+)--*:gene (-)--*:intron--*:upstream	6
*:piRNA--*:snoRNA--*:3'UTR (+)--*:CDS (+)--*:gene (-)--*:intron--*:upstream--*:downstream	6
*:piRNA--*:snoRNA--*:3'UTR (+)--*:gene (-)--*:intron--*:downstream	1
*:piRNA--*:snoRNA--*:3'UTR (+)--*:intron	1
*:piRNA--*:snoRNA--*:3'UTR (+)--*:intron--*:downstream	1
*:piRNA--*:snoRNA--*:5'UTR (+)--*:CDS (+)--*:gene (-)--*:intron	3
*:piRNA--*:snoRNA--*:5'UTR (+)--*:CDS (+)--*:gene (-)--*:intron--*:upstream	1
*:piRNA--*:snoRNA--*:5'UTR (+)--*:CDS (+)--*:gene (-)--*:intron--*:upstream--*:downstream	1
*:piRNA--*:snoRNA--*:CDS (+)	1
*:piRNA--*:snoRNA--*:CDS (+)--*:gene (-)	1
*:piRNA--*:snoRNA--*:CDS (+)--*:gene (-)--*:intron	5
*:piRNA--*:snoRNA--*:CDS (+)--*:gene (-)--*:intron--*:upstream	6
*:piRNA--*:snoRNA--*:CDS (+)--*:gene (-)--*:intron--*:upstream--*:downstream	5
*:piRNA--*:snoRNA--*:CDS (+)--*:gene (-)--*:intron--*:downstream	2
*:piRNA--*:snoRNA--*:CDS (+)--*:intron	15
*:piRNA--*:snoRNA--*:CDS (+)--*:intron--*:downstream	1
*:piRNA--*:snoRNA--*:gene (-)--*:intron	2
*:piRNA--*:snoRNA--*:gene (-)--*:intron--*:upstream--*:downstream	1
*:piRNA--*:snoRNA--*:gene (-)--*:intron--*:downstream	4
*:piRNA--*:snoRNA--*:intron	7
*:piRNA--*:snoRNA--*:intron--*:upstream	7
*:piRNA--*:snoRNA--*:intron--*:upstream--*:downstream	1
*:piRNA--*:miRNA	4847
*:piRNA--*:miRNA--*:3'UTR (+)--*:5'UTR (+)--*:CDS (+)--*:gene (-)--*:intron--*:upstream	1
*:piRNA--*:miRNA--*:3'UTR (+)--*:5'UTR (+)--*:CDS (+)--*:gene (-)--*:intron--*:upstream--*:downstream	2
*:piRNA--*:miRNA--*:3'UTR (+)--*:5'UTR (+)--*:CDS (+)--*:intron	1
*:piRNA--*:miRNA--*:3'UTR (+)--*:CDS (+)--*:gene (-)--*:intron	4
*:piRNA--*:miRNA--*:3'UTR (+)--*:CDS (+)--*:gene (-)--*:intron--*:upstream	52
*:piRNA--*:miRNA--*:3'UTR (+)--*:CDS (+)--*:gene (-)--*:intron--*:upstream--*:downstream	16
*:piRNA--*:miRNA--*:3'UTR (+)--*:CDS (+)--*:gene (-)--*:intron--*:downstream	5
*:piRNA--*:miRNA--*:3'UTR (+)--*:CDS (+)--*:intron	1
*:piRNA--*:miRNA--*:3'UTR (+)--*:CDS (+)--*:intron--*:downstream	2
*:piRNA--*:miRNA--*:3'UTR (+)--*:gene (-)--*:intron	11
*:piRNA--*:miRNA--*:3'UTR (+)--*:gene (-)--*:intron--*:upstream	4
*:piRNA--*:miRNA--*:3'UTR (+)--*:gene (-)--*:intron--*:upstream--*:downstream	10
*:piRNA--*:miRNA--*:3'UTR (+)--*:gene (-)--*:intron--*:downstream	3
*:piRNA--*:miRNA--*:3'UTR (+)--*:intron	27
*:piRNA--*:miRNA--*:3'UTR (+)--*:intron--*:upstream	2
*:piRNA--*:miRNA--*:3'UTR (+)--*:intron--*:upstream--*:downstream	7
*:piRNA--*:miRNA--*:3'UTR (+)--*:intron--*:downstream	3
*:piRNA--*:miRNA--*:3'UTR (+)--*:downstream	1
*:piRNA--*:miRNA--*:5'UTR (+)--*:CDS (+)--*:gene (-)--*:intron	82
*:piRNA--*:miRNA--*:5'UTR (+)--*:CDS (+)--*:gene (-)--*:intron--*:upstream	5
*:piRNA--*:miRNA--*:5'UTR (+)--*:CDS (+)--*:gene (-)--*:intron--*:upstream--*:downstream	59
*:piRNA--*:miRNA--*:5'UTR (+)--*:CDS (+)--*:intron	64
*:piRNA--*:miRNA--*:5'UTR (+)--*:CDS (+)--*:intron--*:downstream	1
*:piRNA--*:miRNA--*:5'UTR (+)--*:gene (-)--*:intron	55
*:piRNA--*:miRNA--*:5'UTR (+)--*:gene (-)--*:intron--*:upstream	1
*:piRNA--*:miRNA--*:5'UTR (+)--*:gene (-)--*:intron--*:upstream--*:downstream	2
*:piRNA--*:miRNA--*:5'UTR (+)--*:intron	86
*:piRNA--*:miRNA--*:5'UTR (+)--*:intron--*:upstream	1
*:piRNA--*:miRNA--*:5'UTR (+)--*:intron--*:upstream--*:downstream	4
*:piRNA--*:miRNA--*:5'UTR (+)--*:intron--*:downstream	1
*:piRNA--*:miRNA--*:CDS (+)	4
*:piRNA--*:miRNA--*:CDS (+)--*:gene (-)--*:intron	487
*:piRNA--*:miRNA--*:CDS (+)--*:gene (-)--*:intron--*:upstream	45
*:piRNA--*:miRNA--*:CDS (+)--*:gene (-)--*:intron--*:upstream--*:downstream	58
*:piRNA--*:miRNA--*:CDS (+)--*:gene (-)--*:intron--*:downstream	10
*:piRNA--*:miRNA--*:CDS (+)--*:intron	206
*:piRNA--*:miRNA--*:CDS (+)--*:intron--*:upstream	57
*:piRNA--*:miRNA--*:CDS (+)--*:intron--*:upstream--*:downstream	1
*:piRNA--*:miRNA--*:CDS (+)--*:intron--*:downstream	9
*:piRNA--*:miRNA--*:CDS (+)--*:upstream	1
*:piRNA--*:miRNA--*:gene (-)	12
*:piRNA--*:miRNA--*:gene (-)--*:intron	72
*:piRNA--*:miRNA--*:gene (-)--*:intron--*:upstream	118
*:piRNA--*:miRNA--*:gene (-)--*:intron--*:upstream--*:downstream	106
*:piRNA--*:miRNA--*:gene (-)--*:intron--*:downstream	38
*:piRNA--*:miRNA--*:intron	491
*:piRNA--*:miRNA--*:intron--*:upstream	357
*:piRNA--*:miRNA--*:intron--*:upstream--*:downstream	7
*:piRNA--*:miRNA--*:intron--*:downstream	35
*:piRNA--*:miRNA--*:downstream	10
*:piRNA--*:3'UTR (+)	424
*:piRNA--*:3'UTR (+)--*:5'UTR (+)--*:CDS (+)--*:gene (-)--*:intron	32
*:piRNA--*:3'UTR (+)--*:5'UTR (+)--*:CDS (+)--*:gene (-)--*:intron--*:upstream	52
*:piRNA--*:3'UTR (+)--*:5'UTR (+)--*:CDS (+)--*:gene (-)--*:intron--*:upstream--*:downstream	198
*:piRNA--*:3'UTR (+)--*:5'UTR (+)--*:CDS (+)--*:gene (-)--*:intron--*:downstream	37
*:piRNA--*:3'UTR (+)--*:5'UTR (+)--*:CDS (+)--*:intron	8
*:piRNA--*:3'UTR (+)--*:5'UTR (+)--*:CDS (+)--*:intron--*:upstream	2
*:piRNA--*:3'UTR (+)--*:5'UTR (+)--*:CDS (+)--*:intron--*:upstream--*:downstream	9
*:piRNA--*:3'UTR (+)--*:5'UTR (+)--*:CDS (+)--*:intron--*:downstream	5
*:piRNA--*:3'UTR (+)--*:5'UTR (+)--*:gene (-)--*:intron	6
*:piRNA--*:3'UTR (+)--*:5'UTR (+)--*:gene (-)--*:intron--*:upstream	3
*:piRNA--*:3'UTR (+)--*:5'UTR (+)--*:gene (-)--*:intron--*:upstream--*:downstream	14
*:piRNA--*:3'UTR (+)--*:5'UTR (+)--*:gene (-)--*:intron--*:downstream	3
*:piRNA--*:3'UTR (+)--*:5'UTR (+)--*:intron	4
*:piRNA--*:3'UTR (+)--*:5'UTR (+)--*:intron--*:upstream	9
*:piRNA--*:3'UTR (+)--*:5'UTR (+)--*:intron--*:upstream--*:downstream	4
*:piRNA--*:3'UTR (+)--*:5'UTR (+)--*:intron--*:downstream	3
*:piRNA--*:3'UTR (+)--*:CDS (+)	4
*:piRNA--*:3'UTR (+)--*:CDS (+)--*:gene (-)--*:intron	4288
*:piRNA--*:3'UTR (+)--*:CDS (+)--*:gene (-)--*:intron--*:upstream	320
*:piRNA--*:3'UTR (+)--*:CDS (+)--*:gene (-)--*:intron--*:upstream--*:downstream	2297
*:piRNA--*:3'UTR (+)--*:CDS (+)--*:gene (-)--*:intron--*:downstream	201
*:piRNA--*:3'UTR (+)--*:CDS (+)--*:gene (-)--*:upstream	2
*:piRNA--*:3'UTR (+)--*:CDS (+)--*:intron	51
*:piRNA--*:3'UTR (+)--*:CDS (+)--*:intron--*:upstream	40
*:piRNA--*:3'UTR (+)--*:CDS (+)--*:intron--*:upstream--*:downstream	40
*:piRNA--*:3'UTR (+)--*:CDS (+)--*:intron--*:downstream	42
*:piRNA--*:3'UTR (+)--*:CDS (+)--*:upstream	1
*:piRNA--*:3'UTR (+)--*:gene (-)	10
*:piRNA--*:3'UTR (+)--*:gene (-)--*:intron	90
*:piRNA--*:3'UTR (+)--*:gene (-)--*:intron--*:upstream	69
*:piRNA--*:3'UTR (+)--*:gene (-)--*:intron--*:upstream--*:downstream	334
*:piRNA--*:3'UTR (+)--*:gene (-)--*:intron--*:downstream	134
*:piRNA--*:3'UTR (+)--*:intron	197
*:piRNA--*:3'UTR (+)--*:intron--*:upstream	213
*:piRNA--*:3'UTR (+)--*:intron--*:upstream--*:downstream	277
*:piRNA--*:3'UTR (+)--*:intron--*:downstream	438
*:piRNA--*:3'UTR (+)--*:upstream	3
*:piRNA--*:3'UTR (+)--*:downstream	1
*:piRNA--*:5'UTR (+)	23
*:piRNA--*:5'UTR (+)--*:CDS (+)	9
*:piRNA--*:5'UTR (+)--*:CDS (+)--*:gene (-)	4
*:piRNA--*:5'UTR (+)--*:CDS (+)--*:gene (-)--*:intron	169
*:piRNA--*:5'UTR (+)--*:CDS (+)--*:gene (-)--*:intron--*:upstream	202
*:piRNA--*:5'UTR (+)--*:CDS (+)--*:gene (-)--*:intron--*:upstream--*:downstream	382
*:piRNA--*:5'UTR (+)--*:CDS (+)--*:gene (-)--*:intron--*:downstream	237
*:piRNA--*:5'UTR (+)--*:CDS (+)--*:gene (-)--*:upstream	1
*:piRNA--*:5'UTR (+)--*:CDS (+)--*:intron	58
*:piRNA--*:5'UTR (+)--*:CDS (+)--*:intron--*:upstream	35
*:piRNA--*:5'UTR (+)--*:CDS (+)--*:intron--*:upstream--*:downstream	18
*:piRNA--*:5'UTR (+)--*:CDS (+)--*:intron--*:downstream	24
*:piRNA--*:5'UTR (+)--*:CDS (+)--*:downstream	1
*:piRNA--*:5'UTR (+)--*:gene (-)	10
*:piRNA--*:5'UTR (+)--*:gene (-)--*:intron	76
*:piRNA--*:5'UTR (+)--*:gene (-)--*:intron--*:upstream	29
*:piRNA--*:5'UTR (+)--*:gene (-)--*:intron--*:upstream--*:downstream	29
*:piRNA--*:5'UTR (+)--*:gene (-)--*:intron--*:downstream	39
*:piRNA--*:5'UTR (+)--*:gene (-)--*:upstream	2
*:piRNA--*:5'UTR (+)--*:intron	1260
*:piRNA--*:5'UTR (+)--*:intron--*:upstream	91
*:piRNA--*:5'UTR (+)--*:intron--*:upstream--*:downstream	155
*:piRNA--*:5'UTR (+)--*:intron--*:downstream	13
*:piRNA--*:5'UTR (+)--*:upstream	2
*:piRNA--*:CDS (+)	638
*:piRNA--*:CDS (+)--*:gene (-)	134
*:piRNA--*:CDS (+)--*:gene (-)--*:intron	1483
*:piRNA--*:CDS (+)--*:gene (-)--*:intron--*:upstream	831
*:piRNA--*:CDS (+)--*:gene (-)--*:intron--*:upstream--*:downstream	563
*:piRNA--*:CDS (+)--*:gene (-)--*:intron--*:downstream	1836
*:piRNA--*:CDS (+)--*:gene (-)--*:upstream	18
*:piRNA--*:CDS (+)--*:gene (-)--*:upstream--*:downstream	2
*:piRNA--*:CDS (+)--*:gene (-)--*:downstream	13
*:piRNA--*:CDS (+)--*:intron	7804
*:piRNA--*:CDS (+)--*:intron--*:upstream	325
*:piRNA--*:CDS (+)--*:intron--*:upstream--*:downstream	153
*:piRNA--*:CDS (+)--*:intron--*:downstream	167
*:piRNA--*:CDS (+)--*:upstream	108
*:piRNA--*:CDS (+)--*:upstream--*:downstream	2
*:piRNA--*:CDS (+)--*:downstream	12
*:piRNA--*:gene (-)	841
*:piRNA--*:gene (-)--*:intron	1037
*:piRNA--*:gene (-)--*:intron--*:upstream	569
*:piRNA--*:gene (-)--*:intron--*:upstream--*:downstream	419
*:piRNA--*:gene (-)--*:intron--*:downstream	667
*:piRNA--*:gene (-)--*:upstream	315
*:piRNA--*:gene (-)--*:upstream--*:downstream	4
*:piRNA--*:gene (-)--*:downstream	3
*:piRNA--*:intron	62554
*:piRNA--*:intron--*:upstream	293003
*:piRNA--*:intron--*:upstream--*:downstream	58702
*:piRNA--*:intron--*:downstream	741253
*:piRNA--*:upstream	16029
*:piRNA--*:upstream--*:downstream	9
*:piRNA--*:downstream	1671
*:lincRNA	33
*:lincRNA--*:miRNA--*:3'UTR (+)--*:intron	1
*:lincRNA--*:miRNA--*:CDS (+)--*:intron	1
*:lincRNA--*:miRNA--*:intron	1
*:lincRNA--*:3'UTR (+)	3
*:lincRNA--*:3'UTR (+)--*:CDS (+)--*:gene (-)--*:intron--*:downstream	1
*:lincRNA--*:3'UTR (+)--*:CDS (+)--*:intron	1
*:lincRNA--*:3'UTR (+)--*:gene (-)--*:intron	1
*:lincRNA--*:3'UTR (+)--*:gene (-)--*:intron--*:upstream	1
*:lincRNA--*:3'UTR (+)--*:intron--*:downstream	1
*:lincRNA--*:5'UTR (+)--*:CDS (+)--*:gene (-)--*:intron	7
*:lincRNA--*:5'UTR (+)--*:CDS (+)--*:gene (-)--*:intron--*:upstream	1
*:lincRNA--*:5'UTR (+)--*:CDS (+)--*:intron	8
*:lincRNA--*:CDS (+)	13
*:lincRNA--*:CDS (+)--*:gene (-)	2
*:lincRNA--*:CDS (+)--*:gene (-)--*:intron	7
*:lincRNA--*:CDS (+)--*:gene (-)--*:intron--*:upstream	1
*:lincRNA--*:CDS (+)--*:gene (-)--*:intron--*:upstream--*:downstream	1
*:lincRNA--*:CDS (+)--*:gene (-)--*:intron--*:downstream	2
*:lincRNA--*:CDS (+)--*:intron	17
*:lincRNA--*:CDS (+)--*:intron--*:upstream	5
*:lincRNA--*:CDS (+)--*:intron--*:downstream	1
*:lincRNA--*:CDS (+)--*:upstream	1
*:lincRNA--*:gene (-)	1
*:lincRNA--*:gene (-)--*:intron	1
*:lincRNA--*:gene (-)--*:intron--*:upstream	1
*:lincRNA--*:gene (-)--*:intron--*:downstream	1
*:lincRNA--*:intron	5
*:rRNA	64504
*:rRNA--*:miRNA	1
*:rRNA--*:miRNA--*:CDS (+)--*:gene (-)--*:intron	3
*:rRNA--*:miRNA--*:intron	1
*:rRNA--*:3'UTR (+)--*:5'UTR (+)--*:CDS (+)--*:gene (-)--*:intron	1
*:rRNA--*:3'UTR (+)--*:CDS (+)--*:gene (-)--*:intron	1
*:rRNA--*:CDS (+)--*:gene (-)--*:intron--*:upstream	1
*:rRNA--*:CDS (+)--*:gene (-)--*:intron--*:upstream--*:downstream	1
*:rRNA--*:CDS (+)--*:gene (-)--*:intron--*:downstream	1
*:rRNA--*:CDS (+)--*:intron	1
*:rRNA--*:gene (-)	1
*:rRNA--*:gene (-)--*:intron	2
*:rRNA--*:gene (-)--*:intron--*:downstream	2
*:rRNA--*:intron	34
*:rRNA--*:intron--*:upstream--*:downstream	1
*:rRNA--*:intron--*:downstream	1
*:rRNA--*:downstream	1
*:snRNA	47154
*:snRNA--*:3'UTR (+)--*:5'UTR (+)--*:gene (-)--*:intron--*:upstream--*:downstream	1
*:snRNA--*:3'UTR (+)--*:CDS (+)--*:gene (-)--*:intron--*:upstream	1
*:snRNA--*:3'UTR (+)--*:CDS (+)--*:intron	2
*:snRNA--*:3'UTR (+)--*:gene (-)--*:intron--*:upstream	1
*:snRNA--*:3'UTR (+)--*:intron	73
*:snRNA--*:5'UTR (+)	1
*:snRNA--*:5'UTR (+)--*:CDS (+)--*:gene (-)--*:intron	5
*:snRNA--*:5'UTR (+)--*:CDS (+)--*:gene (-)--*:intron--*:upstream	8
*:snRNA--*:5'UTR (+)--*:CDS (+)--*:intron	2
*:snRNA--*:5'UTR (+)--*:gene (-)--*:intron	2
*:snRNA--*:5'UTR (+)--*:gene (-)--*:intron--*:downstream	2
*:snRNA--*:5'UTR (+)--*:intron--*:downstream	1
*:snRNA--*:5'UTR (+)--*:downstream	1
*:snRNA--*:CDS (+)	81
*:snRNA--*:CDS (+)--*:gene (-)	2
*:snRNA--*:CDS (+)--*:gene (-)--*:intron	66
*:snRNA--*:CDS (+)--*:gene (-)--*:intron--*:upstream	11
*:snRNA--*:CDS (+)--*:gene (-)--*:intron--*:upstream--*:downstream	2
*:snRNA--*:CDS (+)--*:gene (-)--*:intron--*:downstream	253
*:snRNA--*:CDS (+)--*:intron	6
*:snRNA--*:CDS (+)--*:intron--*:upstream	3
*:snRNA--*:CDS (+)--*:intron--*:upstream--*:downstream	2
*:snRNA--*:CDS (+)--*:intron--*:downstream	1
*:snRNA--*:gene (-)	155
*:snRNA--*:gene (-)--*:intron	181
*:snRNA--*:gene (-)--*:intron--*:upstream	14
*:snRNA--*:gene (-)--*:intron--*:downstream	42
*:snRNA--*:gene (-)--*:upstream	1
*:snRNA--*:intron	508
*:snRNA--*:intron--*:upstream	4
*:snRNA--*:intron--*:downstream	2
*:snRNA--*:upstream	588
*:snRNA--*:downstream	1
*:snoRNA	22104
*:snoRNA--*:3'UTR (+)	6
*:snoRNA--*:3'UTR (+)--*:5'UTR (+)--*:gene (-)--*:intron--*:downstream	3
*:snoRNA--*:3'UTR (+)--*:CDS (+)--*:gene (-)--*:intron	3
*:snoRNA--*:3'UTR (+)--*:CDS (+)--*:gene (-)--*:intron--*:upstream	2
*:snoRNA--*:3'UTR (+)--*:CDS (+)--*:gene (-)--*:intron--*:upstream--*:downstream	2
*:snoRNA--*:3'UTR (+)--*:CDS (+)--*:gene (-)--*:intron--*:downstream	2
*:snoRNA--*:3'UTR (+)--*:CDS (+)--*:intron	2
*:snoRNA--*:3'UTR (+)--*:gene (-)--*:intron--*:upstream	1
*:snoRNA--*:3'UTR (+)--*:gene (-)--*:intron--*:downstream	1
*:snoRNA--*:3'UTR (+)--*:intron	1
*:snoRNA--*:3'UTR (+)--*:intron--*:downstream	1
*:snoRNA--*:5'UTR (+)--*:CDS (+)--*:gene (-)--*:intron--*:downstream	1
*:snoRNA--*:5'UTR (+)--*:gene (-)--*:intron--*:downstream	1
*:snoRNA--*:CDS (+)	12
*:snoRNA--*:CDS (+)--*:gene (-)--*:intron	13
*:snoRNA--*:CDS (+)--*:gene (-)--*:intron--*:upstream	1
*:snoRNA--*:CDS (+)--*:gene (-)--*:intron--*:downstream	8
*:snoRNA--*:CDS (+)--*:intron	38
*:snoRNA--*:CDS (+)--*:intron--*:upstream	4
*:snoRNA--*:CDS (+)--*:intron--*:downstream	3
*:snoRNA--*:gene (-)	9
*:snoRNA--*:gene (-)--*:intron	37
*:snoRNA--*:gene (-)--*:intron--*:upstream--*:downstream	1
*:snoRNA--*:gene (-)--*:intron--*:downstream	2
*:snoRNA--*:intron	219
*:snoRNA--*:intron--*:upstream	3
*:snoRNA--*:intron--*:downstream	11
*:snoRNA--*:upstream	4
*:snoRNA--*:downstream	21
*:miRNA	1701246
*:miRNA--*:3'UTR (+)	25
*:miRNA--*:3'UTR (+)--*:5'UTR (+)--*:CDS (+)--*:gene (-)--*:intron--*:downstream	1
*:miRNA--*:3'UTR (+)--*:5'UTR (+)--*:CDS (+)--*:intron--*:upstream--*:downstream	1
*:miRNA--*:3'UTR (+)--*:5'UTR (+)--*:gene (-)--*:intron--*:downstream	1
*:miRNA--*:3'UTR (+)--*:CDS (+)--*:gene (-)	2
*:miRNA--*:3'UTR (+)--*:CDS (+)--*:gene (-)--*:intron	12
*:miRNA--*:3'UTR (+)--*:CDS (+)--*:gene (-)--*:intron--*:upstream	1
*:miRNA--*:3'UTR (+)--*:CDS (+)--*:gene (-)--*:intron--*:upstream--*:downstream	3
*:miRNA--*:3'UTR (+)--*:CDS (+)--*:gene (-)--*:intron--*:downstream	7
*:miRNA--*:3'UTR (+)--*:CDS (+)--*:gene (-)--*:upstream	1
*:miRNA--*:3'UTR (+)--*:CDS (+)--*:intron	18
*:miRNA--*:3'UTR (+)--*:CDS (+)--*:intron--*:upstream	6
*:miRNA--*:3'UTR (+)--*:CDS (+)--*:intron--*:upstream--*:downstream	1
*:miRNA--*:3'UTR (+)--*:gene (-)	1
*:miRNA--*:3'UTR (+)--*:gene (-)--*:intron	12
*:miRNA--*:3'UTR (+)--*:gene (-)--*:intron--*:upstream	3
*:miRNA--*:3'UTR (+)--*:gene (-)--*:intron--*:upstream--*:downstream	3
*:miRNA--*:3'UTR (+)--*:gene (-)--*:intron--*:downstream	6
*:miRNA--*:3'UTR (+)--*:intron	76
*:miRNA--*:3'UTR (+)--*:intron--*:upstream	4
*:miRNA--*:3'UTR (+)--*:intron--*:upstream--*:downstream	3
*:miRNA--*:3'UTR (+)--*:intron--*:downstream	9
*:miRNA--*:5'UTR (+)	248
*:miRNA--*:5'UTR (+)--*:CDS (+)	1
*:miRNA--*:5'UTR (+)--*:CDS (+)--*:gene (-)--*:intron	49
*:miRNA--*:5'UTR (+)--*:CDS (+)--*:gene (-)--*:intron--*:upstream	5
*:miRNA--*:5'UTR (+)--*:CDS (+)--*:gene (-)--*:intron--*:upstream--*:downstream	2
*:miRNA--*:5'UTR (+)--*:CDS (+)--*:intron	2
*:miRNA--*:5'UTR (+)--*:gene (-)--*:intron	9
*:miRNA--*:5'UTR (+)--*:gene (-)--*:intron--*:upstream--*:downstream	1
*:miRNA--*:5'UTR (+)--*:intron	127
*:miRNA--*:5'UTR (+)--*:intron--*:upstream	13
*:miRNA--*:5'UTR (+)--*:intron--*:upstream--*:downstream	1
*:miRNA--*:CDS (+)	711
*:miRNA--*:CDS (+)--*:gene (-)	49
*:miRNA--*:CDS (+)--*:gene (-)--*:intron	5325
*:miRNA--*:CDS (+)--*:gene (-)--*:intron--*:upstream	23
*:miRNA--*:CDS (+)--*:gene (-)--*:intron--*:upstream--*:downstream	7
*:miRNA--*:CDS (+)--*:gene (-)--*:intron--*:downstream	25
*:miRNA--*:CDS (+)--*:gene (-)--*:downstream	4
*:miRNA--*:CDS (+)--*:intron	329
*:miRNA--*:CDS (+)--*:intron--*:upstream	21
*:miRNA--*:CDS (+)--*:intron--*:upstream--*:downstream	3
*:miRNA--*:CDS (+)--*:intron--*:downstream	6
*:miRNA--*:CDS (+)--*:upstream	1
*:miRNA--*:gene (-)	998
*:miRNA--*:gene (-)--*:intron	672
*:miRNA--*:gene (-)--*:intron--*:upstream	24
*:miRNA--*:gene (-)--*:intron--*:upstream--*:downstream	16
*:miRNA--*:gene (-)--*:intron--*:downstream	112
*:miRNA--*:gene (-)--*:upstream	1
*:miRNA--*:gene (-)--*:downstream	5
*:miRNA--*:intron	29633
*:miRNA--*:intron--*:upstream	180
*:miRNA--*:intron--*:upstream--*:downstream	13
*:miRNA--*:intron--*:downstream	209
*:miRNA--*:upstream	1107
*:miRNA--*:downstream	2265
*:3'UTR (+)	9208
*:3'UTR (+)--*:5'UTR (+)	5
*:3'UTR (+)--*:5'UTR (+)--*:CDS (+)--*:gene (-)--*:intron	17
*:3'UTR (+)--*:5'UTR (+)--*:CDS (+)--*:gene (-)--*:intron--*:upstream	17
*:3'UTR (+)--*:5'UTR (+)--*:CDS (+)--*:gene (-)--*:intron--*:upstream--*:downstream	18
*:3'UTR (+)--*:5'UTR (+)--*:CDS (+)--*:gene (-)--*:intron--*:downstream	13
*:3'UTR (+)--*:5'UTR (+)--*:CDS (+)--*:intron	5
*:3'UTR (+)--*:5'UTR (+)--*:CDS (+)--*:intron--*:upstream	4
*:3'UTR (+)--*:5'UTR (+)--*:CDS (+)--*:intron--*:upstream--*:downstream	9
*:3'UTR (+)--*:5'UTR (+)--*:CDS (+)--*:intron--*:downstream	1
*:3'UTR (+)--*:5'UTR (+)--*:gene (-)--*:intron	4
*:3'UTR (+)--*:5'UTR (+)--*:gene (-)--*:intron--*:upstream	2
*:3'UTR (+)--*:5'UTR (+)--*:gene (-)--*:intron--*:upstream--*:downstream	4
*:3'UTR (+)--*:5'UTR (+)--*:gene (-)--*:intron--*:downstream	1
*:3'UTR (+)--*:5'UTR (+)--*:intron	34
*:3'UTR (+)--*:5'UTR (+)--*:intron--*:upstream	14
*:3'UTR (+)--*:5'UTR (+)--*:intron--*:upstream--*:downstream	1
*:3'UTR (+)--*:5'UTR (+)--*:intron--*:downstream	3
*:3'UTR (+)--*:CDS (+)	55
*:3'UTR (+)--*:CDS (+)--*:gene (-)	7
*:3'UTR (+)--*:CDS (+)--*:gene (-)--*:intron	206
*:3'UTR (+)--*:CDS (+)--*:gene (-)--*:intron--*:upstream	124
*:3'UTR (+)--*:CDS (+)--*:gene (-)--*:intron--*:upstream--*:downstream	73
*:3'UTR (+)--*:CDS (+)--*:gene (-)--*:intron--*:downstream	88
*:3'UTR (+)--*:CDS (+)--*:gene (-)--*:upstream	2
*:3'UTR (+)--*:CDS (+)--*:gene (-)--*:downstream	1
*:3'UTR (+)--*:CDS (+)--*:intron	109
*:3'UTR (+)--*:CDS (+)--*:intron--*:upstream	28
*:3'UTR (+)--*:CDS (+)--*:intron--*:upstream--*:downstream	19
*:3'UTR (+)--*:CDS (+)--*:intron--*:downstream	20
*:3'UTR (+)--*:CDS (+)--*:upstream	1
*:3'UTR (+)--*:CDS (+)--*:downstream	1
*:3'UTR (+)--*:gene (-)	105
*:3'UTR (+)--*:gene (-)--*:intron	173
*:3'UTR (+)--*:gene (-)--*:intron--*:upstream	53
*:3'UTR (+)--*:gene (-)--*:intron--*:upstream--*:downstream	42
*:3'UTR (+)--*:gene (-)--*:intron--*:downstream	85
*:3'UTR (+)--*:gene (-)--*:upstream	5
*:3'UTR (+)--*:gene (-)--*:downstream	1
*:3'UTR (+)--*:intron	1409
*:3'UTR (+)--*:intron--*:upstream	167
*:3'UTR (+)--*:intron--*:upstream--*:downstream	65
*:3'UTR (+)--*:intron--*:downstream	2739
*:3'UTR (+)--*:upstream	23
*:3'UTR (+)--*:downstream	29
*:5'UTR (+)	2692
*:5'UTR (+)--*:CDS (+)	45
*:5'UTR (+)--*:CDS (+)--*:gene (-)	10
*:5'UTR (+)--*:CDS (+)--*:gene (-)--*:intron	169
*:5'UTR (+)--*:CDS (+)--*:gene (-)--*:intron--*:upstream	117
*:5'UTR (+)--*:CDS (+)--*:gene (-)--*:intron--*:upstream--*:downstream	46
*:5'UTR (+)--*:CDS (+)--*:gene (-)--*:intron--*:downstream	33
*:5'UTR (+)--*:CDS (+)--*:gene (-)--*:upstream	2
*:5'UTR (+)--*:CDS (+)--*:intron	87
*:5'UTR (+)--*:CDS (+)--*:intron--*:upstream	34
*:5'UTR (+)--*:CDS (+)--*:intron--*:upstream--*:downstream	1
*:5'UTR (+)--*:CDS (+)--*:intron--*:downstream	9
*:5'UTR (+)--*:CDS (+)--*:upstream	1
*:5'UTR (+)--*:gene (-)	26
*:5'UTR (+)--*:gene (-)--*:intron	118
*:5'UTR (+)--*:gene (-)--*:intron--*:upstream	24
*:5'UTR (+)--*:gene (-)--*:intron--*:upstream--*:downstream	10
*:5'UTR (+)--*:gene (-)--*:intron--*:downstream	12
*:5'UTR (+)--*:gene (-)--*:upstream	1
*:5'UTR (+)--*:intron	8251
*:5'UTR (+)--*:intron--*:upstream	134
*:5'UTR (+)--*:intron--*:upstream--*:downstream	44
*:5'UTR (+)--*:intron--*:downstream	30
*:5'UTR (+)--*:upstream	38
*:5'UTR (+)--*:downstream	2
*:CDS (+)	163675
*:CDS (+)--*:gene (-)	2591
*:CDS (+)--*:gene (-)--*:intron	1842
*:CDS (+)--*:gene (-)--*:intron--*:upstream	671
*:CDS (+)--*:gene (-)--*:intron--*:upstream--*:downstream	238
*:CDS (+)--*:gene (-)--*:intron--*:downstream	298
*:CDS (+)--*:gene (-)--*:upstream	130
*:CDS (+)--*:gene (-)--*:upstream--*:downstream	4
*:CDS (+)--*:gene (-)--*:downstream	26
*:CDS (+)--*:intron	42429
*:CDS (+)--*:intron--*:upstream	1702
*:CDS (+)--*:intron--*:upstream--*:downstream	54
*:CDS (+)--*:intron--*:downstream	684
*:CDS (+)--*:upstream	216
*:CDS (+)--*:upstream--*:downstream	12
*:CDS (+)--*:downstream	63
*:gene (-)	49150
*:gene (-)--*:intron	7447
*:gene (-)--*:intron--*:upstream	887
*:gene (-)--*:intron--*:upstream--*:downstream	171
*:gene (-)--*:intron--*:downstream	291
*:gene (-)--*:upstream	1158
*:gene (-)--*:upstream--*:downstream	4
*:gene (-)--*:downstream	75
*:intron	190298
*:intron--*:upstream	253517
*:intron--*:upstream--*:downstream	1426
*:intron--*:downstream	42962
*:upstream	550722
*:upstream--*:downstream	162
*:downstream	15364
