# Supplementary material for: mmannot: How to improve small–RNA annotation?
Source: PLoS One. 2020 May 28;15(5):e0231738. doi: 10.1371/journal.pone.0231738 (PMC7255610; doi:10.1371/journal.pone.0231738)
Supplement: S2 File — (GZ) [file pone.0231738.s002.gz › Data/Counts/DR/SRR1265742_bowtie.csv]

Type	SRR1265742_bowtie
*:pseudogene	76
*:pseudogene--*:piRNA	2
*:pseudogene--*:piRNA--*:lincRNA--*:CDS (+)--*:gene (-)	1
*:pseudogene--*:piRNA--*:3'UTR (+)--*:CDS (+)--*:gene (-)	1
*:pseudogene--*:piRNA--*:CDS (+)--*:intron	1
*:pseudogene--*:snoRNA--*:CDS (+)--*:gene (-)	1
*:pseudogene--*:miRNA--*:CDS (+)--*:gene (-)--*:intron	11
*:pseudogene--*:5'UTR (+)--*:CDS (+)--*:intron	1
*:pseudogene--*:CDS (+)	7
*:pseudogene--*:CDS (+)--*:gene (-)	7
*:pseudogene--*:CDS (+)--*:gene (-)--*:intron	10
*:pseudogene--*:CDS (+)--*:gene (-)--*:intron--*:upstream	2
*:pseudogene--*:CDS (+)--*:intron--*:upstream	614
*:pseudogene--*:gene (-)	4
*:pseudogene--*:gene (-)--*:intron	2
*:pseudogene--*:gene (-)--*:intron--*:upstream	1
*:pseudogene--*:intron	5
*:pseudogene--*:downstream	1
*:piRNA	1346374
*:piRNA--*:lincRNA	1
*:piRNA--*:lincRNA--*:3'UTR (+)--*:gene (-)--*:intron--*:downstream	1
*:piRNA--*:lincRNA--*:5'UTR (+)--*:CDS (+)--*:gene (-)--*:intron	1
*:piRNA--*:lincRNA--*:CDS (+)	1
*:piRNA--*:lincRNA--*:CDS (+)--*:gene (-)	8
*:piRNA--*:lincRNA--*:CDS (+)--*:gene (-)--*:intron	3
*:piRNA--*:lincRNA--*:CDS (+)--*:intron	7
*:piRNA--*:lincRNA--*:gene (-)--*:intron	1
*:piRNA--*:lincRNA--*:intron	1
*:piRNA--*:rRNA	43083
*:piRNA--*:rRNA--*:miRNA--*:intron	7
*:piRNA--*:rRNA--*:3'UTR (+)--*:CDS (+)--*:intron	7
*:piRNA--*:rRNA--*:3'UTR (+)--*:gene (-)--*:intron	10
*:piRNA--*:rRNA--*:3'UTR (+)--*:intron	1
*:piRNA--*:rRNA--*:5'UTR (+)	6
*:piRNA--*:rRNA--*:5'UTR (+)--*:CDS (+)	1
*:piRNA--*:rRNA--*:5'UTR (+)--*:CDS (+)--*:gene (-)--*:intron	1
*:piRNA--*:rRNA--*:5'UTR (+)--*:intron	16
*:piRNA--*:rRNA--*:CDS (+)	10
*:piRNA--*:rRNA--*:CDS (+)--*:gene (-)	9
*:piRNA--*:rRNA--*:CDS (+)--*:gene (-)--*:intron	2
*:piRNA--*:rRNA--*:CDS (+)--*:intron	18
*:piRNA--*:rRNA--*:CDS (+)--*:intron--*:downstream	1
*:piRNA--*:rRNA--*:gene (-)	16
*:piRNA--*:rRNA--*:gene (-)--*:intron	15
*:piRNA--*:rRNA--*:gene (-)--*:intron--*:upstream	256
*:piRNA--*:rRNA--*:intron	4082
*:piRNA--*:rRNA--*:intron--*:upstream	14
*:piRNA--*:rRNA--*:intron--*:downstream	16
*:piRNA--*:rRNA--*:downstream	2
*:piRNA--*:snRNA	39
*:piRNA--*:snRNA--*:3'UTR (+)--*:intron--*:downstream	1
*:piRNA--*:snRNA--*:CDS (+)--*:gene (-)--*:intron	2
*:piRNA--*:snRNA--*:CDS (+)--*:intron	1
*:piRNA--*:snRNA--*:intron	3
*:piRNA--*:snRNA--*:upstream	1
*:piRNA--*:snoRNA	22
*:piRNA--*:snoRNA--*:3'UTR (+)--*:CDS (+)--*:gene (-)--*:intron	1
*:piRNA--*:snoRNA--*:CDS (+)--*:intron	1
*:piRNA--*:snoRNA--*:gene (-)--*:intron	1
*:piRNA--*:snoRNA--*:intron	4
*:piRNA--*:miRNA	16837
*:piRNA--*:miRNA--*:3'UTR (+)	3
*:piRNA--*:miRNA--*:3'UTR (+)--*:gene (-)--*:intron	1
*:piRNA--*:miRNA--*:3'UTR (+)--*:intron	32
*:piRNA--*:miRNA--*:3'UTR (+)--*:intron--*:downstream	3
*:piRNA--*:miRNA--*:5'UTR (+)--*:CDS (+)--*:gene (-)--*:intron	7
*:piRNA--*:miRNA--*:5'UTR (+)--*:CDS (+)--*:intron	2
*:piRNA--*:miRNA--*:5'UTR (+)--*:CDS (+)--*:intron--*:downstream	1
*:piRNA--*:miRNA--*:CDS (+)	6
*:piRNA--*:miRNA--*:CDS (+)--*:gene (-)--*:intron	3
*:piRNA--*:miRNA--*:CDS (+)--*:gene (-)--*:intron--*:downstream	2
*:piRNA--*:miRNA--*:CDS (+)--*:intron	4
*:piRNA--*:miRNA--*:CDS (+)--*:intron--*:upstream	1
*:piRNA--*:miRNA--*:CDS (+)--*:intron--*:downstream	2
*:piRNA--*:miRNA--*:gene (-)	13
*:piRNA--*:miRNA--*:gene (-)--*:intron	14
*:piRNA--*:miRNA--*:gene (-)--*:intron--*:upstream	28
*:piRNA--*:miRNA--*:gene (-)--*:intron--*:downstream	8
*:piRNA--*:miRNA--*:intron	459
*:piRNA--*:miRNA--*:intron--*:upstream	10
*:piRNA--*:miRNA--*:intron--*:upstream--*:downstream	3
*:piRNA--*:miRNA--*:intron--*:downstream	5
*:piRNA--*:miRNA--*:upstream	2
*:piRNA--*:miRNA--*:downstream	4
*:piRNA--*:3'UTR (+)	55
*:piRNA--*:3'UTR (+)--*:5'UTR (+)--*:CDS (+)--*:gene (-)--*:intron--*:upstream	1
*:piRNA--*:3'UTR (+)--*:5'UTR (+)--*:intron	3
*:piRNA--*:3'UTR (+)--*:CDS (+)--*:gene (-)	6
*:piRNA--*:3'UTR (+)--*:CDS (+)--*:gene (-)--*:intron	65
*:piRNA--*:3'UTR (+)--*:CDS (+)--*:gene (-)--*:intron--*:upstream	6
*:piRNA--*:3'UTR (+)--*:CDS (+)--*:gene (-)--*:intron--*:upstream--*:downstream	1
*:piRNA--*:3'UTR (+)--*:CDS (+)--*:gene (-)--*:upstream	2
*:piRNA--*:3'UTR (+)--*:CDS (+)--*:intron	13
*:piRNA--*:3'UTR (+)--*:CDS (+)--*:intron--*:upstream	2
*:piRNA--*:3'UTR (+)--*:gene (-)	2
*:piRNA--*:3'UTR (+)--*:gene (-)--*:intron	8688
*:piRNA--*:3'UTR (+)--*:gene (-)--*:intron--*:upstream	20
*:piRNA--*:3'UTR (+)--*:gene (-)--*:intron--*:upstream--*:downstream	2
*:piRNA--*:3'UTR (+)--*:gene (-)--*:intron--*:downstream	123
*:piRNA--*:3'UTR (+)--*:gene (-)--*:downstream	1
*:piRNA--*:3'UTR (+)--*:intron	101
*:piRNA--*:3'UTR (+)--*:intron--*:upstream	153
*:piRNA--*:3'UTR (+)--*:intron--*:upstream--*:downstream	8
*:piRNA--*:3'UTR (+)--*:intron--*:downstream	610
*:piRNA--*:3'UTR (+)--*:upstream	2
*:piRNA--*:5'UTR (+)	66
*:piRNA--*:5'UTR (+)--*:CDS (+)	13
*:piRNA--*:5'UTR (+)--*:CDS (+)--*:gene (-)	1
*:piRNA--*:5'UTR (+)--*:CDS (+)--*:gene (-)--*:intron	6
*:piRNA--*:5'UTR (+)--*:CDS (+)--*:gene (-)--*:intron--*:upstream	6
*:piRNA--*:5'UTR (+)--*:CDS (+)--*:intron	10
*:piRNA--*:5'UTR (+)--*:CDS (+)--*:intron--*:upstream	5
*:piRNA--*:5'UTR (+)--*:CDS (+)--*:intron--*:upstream--*:downstream	61
*:piRNA--*:5'UTR (+)--*:CDS (+)--*:upstream	17
*:piRNA--*:5'UTR (+)--*:CDS (+)--*:upstream--*:downstream	15
*:piRNA--*:5'UTR (+)--*:CDS (+)--*:downstream	11
*:piRNA--*:5'UTR (+)--*:gene (-)	7
*:piRNA--*:5'UTR (+)--*:gene (-)--*:intron	11
*:piRNA--*:5'UTR (+)--*:gene (-)--*:intron--*:upstream	3
*:piRNA--*:5'UTR (+)--*:gene (-)--*:intron--*:downstream	2
*:piRNA--*:5'UTR (+)--*:gene (-)--*:upstream	1
*:piRNA--*:5'UTR (+)--*:intron	1603
*:piRNA--*:5'UTR (+)--*:intron--*:upstream	12
*:piRNA--*:5'UTR (+)--*:intron--*:upstream--*:downstream	6
*:piRNA--*:5'UTR (+)--*:intron--*:downstream	1
*:piRNA--*:5'UTR (+)--*:upstream	3
*:piRNA--*:5'UTR (+)--*:upstream--*:downstream	1
*:piRNA--*:5'UTR (+)--*:downstream	10
*:piRNA--*:CDS (+)	634
*:piRNA--*:CDS (+)--*:gene (-)	270
*:piRNA--*:CDS (+)--*:gene (-)--*:intron	693
*:piRNA--*:CDS (+)--*:gene (-)--*:intron--*:upstream	35
*:piRNA--*:CDS (+)--*:gene (-)--*:intron--*:downstream	37
*:piRNA--*:CDS (+)--*:gene (-)--*:upstream	7
*:piRNA--*:CDS (+)--*:gene (-)--*:downstream	11
*:piRNA--*:CDS (+)--*:intron	2627
*:piRNA--*:CDS (+)--*:intron--*:upstream	127
*:piRNA--*:CDS (+)--*:intron--*:upstream--*:downstream	76
*:piRNA--*:CDS (+)--*:intron--*:downstream	32
*:piRNA--*:CDS (+)--*:upstream	161
*:piRNA--*:CDS (+)--*:upstream--*:downstream	2
*:piRNA--*:CDS (+)--*:downstream	2
*:piRNA--*:gene (-)	251
*:piRNA--*:gene (-)--*:intron	1192
*:piRNA--*:gene (-)--*:intron--*:upstream	67
*:piRNA--*:gene (-)--*:intron--*:upstream--*:downstream	12
*:piRNA--*:gene (-)--*:intron--*:downstream	46
*:piRNA--*:gene (-)--*:upstream	17
*:piRNA--*:gene (-)--*:downstream	2
*:piRNA--*:intron	58154
*:piRNA--*:intron--*:upstream	6380
*:piRNA--*:intron--*:upstream--*:downstream	86
*:piRNA--*:intron--*:downstream	14467
*:piRNA--*:upstream	5270
*:piRNA--*:upstream--*:downstream	9
*:piRNA--*:downstream	305
*:lincRNA	50
*:lincRNA--*:miRNA	5
*:lincRNA--*:miRNA--*:CDS (+)--*:intron	4
*:lincRNA--*:miRNA--*:intron	2
*:lincRNA--*:miRNA--*:upstream	1
*:lincRNA--*:3'UTR (+)	2
*:lincRNA--*:3'UTR (+)--*:CDS (+)--*:gene (-)--*:intron	1
*:lincRNA--*:3'UTR (+)--*:gene (-)--*:intron--*:downstream	1
*:lincRNA--*:3'UTR (+)--*:intron--*:downstream	1
*:lincRNA--*:5'UTR (+)--*:CDS (+)--*:gene (-)--*:intron	5
*:lincRNA--*:CDS (+)	7
*:lincRNA--*:CDS (+)--*:gene (-)	3
*:lincRNA--*:CDS (+)--*:gene (-)--*:intron	3
*:lincRNA--*:CDS (+)--*:intron	3
*:lincRNA--*:gene (-)	2
*:lincRNA--*:gene (-)--*:intron	1
*:lincRNA--*:gene (-)--*:intron--*:upstream	2
*:lincRNA--*:intron	10
*:lincRNA--*:intron--*:upstream	1
*:rRNA	37363
*:rRNA--*:3'UTR (+)--*:5'UTR (+)--*:CDS (+)--*:intron	1
*:rRNA--*:3'UTR (+)--*:intron	1
*:rRNA--*:5'UTR (+)	1
*:rRNA--*:CDS (+)	11
*:rRNA--*:gene (-)	1
*:rRNA--*:intron	52
*:rRNA--*:intron--*:downstream	2
*:rRNA--*:upstream	1
*:rRNA--*:downstream	1
*:snRNA	30504
*:snRNA--*:3'UTR (+)--*:gene (-)--*:intron	1
*:snRNA--*:3'UTR (+)--*:gene (-)--*:intron--*:upstream	1
*:snRNA--*:3'UTR (+)--*:intron	4
*:snRNA--*:5'UTR (+)--*:CDS (+)	4
*:snRNA--*:CDS (+)	58
*:snRNA--*:CDS (+)--*:gene (-)	1
*:snRNA--*:CDS (+)--*:gene (-)--*:intron	3
*:snRNA--*:CDS (+)--*:gene (-)--*:intron--*:upstream	1
*:snRNA--*:CDS (+)--*:intron	278
*:snRNA--*:gene (-)	83
*:snRNA--*:gene (-)--*:intron	11
*:snRNA--*:gene (-)--*:intron--*:upstream	2
*:snRNA--*:gene (-)--*:intron--*:downstream	9
*:snRNA--*:intron	36
*:snRNA--*:intron--*:upstream	4
*:snRNA--*:upstream	351
*:snoRNA	31478
*:snoRNA--*:3'UTR (+)--*:5'UTR (+)--*:gene (-)--*:intron	1
*:snoRNA--*:3'UTR (+)--*:CDS (+)--*:intron--*:upstream	3
*:snoRNA--*:3'UTR (+)--*:intron	10
*:snoRNA--*:3'UTR (+)--*:intron--*:upstream	1
*:snoRNA--*:3'UTR (+)--*:intron--*:downstream	1
*:snoRNA--*:CDS (+)	4
*:snoRNA--*:CDS (+)--*:gene (-)--*:intron	2
*:snoRNA--*:CDS (+)--*:gene (-)--*:intron--*:downstream	2
*:snoRNA--*:CDS (+)--*:intron	10
*:snoRNA--*:CDS (+)--*:intron--*:upstream	1
*:snoRNA--*:gene (-)	7
*:snoRNA--*:gene (-)--*:intron	48
*:snoRNA--*:gene (-)--*:intron--*:upstream	2
*:snoRNA--*:gene (-)--*:intron--*:downstream	1
*:snoRNA--*:intron	437
*:snoRNA--*:intron--*:upstream	5
*:snoRNA--*:intron--*:upstream--*:downstream	10
*:snoRNA--*:intron--*:downstream	43
*:snoRNA--*:upstream	3
*:snoRNA--*:downstream	2
*:miRNA	7370394
*:miRNA--*:3'UTR (+)	88
*:miRNA--*:3'UTR (+)--*:5'UTR (+)--*:CDS (+)--*:gene (-)--*:intron	1
*:miRNA--*:3'UTR (+)--*:5'UTR (+)--*:intron	1
*:miRNA--*:3'UTR (+)--*:CDS (+)--*:gene (-)--*:intron	1
*:miRNA--*:3'UTR (+)--*:CDS (+)--*:gene (-)--*:intron--*:upstream	1
*:miRNA--*:3'UTR (+)--*:CDS (+)--*:gene (-)--*:intron--*:downstream	1
*:miRNA--*:3'UTR (+)--*:CDS (+)--*:intron	1
*:miRNA--*:3'UTR (+)--*:CDS (+)--*:intron--*:downstream	1
*:miRNA--*:3'UTR (+)--*:gene (-)	4
*:miRNA--*:3'UTR (+)--*:gene (-)--*:intron	4
*:miRNA--*:3'UTR (+)--*:gene (-)--*:intron--*:upstream	10
*:miRNA--*:3'UTR (+)--*:gene (-)--*:intron--*:downstream	2
*:miRNA--*:3'UTR (+)--*:intron	87
*:miRNA--*:3'UTR (+)--*:intron--*:upstream	12
*:miRNA--*:3'UTR (+)--*:intron--*:downstream	20
*:miRNA--*:3'UTR (+)--*:downstream	2
*:miRNA--*:5'UTR (+)	17
*:miRNA--*:5'UTR (+)--*:CDS (+)--*:intron	2
*:miRNA--*:5'UTR (+)--*:gene (-)--*:intron	3
*:miRNA--*:5'UTR (+)--*:intron	16
*:miRNA--*:CDS (+)	508
*:miRNA--*:CDS (+)--*:gene (-)	13
*:miRNA--*:CDS (+)--*:gene (-)--*:intron	898
*:miRNA--*:CDS (+)--*:gene (-)--*:intron--*:upstream	1
*:miRNA--*:CDS (+)--*:gene (-)--*:intron--*:downstream	13
*:miRNA--*:CDS (+)--*:gene (-)--*:upstream	1
*:miRNA--*:CDS (+)--*:gene (-)--*:downstream	1
*:miRNA--*:CDS (+)--*:intron	242
*:miRNA--*:CDS (+)--*:intron--*:upstream	37
*:miRNA--*:CDS (+)--*:intron--*:downstream	6
*:miRNA--*:CDS (+)--*:upstream	1
*:miRNA--*:CDS (+)--*:downstream	4
*:miRNA--*:gene (-)	4945
*:miRNA--*:gene (-)--*:intron	647
*:miRNA--*:gene (-)--*:intron--*:upstream	16
*:miRNA--*:gene (-)--*:intron--*:upstream--*:downstream	1
*:miRNA--*:gene (-)--*:intron--*:downstream	143
*:miRNA--*:gene (-)--*:upstream	16
*:miRNA--*:gene (-)--*:downstream	173
*:miRNA--*:intron	111093
*:miRNA--*:intron--*:upstream	270
*:miRNA--*:intron--*:upstream--*:downstream	6
*:miRNA--*:intron--*:downstream	144
*:miRNA--*:upstream	96
*:miRNA--*:upstream--*:downstream	2
*:miRNA--*:downstream	570
*:3'UTR (+)	6585
*:3'UTR (+)--*:5'UTR (+)	2
*:3'UTR (+)--*:5'UTR (+)--*:CDS (+)--*:gene (-)--*:intron	1
*:3'UTR (+)--*:5'UTR (+)--*:gene (-)	1
*:3'UTR (+)--*:5'UTR (+)--*:gene (-)--*:intron	2
*:3'UTR (+)--*:5'UTR (+)--*:intron	4
*:3'UTR (+)--*:5'UTR (+)--*:intron--*:upstream	1
*:3'UTR (+)--*:5'UTR (+)--*:intron--*:downstream	2
*:3'UTR (+)--*:CDS (+)	21
*:3'UTR (+)--*:CDS (+)--*:gene (-)	19
*:3'UTR (+)--*:CDS (+)--*:gene (-)--*:intron	40
*:3'UTR (+)--*:CDS (+)--*:gene (-)--*:intron--*:upstream	7
*:3'UTR (+)--*:CDS (+)--*:gene (-)--*:intron--*:upstream--*:downstream	1
*:3'UTR (+)--*:CDS (+)--*:gene (-)--*:intron--*:downstream	5
*:3'UTR (+)--*:CDS (+)--*:gene (-)--*:downstream	1
*:3'UTR (+)--*:CDS (+)--*:intron	38
*:3'UTR (+)--*:CDS (+)--*:intron--*:upstream	7
*:3'UTR (+)--*:CDS (+)--*:intron--*:downstream	5
*:3'UTR (+)--*:CDS (+)--*:upstream	5
*:3'UTR (+)--*:CDS (+)--*:downstream	1
*:3'UTR (+)--*:gene (-)	32
*:3'UTR (+)--*:gene (-)--*:intron	137
*:3'UTR (+)--*:gene (-)--*:intron--*:upstream	9
*:3'UTR (+)--*:gene (-)--*:intron--*:upstream--*:downstream	6
*:3'UTR (+)--*:gene (-)--*:intron--*:downstream	61
*:3'UTR (+)--*:gene (-)--*:downstream	5
*:3'UTR (+)--*:intron	2008
*:3'UTR (+)--*:intron--*:upstream	99
*:3'UTR (+)--*:intron--*:upstream--*:downstream	8
*:3'UTR (+)--*:intron--*:downstream	2401
*:3'UTR (+)--*:upstream	26
*:3'UTR (+)--*:downstream	23
*:5'UTR (+)	3766
*:5'UTR (+)--*:CDS (+)	37
*:5'UTR (+)--*:CDS (+)--*:gene (-)	9
*:5'UTR (+)--*:CDS (+)--*:gene (-)--*:intron	23
*:5'UTR (+)--*:CDS (+)--*:gene (-)--*:intron--*:upstream	4
*:5'UTR (+)--*:CDS (+)--*:gene (-)--*:intron--*:upstream--*:downstream	2
*:5'UTR (+)--*:CDS (+)--*:gene (-)--*:intron--*:downstream	4
*:5'UTR (+)--*:CDS (+)--*:gene (-)--*:upstream	1
*:5'UTR (+)--*:CDS (+)--*:intron	30
*:5'UTR (+)--*:CDS (+)--*:intron--*:upstream	3
*:5'UTR (+)--*:CDS (+)--*:intron--*:downstream	2
*:5'UTR (+)--*:CDS (+)--*:upstream	1
*:5'UTR (+)--*:CDS (+)--*:downstream	18
*:5'UTR (+)--*:gene (-)	15
*:5'UTR (+)--*:gene (-)--*:intron	90
*:5'UTR (+)--*:gene (-)--*:intron--*:upstream	12
*:5'UTR (+)--*:gene (-)--*:intron--*:downstream	1
*:5'UTR (+)--*:gene (-)--*:upstream	2
*:5'UTR (+)--*:intron	6845
*:5'UTR (+)--*:intron--*:upstream	402
*:5'UTR (+)--*:intron--*:downstream	14
*:5'UTR (+)--*:upstream	148
*:5'UTR (+)--*:downstream	2
*:CDS (+)	73452
*:CDS (+)--*:gene (-)	914
*:CDS (+)--*:gene (-)--*:intron	1969
*:CDS (+)--*:gene (-)--*:intron--*:upstream	121
*:CDS (+)--*:gene (-)--*:intron--*:upstream--*:downstream	30
*:CDS (+)--*:gene (-)--*:intron--*:downstream	49
*:CDS (+)--*:gene (-)--*:upstream	19
*:CDS (+)--*:gene (-)--*:downstream	44
*:CDS (+)--*:intron	17470
*:CDS (+)--*:intron--*:upstream	171
*:CDS (+)--*:intron--*:upstream--*:downstream	25
*:CDS (+)--*:intron--*:downstream	187
*:CDS (+)--*:upstream	203
*:CDS (+)--*:upstream--*:downstream	5
*:CDS (+)--*:downstream	48
*:gene (-)	43884
*:gene (-)--*:intron	12350
*:gene (-)--*:intron--*:upstream	308
*:gene (-)--*:intron--*:upstream--*:downstream	90
*:gene (-)--*:intron--*:downstream	218
*:gene (-)--*:upstream	101
*:gene (-)--*:upstream--*:downstream	8
*:gene (-)--*:downstream	55
*:intron	254126
*:intron--*:upstream	133640
*:intron--*:upstream--*:downstream	246
*:intron--*:downstream	34524
*:upstream	322142
*:upstream--*:downstream	1345
*:downstream	20411
