# Supplementary material for: mmannot: How to improve small–RNA annotation?
Source: PLoS One. 2020 May 28;15(5):e0231738. doi: 10.1371/journal.pone.0231738 (PMC7255610; doi:10.1371/journal.pone.0231738)
Supplement: S2 File — (GZ) [file pone.0231738.s002.gz › Data/Counts/DR/SRR1265739_rev.csv]

Type	SRR1265739
*:pseudogene	398
*:pseudogene--*:piRNA	1
*:pseudogene--*:piRNA--*:rRNA--*:3'UTR (+)--*:CDS (+)--*:gene (-)--*:intron--*:upstream--*:downstream	4
*:pseudogene--*:piRNA--*:snRNA--*:3'UTR (+)--*:CDS (+)--*:gene (-)--*:intron	1
*:pseudogene--*:piRNA--*:snoRNA--*:3'UTR (+)--*:CDS (+)--*:gene (-)--*:intron	2
*:pseudogene--*:piRNA--*:miRNA--*:3'UTR (+)--*:5'UTR (+)--*:CDS (+)--*:gene (-)--*:intron--*:upstream--*:downstream	1
*:pseudogene--*:piRNA--*:miRNA--*:3'UTR (+)--*:CDS (+)--*:gene (-)--*:intron--*:upstream--*:downstream	1
*:pseudogene--*:piRNA--*:miRNA--*:gene (-)--*:intron--*:upstream--*:downstream	1
*:pseudogene--*:piRNA--*:3'UTR (+)--*:5'UTR (+)--*:CDS (+)--*:gene (-)--*:intron--*:upstream	4
*:pseudogene--*:piRNA--*:3'UTR (+)--*:5'UTR (+)--*:CDS (+)--*:gene (-)--*:intron--*:upstream--*:downstream	5
*:pseudogene--*:piRNA--*:3'UTR (+)--*:5'UTR (+)--*:CDS (+)--*:gene (-)--*:intron--*:downstream	1
*:pseudogene--*:piRNA--*:3'UTR (+)--*:CDS (+)--*:gene (-)--*:intron	2
*:pseudogene--*:piRNA--*:3'UTR (+)--*:CDS (+)--*:gene (-)--*:intron--*:upstream	12
*:pseudogene--*:piRNA--*:3'UTR (+)--*:CDS (+)--*:gene (-)--*:intron--*:upstream--*:downstream	19
*:pseudogene--*:piRNA--*:3'UTR (+)--*:gene (-)--*:intron--*:upstream	1
*:pseudogene--*:piRNA--*:3'UTR (+)--*:gene (-)--*:intron--*:upstream--*:downstream	1
*:pseudogene--*:piRNA--*:3'UTR (+)--*:gene (-)--*:intron--*:downstream	2
*:pseudogene--*:piRNA--*:5'UTR (+)--*:CDS (+)--*:gene (-)--*:intron	2
*:pseudogene--*:piRNA--*:5'UTR (+)--*:CDS (+)--*:gene (-)--*:intron--*:upstream	7
*:pseudogene--*:piRNA--*:5'UTR (+)--*:CDS (+)--*:gene (-)--*:intron--*:upstream--*:downstream	5
*:pseudogene--*:piRNA--*:5'UTR (+)--*:CDS (+)--*:gene (-)--*:intron--*:downstream	1
*:pseudogene--*:piRNA--*:5'UTR (+)--*:gene (-)--*:intron	1
*:pseudogene--*:piRNA--*:5'UTR (+)--*:intron	1
*:pseudogene--*:piRNA--*:CDS (+)	1
*:pseudogene--*:piRNA--*:CDS (+)--*:gene (-)--*:intron	17
*:pseudogene--*:piRNA--*:CDS (+)--*:gene (-)--*:intron--*:upstream	9
*:pseudogene--*:piRNA--*:CDS (+)--*:gene (-)--*:intron--*:upstream--*:downstream	20
*:pseudogene--*:piRNA--*:CDS (+)--*:gene (-)--*:intron--*:downstream	4
*:pseudogene--*:piRNA--*:CDS (+)--*:intron	25
*:pseudogene--*:piRNA--*:gene (-)	1
*:pseudogene--*:piRNA--*:gene (-)--*:intron	9
*:pseudogene--*:piRNA--*:gene (-)--*:intron--*:upstream--*:downstream	6
*:pseudogene--*:piRNA--*:intron	13
*:pseudogene--*:piRNA--*:intron--*:upstream	1
*:pseudogene--*:snoRNA--*:CDS (+)--*:gene (-)--*:intron	2
*:pseudogene--*:miRNA--*:CDS (+)	1
*:pseudogene--*:miRNA--*:CDS (+)--*:gene (-)--*:intron	65
*:pseudogene--*:miRNA--*:CDS (+)--*:gene (-)--*:intron--*:downstream	27
*:pseudogene--*:miRNA--*:CDS (+)--*:intron	3
*:pseudogene--*:miRNA--*:gene (-)--*:intron	1
*:pseudogene--*:miRNA--*:gene (-)--*:upstream	1
*:pseudogene--*:3'UTR (+)--*:5'UTR (+)--*:gene (-)--*:intron--*:upstream	1
*:pseudogene--*:3'UTR (+)--*:CDS (+)--*:gene (-)--*:intron--*:upstream--*:downstream	1
*:pseudogene--*:3'UTR (+)--*:CDS (+)--*:intron--*:upstream	2
*:pseudogene--*:3'UTR (+)--*:gene (-)--*:intron	1
*:pseudogene--*:3'UTR (+)--*:gene (-)--*:intron--*:upstream--*:downstream	1
*:pseudogene--*:3'UTR (+)--*:intron--*:downstream	1
*:pseudogene--*:5'UTR (+)--*:CDS (+)--*:gene (-)--*:intron	6
*:pseudogene--*:5'UTR (+)--*:CDS (+)--*:gene (-)--*:intron--*:upstream	1
*:pseudogene--*:5'UTR (+)--*:CDS (+)--*:gene (-)--*:intron--*:downstream	1
*:pseudogene--*:5'UTR (+)--*:CDS (+)--*:intron--*:upstream	1
*:pseudogene--*:5'UTR (+)--*:gene (-)	1
*:pseudogene--*:5'UTR (+)--*:gene (-)--*:intron--*:upstream	1
*:pseudogene--*:CDS (+)	15
*:pseudogene--*:CDS (+)--*:gene (-)	2
*:pseudogene--*:CDS (+)--*:gene (-)--*:intron	8
*:pseudogene--*:CDS (+)--*:gene (-)--*:intron--*:upstream	16
*:pseudogene--*:CDS (+)--*:gene (-)--*:intron--*:upstream--*:downstream	1
*:pseudogene--*:CDS (+)--*:gene (-)--*:intron--*:downstream	2
*:pseudogene--*:CDS (+)--*:intron	16
*:pseudogene--*:CDS (+)--*:intron--*:upstream	7
*:pseudogene--*:CDS (+)--*:intron--*:downstream	1
*:pseudogene--*:gene (-)	3
*:pseudogene--*:gene (-)--*:intron	6
*:pseudogene--*:gene (-)--*:intron--*:upstream	8
*:pseudogene--*:gene (-)--*:intron--*:downstream	1
*:pseudogene--*:intron	6
*:pseudogene--*:intron--*:upstream	1
*:pseudogene--*:intron--*:upstream--*:downstream	1
*:pseudogene--*:intron--*:downstream	1
*:pseudogene--*:downstream	1
*:piRNA	2135048
*:piRNA--*:lincRNA--*:miRNA--*:5'UTR (+)--*:CDS (+)--*:gene (-)--*:intron--*:downstream	1
*:piRNA--*:lincRNA--*:miRNA--*:CDS (+)--*:gene (-)--*:intron--*:upstream	16
*:piRNA--*:lincRNA--*:miRNA--*:CDS (+)--*:gene (-)--*:intron--*:upstream--*:downstream	1
*:piRNA--*:lincRNA--*:miRNA--*:gene (-)--*:intron--*:downstream	2
*:piRNA--*:lincRNA--*:3'UTR (+)--*:5'UTR (+)--*:CDS (+)--*:gene (-)--*:intron	1
*:piRNA--*:lincRNA--*:3'UTR (+)--*:5'UTR (+)--*:CDS (+)--*:gene (-)--*:intron--*:upstream--*:downstream	6
*:piRNA--*:lincRNA--*:3'UTR (+)--*:5'UTR (+)--*:CDS (+)--*:gene (-)--*:intron--*:downstream	4
*:piRNA--*:lincRNA--*:3'UTR (+)--*:5'UTR (+)--*:CDS (+)--*:intron	1
*:piRNA--*:lincRNA--*:3'UTR (+)--*:5'UTR (+)--*:CDS (+)--*:intron--*:upstream--*:downstream	4
*:piRNA--*:lincRNA--*:3'UTR (+)--*:5'UTR (+)--*:CDS (+)--*:intron--*:downstream	16
*:piRNA--*:lincRNA--*:3'UTR (+)--*:CDS (+)--*:gene (-)--*:intron--*:upstream	4
*:piRNA--*:lincRNA--*:3'UTR (+)--*:CDS (+)--*:gene (-)--*:intron--*:upstream--*:downstream	8
*:piRNA--*:lincRNA--*:3'UTR (+)--*:CDS (+)--*:gene (-)--*:intron--*:downstream	6
*:piRNA--*:lincRNA--*:3'UTR (+)--*:CDS (+)--*:intron	10
*:piRNA--*:lincRNA--*:3'UTR (+)--*:CDS (+)--*:intron--*:upstream	1
*:piRNA--*:lincRNA--*:3'UTR (+)--*:CDS (+)--*:intron--*:upstream--*:downstream	8
*:piRNA--*:lincRNA--*:3'UTR (+)--*:CDS (+)--*:intron--*:downstream	4
*:piRNA--*:lincRNA--*:3'UTR (+)--*:gene (-)--*:intron--*:upstream	1
*:piRNA--*:lincRNA--*:3'UTR (+)--*:gene (-)--*:intron--*:upstream--*:downstream	1
*:piRNA--*:lincRNA--*:5'UTR (+)--*:CDS (+)--*:gene (-)--*:intron	13
*:piRNA--*:lincRNA--*:5'UTR (+)--*:CDS (+)--*:gene (-)--*:intron--*:upstream	6
*:piRNA--*:lincRNA--*:5'UTR (+)--*:CDS (+)--*:gene (-)--*:intron--*:upstream--*:downstream	1
*:piRNA--*:lincRNA--*:5'UTR (+)--*:CDS (+)--*:intron	10
*:piRNA--*:lincRNA--*:5'UTR (+)--*:CDS (+)--*:intron--*:upstream	3
*:piRNA--*:lincRNA--*:5'UTR (+)--*:CDS (+)--*:intron--*:upstream--*:downstream	3
*:piRNA--*:lincRNA--*:5'UTR (+)--*:CDS (+)--*:intron--*:downstream	2
*:piRNA--*:lincRNA--*:CDS (+)	5
*:piRNA--*:lincRNA--*:CDS (+)--*:gene (-)	1
*:piRNA--*:lincRNA--*:CDS (+)--*:gene (-)--*:intron	6
*:piRNA--*:lincRNA--*:CDS (+)--*:gene (-)--*:intron--*:upstream	6
*:piRNA--*:lincRNA--*:CDS (+)--*:gene (-)--*:intron--*:upstream--*:downstream	2
*:piRNA--*:lincRNA--*:CDS (+)--*:gene (-)--*:intron--*:downstream	1
*:piRNA--*:lincRNA--*:CDS (+)--*:gene (-)--*:downstream	2
*:piRNA--*:lincRNA--*:CDS (+)--*:intron	12
*:piRNA--*:lincRNA--*:CDS (+)--*:intron--*:upstream	7
*:piRNA--*:lincRNA--*:CDS (+)--*:intron--*:upstream--*:downstream	12
*:piRNA--*:lincRNA--*:CDS (+)--*:intron--*:downstream	2
*:piRNA--*:lincRNA--*:CDS (+)--*:downstream	1
*:piRNA--*:lincRNA--*:gene (-)--*:intron	3
*:piRNA--*:lincRNA--*:gene (-)--*:intron--*:upstream	1
*:piRNA--*:lincRNA--*:gene (-)--*:intron--*:upstream--*:downstream	3
*:piRNA--*:lincRNA--*:gene (-)--*:intron--*:downstream	1
*:piRNA--*:lincRNA--*:intron	3
*:piRNA--*:lincRNA--*:intron--*:upstream	1
*:piRNA--*:rRNA	48787
*:piRNA--*:rRNA--*:snRNA--*:3'UTR (+)--*:5'UTR (+)--*:CDS (+)--*:gene (-)--*:intron--*:upstream--*:downstream	1
*:piRNA--*:rRNA--*:miRNA--*:3'UTR (+)--*:5'UTR (+)--*:CDS (+)--*:gene (-)--*:intron--*:upstream--*:downstream	1
*:piRNA--*:rRNA--*:miRNA--*:3'UTR (+)--*:CDS (+)--*:gene (-)--*:intron--*:upstream--*:downstream	1
*:piRNA--*:rRNA--*:miRNA--*:CDS (+)--*:gene (-)--*:intron--*:upstream	2
*:piRNA--*:rRNA--*:miRNA--*:CDS (+)--*:intron	15
*:piRNA--*:rRNA--*:3'UTR (+)--*:5'UTR (+)--*:CDS (+)--*:gene (-)--*:intron--*:upstream	10
*:piRNA--*:rRNA--*:3'UTR (+)--*:5'UTR (+)--*:CDS (+)--*:gene (-)--*:intron--*:upstream--*:downstream	15
*:piRNA--*:rRNA--*:3'UTR (+)--*:5'UTR (+)--*:CDS (+)--*:gene (-)--*:intron--*:downstream	1
*:piRNA--*:rRNA--*:3'UTR (+)--*:5'UTR (+)--*:gene (-)--*:intron--*:upstream	1
*:piRNA--*:rRNA--*:3'UTR (+)--*:5'UTR (+)--*:intron	2
*:piRNA--*:rRNA--*:3'UTR (+)--*:CDS (+)--*:gene (-)--*:intron	24
*:piRNA--*:rRNA--*:3'UTR (+)--*:CDS (+)--*:gene (-)--*:intron--*:upstream	1
*:piRNA--*:rRNA--*:3'UTR (+)--*:CDS (+)--*:gene (-)--*:intron--*:upstream--*:downstream	13
*:piRNA--*:rRNA--*:3'UTR (+)--*:CDS (+)--*:gene (-)--*:intron--*:downstream	1
*:piRNA--*:rRNA--*:3'UTR (+)--*:CDS (+)--*:intron	63
*:piRNA--*:rRNA--*:3'UTR (+)--*:CDS (+)--*:intron--*:downstream	6
*:piRNA--*:rRNA--*:3'UTR (+)--*:gene (-)--*:intron	6
*:piRNA--*:rRNA--*:3'UTR (+)--*:gene (-)--*:intron--*:upstream	4
*:piRNA--*:rRNA--*:3'UTR (+)--*:gene (-)--*:intron--*:upstream--*:downstream	7
*:piRNA--*:rRNA--*:3'UTR (+)--*:gene (-)--*:intron--*:downstream	5
*:piRNA--*:rRNA--*:3'UTR (+)--*:intron	7
*:piRNA--*:rRNA--*:3'UTR (+)--*:intron--*:upstream	22
*:piRNA--*:rRNA--*:3'UTR (+)--*:intron--*:downstream	1
*:piRNA--*:rRNA--*:5'UTR (+)	1
*:piRNA--*:rRNA--*:5'UTR (+)--*:CDS (+)--*:gene (-)--*:intron	6
*:piRNA--*:rRNA--*:5'UTR (+)--*:CDS (+)--*:gene (-)--*:intron--*:upstream	7
*:piRNA--*:rRNA--*:5'UTR (+)--*:CDS (+)--*:gene (-)--*:intron--*:upstream--*:downstream	5
*:piRNA--*:rRNA--*:5'UTR (+)--*:CDS (+)--*:gene (-)--*:intron--*:downstream	7
*:piRNA--*:rRNA--*:5'UTR (+)--*:CDS (+)--*:intron	9
*:piRNA--*:rRNA--*:5'UTR (+)--*:CDS (+)--*:intron--*:upstream	1
*:piRNA--*:rRNA--*:5'UTR (+)--*:gene (-)--*:intron	33
*:piRNA--*:rRNA--*:5'UTR (+)--*:gene (-)--*:intron--*:upstream	15
*:piRNA--*:rRNA--*:5'UTR (+)--*:intron	16
*:piRNA--*:rRNA--*:5'UTR (+)--*:intron--*:upstream	10
*:piRNA--*:rRNA--*:CDS (+)	23
*:piRNA--*:rRNA--*:CDS (+)--*:gene (-)	21
*:piRNA--*:rRNA--*:CDS (+)--*:gene (-)--*:intron	38
*:piRNA--*:rRNA--*:CDS (+)--*:gene (-)--*:intron--*:upstream	17
*:piRNA--*:rRNA--*:CDS (+)--*:gene (-)--*:intron--*:upstream--*:downstream	13
*:piRNA--*:rRNA--*:CDS (+)--*:gene (-)--*:intron--*:downstream	9
*:piRNA--*:rRNA--*:CDS (+)--*:intron	29
*:piRNA--*:rRNA--*:CDS (+)--*:intron--*:upstream	2
*:piRNA--*:rRNA--*:CDS (+)--*:intron--*:upstream--*:downstream	1
*:piRNA--*:rRNA--*:CDS (+)--*:intron--*:downstream	2
*:piRNA--*:rRNA--*:CDS (+)--*:upstream	6
*:piRNA--*:rRNA--*:CDS (+)--*:downstream	1
*:piRNA--*:rRNA--*:gene (-)	24
*:piRNA--*:rRNA--*:gene (-)--*:intron	124
*:piRNA--*:rRNA--*:gene (-)--*:intron--*:upstream	1094
*:piRNA--*:rRNA--*:gene (-)--*:intron--*:upstream--*:downstream	3
*:piRNA--*:rRNA--*:gene (-)--*:intron--*:downstream	12
*:piRNA--*:rRNA--*:gene (-)--*:downstream	1
*:piRNA--*:rRNA--*:intron	2154
*:piRNA--*:rRNA--*:intron--*:upstream	16
*:piRNA--*:rRNA--*:intron--*:upstream--*:downstream	4
*:piRNA--*:rRNA--*:intron--*:downstream	11
*:piRNA--*:rRNA--*:upstream	7
*:piRNA--*:rRNA--*:upstream--*:downstream	1
*:piRNA--*:snRNA	471
*:piRNA--*:snRNA--*:miRNA--*:CDS (+)--*:gene (-)--*:intron--*:upstream	2
*:piRNA--*:snRNA--*:3'UTR (+)--*:5'UTR (+)--*:CDS (+)--*:gene (-)--*:intron	3
*:piRNA--*:snRNA--*:3'UTR (+)--*:5'UTR (+)--*:CDS (+)--*:gene (-)--*:intron--*:upstream	1
*:piRNA--*:snRNA--*:3'UTR (+)--*:5'UTR (+)--*:CDS (+)--*:gene (-)--*:intron--*:upstream--*:downstream	4
*:piRNA--*:snRNA--*:3'UTR (+)--*:CDS (+)--*:gene (-)--*:intron	1
*:piRNA--*:snRNA--*:3'UTR (+)--*:CDS (+)--*:gene (-)--*:intron--*:upstream	1
*:piRNA--*:snRNA--*:3'UTR (+)--*:CDS (+)--*:gene (-)--*:intron--*:upstream--*:downstream	3
*:piRNA--*:snRNA--*:3'UTR (+)--*:CDS (+)--*:gene (-)--*:intron--*:downstream	1
*:piRNA--*:snRNA--*:3'UTR (+)--*:gene (-)--*:intron	1
*:piRNA--*:snRNA--*:3'UTR (+)--*:gene (-)--*:intron--*:upstream	2
*:piRNA--*:snRNA--*:3'UTR (+)--*:gene (-)--*:intron--*:downstream	10
*:piRNA--*:snRNA--*:3'UTR (+)--*:intron	1
*:piRNA--*:snRNA--*:5'UTR (+)--*:CDS (+)--*:gene (-)--*:intron	1
*:piRNA--*:snRNA--*:5'UTR (+)--*:CDS (+)--*:gene (-)--*:intron--*:upstream	13
*:piRNA--*:snRNA--*:5'UTR (+)--*:CDS (+)--*:gene (-)--*:intron--*:upstream--*:downstream	4
*:piRNA--*:snRNA--*:5'UTR (+)--*:gene (-)--*:intron--*:upstream--*:downstream	1
*:piRNA--*:snRNA--*:CDS (+)--*:gene (-)--*:intron	9
*:piRNA--*:snRNA--*:CDS (+)--*:gene (-)--*:intron--*:upstream	24
*:piRNA--*:snRNA--*:CDS (+)--*:gene (-)--*:intron--*:upstream--*:downstream	3
*:piRNA--*:snRNA--*:CDS (+)--*:gene (-)--*:intron--*:downstream	4
*:piRNA--*:snRNA--*:CDS (+)--*:intron	9
*:piRNA--*:snRNA--*:CDS (+)--*:intron--*:upstream	2
*:piRNA--*:snRNA--*:CDS (+)--*:intron--*:downstream	3
*:piRNA--*:snRNA--*:gene (-)	2
*:piRNA--*:snRNA--*:gene (-)--*:intron	16
*:piRNA--*:snRNA--*:gene (-)--*:intron--*:upstream	8
*:piRNA--*:snRNA--*:gene (-)--*:intron--*:upstream--*:downstream	3
*:piRNA--*:snRNA--*:gene (-)--*:intron--*:downstream	13
*:piRNA--*:snRNA--*:intron	3087
*:piRNA--*:snRNA--*:intron--*:upstream	7
*:piRNA--*:snRNA--*:intron--*:upstream--*:downstream	1
*:piRNA--*:snRNA--*:intron--*:downstream	3
*:piRNA--*:snoRNA	9
*:piRNA--*:snoRNA--*:miRNA--*:CDS (+)--*:gene (-)--*:intron	2
*:piRNA--*:snoRNA--*:miRNA--*:CDS (+)--*:intron	1
*:piRNA--*:snoRNA--*:3'UTR (+)--*:5'UTR (+)--*:CDS (+)--*:gene (-)--*:intron--*:downstream	1
*:piRNA--*:snoRNA--*:3'UTR (+)--*:CDS (+)--*:gene (-)--*:intron	3
*:piRNA--*:snoRNA--*:3'UTR (+)--*:CDS (+)--*:gene (-)--*:intron--*:upstream	4
*:piRNA--*:snoRNA--*:3'UTR (+)--*:CDS (+)--*:gene (-)--*:intron--*:upstream--*:downstream	9
*:piRNA--*:snoRNA--*:3'UTR (+)--*:CDS (+)--*:gene (-)--*:intron--*:downstream	1
*:piRNA--*:snoRNA--*:3'UTR (+)--*:CDS (+)--*:intron	1
*:piRNA--*:snoRNA--*:3'UTR (+)--*:gene (-)--*:intron	2
*:piRNA--*:snoRNA--*:3'UTR (+)--*:gene (-)--*:intron--*:downstream	1
*:piRNA--*:snoRNA--*:3'UTR (+)--*:intron	1
*:piRNA--*:snoRNA--*:5'UTR (+)--*:CDS (+)--*:gene (-)--*:intron	9
*:piRNA--*:snoRNA--*:5'UTR (+)--*:gene (-)--*:intron	1
*:piRNA--*:snoRNA--*:5'UTR (+)--*:intron	1
*:piRNA--*:snoRNA--*:CDS (+)	2
*:piRNA--*:snoRNA--*:CDS (+)--*:gene (-)--*:intron	3
*:piRNA--*:snoRNA--*:CDS (+)--*:gene (-)--*:intron--*:upstream	2
*:piRNA--*:snoRNA--*:CDS (+)--*:gene (-)--*:intron--*:upstream--*:downstream	6
*:piRNA--*:snoRNA--*:CDS (+)--*:gene (-)--*:intron--*:downstream	5
*:piRNA--*:snoRNA--*:CDS (+)--*:intron	21
*:piRNA--*:snoRNA--*:gene (-)--*:intron	6
*:piRNA--*:snoRNA--*:gene (-)--*:intron--*:upstream	2
*:piRNA--*:snoRNA--*:gene (-)--*:intron--*:upstream--*:downstream	1
*:piRNA--*:snoRNA--*:gene (-)--*:intron--*:downstream	8
*:piRNA--*:snoRNA--*:intron	10
*:piRNA--*:snoRNA--*:intron--*:upstream	8
*:piRNA--*:snoRNA--*:intron--*:downstream	3
*:piRNA--*:snoRNA--*:downstream	2
*:piRNA--*:miRNA	14722
*:piRNA--*:miRNA--*:3'UTR (+)	1
*:piRNA--*:miRNA--*:3'UTR (+)--*:5'UTR (+)--*:CDS (+)--*:gene (-)--*:intron--*:upstream	1
*:piRNA--*:miRNA--*:3'UTR (+)--*:5'UTR (+)--*:CDS (+)--*:gene (-)--*:intron--*:upstream--*:downstream	7
*:piRNA--*:miRNA--*:3'UTR (+)--*:5'UTR (+)--*:CDS (+)--*:gene (-)--*:intron--*:downstream	3
*:piRNA--*:miRNA--*:3'UTR (+)--*:5'UTR (+)--*:CDS (+)--*:intron	2
*:piRNA--*:miRNA--*:3'UTR (+)--*:5'UTR (+)--*:gene (-)--*:intron--*:upstream--*:downstream	5
*:piRNA--*:miRNA--*:3'UTR (+)--*:5'UTR (+)--*:intron	2
*:piRNA--*:miRNA--*:3'UTR (+)--*:5'UTR (+)--*:intron--*:downstream	4
*:piRNA--*:miRNA--*:3'UTR (+)--*:CDS (+)--*:gene (-)--*:intron	18
*:piRNA--*:miRNA--*:3'UTR (+)--*:CDS (+)--*:gene (-)--*:intron--*:upstream	69
*:piRNA--*:miRNA--*:3'UTR (+)--*:CDS (+)--*:gene (-)--*:intron--*:upstream--*:downstream	38
*:piRNA--*:miRNA--*:3'UTR (+)--*:CDS (+)--*:gene (-)--*:intron--*:downstream	18
*:piRNA--*:miRNA--*:3'UTR (+)--*:CDS (+)--*:intron	7
*:piRNA--*:miRNA--*:3'UTR (+)--*:CDS (+)--*:intron--*:upstream	3
*:piRNA--*:miRNA--*:3'UTR (+)--*:CDS (+)--*:intron--*:upstream--*:downstream	3
*:piRNA--*:miRNA--*:3'UTR (+)--*:CDS (+)--*:intron--*:downstream	5
*:piRNA--*:miRNA--*:3'UTR (+)--*:gene (-)--*:intron	36
*:piRNA--*:miRNA--*:3'UTR (+)--*:gene (-)--*:intron--*:upstream	2
*:piRNA--*:miRNA--*:3'UTR (+)--*:gene (-)--*:intron--*:upstream--*:downstream	33
*:piRNA--*:miRNA--*:3'UTR (+)--*:gene (-)--*:intron--*:downstream	12
*:piRNA--*:miRNA--*:3'UTR (+)--*:intron	80
*:piRNA--*:miRNA--*:3'UTR (+)--*:intron--*:upstream	6
*:piRNA--*:miRNA--*:3'UTR (+)--*:intron--*:upstream--*:downstream	8
*:piRNA--*:miRNA--*:3'UTR (+)--*:intron--*:downstream	13
*:piRNA--*:miRNA--*:5'UTR (+)--*:CDS (+)--*:gene (-)--*:intron	112
*:piRNA--*:miRNA--*:5'UTR (+)--*:CDS (+)--*:gene (-)--*:intron--*:upstream	12
*:piRNA--*:miRNA--*:5'UTR (+)--*:CDS (+)--*:gene (-)--*:intron--*:upstream--*:downstream	117
*:piRNA--*:miRNA--*:5'UTR (+)--*:CDS (+)--*:gene (-)--*:intron--*:downstream	3
*:piRNA--*:miRNA--*:5'UTR (+)--*:CDS (+)--*:intron	84
*:piRNA--*:miRNA--*:5'UTR (+)--*:gene (-)--*:intron	89
*:piRNA--*:miRNA--*:5'UTR (+)--*:gene (-)--*:intron--*:upstream--*:downstream	8
*:piRNA--*:miRNA--*:5'UTR (+)--*:gene (-)--*:intron--*:downstream	4
*:piRNA--*:miRNA--*:5'UTR (+)--*:intron	224
*:piRNA--*:miRNA--*:5'UTR (+)--*:intron--*:upstream	1
*:piRNA--*:miRNA--*:5'UTR (+)--*:intron--*:upstream--*:downstream	10
*:piRNA--*:miRNA--*:5'UTR (+)--*:intron--*:downstream	13
*:piRNA--*:miRNA--*:CDS (+)	2
*:piRNA--*:miRNA--*:CDS (+)--*:gene (-)--*:intron	1429
*:piRNA--*:miRNA--*:CDS (+)--*:gene (-)--*:intron--*:upstream	87
*:piRNA--*:miRNA--*:CDS (+)--*:gene (-)--*:intron--*:upstream--*:downstream	101
*:piRNA--*:miRNA--*:CDS (+)--*:gene (-)--*:intron--*:downstream	38
*:piRNA--*:miRNA--*:CDS (+)--*:intron	398
*:piRNA--*:miRNA--*:CDS (+)--*:intron--*:upstream	180
*:piRNA--*:miRNA--*:CDS (+)--*:intron--*:upstream--*:downstream	8
*:piRNA--*:miRNA--*:CDS (+)--*:intron--*:downstream	15
*:piRNA--*:miRNA--*:gene (-)	21
*:piRNA--*:miRNA--*:gene (-)--*:intron	239
*:piRNA--*:miRNA--*:gene (-)--*:intron--*:upstream	197
*:piRNA--*:miRNA--*:gene (-)--*:intron--*:upstream--*:downstream	353
*:piRNA--*:miRNA--*:gene (-)--*:intron--*:downstream	71
*:piRNA--*:miRNA--*:gene (-)--*:downstream	2
*:piRNA--*:miRNA--*:intron	1388
*:piRNA--*:miRNA--*:intron--*:upstream	607
*:piRNA--*:miRNA--*:intron--*:upstream--*:downstream	34
*:piRNA--*:miRNA--*:intron--*:downstream	122
*:piRNA--*:miRNA--*:upstream	2
*:piRNA--*:miRNA--*:downstream	18
*:piRNA--*:3'UTR (+)	740
*:piRNA--*:3'UTR (+)--*:5'UTR (+)	1
*:piRNA--*:3'UTR (+)--*:5'UTR (+)--*:CDS (+)--*:gene (-)--*:intron	42
*:piRNA--*:3'UTR (+)--*:5'UTR (+)--*:CDS (+)--*:gene (-)--*:intron--*:upstream	94
*:piRNA--*:3'UTR (+)--*:5'UTR (+)--*:CDS (+)--*:gene (-)--*:intron--*:upstream--*:downstream	321
*:piRNA--*:3'UTR (+)--*:5'UTR (+)--*:CDS (+)--*:gene (-)--*:intron--*:downstream	66
*:piRNA--*:3'UTR (+)--*:5'UTR (+)--*:CDS (+)--*:intron	10
*:piRNA--*:3'UTR (+)--*:5'UTR (+)--*:CDS (+)--*:intron--*:upstream	1
*:piRNA--*:3'UTR (+)--*:5'UTR (+)--*:CDS (+)--*:intron--*:upstream--*:downstream	10
*:piRNA--*:3'UTR (+)--*:5'UTR (+)--*:CDS (+)--*:intron--*:downstream	11
*:piRNA--*:3'UTR (+)--*:5'UTR (+)--*:gene (-)--*:intron	16
*:piRNA--*:3'UTR (+)--*:5'UTR (+)--*:gene (-)--*:intron--*:upstream	7
*:piRNA--*:3'UTR (+)--*:5'UTR (+)--*:gene (-)--*:intron--*:upstream--*:downstream	27
*:piRNA--*:3'UTR (+)--*:5'UTR (+)--*:gene (-)--*:intron--*:downstream	13
*:piRNA--*:3'UTR (+)--*:5'UTR (+)--*:intron	6
*:piRNA--*:3'UTR (+)--*:5'UTR (+)--*:intron--*:upstream	35
*:piRNA--*:3'UTR (+)--*:5'UTR (+)--*:intron--*:upstream--*:downstream	7
*:piRNA--*:3'UTR (+)--*:5'UTR (+)--*:intron--*:downstream	6
*:piRNA--*:3'UTR (+)--*:CDS (+)	4
*:piRNA--*:3'UTR (+)--*:CDS (+)--*:gene (-)	5
*:piRNA--*:3'UTR (+)--*:CDS (+)--*:gene (-)--*:intron	17800
*:piRNA--*:3'UTR (+)--*:CDS (+)--*:gene (-)--*:intron--*:upstream	681
*:piRNA--*:3'UTR (+)--*:CDS (+)--*:gene (-)--*:intron--*:upstream--*:downstream	7763
*:piRNA--*:3'UTR (+)--*:CDS (+)--*:gene (-)--*:intron--*:downstream	408
*:piRNA--*:3'UTR (+)--*:CDS (+)--*:gene (-)--*:upstream	3
*:piRNA--*:3'UTR (+)--*:CDS (+)--*:intron	75
*:piRNA--*:3'UTR (+)--*:CDS (+)--*:intron--*:upstream	76
*:piRNA--*:3'UTR (+)--*:CDS (+)--*:intron--*:upstream--*:downstream	57
*:piRNA--*:3'UTR (+)--*:CDS (+)--*:intron--*:downstream	61
*:piRNA--*:3'UTR (+)--*:CDS (+)--*:upstream	1
*:piRNA--*:3'UTR (+)--*:gene (-)	5
*:piRNA--*:3'UTR (+)--*:gene (-)--*:intron	170
*:piRNA--*:3'UTR (+)--*:gene (-)--*:intron--*:upstream	111
*:piRNA--*:3'UTR (+)--*:gene (-)--*:intron--*:upstream--*:downstream	599
*:piRNA--*:3'UTR (+)--*:gene (-)--*:intron--*:downstream	207
*:piRNA--*:3'UTR (+)--*:gene (-)--*:downstream	1
*:piRNA--*:3'UTR (+)--*:intron	331
*:piRNA--*:3'UTR (+)--*:intron--*:upstream	284
*:piRNA--*:3'UTR (+)--*:intron--*:upstream--*:downstream	347
*:piRNA--*:3'UTR (+)--*:intron--*:downstream	830
*:piRNA--*:3'UTR (+)--*:upstream	3
*:piRNA--*:3'UTR (+)--*:downstream	1
*:piRNA--*:5'UTR (+)	37
*:piRNA--*:5'UTR (+)--*:CDS (+)	12
*:piRNA--*:5'UTR (+)--*:CDS (+)--*:gene (-)	5
*:piRNA--*:5'UTR (+)--*:CDS (+)--*:gene (-)--*:intron	274
*:piRNA--*:5'UTR (+)--*:CDS (+)--*:gene (-)--*:intron--*:upstream	314
*:piRNA--*:5'UTR (+)--*:CDS (+)--*:gene (-)--*:intron--*:upstream--*:downstream	603
*:piRNA--*:5'UTR (+)--*:CDS (+)--*:gene (-)--*:intron--*:downstream	368
*:piRNA--*:5'UTR (+)--*:CDS (+)--*:gene (-)--*:upstream	3
*:piRNA--*:5'UTR (+)--*:CDS (+)--*:intron	86
*:piRNA--*:5'UTR (+)--*:CDS (+)--*:intron--*:upstream	47
*:piRNA--*:5'UTR (+)--*:CDS (+)--*:intron--*:upstream--*:downstream	26
*:piRNA--*:5'UTR (+)--*:CDS (+)--*:intron--*:downstream	24
*:piRNA--*:5'UTR (+)--*:CDS (+)--*:upstream	1
*:piRNA--*:5'UTR (+)--*:gene (-)	17
*:piRNA--*:5'UTR (+)--*:gene (-)--*:intron	123
*:piRNA--*:5'UTR (+)--*:gene (-)--*:intron--*:upstream	48
*:piRNA--*:5'UTR (+)--*:gene (-)--*:intron--*:upstream--*:downstream	70
*:piRNA--*:5'UTR (+)--*:gene (-)--*:intron--*:downstream	52
*:piRNA--*:5'UTR (+)--*:gene (-)--*:upstream	2
*:piRNA--*:5'UTR (+)--*:gene (-)--*:downstream	2
*:piRNA--*:5'UTR (+)--*:intron	1621
*:piRNA--*:5'UTR (+)--*:intron--*:upstream	136
*:piRNA--*:5'UTR (+)--*:intron--*:upstream--*:downstream	165
*:piRNA--*:5'UTR (+)--*:intron--*:downstream	33
*:piRNA--*:5'UTR (+)--*:upstream	12
*:piRNA--*:5'UTR (+)--*:downstream	2
*:piRNA--*:CDS (+)	901
*:piRNA--*:CDS (+)--*:gene (-)	201
*:piRNA--*:CDS (+)--*:gene (-)--*:intron	2490
*:piRNA--*:CDS (+)--*:gene (-)--*:intron--*:upstream	1546
*:piRNA--*:CDS (+)--*:gene (-)--*:intron--*:upstream--*:downstream	1012
*:piRNA--*:CDS (+)--*:gene (-)--*:intron--*:downstream	3112
*:piRNA--*:CDS (+)--*:gene (-)--*:upstream	27
*:piRNA--*:CDS (+)--*:gene (-)--*:upstream--*:downstream	1
*:piRNA--*:CDS (+)--*:gene (-)--*:downstream	28
*:piRNA--*:CDS (+)--*:intron	9672
*:piRNA--*:CDS (+)--*:intron--*:upstream	649
*:piRNA--*:CDS (+)--*:intron--*:upstream--*:downstream	250
*:piRNA--*:CDS (+)--*:intron--*:downstream	268
*:piRNA--*:CDS (+)--*:upstream	173
*:piRNA--*:CDS (+)--*:downstream	22
*:piRNA--*:gene (-)	1488
*:piRNA--*:gene (-)--*:intron	1852
*:piRNA--*:gene (-)--*:intron--*:upstream	798
*:piRNA--*:gene (-)--*:intron--*:upstream--*:downstream	625
*:piRNA--*:gene (-)--*:intron--*:downstream	1080
*:piRNA--*:gene (-)--*:upstream	437
*:piRNA--*:gene (-)--*:upstream--*:downstream	2
*:piRNA--*:gene (-)--*:downstream	17
*:piRNA--*:intron	91377
*:piRNA--*:intron--*:upstream	335431
*:piRNA--*:intron--*:upstream--*:downstream	42852
*:piRNA--*:intron--*:downstream	1002644
*:piRNA--*:upstream	27808
*:piRNA--*:upstream--*:downstream	8
*:piRNA--*:downstream	931
*:lincRNA	37
*:lincRNA--*:snoRNA--*:CDS (+)--*:gene (-)--*:intron--*:downstream	3
*:lincRNA--*:miRNA	2
*:lincRNA--*:miRNA--*:3'UTR (+)--*:gene (-)--*:intron	1
*:lincRNA--*:miRNA--*:CDS (+)	2
*:lincRNA--*:miRNA--*:CDS (+)--*:gene (-)--*:intron--*:upstream--*:downstream	1
*:lincRNA--*:miRNA--*:gene (-)	1
*:lincRNA--*:miRNA--*:intron	1
*:lincRNA--*:miRNA--*:intron--*:upstream	1
*:lincRNA--*:3'UTR (+)--*:CDS (+)--*:gene (-)--*:intron	2
*:lincRNA--*:3'UTR (+)--*:CDS (+)--*:gene (-)--*:intron--*:upstream	2
*:lincRNA--*:3'UTR (+)--*:CDS (+)--*:gene (-)--*:intron--*:upstream--*:downstream	1
*:lincRNA--*:3'UTR (+)--*:CDS (+)--*:gene (-)--*:intron--*:downstream	1
*:lincRNA--*:3'UTR (+)--*:intron--*:downstream	3
*:lincRNA--*:5'UTR (+)--*:CDS (+)	1
*:lincRNA--*:5'UTR (+)--*:CDS (+)--*:gene (-)--*:intron	4
*:lincRNA--*:5'UTR (+)--*:CDS (+)--*:gene (-)--*:upstream	1
*:lincRNA--*:5'UTR (+)--*:CDS (+)--*:intron	8
*:lincRNA--*:CDS (+)	12
*:lincRNA--*:CDS (+)--*:gene (-)--*:intron	9
*:lincRNA--*:CDS (+)--*:gene (-)--*:intron--*:upstream	6
*:lincRNA--*:CDS (+)--*:gene (-)--*:intron--*:upstream--*:downstream	4
*:lincRNA--*:CDS (+)--*:gene (-)--*:intron--*:downstream	1
*:lincRNA--*:CDS (+)--*:intron	15
*:lincRNA--*:CDS (+)--*:intron--*:upstream	4
*:lincRNA--*:gene (-)	3
*:lincRNA--*:gene (-)--*:intron	3
*:lincRNA--*:gene (-)--*:intron--*:downstream	2
*:lincRNA--*:intron	4
*:lincRNA--*:intron--*:upstream	1
*:rRNA	13034
*:rRNA--*:snRNA--*:CDS (+)--*:gene (-)--*:intron--*:downstream	1
*:rRNA--*:miRNA--*:3'UTR (+)--*:CDS (+)--*:gene (-)--*:intron	1
*:rRNA--*:miRNA--*:CDS (+)--*:gene (-)--*:intron	5
*:rRNA--*:miRNA--*:intron	8
*:rRNA--*:3'UTR (+)--*:CDS (+)--*:gene (-)--*:intron--*:upstream	1
*:rRNA--*:3'UTR (+)--*:gene (-)--*:intron--*:upstream	1
*:rRNA--*:5'UTR (+)--*:CDS (+)--*:gene (-)--*:intron--*:upstream--*:downstream	1
*:rRNA--*:5'UTR (+)--*:intron--*:upstream	1
*:rRNA--*:CDS (+)	2
*:rRNA--*:CDS (+)--*:gene (-)--*:intron	2
*:rRNA--*:CDS (+)--*:gene (-)--*:intron--*:downstream	2
*:rRNA--*:gene (-)--*:intron	3
*:rRNA--*:gene (-)--*:intron--*:upstream	1
*:rRNA--*:gene (-)--*:intron--*:downstream	1
*:rRNA--*:intron	24
*:rRNA--*:intron--*:upstream	2
*:rRNA--*:intron--*:downstream	5
*:snRNA	44957
*:snRNA--*:3'UTR (+)--*:5'UTR (+)--*:CDS (+)--*:gene (-)--*:intron--*:upstream--*:downstream	3
*:snRNA--*:3'UTR (+)--*:5'UTR (+)--*:gene (-)--*:intron--*:upstream--*:downstream	5
*:snRNA--*:3'UTR (+)--*:5'UTR (+)--*:gene (-)--*:intron--*:downstream	1
*:snRNA--*:3'UTR (+)--*:CDS (+)--*:gene (-)--*:intron	4
*:snRNA--*:3'UTR (+)--*:CDS (+)--*:gene (-)--*:intron--*:upstream	2
*:snRNA--*:3'UTR (+)--*:CDS (+)--*:gene (-)--*:intron--*:upstream--*:downstream	1
*:snRNA--*:3'UTR (+)--*:CDS (+)--*:gene (-)--*:intron--*:downstream	1
*:snRNA--*:3'UTR (+)--*:CDS (+)--*:intron	2
*:snRNA--*:3'UTR (+)--*:CDS (+)--*:intron--*:upstream	1
*:snRNA--*:3'UTR (+)--*:CDS (+)--*:intron--*:upstream--*:downstream	1
*:snRNA--*:3'UTR (+)--*:gene (-)--*:intron	1
*:snRNA--*:3'UTR (+)--*:intron	92
*:snRNA--*:5'UTR (+)--*:CDS (+)--*:gene (-)--*:intron	6
*:snRNA--*:5'UTR (+)--*:CDS (+)--*:gene (-)--*:intron--*:upstream	3
*:snRNA--*:5'UTR (+)--*:CDS (+)--*:intron	6
*:snRNA--*:5'UTR (+)--*:gene (-)--*:intron	1
*:snRNA--*:5'UTR (+)--*:gene (-)--*:intron--*:downstream	11
*:snRNA--*:5'UTR (+)--*:downstream	1
*:snRNA--*:CDS (+)	186
*:snRNA--*:CDS (+)--*:gene (-)	3
*:snRNA--*:CDS (+)--*:gene (-)--*:intron	228
*:snRNA--*:CDS (+)--*:gene (-)--*:intron--*:upstream	9
*:snRNA--*:CDS (+)--*:gene (-)--*:intron--*:downstream	799
*:snRNA--*:CDS (+)--*:intron	17
*:snRNA--*:CDS (+)--*:intron--*:upstream	1
*:snRNA--*:CDS (+)--*:intron--*:upstream--*:downstream	1
*:snRNA--*:gene (-)	138
*:snRNA--*:gene (-)--*:intron	191
*:snRNA--*:gene (-)--*:intron--*:upstream	28
*:snRNA--*:gene (-)--*:intron--*:upstream--*:downstream	1
*:snRNA--*:gene (-)--*:intron--*:downstream	60
*:snRNA--*:gene (-)--*:upstream	3
*:snRNA--*:intron	806
*:snRNA--*:intron--*:upstream	12
*:snRNA--*:intron--*:upstream--*:downstream	3
*:snRNA--*:intron--*:downstream	9
*:snRNA--*:upstream	799
*:snoRNA	21700
*:snoRNA--*:3'UTR (+)	3
*:snoRNA--*:3'UTR (+)--*:5'UTR (+)--*:CDS (+)--*:gene (-)--*:intron--*:upstream--*:downstream	4
*:snoRNA--*:3'UTR (+)--*:5'UTR (+)--*:gene (-)--*:intron--*:downstream	1
*:snoRNA--*:3'UTR (+)--*:CDS (+)--*:gene (-)--*:intron	2
*:snoRNA--*:3'UTR (+)--*:CDS (+)--*:gene (-)--*:intron--*:upstream--*:downstream	3
*:snoRNA--*:3'UTR (+)--*:CDS (+)--*:gene (-)--*:intron--*:downstream	3
*:snoRNA--*:3'UTR (+)--*:CDS (+)--*:intron	1
*:snoRNA--*:3'UTR (+)--*:CDS (+)--*:intron--*:upstream	1
*:snoRNA--*:3'UTR (+)--*:CDS (+)--*:intron--*:downstream	1
*:snoRNA--*:3'UTR (+)--*:gene (-)--*:intron	1
*:snoRNA--*:3'UTR (+)--*:gene (-)--*:intron--*:upstream--*:downstream	1
*:snoRNA--*:3'UTR (+)--*:gene (-)--*:intron--*:downstream	1
*:snoRNA--*:3'UTR (+)--*:intron	11
*:snoRNA--*:3'UTR (+)--*:intron--*:upstream	1
*:snoRNA--*:5'UTR (+)	1
*:snoRNA--*:5'UTR (+)--*:CDS (+)	1
*:snoRNA--*:5'UTR (+)--*:CDS (+)--*:gene (-)	1
*:snoRNA--*:5'UTR (+)--*:CDS (+)--*:gene (-)--*:intron	2
*:snoRNA--*:5'UTR (+)--*:CDS (+)--*:gene (-)--*:intron--*:upstream	1
*:snoRNA--*:5'UTR (+)--*:CDS (+)--*:gene (-)--*:intron--*:downstream	2
*:snoRNA--*:5'UTR (+)--*:gene (-)--*:intron--*:downstream	1
*:snoRNA--*:CDS (+)	24
*:snoRNA--*:CDS (+)--*:gene (-)	3
*:snoRNA--*:CDS (+)--*:gene (-)--*:intron	27
*:snoRNA--*:CDS (+)--*:gene (-)--*:intron--*:upstream	1
*:snoRNA--*:CDS (+)--*:gene (-)--*:intron--*:downstream	24
*:snoRNA--*:CDS (+)--*:gene (-)--*:downstream	1
*:snoRNA--*:CDS (+)--*:intron	65
*:snoRNA--*:CDS (+)--*:intron--*:upstream	5
*:snoRNA--*:CDS (+)--*:intron--*:downstream	1
*:snoRNA--*:gene (-)	23
*:snoRNA--*:gene (-)--*:intron	45
*:snoRNA--*:gene (-)--*:intron--*:upstream	1
*:snoRNA--*:gene (-)--*:intron--*:upstream--*:downstream	2
*:snoRNA--*:gene (-)--*:intron--*:downstream	3
*:snoRNA--*:intron	341
*:snoRNA--*:intron--*:upstream	5
*:snoRNA--*:intron--*:upstream--*:downstream	1
*:snoRNA--*:intron--*:downstream	29
*:snoRNA--*:upstream	8
*:snoRNA--*:downstream	27
*:miRNA	4948094
*:miRNA--*:3'UTR (+)	101
*:miRNA--*:3'UTR (+)--*:5'UTR (+)--*:CDS (+)--*:gene (-)--*:intron	6
*:miRNA--*:3'UTR (+)--*:5'UTR (+)--*:CDS (+)--*:gene (-)--*:intron--*:upstream	4
*:miRNA--*:3'UTR (+)--*:5'UTR (+)--*:CDS (+)--*:gene (-)--*:intron--*:upstream--*:downstream	1
*:miRNA--*:3'UTR (+)--*:5'UTR (+)--*:gene (-)--*:intron--*:upstream	2
*:miRNA--*:3'UTR (+)--*:5'UTR (+)--*:intron	3
*:miRNA--*:3'UTR (+)--*:5'UTR (+)--*:intron--*:upstream	3
*:miRNA--*:3'UTR (+)--*:CDS (+)--*:gene (-)	3
*:miRNA--*:3'UTR (+)--*:CDS (+)--*:gene (-)--*:intron	35
*:miRNA--*:3'UTR (+)--*:CDS (+)--*:gene (-)--*:intron--*:upstream	8
*:miRNA--*:3'UTR (+)--*:CDS (+)--*:gene (-)--*:intron--*:upstream--*:downstream	2
*:miRNA--*:3'UTR (+)--*:CDS (+)--*:gene (-)--*:intron--*:downstream	15
*:miRNA--*:3'UTR (+)--*:CDS (+)--*:intron	46
*:miRNA--*:3'UTR (+)--*:CDS (+)--*:intron--*:upstream	20
*:miRNA--*:3'UTR (+)--*:CDS (+)--*:intron--*:upstream--*:downstream	18
*:miRNA--*:3'UTR (+)--*:CDS (+)--*:intron--*:downstream	2
*:miRNA--*:3'UTR (+)--*:gene (-)	1
*:miRNA--*:3'UTR (+)--*:gene (-)--*:intron	46
*:miRNA--*:3'UTR (+)--*:gene (-)--*:intron--*:upstream	6
*:miRNA--*:3'UTR (+)--*:gene (-)--*:intron--*:upstream--*:downstream	14
*:miRNA--*:3'UTR (+)--*:gene (-)--*:intron--*:downstream	11
*:miRNA--*:3'UTR (+)--*:intron	241
*:miRNA--*:3'UTR (+)--*:intron--*:upstream	18
*:miRNA--*:3'UTR (+)--*:intron--*:upstream--*:downstream	17
*:miRNA--*:3'UTR (+)--*:intron--*:downstream	35
*:miRNA--*:3'UTR (+)--*:upstream	1
*:miRNA--*:3'UTR (+)--*:downstream	1
*:miRNA--*:5'UTR (+)	558
*:miRNA--*:5'UTR (+)--*:CDS (+)	1
*:miRNA--*:5'UTR (+)--*:CDS (+)--*:gene (-)--*:intron	68
*:miRNA--*:5'UTR (+)--*:CDS (+)--*:gene (-)--*:intron--*:upstream	4
*:miRNA--*:5'UTR (+)--*:CDS (+)--*:gene (-)--*:intron--*:upstream--*:downstream	1
*:miRNA--*:5'UTR (+)--*:CDS (+)--*:gene (-)--*:intron--*:downstream	1
*:miRNA--*:5'UTR (+)--*:CDS (+)--*:intron	7
*:miRNA--*:5'UTR (+)--*:CDS (+)--*:intron--*:upstream--*:downstream	1
*:miRNA--*:5'UTR (+)--*:gene (-)	2
*:miRNA--*:5'UTR (+)--*:gene (-)--*:intron	18
*:miRNA--*:5'UTR (+)--*:gene (-)--*:intron--*:upstream	6
*:miRNA--*:5'UTR (+)--*:gene (-)--*:intron--*:upstream--*:downstream	1
*:miRNA--*:5'UTR (+)--*:intron	394
*:miRNA--*:5'UTR (+)--*:intron--*:upstream	58
*:miRNA--*:5'UTR (+)--*:intron--*:downstream	1
*:miRNA--*:CDS (+)	1923
*:miRNA--*:CDS (+)--*:gene (-)	132
*:miRNA--*:CDS (+)--*:gene (-)--*:intron	8736
*:miRNA--*:CDS (+)--*:gene (-)--*:intron--*:upstream	49
*:miRNA--*:CDS (+)--*:gene (-)--*:intron--*:upstream--*:downstream	24
*:miRNA--*:CDS (+)--*:gene (-)--*:intron--*:downstream	83
*:miRNA--*:CDS (+)--*:gene (-)--*:upstream--*:downstream	1
*:miRNA--*:CDS (+)--*:gene (-)--*:downstream	5
*:miRNA--*:CDS (+)--*:intron	1005
*:miRNA--*:CDS (+)--*:intron--*:upstream	114
*:miRNA--*:CDS (+)--*:intron--*:upstream--*:downstream	7
*:miRNA--*:CDS (+)--*:intron--*:downstream	17
*:miRNA--*:CDS (+)--*:upstream	3
*:miRNA--*:CDS (+)--*:downstream	3
*:miRNA--*:gene (-)	2552
*:miRNA--*:gene (-)--*:intron	1680
*:miRNA--*:gene (-)--*:intron--*:upstream	75
*:miRNA--*:gene (-)--*:intron--*:upstream--*:downstream	75
*:miRNA--*:gene (-)--*:intron--*:downstream	313
*:miRNA--*:gene (-)--*:upstream	4
*:miRNA--*:gene (-)--*:downstream	18
*:miRNA--*:intron	99269
*:miRNA--*:intron--*:upstream	491
*:miRNA--*:intron--*:upstream--*:downstream	37
*:miRNA--*:intron--*:downstream	654
*:miRNA--*:upstream	1597
*:miRNA--*:upstream--*:downstream	1
*:miRNA--*:downstream	7646
*:3'UTR (+)	9290
*:3'UTR (+)--*:5'UTR (+)	1
*:3'UTR (+)--*:5'UTR (+)--*:CDS (+)	2
*:3'UTR (+)--*:5'UTR (+)--*:CDS (+)--*:gene (-)--*:intron	22
*:3'UTR (+)--*:5'UTR (+)--*:CDS (+)--*:gene (-)--*:intron--*:upstream	27
*:3'UTR (+)--*:5'UTR (+)--*:CDS (+)--*:gene (-)--*:intron--*:upstream--*:downstream	26
*:3'UTR (+)--*:5'UTR (+)--*:CDS (+)--*:gene (-)--*:intron--*:downstream	19
*:3'UTR (+)--*:5'UTR (+)--*:CDS (+)--*:intron	5
*:3'UTR (+)--*:5'UTR (+)--*:CDS (+)--*:intron--*:upstream	10
*:3'UTR (+)--*:5'UTR (+)--*:CDS (+)--*:intron--*:upstream--*:downstream	6
*:3'UTR (+)--*:5'UTR (+)--*:CDS (+)--*:intron--*:downstream	2
*:3'UTR (+)--*:5'UTR (+)--*:gene (-)--*:intron	15
*:3'UTR (+)--*:5'UTR (+)--*:gene (-)--*:intron--*:upstream	4
*:3'UTR (+)--*:5'UTR (+)--*:gene (-)--*:intron--*:upstream--*:downstream	5
*:3'UTR (+)--*:5'UTR (+)--*:gene (-)--*:intron--*:downstream	3
*:3'UTR (+)--*:5'UTR (+)--*:intron	30
*:3'UTR (+)--*:5'UTR (+)--*:intron--*:upstream	23
*:3'UTR (+)--*:5'UTR (+)--*:intron--*:upstream--*:downstream	8
*:3'UTR (+)--*:5'UTR (+)--*:intron--*:downstream	7
*:3'UTR (+)--*:CDS (+)	65
*:3'UTR (+)--*:CDS (+)--*:gene (-)	24
*:3'UTR (+)--*:CDS (+)--*:gene (-)--*:intron	342
*:3'UTR (+)--*:CDS (+)--*:gene (-)--*:intron--*:upstream	266
*:3'UTR (+)--*:CDS (+)--*:gene (-)--*:intron--*:upstream--*:downstream	103
*:3'UTR (+)--*:CDS (+)--*:gene (-)--*:intron--*:downstream	162
*:3'UTR (+)--*:CDS (+)--*:gene (-)--*:upstream	2
*:3'UTR (+)--*:CDS (+)--*:intron	190
*:3'UTR (+)--*:CDS (+)--*:intron--*:upstream	50
*:3'UTR (+)--*:CDS (+)--*:intron--*:upstream--*:downstream	14
*:3'UTR (+)--*:CDS (+)--*:intron--*:downstream	52
*:3'UTR (+)--*:CDS (+)--*:upstream	3
*:3'UTR (+)--*:CDS (+)--*:downstream	2
*:3'UTR (+)--*:gene (-)	136
*:3'UTR (+)--*:gene (-)--*:intron	299
*:3'UTR (+)--*:gene (-)--*:intron--*:upstream	86
*:3'UTR (+)--*:gene (-)--*:intron--*:upstream--*:downstream	68
*:3'UTR (+)--*:gene (-)--*:intron--*:downstream	176
*:3'UTR (+)--*:gene (-)--*:upstream	10
*:3'UTR (+)--*:gene (-)--*:downstream	3
*:3'UTR (+)--*:intron	2518
*:3'UTR (+)--*:intron--*:upstream	369
*:3'UTR (+)--*:intron--*:upstream--*:downstream	89
*:3'UTR (+)--*:intron--*:downstream	2906
*:3'UTR (+)--*:upstream	57
*:3'UTR (+)--*:upstream--*:downstream	2
*:3'UTR (+)--*:downstream	28
*:5'UTR (+)	3339
*:5'UTR (+)--*:CDS (+)	67
*:5'UTR (+)--*:CDS (+)--*:gene (-)	16
*:5'UTR (+)--*:CDS (+)--*:gene (-)--*:intron	252
*:5'UTR (+)--*:CDS (+)--*:gene (-)--*:intron--*:upstream	175
*:5'UTR (+)--*:CDS (+)--*:gene (-)--*:intron--*:upstream--*:downstream	69
*:5'UTR (+)--*:CDS (+)--*:gene (-)--*:intron--*:downstream	78
*:5'UTR (+)--*:CDS (+)--*:gene (-)--*:upstream	1
*:5'UTR (+)--*:CDS (+)--*:intron	132
*:5'UTR (+)--*:CDS (+)--*:intron--*:upstream	38
*:5'UTR (+)--*:CDS (+)--*:intron--*:upstream--*:downstream	6
*:5'UTR (+)--*:CDS (+)--*:intron--*:downstream	13
*:5'UTR (+)--*:CDS (+)--*:upstream	2
*:5'UTR (+)--*:CDS (+)--*:downstream	1
*:5'UTR (+)--*:gene (-)	42
*:5'UTR (+)--*:gene (-)--*:intron	167
*:5'UTR (+)--*:gene (-)--*:intron--*:upstream	37
*:5'UTR (+)--*:gene (-)--*:intron--*:upstream--*:downstream	18
*:5'UTR (+)--*:gene (-)--*:intron--*:downstream	15
*:5'UTR (+)--*:gene (-)--*:upstream	3
*:5'UTR (+)--*:intron	9226
*:5'UTR (+)--*:intron--*:upstream	167
*:5'UTR (+)--*:intron--*:upstream--*:downstream	35
*:5'UTR (+)--*:intron--*:downstream	38
*:5'UTR (+)--*:upstream	47
*:5'UTR (+)--*:downstream	3
*:CDS (+)	162290
*:CDS (+)--*:gene (-)	2696
*:CDS (+)--*:gene (-)--*:intron	2993
*:CDS (+)--*:gene (-)--*:intron--*:upstream	1299
*:CDS (+)--*:gene (-)--*:intron--*:upstream--*:downstream	546
*:CDS (+)--*:gene (-)--*:intron--*:downstream	606
*:CDS (+)--*:gene (-)--*:upstream	234
*:CDS (+)--*:gene (-)--*:upstream--*:downstream	26
*:CDS (+)--*:gene (-)--*:downstream	33
*:CDS (+)--*:intron	46648
*:CDS (+)--*:intron--*:upstream	5662
*:CDS (+)--*:intron--*:upstream--*:downstream	100
*:CDS (+)--*:intron--*:downstream	848
*:CDS (+)--*:upstream	299
*:CDS (+)--*:upstream--*:downstream	15
*:CDS (+)--*:downstream	108
*:gene (-)	56964
*:gene (-)--*:intron	19488
*:gene (-)--*:intron--*:upstream	1401
*:gene (-)--*:intron--*:upstream--*:downstream	307
*:gene (-)--*:intron--*:downstream	537
*:gene (-)--*:upstream	1726
*:gene (-)--*:upstream--*:downstream	4
*:gene (-)--*:downstream	153
*:intron	302185
*:intron--*:upstream	213869
*:intron--*:upstream--*:downstream	2055
*:intron--*:downstream	28832
*:upstream	522650
*:upstream--*:downstream	267
*:downstream	16612
