# Supplementary material for: mmannot: How to improve small–RNA annotation?
Source: PLoS One. 2020 May 28;15(5):e0231738. doi: 10.1371/journal.pone.0231738 (PMC7255610; doi:10.1371/journal.pone.0231738)
Supplement: S2 File — (GZ) [file pone.0231738.s002.gz › Data/Counts/DR/SRR1265740_ShortStack.csv]

Type	SRR1265740_ShortStack
*:CDS (+)	9606
*:5'UTR (+)	682
*:3'UTR (+)	821
*:miRNA	1258657
*:snoRNA	2508
*:snRNA	4043
*:rRNA	240
*:lincRNA	2
*:piRNA	152200
*:pseudogene	10
*:gene (-)	6833
*:intron	38340
*:upstream	31762
*:upstream--*:downstream	4
*:downstream	1480
