# Supplementary material for: mmannot: How to improve small–RNA annotation?
Source: PLoS One. 2020 May 28;15(5):e0231738. doi: 10.1371/journal.pone.0231738 (PMC7255610; doi:10.1371/journal.pone.0231738)
Supplement: S2 File — (GZ) [file pone.0231738.s002.gz › Data/Counts/DR/SRR1265737_default.csv]

Type	SRR1265737
*:CDS (+)	99226
*:CDS (+)--*:5'UTR (+)	38
*:CDS (+)--*:5'UTR (+)--*:3'UTR (+)--*:miRNA--*:piRNA--*:gene (-)--*:intron	1
*:CDS (+)--*:5'UTR (+)--*:3'UTR (+)--*:miRNA--*:piRNA--*:gene (-)--*:intron--*:upstream	1
*:CDS (+)--*:5'UTR (+)--*:3'UTR (+)--*:miRNA--*:piRNA--*:gene (-)--*:intron--*:upstream--*:downstream	6
*:CDS (+)--*:5'UTR (+)--*:3'UTR (+)--*:miRNA--*:piRNA--*:gene (-)--*:intron--*:downstream	1
*:CDS (+)--*:5'UTR (+)--*:3'UTR (+)--*:miRNA--*:piRNA--*:intron	1
*:CDS (+)--*:5'UTR (+)--*:3'UTR (+)--*:miRNA--*:gene (-)--*:intron	1
*:CDS (+)--*:5'UTR (+)--*:3'UTR (+)--*:miRNA--*:intron--*:upstream	1
*:CDS (+)--*:5'UTR (+)--*:3'UTR (+)--*:snoRNA--*:gene (-)--*:intron--*:upstream--*:downstream	1
*:CDS (+)--*:5'UTR (+)--*:3'UTR (+)--*:snRNA--*:piRNA--*:gene (-)--*:intron--*:upstream--*:downstream	2
*:CDS (+)--*:5'UTR (+)--*:3'UTR (+)--*:snRNA--*:gene (-)--*:intron--*:upstream--*:downstream	2
*:CDS (+)--*:5'UTR (+)--*:3'UTR (+)--*:rRNA--*:piRNA--*:gene (-)--*:intron--*:upstream	1
*:CDS (+)--*:5'UTR (+)--*:3'UTR (+)--*:rRNA--*:piRNA--*:gene (-)--*:intron--*:upstream--*:downstream	6
*:CDS (+)--*:5'UTR (+)--*:3'UTR (+)--*:lincRNA--*:piRNA--*:gene (-)--*:intron	1
*:CDS (+)--*:5'UTR (+)--*:3'UTR (+)--*:lincRNA--*:piRNA--*:gene (-)--*:intron--*:downstream	3
*:CDS (+)--*:5'UTR (+)--*:3'UTR (+)--*:lincRNA--*:piRNA--*:intron	1
*:CDS (+)--*:5'UTR (+)--*:3'UTR (+)--*:lincRNA--*:piRNA--*:intron--*:upstream--*:downstream	1
*:CDS (+)--*:5'UTR (+)--*:3'UTR (+)--*:lincRNA--*:piRNA--*:intron--*:downstream	9
*:CDS (+)--*:5'UTR (+)--*:3'UTR (+)--*:lincRNA--*:gene (-)--*:intron--*:upstream--*:downstream	1
*:CDS (+)--*:5'UTR (+)--*:3'UTR (+)--*:lincRNA--*:gene (-)--*:intron--*:downstream	1
*:CDS (+)--*:5'UTR (+)--*:3'UTR (+)--*:piRNA--*:pseudogene--*:gene (-)--*:intron--*:upstream--*:downstream	3
*:CDS (+)--*:5'UTR (+)--*:3'UTR (+)--*:piRNA--*:gene (-)--*:intron	16
*:CDS (+)--*:5'UTR (+)--*:3'UTR (+)--*:piRNA--*:gene (-)--*:intron--*:upstream	30
*:CDS (+)--*:5'UTR (+)--*:3'UTR (+)--*:piRNA--*:gene (-)--*:intron--*:upstream--*:downstream	493
*:CDS (+)--*:5'UTR (+)--*:3'UTR (+)--*:piRNA--*:gene (-)--*:intron--*:downstream	32
*:CDS (+)--*:5'UTR (+)--*:3'UTR (+)--*:piRNA--*:intron	7
*:CDS (+)--*:5'UTR (+)--*:3'UTR (+)--*:piRNA--*:intron--*:upstream	1
*:CDS (+)--*:5'UTR (+)--*:3'UTR (+)--*:piRNA--*:intron--*:upstream--*:downstream	5
*:CDS (+)--*:5'UTR (+)--*:3'UTR (+)--*:piRNA--*:intron--*:downstream	1
*:CDS (+)--*:5'UTR (+)--*:3'UTR (+)--*:gene (-)--*:intron	10
*:CDS (+)--*:5'UTR (+)--*:3'UTR (+)--*:gene (-)--*:intron--*:upstream	16
*:CDS (+)--*:5'UTR (+)--*:3'UTR (+)--*:gene (-)--*:intron--*:upstream--*:downstream	16
*:CDS (+)--*:5'UTR (+)--*:3'UTR (+)--*:gene (-)--*:intron--*:downstream	55
*:CDS (+)--*:5'UTR (+)--*:3'UTR (+)--*:intron	4
*:CDS (+)--*:5'UTR (+)--*:3'UTR (+)--*:intron--*:upstream	6
*:CDS (+)--*:5'UTR (+)--*:3'UTR (+)--*:intron--*:upstream--*:downstream	8
*:CDS (+)--*:5'UTR (+)--*:3'UTR (+)--*:intron--*:downstream	1
*:CDS (+)--*:5'UTR (+)--*:miRNA--*:piRNA--*:gene (-)--*:intron	73
*:CDS (+)--*:5'UTR (+)--*:miRNA--*:piRNA--*:gene (-)--*:intron--*:upstream	8
*:CDS (+)--*:5'UTR (+)--*:miRNA--*:piRNA--*:gene (-)--*:intron--*:upstream--*:downstream	42
*:CDS (+)--*:5'UTR (+)--*:miRNA--*:piRNA--*:gene (-)--*:intron--*:downstream	5
*:CDS (+)--*:5'UTR (+)--*:miRNA--*:piRNA--*:intron	40
*:CDS (+)--*:5'UTR (+)--*:miRNA--*:piRNA--*:intron--*:upstream--*:downstream	1
*:CDS (+)--*:5'UTR (+)--*:miRNA--*:gene (-)--*:intron	52
*:CDS (+)--*:5'UTR (+)--*:miRNA--*:gene (-)--*:intron--*:upstream	9
*:CDS (+)--*:5'UTR (+)--*:miRNA--*:gene (-)--*:intron--*:upstream--*:downstream	1
*:CDS (+)--*:5'UTR (+)--*:miRNA--*:gene (-)--*:intron--*:downstream	1
*:CDS (+)--*:5'UTR (+)--*:miRNA--*:intron	4
*:CDS (+)--*:5'UTR (+)--*:miRNA--*:intron--*:downstream	1
*:CDS (+)--*:5'UTR (+)--*:snoRNA--*:piRNA--*:gene (-)--*:intron	2
*:CDS (+)--*:5'UTR (+)--*:snoRNA--*:gene (-)--*:intron	1
*:CDS (+)--*:5'UTR (+)--*:snoRNA--*:gene (-)--*:intron--*:downstream	2
*:CDS (+)--*:5'UTR (+)--*:snRNA--*:piRNA--*:gene (-)--*:intron	1
*:CDS (+)--*:5'UTR (+)--*:snRNA--*:piRNA--*:gene (-)--*:intron--*:upstream	2
*:CDS (+)--*:5'UTR (+)--*:snRNA--*:gene (-)--*:intron	2
*:CDS (+)--*:5'UTR (+)--*:snRNA--*:gene (-)--*:intron--*:upstream	1
*:CDS (+)--*:5'UTR (+)--*:rRNA--*:lincRNA--*:piRNA--*:gene (-)--*:intron--*:upstream	1
*:CDS (+)--*:5'UTR (+)--*:rRNA--*:piRNA--*:gene (-)--*:intron--*:upstream	2
*:CDS (+)--*:5'UTR (+)--*:rRNA--*:piRNA--*:gene (-)--*:intron--*:downstream	1
*:CDS (+)--*:5'UTR (+)--*:rRNA--*:gene (-)--*:intron--*:downstream	3
*:CDS (+)--*:5'UTR (+)--*:rRNA--*:intron	1
*:CDS (+)--*:5'UTR (+)--*:lincRNA	1
*:CDS (+)--*:5'UTR (+)--*:lincRNA--*:piRNA--*:gene (-)--*:intron	2
*:CDS (+)--*:5'UTR (+)--*:lincRNA--*:piRNA--*:gene (-)--*:intron--*:upstream	8
*:CDS (+)--*:5'UTR (+)--*:lincRNA--*:piRNA--*:gene (-)--*:intron--*:downstream	1
*:CDS (+)--*:5'UTR (+)--*:lincRNA--*:piRNA--*:intron	8
*:CDS (+)--*:5'UTR (+)--*:lincRNA--*:piRNA--*:intron--*:upstream	1
*:CDS (+)--*:5'UTR (+)--*:lincRNA--*:piRNA--*:intron--*:upstream--*:downstream	3
*:CDS (+)--*:5'UTR (+)--*:lincRNA--*:gene (-)--*:intron	2
*:CDS (+)--*:5'UTR (+)--*:lincRNA--*:intron	7
*:CDS (+)--*:5'UTR (+)--*:piRNA	11
*:CDS (+)--*:5'UTR (+)--*:piRNA--*:pseudogene--*:gene (-)--*:intron	1
*:CDS (+)--*:5'UTR (+)--*:piRNA--*:pseudogene--*:gene (-)--*:intron--*:upstream	4
*:CDS (+)--*:5'UTR (+)--*:piRNA--*:pseudogene--*:gene (-)--*:intron--*:upstream--*:downstream	1
*:CDS (+)--*:5'UTR (+)--*:piRNA--*:gene (-)	7
*:CDS (+)--*:5'UTR (+)--*:piRNA--*:gene (-)--*:intron	144
*:CDS (+)--*:5'UTR (+)--*:piRNA--*:gene (-)--*:intron--*:upstream	145
*:CDS (+)--*:5'UTR (+)--*:piRNA--*:gene (-)--*:intron--*:upstream--*:downstream	109
*:CDS (+)--*:5'UTR (+)--*:piRNA--*:gene (-)--*:intron--*:downstream	78
*:CDS (+)--*:5'UTR (+)--*:piRNA--*:gene (-)--*:upstream	1
*:CDS (+)--*:5'UTR (+)--*:piRNA--*:intron	39
*:CDS (+)--*:5'UTR (+)--*:piRNA--*:intron--*:upstream	20
*:CDS (+)--*:5'UTR (+)--*:piRNA--*:intron--*:upstream--*:downstream	5
*:CDS (+)--*:5'UTR (+)--*:piRNA--*:intron--*:downstream	9
*:CDS (+)--*:5'UTR (+)--*:piRNA--*:downstream	1
*:CDS (+)--*:5'UTR (+)--*:pseudogene	1
*:CDS (+)--*:5'UTR (+)--*:pseudogene--*:gene (-)--*:intron	3
*:CDS (+)--*:5'UTR (+)--*:pseudogene--*:gene (-)--*:intron--*:upstream	2
*:CDS (+)--*:5'UTR (+)--*:pseudogene--*:intron--*:upstream	1
*:CDS (+)--*:5'UTR (+)--*:gene (-)	9
*:CDS (+)--*:5'UTR (+)--*:gene (-)--*:intron	103
*:CDS (+)--*:5'UTR (+)--*:gene (-)--*:intron--*:upstream	100
*:CDS (+)--*:5'UTR (+)--*:gene (-)--*:intron--*:upstream--*:downstream	38
*:CDS (+)--*:5'UTR (+)--*:gene (-)--*:intron--*:downstream	49
*:CDS (+)--*:5'UTR (+)--*:gene (-)--*:downstream	1
*:CDS (+)--*:5'UTR (+)--*:intron	75
*:CDS (+)--*:5'UTR (+)--*:intron--*:upstream	25
*:CDS (+)--*:5'UTR (+)--*:intron--*:downstream	5
*:CDS (+)--*:3'UTR (+)	27
*:CDS (+)--*:3'UTR (+)--*:miRNA	1
*:CDS (+)--*:3'UTR (+)--*:miRNA--*:piRNA--*:gene (-)--*:intron	8
*:CDS (+)--*:3'UTR (+)--*:miRNA--*:piRNA--*:gene (-)--*:intron--*:upstream	40
*:CDS (+)--*:3'UTR (+)--*:miRNA--*:piRNA--*:gene (-)--*:intron--*:upstream--*:downstream	9
*:CDS (+)--*:3'UTR (+)--*:miRNA--*:piRNA--*:gene (-)--*:intron--*:downstream	6
*:CDS (+)--*:3'UTR (+)--*:miRNA--*:piRNA--*:intron	4
*:CDS (+)--*:3'UTR (+)--*:miRNA--*:piRNA--*:intron--*:upstream	1
*:CDS (+)--*:3'UTR (+)--*:miRNA--*:pseudogene--*:gene (-)--*:intron	1
*:CDS (+)--*:3'UTR (+)--*:miRNA--*:gene (-)--*:intron	18
*:CDS (+)--*:3'UTR (+)--*:miRNA--*:gene (-)--*:intron--*:upstream	3
*:CDS (+)--*:3'UTR (+)--*:miRNA--*:gene (-)--*:intron--*:upstream--*:downstream	2
*:CDS (+)--*:3'UTR (+)--*:miRNA--*:gene (-)--*:intron--*:downstream	10
*:CDS (+)--*:3'UTR (+)--*:miRNA--*:intron	17
*:CDS (+)--*:3'UTR (+)--*:miRNA--*:intron--*:upstream	2
*:CDS (+)--*:3'UTR (+)--*:miRNA--*:intron--*:upstream--*:downstream	5
*:CDS (+)--*:3'UTR (+)--*:snoRNA--*:piRNA--*:gene (-)--*:intron--*:upstream--*:downstream	10
*:CDS (+)--*:3'UTR (+)--*:snoRNA--*:gene (-)--*:intron	1
*:CDS (+)--*:3'UTR (+)--*:snoRNA--*:gene (-)--*:intron--*:upstream--*:downstream	1
*:CDS (+)--*:3'UTR (+)--*:snRNA--*:piRNA--*:gene (-)--*:intron--*:upstream--*:downstream	1
*:CDS (+)--*:3'UTR (+)--*:snRNA--*:gene (-)--*:intron--*:upstream	1
*:CDS (+)--*:3'UTR (+)--*:snRNA--*:gene (-)--*:intron--*:upstream--*:downstream	1
*:CDS (+)--*:3'UTR (+)--*:rRNA--*:piRNA--*:pseudogene--*:gene (-)--*:intron--*:upstream--*:downstream	1
*:CDS (+)--*:3'UTR (+)--*:rRNA--*:piRNA--*:gene (-)--*:intron	5
*:CDS (+)--*:3'UTR (+)--*:rRNA--*:piRNA--*:gene (-)--*:intron--*:upstream	1
*:CDS (+)--*:3'UTR (+)--*:rRNA--*:piRNA--*:gene (-)--*:intron--*:upstream--*:downstream	3
*:CDS (+)--*:3'UTR (+)--*:rRNA--*:piRNA--*:intron--*:downstream	1
*:CDS (+)--*:3'UTR (+)--*:rRNA--*:gene (-)--*:intron--*:upstream--*:downstream	2
*:CDS (+)--*:3'UTR (+)--*:rRNA--*:intron	28
*:CDS (+)--*:3'UTR (+)--*:lincRNA--*:piRNA--*:gene (-)--*:intron	2
*:CDS (+)--*:3'UTR (+)--*:lincRNA--*:piRNA--*:gene (-)--*:intron--*:downstream	1
*:CDS (+)--*:3'UTR (+)--*:lincRNA--*:piRNA--*:intron	5
*:CDS (+)--*:3'UTR (+)--*:lincRNA--*:piRNA--*:intron--*:upstream	4
*:CDS (+)--*:3'UTR (+)--*:lincRNA--*:piRNA--*:intron--*:upstream--*:downstream	3
*:CDS (+)--*:3'UTR (+)--*:lincRNA--*:piRNA--*:intron--*:downstream	7
*:CDS (+)--*:3'UTR (+)--*:piRNA	2
*:CDS (+)--*:3'UTR (+)--*:piRNA--*:pseudogene--*:gene (-)--*:intron--*:upstream	4
*:CDS (+)--*:3'UTR (+)--*:piRNA--*:pseudogene--*:gene (-)--*:intron--*:upstream--*:downstream	3
*:CDS (+)--*:3'UTR (+)--*:piRNA--*:pseudogene--*:gene (-)--*:intron--*:downstream	2
*:CDS (+)--*:3'UTR (+)--*:piRNA--*:gene (-)	2
*:CDS (+)--*:3'UTR (+)--*:piRNA--*:gene (-)--*:intron	4401
*:CDS (+)--*:3'UTR (+)--*:piRNA--*:gene (-)--*:intron--*:upstream	256
*:CDS (+)--*:3'UTR (+)--*:piRNA--*:gene (-)--*:intron--*:upstream--*:downstream	2545
*:CDS (+)--*:3'UTR (+)--*:piRNA--*:gene (-)--*:intron--*:downstream	113
*:CDS (+)--*:3'UTR (+)--*:piRNA--*:gene (-)--*:upstream	2
*:CDS (+)--*:3'UTR (+)--*:piRNA--*:intron	37
*:CDS (+)--*:3'UTR (+)--*:piRNA--*:intron--*:upstream	24
*:CDS (+)--*:3'UTR (+)--*:piRNA--*:intron--*:upstream--*:downstream	29
*:CDS (+)--*:3'UTR (+)--*:piRNA--*:intron--*:downstream	18
*:CDS (+)--*:3'UTR (+)--*:pseudogene--*:gene (-)--*:intron--*:upstream	1
*:CDS (+)--*:3'UTR (+)--*:gene (-)	9
*:CDS (+)--*:3'UTR (+)--*:gene (-)--*:intron	151
*:CDS (+)--*:3'UTR (+)--*:gene (-)--*:intron--*:upstream	128
*:CDS (+)--*:3'UTR (+)--*:gene (-)--*:intron--*:upstream--*:downstream	58
*:CDS (+)--*:3'UTR (+)--*:gene (-)--*:intron--*:downstream	52
*:CDS (+)--*:3'UTR (+)--*:gene (-)--*:upstream	2
*:CDS (+)--*:3'UTR (+)--*:gene (-)--*:downstream	1
*:CDS (+)--*:3'UTR (+)--*:intron	82
*:CDS (+)--*:3'UTR (+)--*:intron--*:upstream	24
*:CDS (+)--*:3'UTR (+)--*:intron--*:upstream--*:downstream	11
*:CDS (+)--*:3'UTR (+)--*:intron--*:downstream	22
*:CDS (+)--*:3'UTR (+)--*:upstream	3
*:CDS (+)--*:miRNA	642
*:CDS (+)--*:miRNA--*:snoRNA--*:gene (-)--*:intron	1
*:CDS (+)--*:miRNA--*:snRNA--*:gene (-)--*:intron--*:upstream	1
*:CDS (+)--*:miRNA--*:rRNA--*:piRNA--*:gene (-)--*:intron--*:upstream	1
*:CDS (+)--*:miRNA--*:rRNA--*:piRNA--*:intron	4
*:CDS (+)--*:miRNA--*:lincRNA--*:piRNA--*:gene (-)--*:intron--*:upstream	15
*:CDS (+)--*:miRNA--*:lincRNA--*:intron	1
*:CDS (+)--*:miRNA--*:piRNA	1
*:CDS (+)--*:miRNA--*:piRNA--*:gene (-)--*:intron	895
*:CDS (+)--*:miRNA--*:piRNA--*:gene (-)--*:intron--*:upstream	60
*:CDS (+)--*:miRNA--*:piRNA--*:gene (-)--*:intron--*:upstream--*:downstream	46
*:CDS (+)--*:miRNA--*:piRNA--*:gene (-)--*:intron--*:downstream	10
*:CDS (+)--*:miRNA--*:piRNA--*:intron	208
*:CDS (+)--*:miRNA--*:piRNA--*:intron--*:upstream	34
*:CDS (+)--*:miRNA--*:piRNA--*:intron--*:upstream--*:downstream	3
*:CDS (+)--*:miRNA--*:piRNA--*:intron--*:downstream	6
*:CDS (+)--*:miRNA--*:pseudogene	1
*:CDS (+)--*:miRNA--*:pseudogene--*:gene (-)--*:intron	47
*:CDS (+)--*:miRNA--*:pseudogene--*:gene (-)--*:intron--*:downstream	13
*:CDS (+)--*:miRNA--*:gene (-)	35
*:CDS (+)--*:miRNA--*:gene (-)--*:intron	5010
*:CDS (+)--*:miRNA--*:gene (-)--*:intron--*:upstream	20
*:CDS (+)--*:miRNA--*:gene (-)--*:intron--*:upstream--*:downstream	10
*:CDS (+)--*:miRNA--*:gene (-)--*:intron--*:downstream	51
*:CDS (+)--*:miRNA--*:gene (-)--*:upstream	1
*:CDS (+)--*:miRNA--*:gene (-)--*:downstream	4
*:CDS (+)--*:miRNA--*:intron	291
*:CDS (+)--*:miRNA--*:intron--*:upstream	24
*:CDS (+)--*:miRNA--*:intron--*:upstream--*:downstream	3
*:CDS (+)--*:miRNA--*:intron--*:downstream	6
*:CDS (+)--*:miRNA--*:upstream	1
*:CDS (+)--*:miRNA--*:downstream	1
*:CDS (+)--*:snoRNA	10
*:CDS (+)--*:snoRNA--*:piRNA--*:gene (-)--*:intron	3
*:CDS (+)--*:snoRNA--*:piRNA--*:gene (-)--*:intron--*:upstream	5
*:CDS (+)--*:snoRNA--*:piRNA--*:gene (-)--*:intron--*:upstream--*:downstream	4
*:CDS (+)--*:snoRNA--*:piRNA--*:gene (-)--*:intron--*:downstream	5
*:CDS (+)--*:snoRNA--*:piRNA--*:intron	3
*:CDS (+)--*:snoRNA--*:piRNA--*:intron--*:upstream--*:downstream	1
*:CDS (+)--*:snoRNA--*:piRNA--*:intron--*:downstream	2
*:CDS (+)--*:snoRNA--*:pseudogene--*:gene (-)--*:intron--*:upstream	1
*:CDS (+)--*:snoRNA--*:gene (-)--*:intron	11
*:CDS (+)--*:snoRNA--*:gene (-)--*:intron--*:upstream	2
*:CDS (+)--*:snoRNA--*:gene (-)--*:intron--*:upstream--*:downstream	2
*:CDS (+)--*:snoRNA--*:gene (-)--*:intron--*:downstream	8
*:CDS (+)--*:snoRNA--*:intron	24
*:CDS (+)--*:snoRNA--*:intron--*:downstream	1
*:CDS (+)--*:snRNA	64
*:CDS (+)--*:snRNA--*:piRNA--*:gene (-)--*:intron	2
*:CDS (+)--*:snRNA--*:piRNA--*:gene (-)--*:intron--*:upstream	6
*:CDS (+)--*:snRNA--*:piRNA--*:gene (-)--*:intron--*:downstream	2
*:CDS (+)--*:snRNA--*:piRNA--*:intron	1
*:CDS (+)--*:snRNA--*:piRNA--*:intron--*:upstream	4
*:CDS (+)--*:snRNA--*:gene (-)	5
*:CDS (+)--*:snRNA--*:gene (-)--*:intron	79
*:CDS (+)--*:snRNA--*:gene (-)--*:intron--*:upstream	2
*:CDS (+)--*:snRNA--*:gene (-)--*:intron--*:downstream	223
*:CDS (+)--*:snRNA--*:intron	7
*:CDS (+)--*:snRNA--*:intron--*:upstream	4
*:CDS (+)--*:rRNA	6
*:CDS (+)--*:rRNA--*:piRNA--*:gene (-)--*:intron	3
*:CDS (+)--*:rRNA--*:piRNA--*:gene (-)--*:intron--*:upstream	4
*:CDS (+)--*:rRNA--*:piRNA--*:gene (-)--*:intron--*:upstream--*:downstream	6
*:CDS (+)--*:rRNA--*:piRNA--*:gene (-)--*:intron--*:downstream	1
*:CDS (+)--*:rRNA--*:piRNA--*:intron	2
*:CDS (+)--*:rRNA--*:piRNA--*:intron--*:upstream	1
*:CDS (+)--*:rRNA--*:piRNA--*:intron--*:downstream	1
*:CDS (+)--*:rRNA--*:gene (-)	2
*:CDS (+)--*:rRNA--*:gene (-)--*:intron	6
*:CDS (+)--*:rRNA--*:gene (-)--*:intron--*:upstream	2
*:CDS (+)--*:rRNA--*:gene (-)--*:intron--*:upstream--*:downstream	1
*:CDS (+)--*:rRNA--*:gene (-)--*:intron--*:downstream	2
*:CDS (+)--*:rRNA--*:intron	8
*:CDS (+)--*:lincRNA	7
*:CDS (+)--*:lincRNA--*:piRNA--*:gene (-)--*:intron	1
*:CDS (+)--*:lincRNA--*:piRNA--*:gene (-)--*:intron--*:upstream	3
*:CDS (+)--*:lincRNA--*:piRNA--*:gene (-)--*:intron--*:upstream--*:downstream	5
*:CDS (+)--*:lincRNA--*:piRNA--*:intron	5
*:CDS (+)--*:lincRNA--*:piRNA--*:intron--*:upstream	4
*:CDS (+)--*:lincRNA--*:piRNA--*:intron--*:upstream--*:downstream	4
*:CDS (+)--*:lincRNA--*:piRNA--*:intron--*:downstream	1
*:CDS (+)--*:lincRNA--*:gene (-)--*:intron	3
*:CDS (+)--*:lincRNA--*:gene (-)--*:intron--*:upstream	3
*:CDS (+)--*:lincRNA--*:gene (-)--*:intron--*:upstream--*:downstream	1
*:CDS (+)--*:lincRNA--*:intron	8
*:CDS (+)--*:lincRNA--*:intron--*:upstream	3
*:CDS (+)--*:piRNA	460
*:CDS (+)--*:piRNA--*:pseudogene--*:gene (-)	1
*:CDS (+)--*:piRNA--*:pseudogene--*:gene (-)--*:intron	6
*:CDS (+)--*:piRNA--*:pseudogene--*:gene (-)--*:intron--*:upstream	4
*:CDS (+)--*:piRNA--*:pseudogene--*:gene (-)--*:intron--*:upstream--*:downstream	4
*:CDS (+)--*:piRNA--*:pseudogene--*:gene (-)--*:intron--*:downstream	2
*:CDS (+)--*:piRNA--*:pseudogene--*:intron	10
*:CDS (+)--*:piRNA--*:pseudogene--*:intron--*:upstream	1
*:CDS (+)--*:piRNA--*:gene (-)	97
*:CDS (+)--*:piRNA--*:gene (-)--*:intron	1165
*:CDS (+)--*:piRNA--*:gene (-)--*:intron--*:upstream	689
*:CDS (+)--*:piRNA--*:gene (-)--*:intron--*:upstream--*:downstream	463
*:CDS (+)--*:piRNA--*:gene (-)--*:intron--*:downstream	1665
*:CDS (+)--*:piRNA--*:gene (-)--*:upstream	17
*:CDS (+)--*:piRNA--*:gene (-)--*:downstream	11
*:CDS (+)--*:piRNA--*:intron	3828
*:CDS (+)--*:piRNA--*:intron--*:upstream	312
*:CDS (+)--*:piRNA--*:intron--*:upstream--*:downstream	117
*:CDS (+)--*:piRNA--*:intron--*:downstream	137
*:CDS (+)--*:piRNA--*:upstream	93
*:CDS (+)--*:piRNA--*:downstream	8
*:CDS (+)--*:pseudogene--*:gene (-)--*:intron	5
*:CDS (+)--*:pseudogene--*:gene (-)--*:intron--*:upstream	3
*:CDS (+)--*:pseudogene--*:gene (-)--*:intron--*:upstream--*:downstream	1
*:CDS (+)--*:pseudogene--*:gene (-)--*:intron--*:downstream	3
*:CDS (+)--*:pseudogene--*:intron	5
*:CDS (+)--*:pseudogene--*:intron--*:upstream--*:downstream	1
*:CDS (+)--*:pseudogene--*:intron--*:downstream	1
*:CDS (+)--*:gene (-)	1876
*:CDS (+)--*:gene (-)--*:intron	1387
*:CDS (+)--*:gene (-)--*:intron--*:upstream	548
*:CDS (+)--*:gene (-)--*:intron--*:upstream--*:downstream	259
*:CDS (+)--*:gene (-)--*:intron--*:downstream	273
*:CDS (+)--*:gene (-)--*:upstream	141
*:CDS (+)--*:gene (-)--*:upstream--*:downstream	8
*:CDS (+)--*:gene (-)--*:downstream	18
*:CDS (+)--*:intron	17039
*:CDS (+)--*:intron--*:upstream	1605
*:CDS (+)--*:intron--*:upstream--*:downstream	31
*:CDS (+)--*:intron--*:downstream	484
*:CDS (+)--*:upstream	187
*:CDS (+)--*:upstream--*:downstream	12
*:CDS (+)--*:downstream	56
*:5'UTR (+)	1666
*:5'UTR (+)--*:3'UTR (+)	3
*:5'UTR (+)--*:3'UTR (+)--*:miRNA--*:piRNA--*:gene (-)--*:intron--*:upstream--*:downstream	1
*:5'UTR (+)--*:3'UTR (+)--*:miRNA--*:gene (-)--*:intron--*:upstream	1
*:5'UTR (+)--*:3'UTR (+)--*:miRNA--*:intron	1
*:5'UTR (+)--*:3'UTR (+)--*:miRNA--*:intron--*:downstream	1
*:5'UTR (+)--*:3'UTR (+)--*:snoRNA--*:piRNA--*:gene (-)--*:intron	1
*:5'UTR (+)--*:3'UTR (+)--*:snRNA--*:gene (-)--*:intron--*:upstream--*:downstream	1
*:5'UTR (+)--*:3'UTR (+)--*:rRNA--*:piRNA--*:intron--*:upstream--*:downstream	1
*:5'UTR (+)--*:3'UTR (+)--*:piRNA--*:gene (-)--*:intron	7
*:5'UTR (+)--*:3'UTR (+)--*:piRNA--*:gene (-)--*:intron--*:upstream	1
*:5'UTR (+)--*:3'UTR (+)--*:piRNA--*:gene (-)--*:intron--*:upstream--*:downstream	9
*:5'UTR (+)--*:3'UTR (+)--*:piRNA--*:gene (-)--*:intron--*:downstream	2
*:5'UTR (+)--*:3'UTR (+)--*:piRNA--*:intron	1
*:5'UTR (+)--*:3'UTR (+)--*:piRNA--*:intron--*:upstream	7
*:5'UTR (+)--*:3'UTR (+)--*:piRNA--*:intron--*:upstream--*:downstream	2
*:5'UTR (+)--*:3'UTR (+)--*:pseudogene--*:gene (-)--*:intron--*:upstream	1
*:5'UTR (+)--*:3'UTR (+)--*:gene (-)--*:intron	4
*:5'UTR (+)--*:3'UTR (+)--*:gene (-)--*:intron--*:upstream--*:downstream	2
*:5'UTR (+)--*:3'UTR (+)--*:gene (-)--*:intron--*:downstream	1
*:5'UTR (+)--*:3'UTR (+)--*:intron	24
*:5'UTR (+)--*:3'UTR (+)--*:intron--*:upstream	4
*:5'UTR (+)--*:3'UTR (+)--*:intron--*:upstream--*:downstream	3
*:5'UTR (+)--*:3'UTR (+)--*:intron--*:downstream	5
*:5'UTR (+)--*:miRNA	200
*:5'UTR (+)--*:miRNA--*:piRNA	1
*:5'UTR (+)--*:miRNA--*:piRNA--*:gene (-)--*:intron	66
*:5'UTR (+)--*:miRNA--*:piRNA--*:gene (-)--*:intron--*:upstream	2
*:5'UTR (+)--*:miRNA--*:piRNA--*:gene (-)--*:intron--*:upstream--*:downstream	1
*:5'UTR (+)--*:miRNA--*:piRNA--*:gene (-)--*:intron--*:downstream	1
*:5'UTR (+)--*:miRNA--*:piRNA--*:intron	76
*:5'UTR (+)--*:miRNA--*:piRNA--*:intron--*:upstream--*:downstream	3
*:5'UTR (+)--*:miRNA--*:gene (-)	1
*:5'UTR (+)--*:miRNA--*:gene (-)--*:intron	13
*:5'UTR (+)--*:miRNA--*:gene (-)--*:intron--*:upstream	2
*:5'UTR (+)--*:miRNA--*:gene (-)--*:intron--*:upstream--*:downstream	1
*:5'UTR (+)--*:miRNA--*:intron	93
*:5'UTR (+)--*:miRNA--*:intron--*:upstream	12
*:5'UTR (+)--*:miRNA--*:intron--*:downstream	3
*:5'UTR (+)--*:snoRNA--*:gene (-)--*:intron	1
*:5'UTR (+)--*:snRNA--*:gene (-)--*:intron	2
*:5'UTR (+)--*:snRNA--*:downstream	1
*:5'UTR (+)--*:rRNA	1
*:5'UTR (+)--*:rRNA--*:piRNA--*:gene (-)--*:intron	5
*:5'UTR (+)--*:rRNA--*:gene (-)--*:intron	8
*:5'UTR (+)--*:rRNA--*:gene (-)--*:intron--*:upstream	5
*:5'UTR (+)--*:rRNA--*:intron	4
*:5'UTR (+)--*:rRNA--*:intron--*:upstream	5
*:5'UTR (+)--*:piRNA	24
*:5'UTR (+)--*:piRNA--*:gene (-)	11
*:5'UTR (+)--*:piRNA--*:gene (-)--*:intron	66
*:5'UTR (+)--*:piRNA--*:gene (-)--*:intron--*:upstream	28
*:5'UTR (+)--*:piRNA--*:gene (-)--*:intron--*:upstream--*:downstream	14
*:5'UTR (+)--*:piRNA--*:gene (-)--*:intron--*:downstream	32
*:5'UTR (+)--*:piRNA--*:gene (-)--*:upstream	2
*:5'UTR (+)--*:piRNA--*:intron	687
*:5'UTR (+)--*:piRNA--*:intron--*:upstream	103
*:5'UTR (+)--*:piRNA--*:intron--*:upstream--*:downstream	82
*:5'UTR (+)--*:piRNA--*:intron--*:downstream	8
*:5'UTR (+)--*:piRNA--*:upstream	9
*:5'UTR (+)--*:gene (-)	19
*:5'UTR (+)--*:gene (-)--*:intron	78
*:5'UTR (+)--*:gene (-)--*:intron--*:upstream	31
*:5'UTR (+)--*:gene (-)--*:intron--*:upstream--*:downstream	6
*:5'UTR (+)--*:gene (-)--*:intron--*:downstream	5
*:5'UTR (+)--*:gene (-)--*:upstream	2
*:5'UTR (+)--*:intron	4841
*:5'UTR (+)--*:intron--*:upstream	74
*:5'UTR (+)--*:intron--*:upstream--*:downstream	46
*:5'UTR (+)--*:intron--*:downstream	15
*:5'UTR (+)--*:upstream	30
*:5'UTR (+)--*:upstream--*:downstream	1
*:5'UTR (+)--*:downstream	2
*:3'UTR (+)	5986
*:3'UTR (+)--*:miRNA	31
*:3'UTR (+)--*:miRNA--*:snoRNA--*:piRNA--*:intron--*:downstream	1
*:3'UTR (+)--*:miRNA--*:piRNA--*:gene (-)--*:intron	17
*:3'UTR (+)--*:miRNA--*:piRNA--*:gene (-)--*:intron--*:upstream	3
*:3'UTR (+)--*:miRNA--*:piRNA--*:gene (-)--*:intron--*:upstream--*:downstream	16
*:3'UTR (+)--*:miRNA--*:piRNA--*:gene (-)--*:intron--*:downstream	2
*:3'UTR (+)--*:miRNA--*:piRNA--*:intron	22
*:3'UTR (+)--*:miRNA--*:piRNA--*:intron--*:upstream	3
*:3'UTR (+)--*:miRNA--*:piRNA--*:intron--*:upstream--*:downstream	3
*:3'UTR (+)--*:miRNA--*:piRNA--*:intron--*:downstream	2
*:3'UTR (+)--*:miRNA--*:gene (-)	1
*:3'UTR (+)--*:miRNA--*:gene (-)--*:intron	19
*:3'UTR (+)--*:miRNA--*:gene (-)--*:intron--*:upstream	2
*:3'UTR (+)--*:miRNA--*:gene (-)--*:intron--*:upstream--*:downstream	2
*:3'UTR (+)--*:miRNA--*:gene (-)--*:intron--*:downstream	5
*:3'UTR (+)--*:miRNA--*:intron	62
*:3'UTR (+)--*:miRNA--*:intron--*:upstream	6
*:3'UTR (+)--*:miRNA--*:intron--*:upstream--*:downstream	10
*:3'UTR (+)--*:miRNA--*:intron--*:downstream	9
*:3'UTR (+)--*:snoRNA--*:piRNA--*:gene (-)--*:intron	1
*:3'UTR (+)--*:snoRNA--*:piRNA--*:gene (-)--*:intron--*:upstream	1
*:3'UTR (+)--*:snoRNA--*:piRNA--*:gene (-)--*:intron--*:upstream--*:downstream	1
*:3'UTR (+)--*:snoRNA--*:piRNA--*:gene (-)--*:intron--*:downstream	1
*:3'UTR (+)--*:snoRNA--*:piRNA--*:intron	2
*:3'UTR (+)--*:snoRNA--*:piRNA--*:intron--*:upstream--*:downstream	1
*:3'UTR (+)--*:snoRNA--*:gene (-)--*:intron--*:upstream--*:downstream	1
*:3'UTR (+)--*:snoRNA--*:intron	3
*:3'UTR (+)--*:snRNA--*:piRNA--*:gene (-)--*:intron--*:upstream	3
*:3'UTR (+)--*:snRNA--*:piRNA--*:gene (-)--*:intron--*:downstream	5
*:3'UTR (+)--*:snRNA--*:gene (-)--*:intron	1
*:3'UTR (+)--*:snRNA--*:intron	13
*:3'UTR (+)--*:rRNA--*:piRNA--*:intron	2
*:3'UTR (+)--*:rRNA--*:piRNA--*:intron--*:upstream	12
*:3'UTR (+)--*:rRNA--*:gene (-)--*:intron	1
*:3'UTR (+)--*:rRNA--*:intron	2
*:3'UTR (+)--*:lincRNA--*:gene (-)--*:intron--*:downstream	1
*:3'UTR (+)--*:lincRNA--*:intron--*:upstream	1
*:3'UTR (+)--*:lincRNA--*:intron--*:downstream	1
*:3'UTR (+)--*:piRNA	331
*:3'UTR (+)--*:piRNA--*:pseudogene--*:gene (-)--*:intron--*:upstream--*:downstream	1
*:3'UTR (+)--*:piRNA--*:pseudogene--*:intron--*:upstream--*:downstream	1
*:3'UTR (+)--*:piRNA--*:gene (-)	5
*:3'UTR (+)--*:piRNA--*:gene (-)--*:intron	59
*:3'UTR (+)--*:piRNA--*:gene (-)--*:intron--*:upstream	40
*:3'UTR (+)--*:piRNA--*:gene (-)--*:intron--*:upstream--*:downstream	226
*:3'UTR (+)--*:piRNA--*:gene (-)--*:intron--*:downstream	99
*:3'UTR (+)--*:piRNA--*:gene (-)--*:upstream	2
*:3'UTR (+)--*:piRNA--*:intron	143
*:3'UTR (+)--*:piRNA--*:intron--*:upstream	136
*:3'UTR (+)--*:piRNA--*:intron--*:upstream--*:downstream	171
*:3'UTR (+)--*:piRNA--*:intron--*:downstream	340
*:3'UTR (+)--*:piRNA--*:downstream	1
*:3'UTR (+)--*:gene (-)	68
*:3'UTR (+)--*:gene (-)--*:intron	123
*:3'UTR (+)--*:gene (-)--*:intron--*:upstream	37
*:3'UTR (+)--*:gene (-)--*:intron--*:upstream--*:downstream	78
*:3'UTR (+)--*:gene (-)--*:intron--*:downstream	82
*:3'UTR (+)--*:gene (-)--*:upstream	4
*:3'UTR (+)--*:gene (-)--*:downstream	1
*:3'UTR (+)--*:intron	1043
*:3'UTR (+)--*:intron--*:upstream	115
*:3'UTR (+)--*:intron--*:upstream--*:downstream	33
*:3'UTR (+)--*:intron--*:downstream	1637
*:3'UTR (+)--*:upstream	24
*:3'UTR (+)--*:downstream	48
*:miRNA	1705699
*:miRNA--*:rRNA--*:intron	3
*:miRNA--*:lincRNA--*:gene (-)	1
*:miRNA--*:lincRNA--*:gene (-)--*:intron--*:upstream	1
*:miRNA--*:lincRNA--*:intron--*:upstream	1
*:miRNA--*:piRNA	353
*:miRNA--*:piRNA--*:gene (-)	7
*:miRNA--*:piRNA--*:gene (-)--*:intron	87
*:miRNA--*:piRNA--*:gene (-)--*:intron--*:upstream	130
*:miRNA--*:piRNA--*:gene (-)--*:intron--*:upstream--*:downstream	103
*:miRNA--*:piRNA--*:gene (-)--*:intron--*:downstream	33
*:miRNA--*:piRNA--*:intron	376
*:miRNA--*:piRNA--*:intron--*:upstream	223
*:miRNA--*:piRNA--*:intron--*:upstream--*:downstream	9
*:miRNA--*:piRNA--*:intron--*:downstream	42
*:miRNA--*:gene (-)	985
*:miRNA--*:gene (-)--*:intron	570
*:miRNA--*:gene (-)--*:intron--*:upstream	39
*:miRNA--*:gene (-)--*:intron--*:upstream--*:downstream	20
*:miRNA--*:gene (-)--*:intron--*:downstream	130
*:miRNA--*:gene (-)--*:upstream	1
*:miRNA--*:gene (-)--*:downstream	6
*:miRNA--*:intron	28092
*:miRNA--*:intron--*:upstream	151
*:miRNA--*:intron--*:upstream--*:downstream	8
*:miRNA--*:intron--*:downstream	183
*:miRNA--*:upstream	741
*:miRNA--*:downstream	1941
*:snoRNA	10424
*:snoRNA--*:piRNA--*:gene (-)--*:intron	3
*:snoRNA--*:piRNA--*:gene (-)--*:intron--*:downstream	4
*:snoRNA--*:piRNA--*:intron	1
*:snoRNA--*:piRNA--*:intron--*:upstream	5
*:snoRNA--*:gene (-)	7
*:snoRNA--*:gene (-)--*:intron	16
*:snoRNA--*:gene (-)--*:intron--*:downstream	7
*:snoRNA--*:intron	153
*:snoRNA--*:intron--*:upstream	3
*:snoRNA--*:intron--*:upstream--*:downstream	1
*:snoRNA--*:intron--*:downstream	12
*:snoRNA--*:upstream	3
*:snoRNA--*:downstream	5
*:snRNA	24604
*:snRNA--*:piRNA	35
*:snRNA--*:piRNA--*:gene (-)	1
*:snRNA--*:piRNA--*:gene (-)--*:intron	4
*:snRNA--*:piRNA--*:gene (-)--*:intron--*:downstream	1
*:snRNA--*:piRNA--*:intron	14
*:snRNA--*:piRNA--*:intron--*:downstream	4
*:snRNA--*:gene (-)	81
*:snRNA--*:gene (-)--*:intron	87
*:snRNA--*:gene (-)--*:intron--*:upstream	9
*:snRNA--*:gene (-)--*:intron--*:upstream--*:downstream	1
*:snRNA--*:gene (-)--*:intron--*:downstream	45
*:snRNA--*:gene (-)--*:upstream	2
*:snRNA--*:intron	1459
*:snRNA--*:intron--*:upstream	5
*:snRNA--*:intron--*:downstream	1
*:snRNA--*:upstream	349
*:rRNA	23771
*:rRNA--*:piRNA	24
*:rRNA--*:piRNA--*:gene (-)	2
*:rRNA--*:piRNA--*:gene (-)--*:intron	2
*:rRNA--*:piRNA--*:gene (-)--*:intron--*:upstream	4
*:rRNA--*:piRNA--*:gene (-)--*:intron--*:downstream	2
*:rRNA--*:piRNA--*:intron	10
*:rRNA--*:piRNA--*:intron--*:upstream	7
*:rRNA--*:piRNA--*:intron--*:upstream--*:downstream	1
*:rRNA--*:piRNA--*:intron--*:downstream	2
*:rRNA--*:piRNA--*:upstream	1
*:rRNA--*:gene (-)	5
*:rRNA--*:gene (-)--*:intron	18
*:rRNA--*:gene (-)--*:intron--*:upstream	386
*:rRNA--*:gene (-)--*:intron--*:downstream	3
*:rRNA--*:intron	484
*:rRNA--*:intron--*:upstream	1
*:rRNA--*:intron--*:downstream	5
*:lincRNA	22
*:lincRNA--*:piRNA--*:pseudogene--*:gene (-)--*:intron	1
*:lincRNA--*:piRNA--*:gene (-)--*:intron--*:upstream	2
*:lincRNA--*:piRNA--*:gene (-)--*:intron--*:upstream--*:downstream	2
*:lincRNA--*:piRNA--*:intron	1
*:lincRNA--*:piRNA--*:intron--*:upstream	2
*:lincRNA--*:piRNA--*:intron--*:upstream--*:downstream	1
*:lincRNA--*:gene (-)	1
*:lincRNA--*:gene (-)--*:intron--*:upstream	1
*:piRNA	1168468
*:piRNA--*:pseudogene	1
*:piRNA--*:pseudogene--*:gene (-)--*:intron	4
*:piRNA--*:pseudogene--*:gene (-)--*:intron--*:upstream--*:downstream	5
*:piRNA--*:pseudogene--*:intron	5
*:piRNA--*:pseudogene--*:intron--*:upstream--*:downstream	2
*:piRNA--*:gene (-)	717
*:piRNA--*:gene (-)--*:intron	780
*:piRNA--*:gene (-)--*:intron--*:upstream	333
*:piRNA--*:gene (-)--*:intron--*:upstream--*:downstream	272
*:piRNA--*:gene (-)--*:intron--*:downstream	459
*:piRNA--*:gene (-)--*:upstream	291
*:piRNA--*:gene (-)--*:upstream--*:downstream	2
*:piRNA--*:gene (-)--*:downstream	9
*:piRNA--*:intron	51523
*:piRNA--*:intron--*:upstream	186236
*:piRNA--*:intron--*:upstream--*:downstream	32927
*:piRNA--*:intron--*:downstream	831288
*:piRNA--*:upstream	13381
*:piRNA--*:upstream--*:downstream	3
*:piRNA--*:downstream	707
*:pseudogene	50
*:pseudogene--*:gene (-)	2
*:pseudogene--*:gene (-)--*:intron	1
*:pseudogene--*:gene (-)--*:intron--*:upstream	1
*:pseudogene--*:intron	4
*:pseudogene--*:intron--*:downstream	1
*:gene (-)	32096
*:gene (-)--*:intron	6183
*:gene (-)--*:intron--*:upstream	787
*:gene (-)--*:intron--*:upstream--*:downstream	151
*:gene (-)--*:intron--*:downstream	212
*:gene (-)--*:upstream	1140
*:gene (-)--*:downstream	60
*:intron	148651
*:intron--*:upstream	138375
*:intron--*:upstream--*:downstream	1638
*:intron--*:downstream	20040
*:upstream	345785
*:upstream--*:downstream	104
*:downstream	9884
