# Supplementary material for: mmannot: How to improve small–RNA annotation?
Source: PLoS One. 2020 May 28;15(5):e0231738. doi: 10.1371/journal.pone.0231738 (PMC7255610; doi:10.1371/journal.pone.0231738)
Supplement: S2 File — (GZ) [file pone.0231738.s002.gz › Data/Counts/DR/SRR1265737_ratio.csv]

Type	SRR1265737
*:CDS (+)	67566
*:5'UTR (+)	2512
*:3'UTR (+)	6087
*:miRNA	1674869
*:snoRNA	10502
*:snRNA	26381
*:rRNA	24349
*:lincRNA	26
*:piRNA	1167439
*:pseudogene	54
*:gene (-)	37511
*:intron	429899
*:upstream	315223
*:upstream--*:downstream	4
*:downstream	25504
