# Supplementary material for: mmannot: How to improve small–RNA annotation?
Source: PLoS One. 2020 May 28;15(5):e0231738. doi: 10.1371/journal.pone.0231738 (PMC7255610; doi:10.1371/journal.pone.0231738)
Supplement: S2 File — (GZ) [file pone.0231738.s002.gz › Data/Counts/DR/SRR1265740_rev.csv]

Type	SRR1265740
*:pseudogene	30
*:pseudogene--*:piRNA--*:3'UTR (+)--*:CDS (+)--*:gene (-)--*:intron--*:upstream	2
*:pseudogene--*:piRNA--*:3'UTR (+)--*:CDS (+)--*:gene (-)--*:intron--*:upstream--*:downstream	1
*:pseudogene--*:piRNA--*:3'UTR (+)--*:CDS (+)--*:intron	1
*:pseudogene--*:piRNA--*:CDS (+)--*:gene (-)--*:intron	4
*:pseudogene--*:piRNA--*:CDS (+)--*:gene (-)--*:intron--*:upstream	4
*:pseudogene--*:piRNA--*:CDS (+)--*:gene (-)--*:intron--*:upstream--*:downstream	3
*:pseudogene--*:piRNA--*:CDS (+)--*:gene (-)--*:intron--*:downstream	1
*:pseudogene--*:piRNA--*:CDS (+)--*:intron	1
*:pseudogene--*:piRNA--*:gene (-)--*:intron	3
*:pseudogene--*:piRNA--*:gene (-)--*:intron--*:upstream	1
*:pseudogene--*:piRNA--*:intron--*:upstream	1
*:pseudogene--*:miRNA--*:CDS (+)--*:gene (-)--*:intron--*:downstream	1
*:pseudogene--*:CDS (+)	3
*:pseudogene--*:CDS (+)--*:gene (-)--*:intron	3
*:pseudogene--*:CDS (+)--*:gene (-)--*:intron--*:upstream	2
*:pseudogene--*:CDS (+)--*:gene (-)--*:intron--*:upstream--*:downstream	1
*:pseudogene--*:CDS (+)--*:intron	4
*:pseudogene--*:gene (-)	1
*:pseudogene--*:intron	1
*:pseudogene--*:intron--*:upstream--*:downstream	1
*:piRNA	242284
*:piRNA--*:lincRNA--*:rRNA--*:5'UTR (+)--*:CDS (+)--*:intron--*:upstream	1
*:piRNA--*:lincRNA--*:miRNA--*:CDS (+)--*:gene (-)--*:intron--*:upstream--*:downstream	1
*:piRNA--*:lincRNA--*:3'UTR (+)--*:5'UTR (+)--*:CDS (+)--*:gene (-)--*:intron--*:downstream	1
*:piRNA--*:lincRNA--*:3'UTR (+)--*:5'UTR (+)--*:CDS (+)--*:intron--*:downstream	4
*:piRNA--*:lincRNA--*:3'UTR (+)--*:CDS (+)--*:intron	3
*:piRNA--*:lincRNA--*:3'UTR (+)--*:CDS (+)--*:intron--*:upstream	1
*:piRNA--*:lincRNA--*:3'UTR (+)--*:CDS (+)--*:intron--*:downstream	2
*:piRNA--*:lincRNA--*:5'UTR (+)--*:CDS (+)--*:gene (-)--*:intron	2
*:piRNA--*:lincRNA--*:5'UTR (+)--*:CDS (+)--*:intron	4
*:piRNA--*:lincRNA--*:5'UTR (+)--*:CDS (+)--*:intron--*:upstream--*:downstream	2
*:piRNA--*:lincRNA--*:5'UTR (+)--*:CDS (+)--*:intron--*:downstream	1
*:piRNA--*:lincRNA--*:5'UTR (+)--*:gene (-)--*:intron	1
*:piRNA--*:lincRNA--*:CDS (+)--*:gene (-)	1
*:piRNA--*:lincRNA--*:CDS (+)--*:gene (-)--*:intron	1
*:piRNA--*:lincRNA--*:CDS (+)--*:gene (-)--*:intron--*:upstream	1
*:piRNA--*:lincRNA--*:CDS (+)--*:gene (-)--*:intron--*:upstream--*:downstream	1
*:piRNA--*:lincRNA--*:CDS (+)--*:gene (-)--*:downstream	1
*:piRNA--*:lincRNA--*:CDS (+)--*:intron--*:upstream	2
*:piRNA--*:lincRNA--*:CDS (+)--*:intron--*:upstream--*:downstream	2
*:piRNA--*:lincRNA--*:gene (-)	2
*:piRNA--*:lincRNA--*:gene (-)--*:intron	1
*:piRNA--*:lincRNA--*:gene (-)--*:intron--*:upstream	1
*:piRNA--*:lincRNA--*:gene (-)--*:intron--*:downstream	1
*:piRNA--*:lincRNA--*:intron	1
*:piRNA--*:lincRNA--*:intron--*:upstream--*:downstream	1
*:piRNA--*:lincRNA--*:intron--*:downstream	1
*:piRNA--*:rRNA	11379
*:piRNA--*:rRNA--*:miRNA--*:3'UTR (+)--*:CDS (+)--*:gene (-)--*:intron--*:upstream--*:downstream	1
*:piRNA--*:rRNA--*:miRNA--*:CDS (+)--*:gene (-)--*:intron--*:upstream	2
*:piRNA--*:rRNA--*:miRNA--*:CDS (+)--*:intron	7
*:piRNA--*:rRNA--*:3'UTR (+)--*:5'UTR (+)--*:CDS (+)--*:gene (-)--*:intron--*:upstream--*:downstream	6
*:piRNA--*:rRNA--*:3'UTR (+)--*:5'UTR (+)--*:CDS (+)--*:gene (-)--*:intron--*:downstream	1
*:piRNA--*:rRNA--*:3'UTR (+)--*:CDS (+)--*:gene (-)--*:intron	3
*:piRNA--*:rRNA--*:3'UTR (+)--*:CDS (+)--*:gene (-)--*:intron--*:upstream--*:downstream	2
*:piRNA--*:rRNA--*:3'UTR (+)--*:CDS (+)--*:intron	20
*:piRNA--*:rRNA--*:3'UTR (+)--*:CDS (+)--*:intron--*:downstream	2
*:piRNA--*:rRNA--*:3'UTR (+)--*:gene (-)--*:intron	1
*:piRNA--*:rRNA--*:3'UTR (+)--*:gene (-)--*:intron--*:upstream--*:downstream	1
*:piRNA--*:rRNA--*:3'UTR (+)--*:gene (-)--*:intron--*:downstream	5
*:piRNA--*:rRNA--*:3'UTR (+)--*:intron	2
*:piRNA--*:rRNA--*:3'UTR (+)--*:intron--*:upstream	11
*:piRNA--*:rRNA--*:3'UTR (+)--*:intron--*:upstream--*:downstream	1
*:piRNA--*:rRNA--*:3'UTR (+)--*:intron--*:downstream	1
*:piRNA--*:rRNA--*:5'UTR (+)--*:CDS (+)--*:gene (-)--*:intron	1
*:piRNA--*:rRNA--*:5'UTR (+)--*:CDS (+)--*:gene (-)--*:intron--*:upstream--*:downstream	1
*:piRNA--*:rRNA--*:5'UTR (+)--*:CDS (+)--*:gene (-)--*:intron--*:downstream	1
*:piRNA--*:rRNA--*:5'UTR (+)--*:gene (-)--*:intron	2
*:piRNA--*:rRNA--*:5'UTR (+)--*:gene (-)--*:intron--*:upstream	2
*:piRNA--*:rRNA--*:5'UTR (+)--*:gene (-)--*:intron--*:downstream	1
*:piRNA--*:rRNA--*:5'UTR (+)--*:intron	13
*:piRNA--*:rRNA--*:5'UTR (+)--*:intron--*:upstream	3
*:piRNA--*:rRNA--*:CDS (+)	7
*:piRNA--*:rRNA--*:CDS (+)--*:gene (-)	2
*:piRNA--*:rRNA--*:CDS (+)--*:gene (-)--*:intron	10
*:piRNA--*:rRNA--*:CDS (+)--*:gene (-)--*:intron--*:upstream--*:downstream	1
*:piRNA--*:rRNA--*:CDS (+)--*:gene (-)--*:intron--*:downstream	5
*:piRNA--*:rRNA--*:CDS (+)--*:intron	9
*:piRNA--*:rRNA--*:CDS (+)--*:intron--*:downstream	1
*:piRNA--*:rRNA--*:gene (-)	6
*:piRNA--*:rRNA--*:gene (-)--*:intron	38
*:piRNA--*:rRNA--*:gene (-)--*:intron--*:upstream	139
*:piRNA--*:rRNA--*:gene (-)--*:intron--*:upstream--*:downstream	1
*:piRNA--*:rRNA--*:intron	871
*:piRNA--*:rRNA--*:intron--*:upstream	43
*:piRNA--*:rRNA--*:intron--*:downstream	6
*:piRNA--*:rRNA--*:downstream	4
*:piRNA--*:snRNA	141
*:piRNA--*:snRNA--*:3'UTR (+)--*:gene (-)--*:intron--*:downstream	2
*:piRNA--*:snRNA--*:5'UTR (+)--*:CDS (+)--*:gene (-)--*:intron	1
*:piRNA--*:snRNA--*:CDS (+)--*:intron	2
*:piRNA--*:snRNA--*:intron	192
*:piRNA--*:snoRNA	2
*:piRNA--*:snoRNA--*:3'UTR (+)--*:5'UTR (+)--*:intron--*:downstream	1
*:piRNA--*:snoRNA--*:3'UTR (+)--*:CDS (+)--*:gene (-)--*:intron--*:upstream	1
*:piRNA--*:snoRNA--*:3'UTR (+)--*:CDS (+)--*:gene (-)--*:intron--*:upstream--*:downstream	1
*:piRNA--*:snoRNA--*:CDS (+)--*:gene (-)--*:intron	1
*:piRNA--*:snoRNA--*:CDS (+)--*:gene (-)--*:intron--*:upstream	2
*:piRNA--*:snoRNA--*:CDS (+)--*:gene (-)--*:intron--*:upstream--*:downstream	1
*:piRNA--*:snoRNA--*:CDS (+)--*:gene (-)--*:intron--*:downstream	2
*:piRNA--*:snoRNA--*:CDS (+)--*:intron	3
*:piRNA--*:snoRNA--*:intron	2
*:piRNA--*:snoRNA--*:intron--*:upstream	1
*:piRNA--*:snoRNA--*:intron--*:downstream	2
*:piRNA--*:miRNA	3277
*:piRNA--*:miRNA--*:3'UTR (+)--*:5'UTR (+)--*:CDS (+)--*:gene (-)--*:intron--*:upstream--*:downstream	2
*:piRNA--*:miRNA--*:3'UTR (+)--*:5'UTR (+)--*:CDS (+)--*:intron	2
*:piRNA--*:miRNA--*:3'UTR (+)--*:CDS (+)--*:gene (-)--*:intron	2
*:piRNA--*:miRNA--*:3'UTR (+)--*:CDS (+)--*:gene (-)--*:intron--*:upstream	5
*:piRNA--*:miRNA--*:3'UTR (+)--*:CDS (+)--*:gene (-)--*:intron--*:upstream--*:downstream	2
*:piRNA--*:miRNA--*:3'UTR (+)--*:CDS (+)--*:gene (-)--*:intron--*:downstream	9
*:piRNA--*:miRNA--*:3'UTR (+)--*:CDS (+)--*:intron	3
*:piRNA--*:miRNA--*:3'UTR (+)--*:CDS (+)--*:intron--*:upstream--*:downstream	1
*:piRNA--*:miRNA--*:3'UTR (+)--*:CDS (+)--*:intron--*:downstream	1
*:piRNA--*:miRNA--*:3'UTR (+)--*:gene (-)--*:intron	7
*:piRNA--*:miRNA--*:3'UTR (+)--*:gene (-)--*:intron--*:upstream--*:downstream	6
*:piRNA--*:miRNA--*:3'UTR (+)--*:gene (-)--*:intron--*:downstream	5
*:piRNA--*:miRNA--*:3'UTR (+)--*:intron	17
*:piRNA--*:miRNA--*:3'UTR (+)--*:intron--*:upstream	3
*:piRNA--*:miRNA--*:3'UTR (+)--*:intron--*:upstream--*:downstream	4
*:piRNA--*:miRNA--*:3'UTR (+)--*:intron--*:downstream	7
*:piRNA--*:miRNA--*:5'UTR (+)--*:CDS (+)--*:gene (-)--*:intron	7
*:piRNA--*:miRNA--*:5'UTR (+)--*:CDS (+)--*:gene (-)--*:intron--*:upstream--*:downstream	7
*:piRNA--*:miRNA--*:5'UTR (+)--*:CDS (+)--*:intron	9
*:piRNA--*:miRNA--*:5'UTR (+)--*:gene (-)--*:intron	3
*:piRNA--*:miRNA--*:5'UTR (+)--*:gene (-)--*:intron--*:upstream	1
*:piRNA--*:miRNA--*:5'UTR (+)--*:gene (-)--*:intron--*:upstream--*:downstream	1
*:piRNA--*:miRNA--*:5'UTR (+)--*:gene (-)--*:intron--*:downstream	1
*:piRNA--*:miRNA--*:5'UTR (+)--*:intron	58
*:piRNA--*:miRNA--*:5'UTR (+)--*:intron--*:upstream--*:downstream	4
*:piRNA--*:miRNA--*:5'UTR (+)--*:intron--*:downstream	1
*:piRNA--*:miRNA--*:CDS (+)	1
*:piRNA--*:miRNA--*:CDS (+)--*:gene (-)--*:intron	45
*:piRNA--*:miRNA--*:CDS (+)--*:gene (-)--*:intron--*:upstream	7
*:piRNA--*:miRNA--*:CDS (+)--*:gene (-)--*:intron--*:upstream--*:downstream	9
*:piRNA--*:miRNA--*:CDS (+)--*:gene (-)--*:intron--*:downstream	11
*:piRNA--*:miRNA--*:CDS (+)--*:intron	45
*:piRNA--*:miRNA--*:CDS (+)--*:intron--*:upstream	30
*:piRNA--*:miRNA--*:CDS (+)--*:intron--*:upstream--*:downstream	2
*:piRNA--*:miRNA--*:CDS (+)--*:intron--*:downstream	3
*:piRNA--*:miRNA--*:gene (-)	4
*:piRNA--*:miRNA--*:gene (-)--*:intron	45
*:piRNA--*:miRNA--*:gene (-)--*:intron--*:upstream	16
*:piRNA--*:miRNA--*:gene (-)--*:intron--*:upstream--*:downstream	85
*:piRNA--*:miRNA--*:gene (-)--*:intron--*:downstream	8
*:piRNA--*:miRNA--*:intron	315
*:piRNA--*:miRNA--*:intron--*:upstream	118
*:piRNA--*:miRNA--*:intron--*:upstream--*:downstream	3
*:piRNA--*:miRNA--*:intron--*:downstream	26
*:piRNA--*:miRNA--*:downstream	6
*:piRNA--*:3'UTR (+)	29
*:piRNA--*:3'UTR (+)--*:5'UTR (+)--*:CDS (+)--*:gene (-)--*:intron	4
*:piRNA--*:3'UTR (+)--*:5'UTR (+)--*:CDS (+)--*:gene (-)--*:intron--*:upstream	15
*:piRNA--*:3'UTR (+)--*:5'UTR (+)--*:CDS (+)--*:gene (-)--*:intron--*:upstream--*:downstream	37
*:piRNA--*:3'UTR (+)--*:5'UTR (+)--*:CDS (+)--*:gene (-)--*:intron--*:downstream	9
*:piRNA--*:3'UTR (+)--*:5'UTR (+)--*:CDS (+)--*:intron--*:upstream--*:downstream	1
*:piRNA--*:3'UTR (+)--*:5'UTR (+)--*:CDS (+)--*:intron--*:downstream	1
*:piRNA--*:3'UTR (+)--*:5'UTR (+)--*:gene (-)--*:intron--*:upstream--*:downstream	3
*:piRNA--*:3'UTR (+)--*:5'UTR (+)--*:gene (-)--*:intron--*:downstream	2
*:piRNA--*:3'UTR (+)--*:5'UTR (+)--*:intron--*:upstream	5
*:piRNA--*:3'UTR (+)--*:5'UTR (+)--*:intron--*:upstream--*:downstream	2
*:piRNA--*:3'UTR (+)--*:CDS (+)--*:gene (-)--*:intron	3418
*:piRNA--*:3'UTR (+)--*:CDS (+)--*:gene (-)--*:intron--*:upstream	50
*:piRNA--*:3'UTR (+)--*:CDS (+)--*:gene (-)--*:intron--*:upstream--*:downstream	834
*:piRNA--*:3'UTR (+)--*:CDS (+)--*:gene (-)--*:intron--*:downstream	41
*:piRNA--*:3'UTR (+)--*:CDS (+)--*:gene (-)--*:upstream	1
*:piRNA--*:3'UTR (+)--*:CDS (+)--*:intron	10
*:piRNA--*:3'UTR (+)--*:CDS (+)--*:intron--*:upstream	10
*:piRNA--*:3'UTR (+)--*:CDS (+)--*:intron--*:upstream--*:downstream	19
*:piRNA--*:3'UTR (+)--*:CDS (+)--*:intron--*:downstream	5
*:piRNA--*:3'UTR (+)--*:gene (-)	2
*:piRNA--*:3'UTR (+)--*:gene (-)--*:intron	16
*:piRNA--*:3'UTR (+)--*:gene (-)--*:intron--*:upstream	18
*:piRNA--*:3'UTR (+)--*:gene (-)--*:intron--*:upstream--*:downstream	102
*:piRNA--*:3'UTR (+)--*:gene (-)--*:intron--*:downstream	28
*:piRNA--*:3'UTR (+)--*:intron	58
*:piRNA--*:3'UTR (+)--*:intron--*:upstream	48
*:piRNA--*:3'UTR (+)--*:intron--*:upstream--*:downstream	55
*:piRNA--*:3'UTR (+)--*:intron--*:downstream	177
*:piRNA--*:3'UTR (+)--*:downstream	1
*:piRNA--*:5'UTR (+)	2
*:piRNA--*:5'UTR (+)--*:CDS (+)--*:gene (-)	1
*:piRNA--*:5'UTR (+)--*:CDS (+)--*:gene (-)--*:intron	36
*:piRNA--*:5'UTR (+)--*:CDS (+)--*:gene (-)--*:intron--*:upstream	16
*:piRNA--*:5'UTR (+)--*:CDS (+)--*:gene (-)--*:intron--*:upstream--*:downstream	73
*:piRNA--*:5'UTR (+)--*:CDS (+)--*:gene (-)--*:intron--*:downstream	61
*:piRNA--*:5'UTR (+)--*:CDS (+)--*:intron	10
*:piRNA--*:5'UTR (+)--*:CDS (+)--*:intron--*:upstream	2
*:piRNA--*:5'UTR (+)--*:CDS (+)--*:intron--*:upstream--*:downstream	2
*:piRNA--*:5'UTR (+)--*:CDS (+)--*:intron--*:downstream	1
*:piRNA--*:5'UTR (+)--*:gene (-)--*:intron	14
*:piRNA--*:5'UTR (+)--*:gene (-)--*:intron--*:upstream	5
*:piRNA--*:5'UTR (+)--*:gene (-)--*:intron--*:upstream--*:downstream	10
*:piRNA--*:5'UTR (+)--*:gene (-)--*:intron--*:downstream	4
*:piRNA--*:5'UTR (+)--*:gene (-)--*:upstream	1
*:piRNA--*:5'UTR (+)--*:intron	334
*:piRNA--*:5'UTR (+)--*:intron--*:upstream	9
*:piRNA--*:5'UTR (+)--*:intron--*:upstream--*:downstream	17
*:piRNA--*:5'UTR (+)--*:intron--*:downstream	3
*:piRNA--*:5'UTR (+)--*:upstream	1
*:piRNA--*:CDS (+)	121
*:piRNA--*:CDS (+)--*:gene (-)	35
*:piRNA--*:CDS (+)--*:gene (-)--*:intron	283
*:piRNA--*:CDS (+)--*:gene (-)--*:intron--*:upstream	144
*:piRNA--*:CDS (+)--*:gene (-)--*:intron--*:upstream--*:downstream	110
*:piRNA--*:CDS (+)--*:gene (-)--*:intron--*:downstream	251
*:piRNA--*:CDS (+)--*:gene (-)--*:upstream	4
*:piRNA--*:CDS (+)--*:intron	662
*:piRNA--*:CDS (+)--*:intron--*:upstream	67
*:piRNA--*:CDS (+)--*:intron--*:upstream--*:downstream	23
*:piRNA--*:CDS (+)--*:intron--*:downstream	47
*:piRNA--*:CDS (+)--*:upstream	17
*:piRNA--*:CDS (+)--*:downstream	1
*:piRNA--*:gene (-)	69
*:piRNA--*:gene (-)--*:intron	273
*:piRNA--*:gene (-)--*:intron--*:upstream	159
*:piRNA--*:gene (-)--*:intron--*:upstream--*:downstream	94
*:piRNA--*:gene (-)--*:intron--*:downstream	128
*:piRNA--*:gene (-)--*:upstream	54
*:piRNA--*:gene (-)--*:upstream--*:downstream	1
*:piRNA--*:gene (-)--*:downstream	1
*:piRNA--*:intron	12716
*:piRNA--*:intron--*:upstream	73995
*:piRNA--*:intron--*:upstream--*:downstream	17300
*:piRNA--*:intron--*:downstream	220936
*:piRNA--*:upstream	1869
*:piRNA--*:upstream--*:downstream	2
*:piRNA--*:downstream	258
*:lincRNA	6
*:lincRNA--*:miRNA--*:intron--*:upstream	1
*:lincRNA--*:5'UTR (+)	1
*:lincRNA--*:5'UTR (+)--*:CDS (+)	1
*:lincRNA--*:5'UTR (+)--*:gene (-)	1
*:lincRNA--*:CDS (+)	1
*:lincRNA--*:CDS (+)--*:gene (-)	1
*:lincRNA--*:CDS (+)--*:gene (-)--*:intron	2
*:lincRNA--*:CDS (+)--*:gene (-)--*:intron--*:upstream	2
*:lincRNA--*:CDS (+)--*:intron	1
*:lincRNA--*:gene (-)	3
*:lincRNA--*:intron	1
*:rRNA	24489
*:rRNA--*:miRNA--*:CDS (+)--*:gene (-)--*:intron	2
*:rRNA--*:3'UTR (+)--*:intron	1
*:rRNA--*:CDS (+)	1
*:rRNA--*:CDS (+)--*:gene (-)--*:intron--*:downstream	1
*:rRNA--*:gene (-)	2
*:rRNA--*:gene (-)--*:intron	2
*:rRNA--*:intron	18
*:rRNA--*:intron--*:downstream	1
*:rRNA--*:upstream	1
*:snRNA	6052
*:snRNA--*:3'UTR (+)--*:5'UTR (+)--*:gene (-)--*:intron--*:downstream	1
*:snRNA--*:3'UTR (+)--*:intron	2
*:snRNA--*:5'UTR (+)--*:CDS (+)--*:gene (-)--*:intron	1
*:snRNA--*:5'UTR (+)--*:CDS (+)--*:gene (-)--*:intron--*:upstream	1
*:snRNA--*:CDS (+)	18
*:snRNA--*:CDS (+)--*:gene (-)--*:intron	25
*:snRNA--*:CDS (+)--*:gene (-)--*:intron--*:upstream	1
*:snRNA--*:CDS (+)--*:gene (-)--*:intron--*:downstream	112
*:snRNA--*:gene (-)	6
*:snRNA--*:gene (-)--*:intron	2
*:snRNA--*:gene (-)--*:intron--*:downstream	7
*:snRNA--*:intron	26
*:snRNA--*:upstream	73
*:snoRNA	7824
*:snoRNA--*:3'UTR (+)--*:5'UTR (+)--*:gene (-)--*:intron--*:downstream	1
*:snoRNA--*:3'UTR (+)--*:CDS (+)--*:gene (-)--*:intron	1
*:snoRNA--*:3'UTR (+)--*:CDS (+)--*:gene (-)--*:intron--*:upstream--*:downstream	1
*:snoRNA--*:3'UTR (+)--*:gene (-)--*:intron--*:downstream	1
*:snoRNA--*:3'UTR (+)--*:intron	3
*:snoRNA--*:5'UTR (+)	1
*:snoRNA--*:5'UTR (+)--*:CDS (+)--*:gene (-)--*:intron--*:upstream--*:downstream	1
*:snoRNA--*:5'UTR (+)--*:gene (-)--*:intron	1
*:snoRNA--*:CDS (+)	4
*:snoRNA--*:CDS (+)--*:gene (-)--*:intron	4
*:snoRNA--*:CDS (+)--*:gene (-)--*:intron--*:downstream	1
*:snoRNA--*:CDS (+)--*:intron	2
*:snoRNA--*:CDS (+)--*:intron--*:upstream	1
*:snoRNA--*:gene (-)	2
*:snoRNA--*:gene (-)--*:intron	4
*:snoRNA--*:gene (-)--*:intron--*:downstream	1
*:snoRNA--*:intron	56
*:snoRNA--*:intron--*:upstream	2
*:snoRNA--*:intron--*:downstream	12
*:snoRNA--*:upstream	2
*:snoRNA--*:downstream	3
*:miRNA	1334071
*:miRNA--*:3'UTR (+)	49
*:miRNA--*:3'UTR (+)--*:5'UTR (+)--*:CDS (+)--*:gene (-)--*:intron--*:upstream	1
*:miRNA--*:3'UTR (+)--*:5'UTR (+)--*:CDS (+)--*:intron--*:downstream	1
*:miRNA--*:3'UTR (+)--*:5'UTR (+)--*:gene (-)--*:intron--*:upstream	1
*:miRNA--*:3'UTR (+)--*:5'UTR (+)--*:intron	1
*:miRNA--*:3'UTR (+)--*:5'UTR (+)--*:intron--*:upstream--*:downstream	1
*:miRNA--*:3'UTR (+)--*:CDS (+)	1
*:miRNA--*:3'UTR (+)--*:CDS (+)--*:gene (-)--*:intron	9
*:miRNA--*:3'UTR (+)--*:CDS (+)--*:gene (-)--*:intron--*:upstream	4
*:miRNA--*:3'UTR (+)--*:CDS (+)--*:gene (-)--*:intron--*:downstream	2
*:miRNA--*:3'UTR (+)--*:CDS (+)--*:intron	10
*:miRNA--*:3'UTR (+)--*:CDS (+)--*:intron--*:upstream	5
*:miRNA--*:3'UTR (+)--*:CDS (+)--*:intron--*:upstream--*:downstream	4
*:miRNA--*:3'UTR (+)--*:gene (-)	2
*:miRNA--*:3'UTR (+)--*:gene (-)--*:intron	7
*:miRNA--*:3'UTR (+)--*:gene (-)--*:intron--*:upstream	2
*:miRNA--*:3'UTR (+)--*:gene (-)--*:intron--*:upstream--*:downstream	2
*:miRNA--*:3'UTR (+)--*:gene (-)--*:intron--*:downstream	4
*:miRNA--*:3'UTR (+)--*:intron	56
*:miRNA--*:3'UTR (+)--*:intron--*:upstream	3
*:miRNA--*:3'UTR (+)--*:intron--*:upstream--*:downstream	17
*:miRNA--*:3'UTR (+)--*:intron--*:downstream	2
*:miRNA--*:5'UTR (+)	156
*:miRNA--*:5'UTR (+)--*:CDS (+)--*:gene (-)--*:intron	6
*:miRNA--*:5'UTR (+)--*:CDS (+)--*:gene (-)--*:intron--*:upstream	2
*:miRNA--*:5'UTR (+)--*:CDS (+)--*:intron	1
*:miRNA--*:5'UTR (+)--*:gene (-)--*:intron	4
*:miRNA--*:5'UTR (+)--*:intron	85
*:miRNA--*:5'UTR (+)--*:intron--*:upstream	19
*:miRNA--*:5'UTR (+)--*:intron--*:downstream	1
*:miRNA--*:CDS (+)	461
*:miRNA--*:CDS (+)--*:gene (-)	19
*:miRNA--*:CDS (+)--*:gene (-)--*:intron	371
*:miRNA--*:CDS (+)--*:gene (-)--*:intron--*:upstream	7
*:miRNA--*:CDS (+)--*:gene (-)--*:intron--*:upstream--*:downstream	4
*:miRNA--*:CDS (+)--*:gene (-)--*:intron--*:downstream	13
*:miRNA--*:CDS (+)--*:intron	202
*:miRNA--*:CDS (+)--*:intron--*:upstream	24
*:miRNA--*:CDS (+)--*:intron--*:upstream--*:downstream	3
*:miRNA--*:CDS (+)--*:intron--*:downstream	8
*:miRNA--*:gene (-)	663
*:miRNA--*:gene (-)--*:intron	342
*:miRNA--*:gene (-)--*:intron--*:upstream	26
*:miRNA--*:gene (-)--*:intron--*:upstream--*:downstream	22
*:miRNA--*:gene (-)--*:intron--*:downstream	61
*:miRNA--*:gene (-)--*:upstream	1
*:miRNA--*:gene (-)--*:downstream	2
*:miRNA--*:intron	23676
*:miRNA--*:intron--*:upstream	99
*:miRNA--*:intron--*:upstream--*:downstream	5
*:miRNA--*:intron--*:downstream	129
*:miRNA--*:upstream	121
*:miRNA--*:downstream	2084
*:3'UTR (+)	1229
*:3'UTR (+)--*:5'UTR (+)	1
*:3'UTR (+)--*:5'UTR (+)--*:CDS (+)--*:gene (-)--*:intron	5
*:3'UTR (+)--*:5'UTR (+)--*:CDS (+)--*:gene (-)--*:intron--*:upstream	8
*:3'UTR (+)--*:5'UTR (+)--*:CDS (+)--*:gene (-)--*:intron--*:upstream--*:downstream	6
*:3'UTR (+)--*:5'UTR (+)--*:CDS (+)--*:gene (-)--*:intron--*:downstream	1
*:3'UTR (+)--*:5'UTR (+)--*:CDS (+)--*:intron	3
*:3'UTR (+)--*:5'UTR (+)--*:CDS (+)--*:intron--*:upstream	3
*:3'UTR (+)--*:5'UTR (+)--*:CDS (+)--*:intron--*:upstream--*:downstream	1
*:3'UTR (+)--*:5'UTR (+)--*:gene (-)--*:intron--*:downstream	1
*:3'UTR (+)--*:5'UTR (+)--*:intron	7
*:3'UTR (+)--*:5'UTR (+)--*:intron--*:upstream	1
*:3'UTR (+)--*:5'UTR (+)--*:intron--*:upstream--*:downstream	1
*:3'UTR (+)--*:5'UTR (+)--*:intron--*:downstream	1
*:3'UTR (+)--*:CDS (+)	5
*:3'UTR (+)--*:CDS (+)--*:gene (-)--*:intron	32
*:3'UTR (+)--*:CDS (+)--*:gene (-)--*:intron--*:upstream	36
*:3'UTR (+)--*:CDS (+)--*:gene (-)--*:intron--*:upstream--*:downstream	15
*:3'UTR (+)--*:CDS (+)--*:gene (-)--*:intron--*:downstream	17
*:3'UTR (+)--*:CDS (+)--*:intron	16
*:3'UTR (+)--*:CDS (+)--*:intron--*:upstream	7
*:3'UTR (+)--*:CDS (+)--*:intron--*:upstream--*:downstream	1
*:3'UTR (+)--*:CDS (+)--*:intron--*:downstream	6
*:3'UTR (+)--*:gene (-)	12
*:3'UTR (+)--*:gene (-)--*:intron	46
*:3'UTR (+)--*:gene (-)--*:intron--*:upstream	10
*:3'UTR (+)--*:gene (-)--*:intron--*:upstream--*:downstream	6
*:3'UTR (+)--*:gene (-)--*:intron--*:downstream	42
*:3'UTR (+)--*:intron	446
*:3'UTR (+)--*:intron--*:upstream	89
*:3'UTR (+)--*:intron--*:upstream--*:downstream	11
*:3'UTR (+)--*:intron--*:downstream	363
*:3'UTR (+)--*:upstream	10
*:3'UTR (+)--*:downstream	7
*:5'UTR (+)	754
*:5'UTR (+)--*:CDS (+)	7
*:5'UTR (+)--*:CDS (+)--*:gene (-)	1
*:5'UTR (+)--*:CDS (+)--*:gene (-)--*:intron	27
*:5'UTR (+)--*:CDS (+)--*:gene (-)--*:intron--*:upstream	26
*:5'UTR (+)--*:CDS (+)--*:gene (-)--*:intron--*:upstream--*:downstream	6
*:5'UTR (+)--*:CDS (+)--*:gene (-)--*:intron--*:downstream	10
*:5'UTR (+)--*:CDS (+)--*:gene (-)--*:downstream	1
*:5'UTR (+)--*:CDS (+)--*:intron	13
*:5'UTR (+)--*:CDS (+)--*:intron--*:upstream	2
*:5'UTR (+)--*:CDS (+)--*:intron--*:upstream--*:downstream	1
*:5'UTR (+)--*:CDS (+)--*:intron--*:downstream	1
*:5'UTR (+)--*:gene (-)	5
*:5'UTR (+)--*:gene (-)--*:intron	23
*:5'UTR (+)--*:gene (-)--*:intron--*:upstream	4
*:5'UTR (+)--*:gene (-)--*:intron--*:downstream	2
*:5'UTR (+)--*:gene (-)--*:upstream	2
*:5'UTR (+)--*:intron	1318
*:5'UTR (+)--*:intron--*:upstream	29
*:5'UTR (+)--*:intron--*:upstream--*:downstream	15
*:5'UTR (+)--*:intron--*:downstream	8
*:5'UTR (+)--*:upstream	12
*:CDS (+)	12684
*:CDS (+)--*:gene (-)	288
*:CDS (+)--*:gene (-)--*:intron	400
*:CDS (+)--*:gene (-)--*:intron--*:upstream	185
*:CDS (+)--*:gene (-)--*:intron--*:upstream--*:downstream	61
*:CDS (+)--*:gene (-)--*:intron--*:downstream	98
*:CDS (+)--*:gene (-)--*:upstream	19
*:CDS (+)--*:gene (-)--*:upstream--*:downstream	2
*:CDS (+)--*:gene (-)--*:downstream	3
*:CDS (+)--*:intron	3128
*:CDS (+)--*:intron--*:upstream	1096
*:CDS (+)--*:intron--*:upstream--*:downstream	11
*:CDS (+)--*:intron--*:downstream	84
*:CDS (+)--*:upstream	39
*:CDS (+)--*:upstream--*:downstream	2
*:CDS (+)--*:downstream	17
*:gene (-)	7803
*:gene (-)--*:intron	4226
*:gene (-)--*:intron--*:upstream	218
*:gene (-)--*:intron--*:upstream--*:downstream	70
*:gene (-)--*:intron--*:downstream	82
*:gene (-)--*:upstream	86
*:gene (-)--*:upstream--*:downstream	1
*:gene (-)--*:downstream	17
*:intron	65025
*:intron--*:upstream	25402
*:intron--*:upstream--*:downstream	324
*:intron--*:downstream	6909
*:upstream	60411
*:upstream--*:downstream	72
*:downstream	3930
