# Supplementary material for: mmannot: How to improve small–RNA annotation?
Source: PLoS One. 2020 May 28;15(5):e0231738. doi: 10.1371/journal.pone.0231738 (PMC7255610; doi:10.1371/journal.pone.0231738)
Supplement: S2 File — (GZ) [file pone.0231738.s002.gz › Data/Counts/DR/SRR1265741_ShortStack.csv]

Type	SRR1265741_ShortStack
*:CDS (+)	16609
*:5'UTR (+)	923
*:3'UTR (+)	1352
*:miRNA	1998132
*:snoRNA	3582
*:snRNA	5912
*:rRNA	8236
*:lincRNA	8
*:piRNA	276922
*:pseudogene	10
*:gene (-)	14326
*:intron	77073
*:upstream	57594
*:upstream--*:downstream	1
*:downstream	2397
