# Supplementary material for: mmannot: How to improve small–RNA annotation?
Source: PLoS One. 2020 May 28;15(5):e0231738. doi: 10.1371/journal.pone.0231738 (PMC7255610; doi:10.1371/journal.pone.0231738)
Supplement: S2 File — (GZ) [file pone.0231738.s002.gz › Data/Counts/DR/SRR1265741_unique.csv]

Type	SRR1265741
*:CDS (+)	6861
*:5'UTR (+)	707
*:3'UTR (+)	1313
*:miRNA	406531
*:snoRNA	4715
*:snRNA	5250
*:rRNA	3548
*:lincRNA	6
*:piRNA	8709
*:pseudogene	9
*:gene (-)	11227
*:intron	73132
*:upstream	8848
*:upstream--*:downstream	5
*:downstream	3204
