# Supplementary material for: mmannot: How to improve small–RNA annotation?
Source: PLoS One. 2020 May 28;15(5):e0231738. doi: 10.1371/journal.pone.0231738 (PMC7255610; doi:10.1371/journal.pone.0231738)
Supplement: S2 File — (GZ) [file pone.0231738.s002.gz › Data/Counts/DR/SRR1265737_featureCounts.csv]

Type	SRR1265737
3'UTR (+)	8180
5'UTR (+)	3050
CDS (+)	83558
intron	266749
upstream	298179
downstream	20190
miRNA	913348
snoRNA	3752
snRNA	22658
rRNA	17953
lincRNA	92
piRNA	89807
pseudogene	58
gene (-)	14605
