# Supplementary material for: mmannot: How to improve small–RNA annotation?
Source: PLoS One. 2020 May 28;15(5):e0231738. doi: 10.1371/journal.pone.0231738 (PMC7255610; doi:10.1371/journal.pone.0231738)
Supplement: S2 File — (GZ) [file pone.0231738.s002.gz › Data/Counts/DR/SRR1265740_ratio.csv]

Type	SRR1265740
*:CDS (+)	10776
*:5'UTR (+)	999
*:3'UTR (+)	1619
*:miRNA	1361317
*:snoRNA	7865
*:snRNA	6473
*:rRNA	36887
*:lincRNA	7
*:piRNA	232691
*:pseudogene	14
*:gene (-)	9816
*:intron	150087
*:upstream	55526
*:upstream--*:downstream	6
*:downstream	10497
