# Supplementary material for: mmannot: How to improve small–RNA annotation?
Source: PLoS One. 2020 May 28;15(5):e0231738. doi: 10.1371/journal.pone.0231738 (PMC7255610; doi:10.1371/journal.pone.0231738)
Supplement: S2 File — (GZ) [file pone.0231738.s002.gz › Data/Counts/DR/SRR1265739_bowtie.csv]

Type	SRR1265739_bowtie
*:pseudogene	104
*:pseudogene--*:piRNA	1
*:pseudogene--*:piRNA--*:5'UTR (+)--*:intron	1
*:pseudogene--*:piRNA--*:CDS (+)--*:gene (-)	2
*:pseudogene--*:piRNA--*:CDS (+)--*:gene (-)--*:intron	4
*:pseudogene--*:piRNA--*:CDS (+)--*:gene (-)--*:intron--*:upstream	1
*:pseudogene--*:piRNA--*:intron	3
*:pseudogene--*:snoRNA--*:5'UTR (+)--*:CDS (+)--*:gene (-)--*:intron	1
*:pseudogene--*:snoRNA--*:CDS (+)--*:gene (-)	1
*:pseudogene--*:miRNA--*:CDS (+)--*:gene (-)--*:intron	92
*:pseudogene--*:miRNA--*:CDS (+)--*:intron	3
*:pseudogene--*:3'UTR (+)--*:CDS (+)--*:gene (-)--*:intron	1
*:pseudogene--*:3'UTR (+)--*:CDS (+)--*:intron	1
*:pseudogene--*:3'UTR (+)--*:CDS (+)--*:intron--*:upstream	2
*:pseudogene--*:CDS (+)	9
*:pseudogene--*:CDS (+)--*:gene (-)	8
*:pseudogene--*:CDS (+)--*:gene (-)--*:intron	13
*:pseudogene--*:CDS (+)--*:gene (-)--*:intron--*:upstream	2
*:pseudogene--*:CDS (+)--*:intron	9
*:pseudogene--*:CDS (+)--*:intron--*:upstream	3111
*:pseudogene--*:CDS (+)--*:intron--*:downstream	1
*:pseudogene--*:gene (-)	4
*:pseudogene--*:gene (-)--*:intron	2
*:pseudogene--*:gene (-)--*:intron--*:upstream	1
*:pseudogene--*:gene (-)--*:intron--*:downstream	1
*:pseudogene--*:intron	6
*:pseudogene--*:intron--*:upstream	4
*:pseudogene--*:upstream	1
*:pseudogene--*:downstream	1
*:piRNA	2114722
*:piRNA--*:lincRNA--*:5'UTR (+)--*:CDS (+)--*:gene (-)--*:intron	2
*:piRNA--*:lincRNA--*:CDS (+)--*:gene (-)	7
*:piRNA--*:lincRNA--*:CDS (+)--*:gene (-)--*:intron	3
*:piRNA--*:lincRNA--*:CDS (+)--*:gene (-)--*:intron--*:downstream	1
*:piRNA--*:lincRNA--*:CDS (+)--*:gene (-)--*:downstream	3
*:piRNA--*:lincRNA--*:CDS (+)--*:intron	3
*:piRNA--*:lincRNA--*:gene (-)--*:intron--*:upstream	1
*:piRNA--*:rRNA	49012
*:piRNA--*:rRNA--*:miRNA--*:intron	15
*:piRNA--*:rRNA--*:3'UTR (+)	1
*:piRNA--*:rRNA--*:3'UTR (+)--*:CDS (+)--*:intron	6
*:piRNA--*:rRNA--*:3'UTR (+)--*:gene (-)--*:intron	5
*:piRNA--*:rRNA--*:3'UTR (+)--*:intron	4
*:piRNA--*:rRNA--*:5'UTR (+)	17
*:piRNA--*:rRNA--*:5'UTR (+)--*:CDS (+)	9
*:piRNA--*:rRNA--*:5'UTR (+)--*:CDS (+)--*:gene (-)--*:intron	3
*:piRNA--*:rRNA--*:5'UTR (+)--*:CDS (+)--*:intron	1
*:piRNA--*:rRNA--*:5'UTR (+)--*:gene (-)	3
*:piRNA--*:rRNA--*:5'UTR (+)--*:gene (-)--*:intron	1
*:piRNA--*:rRNA--*:5'UTR (+)--*:intron	53
*:piRNA--*:rRNA--*:5'UTR (+)--*:intron--*:upstream	1
*:piRNA--*:rRNA--*:5'UTR (+)--*:upstream	1
*:piRNA--*:rRNA--*:CDS (+)	27
*:piRNA--*:rRNA--*:CDS (+)--*:gene (-)	32
*:piRNA--*:rRNA--*:CDS (+)--*:gene (-)--*:intron	15
*:piRNA--*:rRNA--*:CDS (+)--*:gene (-)--*:intron--*:upstream	1
*:piRNA--*:rRNA--*:CDS (+)--*:intron	21
*:piRNA--*:rRNA--*:gene (-)	28
*:piRNA--*:rRNA--*:gene (-)--*:intron	28
*:piRNA--*:rRNA--*:gene (-)--*:intron--*:upstream	1085
*:piRNA--*:rRNA--*:gene (-)--*:intron--*:downstream	1
*:piRNA--*:rRNA--*:intron	14829
*:piRNA--*:rRNA--*:intron--*:upstream	12
*:piRNA--*:rRNA--*:intron--*:downstream	7
*:piRNA--*:rRNA--*:downstream	4
*:piRNA--*:snRNA	110
*:piRNA--*:snRNA--*:CDS (+)	4
*:piRNA--*:snRNA--*:CDS (+)--*:gene (-)--*:intron	15
*:piRNA--*:snRNA--*:CDS (+)--*:intron	1
*:piRNA--*:snRNA--*:CDS (+)--*:intron--*:upstream	1
*:piRNA--*:snRNA--*:gene (-)	1
*:piRNA--*:snRNA--*:gene (-)--*:intron	7
*:piRNA--*:snRNA--*:intron	12
*:piRNA--*:snoRNA	18
*:piRNA--*:snoRNA--*:5'UTR (+)--*:intron	1
*:piRNA--*:snoRNA--*:CDS (+)	1
*:piRNA--*:snoRNA--*:CDS (+)--*:gene (-)--*:intron	1
*:piRNA--*:snoRNA--*:CDS (+)--*:intron	5
*:piRNA--*:snoRNA--*:CDS (+)--*:intron--*:downstream	1
*:piRNA--*:snoRNA--*:gene (-)--*:intron	25
*:piRNA--*:snoRNA--*:intron	12
*:piRNA--*:snoRNA--*:intron--*:upstream	1
*:piRNA--*:snoRNA--*:intron--*:downstream	1
*:piRNA--*:miRNA	13566
*:piRNA--*:miRNA--*:3'UTR (+)	1
*:piRNA--*:miRNA--*:3'UTR (+)--*:CDS (+)--*:intron	1
*:piRNA--*:miRNA--*:3'UTR (+)--*:gene (-)--*:intron--*:downstream	1
*:piRNA--*:miRNA--*:3'UTR (+)--*:intron	21
*:piRNA--*:miRNA--*:3'UTR (+)--*:intron--*:downstream	2
*:piRNA--*:miRNA--*:5'UTR (+)	1
*:piRNA--*:miRNA--*:5'UTR (+)--*:CDS (+)--*:gene (-)--*:intron	70
*:piRNA--*:miRNA--*:5'UTR (+)--*:CDS (+)--*:intron	6
*:piRNA--*:miRNA--*:5'UTR (+)--*:CDS (+)--*:intron--*:downstream	2
*:piRNA--*:miRNA--*:CDS (+)	9
*:piRNA--*:miRNA--*:CDS (+)--*:gene (-)	4
*:piRNA--*:miRNA--*:CDS (+)--*:gene (-)--*:intron	12
*:piRNA--*:miRNA--*:CDS (+)--*:intron	11
*:piRNA--*:miRNA--*:CDS (+)--*:intron--*:upstream	5
*:piRNA--*:miRNA--*:CDS (+)--*:intron--*:upstream--*:downstream	1
*:piRNA--*:miRNA--*:CDS (+)--*:upstream	1
*:piRNA--*:miRNA--*:CDS (+)--*:downstream	1
*:piRNA--*:miRNA--*:gene (-)	11
*:piRNA--*:miRNA--*:gene (-)--*:intron	12
*:piRNA--*:miRNA--*:gene (-)--*:intron--*:upstream	165
*:piRNA--*:miRNA--*:gene (-)--*:intron--*:upstream--*:downstream	1
*:piRNA--*:miRNA--*:gene (-)--*:intron--*:downstream	37
*:piRNA--*:miRNA--*:intron	403
*:piRNA--*:miRNA--*:intron--*:upstream	16
*:piRNA--*:miRNA--*:intron--*:upstream--*:downstream	10
*:piRNA--*:miRNA--*:intron--*:downstream	10
*:piRNA--*:miRNA--*:upstream	1
*:piRNA--*:miRNA--*:downstream	4
*:piRNA--*:3'UTR (+)	726
*:piRNA--*:3'UTR (+)--*:5'UTR (+)	1
*:piRNA--*:3'UTR (+)--*:5'UTR (+)--*:CDS (+)--*:gene (-)--*:intron	5
*:piRNA--*:3'UTR (+)--*:5'UTR (+)--*:CDS (+)--*:intron	1
*:piRNA--*:3'UTR (+)--*:5'UTR (+)--*:CDS (+)--*:intron--*:downstream	2
*:piRNA--*:3'UTR (+)--*:5'UTR (+)--*:gene (-)	3
*:piRNA--*:3'UTR (+)--*:5'UTR (+)--*:gene (-)--*:intron	1
*:piRNA--*:3'UTR (+)--*:5'UTR (+)--*:gene (-)--*:intron--*:upstream	2
*:piRNA--*:3'UTR (+)--*:5'UTR (+)--*:gene (-)--*:intron--*:downstream	1
*:piRNA--*:3'UTR (+)--*:5'UTR (+)--*:intron	2
*:piRNA--*:3'UTR (+)--*:5'UTR (+)--*:intron--*:downstream	1
*:piRNA--*:3'UTR (+)--*:CDS (+)	2
*:piRNA--*:3'UTR (+)--*:CDS (+)--*:gene (-)	8
*:piRNA--*:3'UTR (+)--*:CDS (+)--*:gene (-)--*:intron	155
*:piRNA--*:3'UTR (+)--*:CDS (+)--*:gene (-)--*:intron--*:upstream	140
*:piRNA--*:3'UTR (+)--*:CDS (+)--*:gene (-)--*:intron--*:upstream--*:downstream	4
*:piRNA--*:3'UTR (+)--*:CDS (+)--*:gene (-)--*:intron--*:downstream	4
*:piRNA--*:3'UTR (+)--*:CDS (+)--*:intron	51
*:piRNA--*:3'UTR (+)--*:CDS (+)--*:intron--*:upstream	8
*:piRNA--*:3'UTR (+)--*:CDS (+)--*:intron--*:upstream--*:downstream	1
*:piRNA--*:3'UTR (+)--*:CDS (+)--*:intron--*:downstream	2
*:piRNA--*:3'UTR (+)--*:gene (-)	3
*:piRNA--*:3'UTR (+)--*:gene (-)--*:intron	19919
*:piRNA--*:3'UTR (+)--*:gene (-)--*:intron--*:upstream	33
*:piRNA--*:3'UTR (+)--*:gene (-)--*:intron--*:upstream--*:downstream	3
*:piRNA--*:3'UTR (+)--*:gene (-)--*:intron--*:downstream	70
*:piRNA--*:3'UTR (+)--*:intron	203
*:piRNA--*:3'UTR (+)--*:intron--*:upstream	225
*:piRNA--*:3'UTR (+)--*:intron--*:upstream--*:downstream	7
*:piRNA--*:3'UTR (+)--*:intron--*:downstream	469
*:piRNA--*:3'UTR (+)--*:upstream	3
*:piRNA--*:5'UTR (+)	64
*:piRNA--*:5'UTR (+)--*:CDS (+)	33
*:piRNA--*:5'UTR (+)--*:CDS (+)--*:gene (-)	8
*:piRNA--*:5'UTR (+)--*:CDS (+)--*:gene (-)--*:intron	49
*:piRNA--*:5'UTR (+)--*:CDS (+)--*:gene (-)--*:intron--*:upstream	16
*:piRNA--*:5'UTR (+)--*:CDS (+)--*:gene (-)--*:intron--*:upstream--*:downstream	14
*:piRNA--*:5'UTR (+)--*:CDS (+)--*:gene (-)--*:intron--*:downstream	23
*:piRNA--*:5'UTR (+)--*:CDS (+)--*:gene (-)--*:upstream	2
*:piRNA--*:5'UTR (+)--*:CDS (+)--*:intron	19
*:piRNA--*:5'UTR (+)--*:CDS (+)--*:intron--*:upstream	8
*:piRNA--*:5'UTR (+)--*:CDS (+)--*:intron--*:upstream--*:downstream	99
*:piRNA--*:5'UTR (+)--*:CDS (+)--*:intron--*:downstream	3
*:piRNA--*:5'UTR (+)--*:CDS (+)--*:upstream	23
*:piRNA--*:5'UTR (+)--*:CDS (+)--*:upstream--*:downstream	28
*:piRNA--*:5'UTR (+)--*:CDS (+)--*:downstream	24
*:piRNA--*:5'UTR (+)--*:gene (-)	6
*:piRNA--*:5'UTR (+)--*:gene (-)--*:intron	22
*:piRNA--*:5'UTR (+)--*:gene (-)--*:intron--*:upstream	9
*:piRNA--*:5'UTR (+)--*:gene (-)--*:intron--*:upstream--*:downstream	2
*:piRNA--*:5'UTR (+)--*:gene (-)--*:intron--*:downstream	19
*:piRNA--*:5'UTR (+)--*:gene (-)--*:downstream	2
*:piRNA--*:5'UTR (+)--*:intron	1081
*:piRNA--*:5'UTR (+)--*:intron--*:upstream	14
*:piRNA--*:5'UTR (+)--*:intron--*:upstream--*:downstream	8
*:piRNA--*:5'UTR (+)--*:intron--*:downstream	3
*:piRNA--*:5'UTR (+)--*:upstream	6
*:piRNA--*:5'UTR (+)--*:downstream	9
*:piRNA--*:CDS (+)	1538
*:piRNA--*:CDS (+)--*:gene (-)	260
*:piRNA--*:CDS (+)--*:gene (-)--*:intron	1466
*:piRNA--*:CDS (+)--*:gene (-)--*:intron--*:upstream	159
*:piRNA--*:CDS (+)--*:gene (-)--*:intron--*:upstream--*:downstream	15
*:piRNA--*:CDS (+)--*:gene (-)--*:intron--*:downstream	122
*:piRNA--*:CDS (+)--*:gene (-)--*:upstream	25
*:piRNA--*:CDS (+)--*:gene (-)--*:upstream--*:downstream	1
*:piRNA--*:CDS (+)--*:gene (-)--*:downstream	33
*:piRNA--*:CDS (+)--*:intron	8840
*:piRNA--*:CDS (+)--*:intron--*:upstream	324
*:piRNA--*:CDS (+)--*:intron--*:upstream--*:downstream	132
*:piRNA--*:CDS (+)--*:intron--*:downstream	69
*:piRNA--*:CDS (+)--*:upstream	820
*:piRNA--*:CDS (+)--*:upstream--*:downstream	3
*:piRNA--*:CDS (+)--*:downstream	8
*:piRNA--*:gene (-)	611
*:piRNA--*:gene (-)--*:intron	2964
*:piRNA--*:gene (-)--*:intron--*:upstream	290
*:piRNA--*:gene (-)--*:intron--*:upstream--*:downstream	24
*:piRNA--*:gene (-)--*:intron--*:downstream	82
*:piRNA--*:gene (-)--*:upstream	82
*:piRNA--*:gene (-)--*:upstream--*:downstream	2
*:piRNA--*:gene (-)--*:downstream	5
*:piRNA--*:intron	78584
*:piRNA--*:intron--*:upstream	6565
*:piRNA--*:intron--*:upstream--*:downstream	76
*:piRNA--*:intron--*:downstream	5595
*:piRNA--*:upstream	27729
*:piRNA--*:upstream--*:downstream	7
*:piRNA--*:downstream	440
*:lincRNA	37
*:lincRNA--*:miRNA	2
*:lincRNA--*:miRNA--*:CDS (+)--*:intron	16
*:lincRNA--*:miRNA--*:gene (-)--*:intron--*:upstream	1
*:lincRNA--*:miRNA--*:intron	2
*:lincRNA--*:miRNA--*:upstream	1
*:lincRNA--*:3'UTR (+)--*:CDS (+)--*:gene (-)--*:intron	1
*:lincRNA--*:3'UTR (+)--*:gene (-)--*:intron--*:downstream	3
*:lincRNA--*:5'UTR (+)--*:CDS (+)--*:gene (-)--*:intron	9
*:lincRNA--*:5'UTR (+)--*:CDS (+)--*:gene (-)--*:upstream	1
*:lincRNA--*:5'UTR (+)--*:CDS (+)--*:intron	1
*:lincRNA--*:CDS (+)	5
*:lincRNA--*:CDS (+)--*:gene (-)	9
*:lincRNA--*:CDS (+)--*:gene (-)--*:intron	16
*:lincRNA--*:CDS (+)--*:intron	4
*:lincRNA--*:CDS (+)--*:intron--*:upstream	1
*:lincRNA--*:CDS (+)--*:intron--*:downstream	3
*:lincRNA--*:gene (-)	4
*:lincRNA--*:gene (-)--*:intron	6
*:lincRNA--*:gene (-)--*:intron--*:upstream	2
*:lincRNA--*:gene (-)--*:intron--*:downstream	2
*:lincRNA--*:intron	6
*:lincRNA--*:intron--*:upstream--*:downstream	1
*:rRNA	3582
*:rRNA--*:5'UTR (+)--*:intron	1
*:rRNA--*:CDS (+)	3
*:rRNA--*:CDS (+)--*:gene (-)--*:intron	3
*:rRNA--*:CDS (+)--*:intron	1
*:rRNA--*:gene (-)--*:intron	2
*:rRNA--*:gene (-)--*:intron--*:upstream	1
*:rRNA--*:intron	22
*:rRNA--*:intron--*:downstream	3
*:snRNA	45046
*:snRNA--*:3'UTR (+)	3
*:snRNA--*:3'UTR (+)--*:CDS (+)--*:intron--*:upstream	2
*:snRNA--*:3'UTR (+)--*:gene (-)--*:intron--*:upstream	1
*:snRNA--*:3'UTR (+)--*:intron	94
*:snRNA--*:3'UTR (+)--*:intron--*:upstream	1
*:snRNA--*:5'UTR (+)	2
*:snRNA--*:5'UTR (+)--*:CDS (+)	12
*:snRNA--*:5'UTR (+)--*:CDS (+)--*:gene (-)--*:intron	1
*:snRNA--*:5'UTR (+)--*:gene (-)--*:intron--*:upstream	1
*:snRNA--*:5'UTR (+)--*:intron	1
*:snRNA--*:CDS (+)	196
*:snRNA--*:CDS (+)--*:gene (-)--*:intron	14
*:snRNA--*:CDS (+)--*:gene (-)--*:intron--*:upstream	17
*:snRNA--*:CDS (+)--*:gene (-)--*:intron--*:downstream	2
*:snRNA--*:CDS (+)--*:intron	816
*:snRNA--*:CDS (+)--*:intron--*:upstream	7
*:snRNA--*:gene (-)	398
*:snRNA--*:gene (-)--*:intron	181
*:snRNA--*:gene (-)--*:intron--*:upstream	5
*:snRNA--*:gene (-)--*:intron--*:downstream	57
*:snRNA--*:intron	724
*:snRNA--*:intron--*:upstream	23
*:snRNA--*:intron--*:downstream	1
*:snRNA--*:upstream	806
*:snRNA--*:downstream	1
*:snoRNA	21789
*:snoRNA--*:miRNA--*:CDS (+)--*:intron	3
*:snoRNA--*:3'UTR (+)	7
*:snoRNA--*:3'UTR (+)--*:CDS (+)--*:gene (-)--*:intron	1
*:snoRNA--*:3'UTR (+)--*:CDS (+)--*:gene (-)--*:intron--*:upstream--*:downstream	1
*:snoRNA--*:3'UTR (+)--*:CDS (+)--*:intron	1
*:snoRNA--*:3'UTR (+)--*:CDS (+)--*:intron--*:upstream	1
*:snoRNA--*:3'UTR (+)--*:gene (-)--*:intron	1
*:snoRNA--*:3'UTR (+)--*:intron	7
*:snoRNA--*:5'UTR (+)	2
*:snoRNA--*:5'UTR (+)--*:CDS (+)--*:gene (-)--*:intron	2
*:snoRNA--*:5'UTR (+)--*:intron	2
*:snoRNA--*:CDS (+)	39
*:snoRNA--*:CDS (+)--*:gene (-)	3
*:snoRNA--*:CDS (+)--*:gene (-)--*:intron	14
*:snoRNA--*:CDS (+)--*:gene (-)--*:intron--*:upstream	1
*:snoRNA--*:CDS (+)--*:gene (-)--*:intron--*:downstream	10
*:snoRNA--*:CDS (+)--*:gene (-)--*:downstream	1
*:snoRNA--*:CDS (+)--*:intron	40
*:snoRNA--*:CDS (+)--*:intron--*:upstream	1
*:snoRNA--*:gene (-)	28
*:snoRNA--*:gene (-)--*:intron	337
*:snoRNA--*:gene (-)--*:intron--*:upstream	2
*:snoRNA--*:gene (-)--*:intron--*:downstream	1
*:snoRNA--*:intron	541
*:snoRNA--*:intron--*:upstream	6
*:snoRNA--*:intron--*:upstream--*:downstream	9
*:snoRNA--*:intron--*:downstream	41
*:snoRNA--*:upstream	9
*:snoRNA--*:downstream	1
*:miRNA	4972785
*:miRNA--*:3'UTR (+)	64
*:miRNA--*:3'UTR (+)--*:5'UTR (+)--*:CDS (+)--*:gene (-)--*:intron	1
*:miRNA--*:3'UTR (+)--*:5'UTR (+)--*:intron--*:downstream	1
*:miRNA--*:3'UTR (+)--*:CDS (+)	2
*:miRNA--*:3'UTR (+)--*:CDS (+)--*:gene (-)	1
*:miRNA--*:3'UTR (+)--*:CDS (+)--*:gene (-)--*:intron	1
*:miRNA--*:3'UTR (+)--*:CDS (+)--*:gene (-)--*:intron--*:upstream	3
*:miRNA--*:3'UTR (+)--*:CDS (+)--*:intron	3
*:miRNA--*:3'UTR (+)--*:gene (-)	1
*:miRNA--*:3'UTR (+)--*:gene (-)--*:intron	13
*:miRNA--*:3'UTR (+)--*:gene (-)--*:intron--*:upstream	8
*:miRNA--*:3'UTR (+)--*:intron	145
*:miRNA--*:3'UTR (+)--*:intron--*:upstream	13
*:miRNA--*:3'UTR (+)--*:intron--*:downstream	21
*:miRNA--*:5'UTR (+)	9
*:miRNA--*:5'UTR (+)--*:CDS (+)	6
*:miRNA--*:5'UTR (+)--*:CDS (+)--*:intron	5
*:miRNA--*:5'UTR (+)--*:gene (-)	1
*:miRNA--*:5'UTR (+)--*:gene (-)--*:intron	8
*:miRNA--*:5'UTR (+)--*:gene (-)--*:intron--*:upstream	1
*:miRNA--*:5'UTR (+)--*:gene (-)--*:intron--*:downstream	1
*:miRNA--*:5'UTR (+)--*:intron	89
*:miRNA--*:CDS (+)	655
*:miRNA--*:CDS (+)--*:gene (-)	25
*:miRNA--*:CDS (+)--*:gene (-)--*:intron	8316
*:miRNA--*:CDS (+)--*:gene (-)--*:intron--*:upstream	1
*:miRNA--*:CDS (+)--*:gene (-)--*:intron--*:downstream	7
*:miRNA--*:CDS (+)--*:gene (-)--*:upstream	1
*:miRNA--*:CDS (+)--*:intron	612
*:miRNA--*:CDS (+)--*:intron--*:upstream	50
*:miRNA--*:CDS (+)--*:intron--*:downstream	12
*:miRNA--*:CDS (+)--*:upstream	2
*:miRNA--*:CDS (+)--*:downstream	17
*:miRNA--*:gene (-)	3809
*:miRNA--*:gene (-)--*:intron	528
*:miRNA--*:gene (-)--*:intron--*:upstream	10
*:miRNA--*:gene (-)--*:intron--*:upstream--*:downstream	2
*:miRNA--*:gene (-)--*:intron--*:downstream	146
*:miRNA--*:gene (-)--*:upstream	14
*:miRNA--*:gene (-)--*:downstream	111
*:miRNA--*:intron	79288
*:miRNA--*:intron--*:upstream	358
*:miRNA--*:intron--*:upstream--*:downstream	7
*:miRNA--*:intron--*:downstream	133
*:miRNA--*:upstream	70
*:miRNA--*:upstream--*:downstream	1
*:miRNA--*:downstream	327
*:3'UTR (+)	9116
*:3'UTR (+)--*:5'UTR (+)	5
*:3'UTR (+)--*:5'UTR (+)--*:CDS (+)	2
*:3'UTR (+)--*:5'UTR (+)--*:CDS (+)--*:gene (-)	2
*:3'UTR (+)--*:5'UTR (+)--*:CDS (+)--*:gene (-)--*:intron	10
*:3'UTR (+)--*:5'UTR (+)--*:CDS (+)--*:gene (-)--*:intron--*:upstream	1
*:3'UTR (+)--*:5'UTR (+)--*:CDS (+)--*:gene (-)--*:intron--*:downstream	1
*:3'UTR (+)--*:5'UTR (+)--*:CDS (+)--*:intron	4
*:3'UTR (+)--*:5'UTR (+)--*:CDS (+)--*:intron--*:upstream	1
*:3'UTR (+)--*:5'UTR (+)--*:gene (-)	1
*:3'UTR (+)--*:5'UTR (+)--*:gene (-)--*:intron	6
*:3'UTR (+)--*:5'UTR (+)--*:intron	16
*:3'UTR (+)--*:5'UTR (+)--*:intron--*:upstream	1
*:3'UTR (+)--*:5'UTR (+)--*:intron--*:downstream	1
*:3'UTR (+)--*:CDS (+)	58
*:3'UTR (+)--*:CDS (+)--*:gene (-)	30
*:3'UTR (+)--*:CDS (+)--*:gene (-)--*:intron	137
*:3'UTR (+)--*:CDS (+)--*:gene (-)--*:intron--*:upstream	31
*:3'UTR (+)--*:CDS (+)--*:gene (-)--*:intron--*:upstream--*:downstream	2
*:3'UTR (+)--*:CDS (+)--*:gene (-)--*:intron--*:downstream	11
*:3'UTR (+)--*:CDS (+)--*:gene (-)--*:upstream	1
*:3'UTR (+)--*:CDS (+)--*:gene (-)--*:downstream	2
*:3'UTR (+)--*:CDS (+)--*:intron	118
*:3'UTR (+)--*:CDS (+)--*:intron--*:upstream	18
*:3'UTR (+)--*:CDS (+)--*:intron--*:upstream--*:downstream	1
*:3'UTR (+)--*:CDS (+)--*:intron--*:downstream	14
*:3'UTR (+)--*:CDS (+)--*:upstream	3
*:3'UTR (+)--*:CDS (+)--*:downstream	2
*:3'UTR (+)--*:gene (-)	109
*:3'UTR (+)--*:gene (-)--*:intron	302
*:3'UTR (+)--*:gene (-)--*:intron--*:upstream	26
*:3'UTR (+)--*:gene (-)--*:intron--*:upstream--*:downstream	10
*:3'UTR (+)--*:gene (-)--*:intron--*:downstream	229
*:3'UTR (+)--*:gene (-)--*:upstream	2
*:3'UTR (+)--*:gene (-)--*:downstream	5
*:3'UTR (+)--*:intron	2230
*:3'UTR (+)--*:intron--*:upstream	114
*:3'UTR (+)--*:intron--*:upstream--*:downstream	15
*:3'UTR (+)--*:intron--*:downstream	3250
*:3'UTR (+)--*:upstream	76
*:3'UTR (+)--*:downstream	24
*:5'UTR (+)	3190
*:5'UTR (+)--*:CDS (+)	42
*:5'UTR (+)--*:CDS (+)--*:gene (-)	26
*:5'UTR (+)--*:CDS (+)--*:gene (-)--*:intron	81
*:5'UTR (+)--*:CDS (+)--*:gene (-)--*:intron--*:upstream	32
*:5'UTR (+)--*:CDS (+)--*:gene (-)--*:intron--*:upstream--*:downstream	2
*:5'UTR (+)--*:CDS (+)--*:gene (-)--*:intron--*:downstream	17
*:5'UTR (+)--*:CDS (+)--*:gene (-)--*:upstream	3
*:5'UTR (+)--*:CDS (+)--*:gene (-)--*:downstream	1
*:5'UTR (+)--*:CDS (+)--*:intron	121
*:5'UTR (+)--*:CDS (+)--*:intron--*:upstream	27
*:5'UTR (+)--*:CDS (+)--*:intron--*:upstream--*:downstream	3
*:5'UTR (+)--*:CDS (+)--*:intron--*:downstream	4
*:5'UTR (+)--*:CDS (+)--*:upstream	2
*:5'UTR (+)--*:CDS (+)--*:downstream	20
*:5'UTR (+)--*:gene (-)	40
*:5'UTR (+)--*:gene (-)--*:intron	212
*:5'UTR (+)--*:gene (-)--*:intron--*:upstream	23
*:5'UTR (+)--*:gene (-)--*:intron--*:upstream--*:downstream	2
*:5'UTR (+)--*:gene (-)--*:intron--*:downstream	10
*:5'UTR (+)--*:gene (-)--*:upstream	4
*:5'UTR (+)--*:intron	9717
*:5'UTR (+)--*:intron--*:upstream	391
*:5'UTR (+)--*:intron--*:upstream--*:downstream	4
*:5'UTR (+)--*:intron--*:downstream	39
*:5'UTR (+)--*:upstream	171
*:5'UTR (+)--*:downstream	4
*:CDS (+)	161260
*:CDS (+)--*:gene (-)	1822
*:CDS (+)--*:gene (-)--*:intron	2616
*:CDS (+)--*:gene (-)--*:intron--*:upstream	432
*:CDS (+)--*:gene (-)--*:intron--*:upstream--*:downstream	60
*:CDS (+)--*:gene (-)--*:intron--*:downstream	205
*:CDS (+)--*:gene (-)--*:upstream	63
*:CDS (+)--*:gene (-)--*:upstream--*:downstream	7
*:CDS (+)--*:gene (-)--*:downstream	80
*:CDS (+)--*:intron	45560
*:CDS (+)--*:intron--*:upstream	537
*:CDS (+)--*:intron--*:upstream--*:downstream	58
*:CDS (+)--*:intron--*:downstream	762
*:CDS (+)--*:upstream	439
*:CDS (+)--*:upstream--*:downstream	20
*:CDS (+)--*:downstream	88
*:gene (-)	60237
*:gene (-)--*:intron	18037
*:gene (-)--*:intron--*:upstream	807
*:gene (-)--*:intron--*:upstream--*:downstream	63
*:gene (-)--*:intron--*:downstream	414
*:gene (-)--*:upstream	459
*:gene (-)--*:upstream--*:downstream	5
*:gene (-)--*:downstream	114
*:intron	248502
*:intron--*:upstream	219574
*:intron--*:upstream--*:downstream	256
*:intron--*:downstream	27542
*:upstream	523224
*:upstream--*:downstream	1598
*:downstream	15635
