# Supplementary material for: mmannot: How to improve small–RNA annotation?
Source: PLoS One. 2020 May 28;15(5):e0231738. doi: 10.1371/journal.pone.0231738 (PMC7255610; doi:10.1371/journal.pone.0231738)
Supplement: S2 File — (GZ) [file pone.0231738.s002.gz › Data/Counts/DR/SRR1265739_ShortStack.csv]

Type	SRR1265739_ShortStack
*:CDS (+)	179830
*:5'UTR (+)	3857
*:3'UTR (+)	8209
*:miRNA	4665628
*:snoRNA	15082
*:snRNA	39229
*:rRNA	565
*:lincRNA	29
*:piRNA	1213555
*:pseudogene	92
*:gene (-)	55897
*:intron	275471
*:upstream	174955
*:upstream--*:downstream	16
*:downstream	7581
