# Supplementary material for: mmannot: How to improve small–RNA annotation?
Source: PLoS One. 2020 May 28;15(5):e0231738. doi: 10.1371/journal.pone.0231738 (PMC7255610; doi:10.1371/journal.pone.0231738)
Supplement: S2 File — (GZ) [file pone.0231738.s002.gz › Data/Counts/HS/SRR5398626_unique.csv]

Type	SRR5398626
protein_coding:CDS (+)	28367
protein_coding:5'UTR (+)	7045
protein_coding:3'UTR (+)	589
miRNA:gene	4630472
snoRNA:gene	316736
snRNA:gene	8185
lincRNA:gene	16161
piRNA:gene	370935
rRNA:gene	19
misc_RNA:gene	552
transcribed_processed_pseudogene:gene	22
processed_pseudogene:gene	214
polymorphic_pseudogene:gene	1
unprocessed_pseudogene:gene	13
protein_coding:intron	36212
processed_transcript:intron	669
protein_coding:gene (-)	6121
protein_coding:upstream	62718
protein_coding:upstream--protein_coding:downstream	224
protein_coding:downstream	51436
processed_transcript:upstream	17
processed_transcript:downstream	15
