# Supplementary material for: mmannot: How to improve small–RNA annotation?
Source: PLoS One. 2020 May 28;15(5):e0231738. doi: 10.1371/journal.pone.0231738 (PMC7255610; doi:10.1371/journal.pone.0231738)
Supplement: S2 File — (GZ) [file pone.0231738.s002.gz › Data/Counts/HS/SRR5398627_default.csv]

Type	SRR5398627
protein_coding:CDS (+)	27206
protein_coding:CDS (+)--protein_coding:5'UTR (+)	11
protein_coding:CDS (+)--protein_coding:5'UTR (+)--protein_coding:3'UTR (+)--miRNA:gene--lincRNA:gene--piRNA:gene--processed_pseudogene:gene--unprocessed_pseudogene:gene--protein_coding:intron--processed_transcript:intron--protein_coding:gene (-)--protein_coding:upstream	1
protein_coding:CDS (+)--protein_coding:5'UTR (+)--protein_coding:3'UTR (+)--miRNA:gene--lincRNA:gene--piRNA:gene--protein_coding:intron--processed_transcript:intron--protein_coding:gene (-)--protein_coding:upstream--protein_coding:downstream	2
protein_coding:CDS (+)--protein_coding:5'UTR (+)--protein_coding:3'UTR (+)--snRNA:gene--lincRNA:gene--piRNA:gene--processed_pseudogene:gene--protein_coding:intron--processed_transcript:intron--protein_coding:gene (-)--protein_coding:upstream--protein_coding:downstream	1
protein_coding:CDS (+)--protein_coding:5'UTR (+)--protein_coding:3'UTR (+)--lincRNA:gene--piRNA:gene--rRNA:gene--transcribed_processed_pseudogene:gene--processed_pseudogene:gene--unprocessed_pseudogene:gene--protein_coding:intron--processed_transcript:intron--protein_coding:gene (-)--protein_coding:upstream--protein_coding:downstream	2
protein_coding:CDS (+)--protein_coding:5'UTR (+)--protein_coding:3'UTR (+)--lincRNA:gene--piRNA:gene--processed_pseudogene:gene--protein_coding:intron--processed_transcript:intron--protein_coding:upstream--protein_coding:downstream	1
protein_coding:CDS (+)--protein_coding:5'UTR (+)--protein_coding:3'UTR (+)--lincRNA:gene--piRNA:gene--unprocessed_pseudogene:gene--protein_coding:intron--protein_coding:upstream	1
protein_coding:CDS (+)--protein_coding:5'UTR (+)--protein_coding:3'UTR (+)--lincRNA:gene--piRNA:gene--protein_coding:intron--processed_transcript:intron	1
protein_coding:CDS (+)--protein_coding:5'UTR (+)--protein_coding:3'UTR (+)--lincRNA:gene--piRNA:gene--protein_coding:intron--protein_coding:gene (-)--protein_coding:upstream	1
protein_coding:CDS (+)--protein_coding:5'UTR (+)--protein_coding:3'UTR (+)--piRNA:gene--rRNA:gene--protein_coding:intron--processed_transcript:intron--protein_coding:gene (-)--protein_coding:upstream--protein_coding:downstream--processed_transcript:upstream	1
protein_coding:CDS (+)--protein_coding:5'UTR (+)--protein_coding:3'UTR (+)--piRNA:gene--processed_pseudogene:gene--protein_coding:intron--processed_transcript:intron--protein_coding:gene (-)--protein_coding:upstream--protein_coding:downstream	1
protein_coding:CDS (+)--protein_coding:5'UTR (+)--protein_coding:3'UTR (+)--piRNA:gene--protein_coding:intron	1
protein_coding:CDS (+)--protein_coding:5'UTR (+)--protein_coding:3'UTR (+)--piRNA:gene--protein_coding:intron--processed_transcript:intron	12
protein_coding:CDS (+)--protein_coding:5'UTR (+)--protein_coding:3'UTR (+)--piRNA:gene--protein_coding:intron--protein_coding:upstream	1
protein_coding:CDS (+)--protein_coding:5'UTR (+)--miRNA:gene--lincRNA:gene--piRNA:gene--transcribed_processed_pseudogene:gene--protein_coding:intron--processed_transcript:intron--protein_coding:gene (-)--protein_coding:upstream	5
protein_coding:CDS (+)--protein_coding:5'UTR (+)--miRNA:gene--lincRNA:gene--piRNA:gene--processed_pseudogene:gene--unprocessed_pseudogene:gene--protein_coding:intron--processed_transcript:intron--protein_coding:gene (-)--protein_coding:upstream--protein_coding:downstream	1
protein_coding:CDS (+)--protein_coding:5'UTR (+)--miRNA:gene--lincRNA:gene--piRNA:gene--unprocessed_pseudogene:gene--protein_coding:intron--processed_transcript:intron--protein_coding:gene (-)--protein_coding:downstream	1
protein_coding:CDS (+)--protein_coding:5'UTR (+)--miRNA:gene--lincRNA:gene--piRNA:gene--protein_coding:intron--protein_coding:gene (-)--protein_coding:upstream	2
protein_coding:CDS (+)--protein_coding:5'UTR (+)--miRNA:gene--lincRNA:gene--piRNA:gene--protein_coding:intron--protein_coding:gene (-)--protein_coding:upstream--protein_coding:downstream	1
protein_coding:CDS (+)--protein_coding:5'UTR (+)--miRNA:gene--piRNA:gene--processed_pseudogene:gene--protein_coding:intron--protein_coding:gene (-)--protein_coding:upstream--processed_transcript:downstream	1
protein_coding:CDS (+)--protein_coding:5'UTR (+)--miRNA:gene--piRNA:gene--protein_coding:intron--processed_transcript:intron	2
protein_coding:CDS (+)--protein_coding:5'UTR (+)--miRNA:gene--piRNA:gene--protein_coding:intron--processed_transcript:intron--protein_coding:gene (-)--protein_coding:upstream	26
protein_coding:CDS (+)--protein_coding:5'UTR (+)--miRNA:gene--piRNA:gene--protein_coding:intron--processed_transcript:intron--protein_coding:downstream--processed_transcript:downstream	1
protein_coding:CDS (+)--protein_coding:5'UTR (+)--miRNA:gene--piRNA:gene--protein_coding:intron--protein_coding:gene (-)	1
protein_coding:CDS (+)--protein_coding:5'UTR (+)--miRNA:gene--piRNA:gene--protein_coding:intron--protein_coding:gene (-)--protein_coding:upstream	2
protein_coding:CDS (+)--protein_coding:5'UTR (+)--miRNA:gene--piRNA:gene--protein_coding:intron--protein_coding:downstream	1
protein_coding:CDS (+)--protein_coding:5'UTR (+)--miRNA:gene--protein_coding:intron	2
protein_coding:CDS (+)--protein_coding:5'UTR (+)--snoRNA:gene--lincRNA:gene--piRNA:gene--processed_pseudogene:gene--protein_coding:intron--processed_transcript:intron	1
protein_coding:CDS (+)--protein_coding:5'UTR (+)--snoRNA:gene--piRNA:gene--protein_coding:intron--processed_transcript:intron--protein_coding:gene (-)--protein_coding:downstream	1
protein_coding:CDS (+)--protein_coding:5'UTR (+)--lincRNA:gene--piRNA:gene--rRNA:gene--protein_coding:intron--protein_coding:gene (-)--protein_coding:upstream--processed_transcript:upstream	1
protein_coding:CDS (+)--protein_coding:5'UTR (+)--lincRNA:gene--piRNA:gene--misc_RNA:gene--protein_coding:intron--processed_transcript:intron--protein_coding:gene (-)--protein_coding:upstream--protein_coding:downstream	1
protein_coding:CDS (+)--protein_coding:5'UTR (+)--lincRNA:gene--piRNA:gene--transcribed_processed_pseudogene:gene--processed_pseudogene:gene--protein_coding:intron--processed_transcript:intron--protein_coding:gene (-)--protein_coding:upstream	1
protein_coding:CDS (+)--protein_coding:5'UTR (+)--lincRNA:gene--piRNA:gene--transcribed_processed_pseudogene:gene--protein_coding:intron--processed_transcript:intron--protein_coding:gene (-)--protein_coding:upstream	1
protein_coding:CDS (+)--protein_coding:5'UTR (+)--lincRNA:gene--piRNA:gene--transcribed_processed_pseudogene:gene--protein_coding:intron--protein_coding:gene (-)--protein_coding:upstream	1
protein_coding:CDS (+)--protein_coding:5'UTR (+)--lincRNA:gene--piRNA:gene--processed_pseudogene:gene--unprocessed_pseudogene:gene--protein_coding:intron--processed_transcript:intron--protein_coding:gene (-)--protein_coding:upstream--protein_coding:downstream	3
protein_coding:CDS (+)--protein_coding:5'UTR (+)--lincRNA:gene--piRNA:gene--processed_pseudogene:gene--unprocessed_pseudogene:gene--protein_coding:intron--protein_coding:gene (-)--protein_coding:upstream	1
protein_coding:CDS (+)--protein_coding:5'UTR (+)--lincRNA:gene--piRNA:gene--processed_pseudogene:gene--protein_coding:intron	2
protein_coding:CDS (+)--protein_coding:5'UTR (+)--lincRNA:gene--piRNA:gene--processed_pseudogene:gene--protein_coding:intron--processed_transcript:intron--protein_coding:gene (-)	10
protein_coding:CDS (+)--protein_coding:5'UTR (+)--lincRNA:gene--piRNA:gene--processed_pseudogene:gene--protein_coding:intron--processed_transcript:intron--protein_coding:gene (-)--protein_coding:upstream	2
protein_coding:CDS (+)--protein_coding:5'UTR (+)--lincRNA:gene--piRNA:gene--processed_pseudogene:gene--protein_coding:intron--processed_transcript:intron--protein_coding:gene (-)--protein_coding:upstream--protein_coding:downstream	3
protein_coding:CDS (+)--protein_coding:5'UTR (+)--lincRNA:gene--piRNA:gene--processed_pseudogene:gene--protein_coding:intron--protein_coding:gene (-)--protein_coding:downstream	1
protein_coding:CDS (+)--protein_coding:5'UTR (+)--lincRNA:gene--piRNA:gene--unprocessed_pseudogene:gene--protein_coding:intron--processed_transcript:intron--protein_coding:gene (-)--protein_coding:upstream--protein_coding:downstream	1
protein_coding:CDS (+)--protein_coding:5'UTR (+)--lincRNA:gene--piRNA:gene--unprocessed_pseudogene:gene--protein_coding:intron--protein_coding:gene (-)--protein_coding:upstream	87
protein_coding:CDS (+)--protein_coding:5'UTR (+)--lincRNA:gene--piRNA:gene--unprocessed_pseudogene:gene--protein_coding:intron--protein_coding:downstream	2
protein_coding:CDS (+)--protein_coding:5'UTR (+)--lincRNA:gene--piRNA:gene--protein_coding:intron	1
protein_coding:CDS (+)--protein_coding:5'UTR (+)--lincRNA:gene--piRNA:gene--protein_coding:intron--processed_transcript:intron	2
protein_coding:CDS (+)--protein_coding:5'UTR (+)--lincRNA:gene--piRNA:gene--protein_coding:intron--processed_transcript:intron--protein_coding:gene (-)	1
protein_coding:CDS (+)--protein_coding:5'UTR (+)--lincRNA:gene--piRNA:gene--protein_coding:intron--processed_transcript:intron--protein_coding:gene (-)--protein_coding:upstream	5
protein_coding:CDS (+)--protein_coding:5'UTR (+)--lincRNA:gene--piRNA:gene--protein_coding:intron--processed_transcript:intron--protein_coding:gene (-)--protein_coding:upstream--protein_coding:downstream	1
protein_coding:CDS (+)--protein_coding:5'UTR (+)--lincRNA:gene--piRNA:gene--protein_coding:intron--processed_transcript:intron--protein_coding:gene (-)--protein_coding:downstream	2
protein_coding:CDS (+)--protein_coding:5'UTR (+)--lincRNA:gene--piRNA:gene--protein_coding:intron--processed_transcript:intron--protein_coding:upstream	2
protein_coding:CDS (+)--protein_coding:5'UTR (+)--lincRNA:gene--piRNA:gene--protein_coding:intron--processed_transcript:intron--protein_coding:downstream	3
protein_coding:CDS (+)--protein_coding:5'UTR (+)--lincRNA:gene--piRNA:gene--protein_coding:intron--processed_transcript:intron--processed_transcript:downstream	1
protein_coding:CDS (+)--protein_coding:5'UTR (+)--lincRNA:gene--piRNA:gene--protein_coding:intron--protein_coding:gene (-)	4
protein_coding:CDS (+)--protein_coding:5'UTR (+)--lincRNA:gene--piRNA:gene--protein_coding:intron--protein_coding:gene (-)--protein_coding:upstream	11
protein_coding:CDS (+)--protein_coding:5'UTR (+)--lincRNA:gene--piRNA:gene--protein_coding:intron--protein_coding:gene (-)--protein_coding:upstream--protein_coding:downstream	6
protein_coding:CDS (+)--protein_coding:5'UTR (+)--lincRNA:gene--piRNA:gene--protein_coding:intron--protein_coding:gene (-)--protein_coding:upstream--processed_transcript:downstream	1
protein_coding:CDS (+)--protein_coding:5'UTR (+)--lincRNA:gene--piRNA:gene--protein_coding:intron--protein_coding:upstream	1
protein_coding:CDS (+)--protein_coding:5'UTR (+)--lincRNA:gene--piRNA:gene--protein_coding:intron--protein_coding:downstream	1
protein_coding:CDS (+)--protein_coding:5'UTR (+)--lincRNA:gene--protein_coding:intron--protein_coding:gene (-)	1
protein_coding:CDS (+)--protein_coding:5'UTR (+)--piRNA:gene	26
protein_coding:CDS (+)--protein_coding:5'UTR (+)--piRNA:gene--rRNA:gene--processed_pseudogene:gene--protein_coding:intron--protein_coding:gene (-)--protein_coding:upstream--protein_coding:downstream	1
protein_coding:CDS (+)--protein_coding:5'UTR (+)--piRNA:gene--transcribed_processed_pseudogene:gene--processed_pseudogene:gene--unprocessed_pseudogene:gene--protein_coding:intron--protein_coding:gene (-)--protein_coding:upstream	1
protein_coding:CDS (+)--protein_coding:5'UTR (+)--piRNA:gene--transcribed_processed_pseudogene:gene--protein_coding:intron--protein_coding:gene (-)	2
protein_coding:CDS (+)--protein_coding:5'UTR (+)--piRNA:gene--transcribed_processed_pseudogene:gene--protein_coding:intron--protein_coding:upstream	3
protein_coding:CDS (+)--protein_coding:5'UTR (+)--piRNA:gene--processed_pseudogene:gene--unprocessed_pseudogene:gene--protein_coding:intron--processed_transcript:intron--protein_coding:gene (-)--protein_coding:upstream	4
protein_coding:CDS (+)--protein_coding:5'UTR (+)--piRNA:gene--processed_pseudogene:gene--protein_coding:intron	1
protein_coding:CDS (+)--protein_coding:5'UTR (+)--piRNA:gene--processed_pseudogene:gene--protein_coding:intron--processed_transcript:intron--protein_coding:gene (-)	1
protein_coding:CDS (+)--protein_coding:5'UTR (+)--piRNA:gene--processed_pseudogene:gene--protein_coding:intron--processed_transcript:intron--protein_coding:gene (-)--protein_coding:upstream	1
protein_coding:CDS (+)--protein_coding:5'UTR (+)--piRNA:gene--processed_pseudogene:gene--protein_coding:intron--processed_transcript:intron--protein_coding:gene (-)--protein_coding:upstream--protein_coding:downstream	3
protein_coding:CDS (+)--protein_coding:5'UTR (+)--piRNA:gene--processed_pseudogene:gene--protein_coding:intron--protein_coding:gene (-)--protein_coding:upstream	51
protein_coding:CDS (+)--protein_coding:5'UTR (+)--piRNA:gene--processed_pseudogene:gene--protein_coding:intron--protein_coding:gene (-)--protein_coding:upstream--protein_coding:downstream	3
protein_coding:CDS (+)--protein_coding:5'UTR (+)--piRNA:gene--processed_pseudogene:gene--protein_coding:intron--protein_coding:upstream	1
protein_coding:CDS (+)--protein_coding:5'UTR (+)--piRNA:gene--processed_pseudogene:gene--protein_coding:intron--protein_coding:downstream	2
protein_coding:CDS (+)--protein_coding:5'UTR (+)--piRNA:gene--unprocessed_pseudogene:gene--protein_coding:intron	4
protein_coding:CDS (+)--protein_coding:5'UTR (+)--piRNA:gene--unprocessed_pseudogene:gene--protein_coding:intron--processed_transcript:intron--protein_coding:gene (-)--protein_coding:upstream	1
protein_coding:CDS (+)--protein_coding:5'UTR (+)--piRNA:gene--unprocessed_pseudogene:gene--protein_coding:intron--protein_coding:gene (-)	1
protein_coding:CDS (+)--protein_coding:5'UTR (+)--piRNA:gene--unprocessed_pseudogene:gene--protein_coding:intron--protein_coding:gene (-)--protein_coding:upstream	2
protein_coding:CDS (+)--protein_coding:5'UTR (+)--piRNA:gene--unprocessed_pseudogene:gene--protein_coding:intron--protein_coding:downstream	1
protein_coding:CDS (+)--protein_coding:5'UTR (+)--piRNA:gene--protein_coding:intron	23
protein_coding:CDS (+)--protein_coding:5'UTR (+)--piRNA:gene--protein_coding:intron--processed_transcript:intron	1
protein_coding:CDS (+)--protein_coding:5'UTR (+)--piRNA:gene--protein_coding:intron--processed_transcript:intron--protein_coding:gene (-)	21
protein_coding:CDS (+)--protein_coding:5'UTR (+)--piRNA:gene--protein_coding:intron--processed_transcript:intron--protein_coding:gene (-)--protein_coding:upstream	3
protein_coding:CDS (+)--protein_coding:5'UTR (+)--piRNA:gene--protein_coding:intron--processed_transcript:intron--protein_coding:gene (-)--protein_coding:upstream--protein_coding:downstream	1
protein_coding:CDS (+)--protein_coding:5'UTR (+)--piRNA:gene--protein_coding:intron--processed_transcript:intron--protein_coding:gene (-)--protein_coding:downstream	3
protein_coding:CDS (+)--protein_coding:5'UTR (+)--piRNA:gene--protein_coding:intron--processed_transcript:intron--protein_coding:upstream	4
protein_coding:CDS (+)--protein_coding:5'UTR (+)--piRNA:gene--protein_coding:intron--processed_transcript:intron--protein_coding:upstream--protein_coding:downstream	2
protein_coding:CDS (+)--protein_coding:5'UTR (+)--piRNA:gene--protein_coding:intron--protein_coding:gene (-)	10
protein_coding:CDS (+)--protein_coding:5'UTR (+)--piRNA:gene--protein_coding:intron--protein_coding:gene (-)--protein_coding:upstream	15
protein_coding:CDS (+)--protein_coding:5'UTR (+)--piRNA:gene--protein_coding:intron--protein_coding:gene (-)--protein_coding:upstream--protein_coding:downstream	11
protein_coding:CDS (+)--protein_coding:5'UTR (+)--piRNA:gene--protein_coding:intron--protein_coding:gene (-)--protein_coding:downstream	3
protein_coding:CDS (+)--protein_coding:5'UTR (+)--piRNA:gene--protein_coding:intron--protein_coding:upstream	9
protein_coding:CDS (+)--protein_coding:5'UTR (+)--piRNA:gene--protein_coding:intron--protein_coding:upstream--protein_coding:downstream	2
protein_coding:CDS (+)--protein_coding:5'UTR (+)--piRNA:gene--protein_coding:intron--protein_coding:downstream	2
protein_coding:CDS (+)--protein_coding:5'UTR (+)--piRNA:gene--protein_coding:gene (-)	1
protein_coding:CDS (+)--protein_coding:5'UTR (+)--piRNA:gene--protein_coding:gene (-)--protein_coding:upstream	1
protein_coding:CDS (+)--protein_coding:5'UTR (+)--transcribed_processed_pseudogene:gene--protein_coding:intron--processed_transcript:intron--protein_coding:upstream	1
protein_coding:CDS (+)--protein_coding:5'UTR (+)--processed_pseudogene:gene--protein_coding:intron	1
protein_coding:CDS (+)--protein_coding:5'UTR (+)--processed_pseudogene:gene--protein_coding:intron--protein_coding:upstream	1
protein_coding:CDS (+)--protein_coding:5'UTR (+)--protein_coding:intron	12
protein_coding:CDS (+)--protein_coding:5'UTR (+)--protein_coding:intron--processed_transcript:intron--protein_coding:gene (-)	2
protein_coding:CDS (+)--protein_coding:5'UTR (+)--protein_coding:intron--protein_coding:gene (-)	9
protein_coding:CDS (+)--protein_coding:5'UTR (+)--protein_coding:intron--protein_coding:gene (-)--protein_coding:upstream	4
protein_coding:CDS (+)--protein_coding:5'UTR (+)--protein_coding:intron--protein_coding:gene (-)--protein_coding:upstream--protein_coding:downstream	1
protein_coding:CDS (+)--protein_coding:5'UTR (+)--protein_coding:intron--protein_coding:upstream	2
protein_coding:CDS (+)--protein_coding:5'UTR (+)--protein_coding:intron--protein_coding:upstream--protein_coding:downstream	1
protein_coding:CDS (+)--protein_coding:5'UTR (+)--protein_coding:intron--protein_coding:downstream	1
protein_coding:CDS (+)--protein_coding:3'UTR (+)	1
protein_coding:CDS (+)--protein_coding:3'UTR (+)--miRNA:gene--snoRNA:gene--protein_coding:intron--protein_coding:upstream--protein_coding:downstream	1
protein_coding:CDS (+)--protein_coding:3'UTR (+)--miRNA:gene--lincRNA:gene--piRNA:gene--processed_pseudogene:gene--protein_coding:intron--processed_transcript:intron--protein_coding:downstream--processed_transcript:downstream	2
protein_coding:CDS (+)--protein_coding:3'UTR (+)--miRNA:gene--lincRNA:gene--piRNA:gene--processed_pseudogene:gene--protein_coding:intron--processed_transcript:intron--processed_transcript:downstream	6
protein_coding:CDS (+)--protein_coding:3'UTR (+)--miRNA:gene--lincRNA:gene--piRNA:gene--protein_coding:intron	8
protein_coding:CDS (+)--protein_coding:3'UTR (+)--miRNA:gene--lincRNA:gene--piRNA:gene--protein_coding:intron--processed_transcript:intron--protein_coding:gene (-)	1
protein_coding:CDS (+)--protein_coding:3'UTR (+)--miRNA:gene--lincRNA:gene--protein_coding:intron--processed_transcript:intron--protein_coding:gene (-)--protein_coding:upstream	1
protein_coding:CDS (+)--protein_coding:3'UTR (+)--miRNA:gene--lincRNA:gene--protein_coding:intron--protein_coding:gene (-)--protein_coding:upstream--protein_coding:downstream	1
protein_coding:CDS (+)--protein_coding:3'UTR (+)--miRNA:gene--piRNA:gene--processed_pseudogene:gene--protein_coding:intron--processed_transcript:intron--protein_coding:upstream	4
protein_coding:CDS (+)--protein_coding:3'UTR (+)--miRNA:gene--piRNA:gene--protein_coding:intron--processed_transcript:intron	1
protein_coding:CDS (+)--protein_coding:3'UTR (+)--miRNA:gene--piRNA:gene--protein_coding:intron--processed_transcript:intron--protein_coding:downstream	1
protein_coding:CDS (+)--protein_coding:3'UTR (+)--miRNA:gene--piRNA:gene--protein_coding:upstream	1
protein_coding:CDS (+)--protein_coding:3'UTR (+)--miRNA:gene--protein_coding:intron	1
protein_coding:CDS (+)--protein_coding:3'UTR (+)--snoRNA:gene--lincRNA:gene--piRNA:gene--processed_pseudogene:gene--protein_coding:intron--protein_coding:upstream	1
protein_coding:CDS (+)--protein_coding:3'UTR (+)--lincRNA:gene--piRNA:gene--processed_pseudogene:gene--unprocessed_pseudogene:gene--protein_coding:intron--processed_transcript:intron--protein_coding:gene (-)--protein_coding:upstream--protein_coding:downstream	6
protein_coding:CDS (+)--protein_coding:3'UTR (+)--lincRNA:gene--piRNA:gene--processed_pseudogene:gene--protein_coding:intron--processed_transcript:intron--protein_coding:upstream--protein_coding:downstream	1
protein_coding:CDS (+)--protein_coding:3'UTR (+)--lincRNA:gene--piRNA:gene--processed_pseudogene:gene--protein_coding:intron--protein_coding:gene (-)--protein_coding:upstream--protein_coding:downstream	1
protein_coding:CDS (+)--protein_coding:3'UTR (+)--lincRNA:gene--piRNA:gene--unprocessed_pseudogene:gene--protein_coding:intron--protein_coding:downstream	1
protein_coding:CDS (+)--protein_coding:3'UTR (+)--lincRNA:gene--piRNA:gene--protein_coding:intron	1
protein_coding:CDS (+)--protein_coding:3'UTR (+)--lincRNA:gene--piRNA:gene--protein_coding:intron--processed_transcript:intron--protein_coding:gene (-)--protein_coding:upstream--protein_coding:downstream	1
protein_coding:CDS (+)--protein_coding:3'UTR (+)--lincRNA:gene--piRNA:gene--protein_coding:intron--processed_transcript:intron--protein_coding:upstream	1
protein_coding:CDS (+)--protein_coding:3'UTR (+)--lincRNA:gene--piRNA:gene--protein_coding:intron--protein_coding:gene (-)--protein_coding:upstream	1
protein_coding:CDS (+)--protein_coding:3'UTR (+)--lincRNA:gene--piRNA:gene--protein_coding:intron--protein_coding:downstream	2
protein_coding:CDS (+)--protein_coding:3'UTR (+)--lincRNA:gene--protein_coding:intron	1
protein_coding:CDS (+)--protein_coding:3'UTR (+)--lincRNA:gene--protein_coding:intron--processed_transcript:intron--protein_coding:gene (-)--protein_coding:upstream	1
protein_coding:CDS (+)--protein_coding:3'UTR (+)--lincRNA:gene--protein_coding:intron--processed_transcript:intron--protein_coding:upstream	1
protein_coding:CDS (+)--protein_coding:3'UTR (+)--piRNA:gene	2
protein_coding:CDS (+)--protein_coding:3'UTR (+)--piRNA:gene--rRNA:gene--processed_pseudogene:gene--protein_coding:intron--processed_transcript:intron--protein_coding:gene (-)--protein_coding:upstream--protein_coding:downstream	1
protein_coding:CDS (+)--protein_coding:3'UTR (+)--piRNA:gene--rRNA:gene--protein_coding:intron--protein_coding:downstream	9
protein_coding:CDS (+)--protein_coding:3'UTR (+)--piRNA:gene--misc_RNA:gene--protein_coding:intron--protein_coding:downstream	1
protein_coding:CDS (+)--protein_coding:3'UTR (+)--piRNA:gene--processed_pseudogene:gene	2
protein_coding:CDS (+)--protein_coding:3'UTR (+)--piRNA:gene--processed_pseudogene:gene--unprocessed_pseudogene:gene--protein_coding:intron--processed_transcript:intron--protein_coding:gene (-)--protein_coding:upstream	1
protein_coding:CDS (+)--protein_coding:3'UTR (+)--piRNA:gene--processed_pseudogene:gene--unprocessed_pseudogene:gene--protein_coding:intron--protein_coding:gene (-)	2
protein_coding:CDS (+)--protein_coding:3'UTR (+)--piRNA:gene--processed_pseudogene:gene--protein_coding:intron	1
protein_coding:CDS (+)--protein_coding:3'UTR (+)--piRNA:gene--processed_pseudogene:gene--protein_coding:intron--processed_transcript:intron--protein_coding:gene (-)	1
protein_coding:CDS (+)--protein_coding:3'UTR (+)--piRNA:gene--processed_pseudogene:gene--protein_coding:intron--processed_transcript:intron--protein_coding:gene (-)--protein_coding:upstream	1
protein_coding:CDS (+)--protein_coding:3'UTR (+)--piRNA:gene--processed_pseudogene:gene--protein_coding:intron--processed_transcript:intron--protein_coding:gene (-)--protein_coding:upstream--protein_coding:downstream	1
protein_coding:CDS (+)--protein_coding:3'UTR (+)--piRNA:gene--processed_pseudogene:gene--protein_coding:intron--protein_coding:upstream	3
protein_coding:CDS (+)--protein_coding:3'UTR (+)--piRNA:gene--processed_pseudogene:gene--protein_coding:intron--protein_coding:upstream--protein_coding:downstream	3
protein_coding:CDS (+)--protein_coding:3'UTR (+)--piRNA:gene--unprocessed_pseudogene:gene--protein_coding:intron--processed_transcript:intron--protein_coding:gene (-)--protein_coding:upstream--protein_coding:downstream	4
protein_coding:CDS (+)--protein_coding:3'UTR (+)--piRNA:gene--protein_coding:intron	7
protein_coding:CDS (+)--protein_coding:3'UTR (+)--piRNA:gene--protein_coding:intron--processed_transcript:intron	1
protein_coding:CDS (+)--protein_coding:3'UTR (+)--piRNA:gene--protein_coding:intron--processed_transcript:intron--protein_coding:gene (-)--protein_coding:upstream--protein_coding:downstream	1
protein_coding:CDS (+)--protein_coding:3'UTR (+)--piRNA:gene--protein_coding:intron--processed_transcript:intron--protein_coding:upstream	48
protein_coding:CDS (+)--protein_coding:3'UTR (+)--piRNA:gene--protein_coding:intron--processed_transcript:intron--protein_coding:upstream--protein_coding:downstream	5
protein_coding:CDS (+)--protein_coding:3'UTR (+)--piRNA:gene--protein_coding:intron--processed_transcript:intron--protein_coding:downstream	2
protein_coding:CDS (+)--protein_coding:3'UTR (+)--piRNA:gene--protein_coding:intron--protein_coding:gene (-)	3
protein_coding:CDS (+)--protein_coding:3'UTR (+)--piRNA:gene--protein_coding:intron--protein_coding:gene (-)--protein_coding:upstream	1
protein_coding:CDS (+)--protein_coding:3'UTR (+)--piRNA:gene--protein_coding:intron--protein_coding:upstream	25
protein_coding:CDS (+)--protein_coding:3'UTR (+)--piRNA:gene--protein_coding:intron--protein_coding:downstream	2
protein_coding:CDS (+)--protein_coding:3'UTR (+)--piRNA:gene--protein_coding:upstream	7
protein_coding:CDS (+)--protein_coding:3'UTR (+)--processed_pseudogene:gene--protein_coding:intron--protein_coding:upstream	1
protein_coding:CDS (+)--protein_coding:3'UTR (+)--protein_coding:intron	4
protein_coding:CDS (+)--protein_coding:3'UTR (+)--protein_coding:intron--processed_transcript:intron--protein_coding:gene (-)--protein_coding:downstream	2
protein_coding:CDS (+)--protein_coding:3'UTR (+)--protein_coding:intron--processed_transcript:intron--protein_coding:upstream	1
protein_coding:CDS (+)--protein_coding:3'UTR (+)--protein_coding:intron--protein_coding:downstream	1
protein_coding:CDS (+)--miRNA:gene	203
protein_coding:CDS (+)--miRNA:gene--snoRNA:gene--protein_coding:intron	1
protein_coding:CDS (+)--miRNA:gene--lincRNA:gene	1
protein_coding:CDS (+)--miRNA:gene--lincRNA:gene--piRNA:gene--transcribed_processed_pseudogene:gene--processed_pseudogene:gene--unprocessed_pseudogene:gene--protein_coding:intron--processed_transcript:intron--protein_coding:gene (-)--protein_coding:upstream--protein_coding:downstream	2
protein_coding:CDS (+)--miRNA:gene--lincRNA:gene--piRNA:gene--processed_pseudogene:gene--protein_coding:intron	2
protein_coding:CDS (+)--miRNA:gene--lincRNA:gene--piRNA:gene--processed_pseudogene:gene--protein_coding:intron--processed_transcript:intron	1
protein_coding:CDS (+)--miRNA:gene--lincRNA:gene--piRNA:gene--processed_pseudogene:gene--protein_coding:intron--processed_transcript:intron--protein_coding:gene (-)--protein_coding:upstream	1
protein_coding:CDS (+)--miRNA:gene--lincRNA:gene--piRNA:gene--processed_pseudogene:gene--protein_coding:intron--processed_transcript:intron--protein_coding:upstream	1
protein_coding:CDS (+)--miRNA:gene--lincRNA:gene--piRNA:gene--processed_pseudogene:gene--protein_coding:intron--protein_coding:gene (-)	1
protein_coding:CDS (+)--miRNA:gene--lincRNA:gene--piRNA:gene--processed_pseudogene:gene--protein_coding:intron--protein_coding:gene (-)--protein_coding:downstream	1
protein_coding:CDS (+)--miRNA:gene--lincRNA:gene--piRNA:gene--protein_coding:intron	82
protein_coding:CDS (+)--miRNA:gene--lincRNA:gene--piRNA:gene--protein_coding:intron--processed_transcript:intron	17
protein_coding:CDS (+)--miRNA:gene--lincRNA:gene--piRNA:gene--protein_coding:intron--processed_transcript:intron--protein_coding:gene (-)--protein_coding:upstream	1
protein_coding:CDS (+)--miRNA:gene--lincRNA:gene--piRNA:gene--protein_coding:intron--processed_transcript:intron--protein_coding:gene (-)--protein_coding:downstream	7
protein_coding:CDS (+)--miRNA:gene--lincRNA:gene--piRNA:gene--protein_coding:intron--processed_transcript:intron--protein_coding:upstream	1
protein_coding:CDS (+)--miRNA:gene--lincRNA:gene--piRNA:gene--protein_coding:intron--processed_transcript:intron--protein_coding:downstream	1
protein_coding:CDS (+)--miRNA:gene--lincRNA:gene--piRNA:gene--protein_coding:intron--protein_coding:gene (-)	299
protein_coding:CDS (+)--miRNA:gene--lincRNA:gene--piRNA:gene--protein_coding:intron--protein_coding:gene (-)--protein_coding:upstream--protein_coding:downstream	4
protein_coding:CDS (+)--miRNA:gene--lincRNA:gene--piRNA:gene--protein_coding:intron--protein_coding:gene (-)--protein_coding:downstream	1
protein_coding:CDS (+)--miRNA:gene--lincRNA:gene--piRNA:gene--protein_coding:intron--protein_coding:upstream	1
protein_coding:CDS (+)--miRNA:gene--lincRNA:gene--piRNA:gene--protein_coding:intron--protein_coding:upstream--protein_coding:downstream	1
protein_coding:CDS (+)--miRNA:gene--lincRNA:gene--piRNA:gene--protein_coding:intron--protein_coding:downstream	1
protein_coding:CDS (+)--miRNA:gene--lincRNA:gene--piRNA:gene--protein_coding:downstream	1
protein_coding:CDS (+)--miRNA:gene--lincRNA:gene--protein_coding:intron--processed_transcript:intron	1
protein_coding:CDS (+)--miRNA:gene--lincRNA:gene--protein_coding:intron--protein_coding:gene (-)	2
protein_coding:CDS (+)--miRNA:gene--lincRNA:gene--protein_coding:intron--protein_coding:downstream	2
protein_coding:CDS (+)--miRNA:gene--piRNA:gene	34
protein_coding:CDS (+)--miRNA:gene--piRNA:gene--transcribed_processed_pseudogene:gene--polymorphic_pseudogene:gene--protein_coding:intron--protein_coding:gene (-)--protein_coding:downstream	2
protein_coding:CDS (+)--miRNA:gene--piRNA:gene--processed_pseudogene:gene--unprocessed_pseudogene:gene--protein_coding:intron--protein_coding:gene (-)--protein_coding:upstream--protein_coding:downstream	1
protein_coding:CDS (+)--miRNA:gene--piRNA:gene--processed_pseudogene:gene--protein_coding:intron	9
protein_coding:CDS (+)--miRNA:gene--piRNA:gene--processed_pseudogene:gene--protein_coding:intron--processed_transcript:intron--protein_coding:downstream	2
protein_coding:CDS (+)--miRNA:gene--piRNA:gene--processed_pseudogene:gene--protein_coding:intron--protein_coding:gene (-)--protein_coding:downstream	1
protein_coding:CDS (+)--miRNA:gene--piRNA:gene--processed_pseudogene:gene--protein_coding:intron--protein_coding:upstream	1
protein_coding:CDS (+)--miRNA:gene--piRNA:gene--processed_pseudogene:gene--protein_coding:intron--protein_coding:upstream--protein_coding:downstream	1
protein_coding:CDS (+)--miRNA:gene--piRNA:gene--processed_pseudogene:gene--protein_coding:intron--protein_coding:downstream	3
protein_coding:CDS (+)--miRNA:gene--piRNA:gene--unprocessed_pseudogene:gene--protein_coding:intron	5
protein_coding:CDS (+)--miRNA:gene--piRNA:gene--protein_coding:intron	204
protein_coding:CDS (+)--miRNA:gene--piRNA:gene--protein_coding:intron--processed_transcript:intron	64
protein_coding:CDS (+)--miRNA:gene--piRNA:gene--protein_coding:intron--processed_transcript:intron--protein_coding:gene (-)	5
protein_coding:CDS (+)--miRNA:gene--piRNA:gene--protein_coding:intron--processed_transcript:intron--protein_coding:gene (-)--protein_coding:upstream	14
protein_coding:CDS (+)--miRNA:gene--piRNA:gene--protein_coding:intron--processed_transcript:intron--protein_coding:gene (-)--protein_coding:upstream--protein_coding:downstream	6
protein_coding:CDS (+)--miRNA:gene--piRNA:gene--protein_coding:intron--processed_transcript:intron--protein_coding:gene (-)--protein_coding:upstream--protein_coding:downstream--processed_transcript:downstream	1
protein_coding:CDS (+)--miRNA:gene--piRNA:gene--protein_coding:intron--processed_transcript:intron--protein_coding:upstream--protein_coding:downstream	2
protein_coding:CDS (+)--miRNA:gene--piRNA:gene--protein_coding:intron--processed_transcript:intron--protein_coding:downstream	5
protein_coding:CDS (+)--miRNA:gene--piRNA:gene--protein_coding:intron--protein_coding:gene (-)	57
protein_coding:CDS (+)--miRNA:gene--piRNA:gene--protein_coding:intron--protein_coding:gene (-)--protein_coding:upstream	27
protein_coding:CDS (+)--miRNA:gene--piRNA:gene--protein_coding:intron--protein_coding:gene (-)--protein_coding:downstream	1
protein_coding:CDS (+)--miRNA:gene--piRNA:gene--protein_coding:intron--protein_coding:upstream	18
protein_coding:CDS (+)--miRNA:gene--piRNA:gene--protein_coding:intron--protein_coding:upstream--protein_coding:downstream	3
protein_coding:CDS (+)--miRNA:gene--piRNA:gene--protein_coding:intron--protein_coding:downstream	15
protein_coding:CDS (+)--miRNA:gene--piRNA:gene--protein_coding:gene (-)	1
protein_coding:CDS (+)--miRNA:gene--transcribed_processed_pseudogene:gene--protein_coding:intron	1
protein_coding:CDS (+)--miRNA:gene--processed_pseudogene:gene	1
protein_coding:CDS (+)--miRNA:gene--processed_pseudogene:gene--protein_coding:intron	1
protein_coding:CDS (+)--miRNA:gene--processed_pseudogene:gene--protein_coding:intron--processed_transcript:intron	1
protein_coding:CDS (+)--miRNA:gene--processed_pseudogene:gene--protein_coding:intron--protein_coding:upstream	5
protein_coding:CDS (+)--miRNA:gene--unprocessed_pseudogene:gene--protein_coding:intron	1
protein_coding:CDS (+)--miRNA:gene--protein_coding:intron	440
protein_coding:CDS (+)--miRNA:gene--protein_coding:intron--processed_transcript:intron	13
protein_coding:CDS (+)--miRNA:gene--protein_coding:intron--processed_transcript:intron--protein_coding:gene (-)	2
protein_coding:CDS (+)--miRNA:gene--protein_coding:intron--processed_transcript:intron--protein_coding:upstream	1
protein_coding:CDS (+)--miRNA:gene--protein_coding:intron--protein_coding:gene (-)	9
protein_coding:CDS (+)--miRNA:gene--protein_coding:intron--protein_coding:upstream	8
protein_coding:CDS (+)--miRNA:gene--protein_coding:intron--protein_coding:upstream--protein_coding:downstream	19
protein_coding:CDS (+)--miRNA:gene--protein_coding:intron--protein_coding:downstream	57
protein_coding:CDS (+)--miRNA:gene--protein_coding:gene (-)	3
protein_coding:CDS (+)--miRNA:gene--protein_coding:upstream	1
protein_coding:CDS (+)--snoRNA:gene	1765
protein_coding:CDS (+)--snoRNA:gene--lincRNA:gene--piRNA:gene--processed_pseudogene:gene--unprocessed_pseudogene:gene--protein_coding:intron--protein_coding:gene (-)--protein_coding:upstream--protein_coding:downstream	1
protein_coding:CDS (+)--snoRNA:gene--lincRNA:gene--piRNA:gene--protein_coding:intron	1
protein_coding:CDS (+)--snoRNA:gene--lincRNA:gene--piRNA:gene--protein_coding:intron--processed_transcript:intron	1
protein_coding:CDS (+)--snoRNA:gene--lincRNA:gene--piRNA:gene--protein_coding:intron--processed_transcript:intron--protein_coding:gene (-)--protein_coding:downstream	1
protein_coding:CDS (+)--snoRNA:gene--lincRNA:gene--piRNA:gene--protein_coding:intron--protein_coding:gene (-)	2
protein_coding:CDS (+)--snoRNA:gene--lincRNA:gene--piRNA:gene--protein_coding:intron--protein_coding:upstream	6
protein_coding:CDS (+)--snoRNA:gene--lincRNA:gene--piRNA:gene--protein_coding:intron--protein_coding:downstream	1
protein_coding:CDS (+)--snoRNA:gene--piRNA:gene	2
protein_coding:CDS (+)--snoRNA:gene--piRNA:gene--processed_pseudogene:gene--protein_coding:intron--processed_transcript:intron	2
protein_coding:CDS (+)--snoRNA:gene--piRNA:gene--processed_pseudogene:gene--protein_coding:intron--processed_transcript:intron--protein_coding:upstream--protein_coding:downstream	1
protein_coding:CDS (+)--snoRNA:gene--piRNA:gene--protein_coding:intron	20
protein_coding:CDS (+)--snoRNA:gene--piRNA:gene--protein_coding:intron--processed_transcript:intron	2
protein_coding:CDS (+)--snoRNA:gene--piRNA:gene--protein_coding:intron--processed_transcript:intron--protein_coding:gene (-)--protein_coding:upstream--protein_coding:downstream	2
protein_coding:CDS (+)--snoRNA:gene--piRNA:gene--protein_coding:intron--processed_transcript:intron--protein_coding:downstream	1
protein_coding:CDS (+)--snoRNA:gene--piRNA:gene--protein_coding:intron--protein_coding:gene (-)	1
protein_coding:CDS (+)--snoRNA:gene--piRNA:gene--protein_coding:intron--protein_coding:gene (-)--protein_coding:upstream	1
protein_coding:CDS (+)--snoRNA:gene--piRNA:gene--protein_coding:intron--protein_coding:upstream	1
protein_coding:CDS (+)--snoRNA:gene--piRNA:gene--protein_coding:intron--protein_coding:upstream--protein_coding:downstream	1
protein_coding:CDS (+)--snoRNA:gene--piRNA:gene--protein_coding:intron--protein_coding:downstream	4
protein_coding:CDS (+)--snoRNA:gene--processed_pseudogene:gene--protein_coding:intron	7
protein_coding:CDS (+)--snoRNA:gene--unprocessed_pseudogene:gene--protein_coding:intron--protein_coding:gene (-)	1
protein_coding:CDS (+)--snoRNA:gene--protein_coding:intron	66
protein_coding:CDS (+)--snoRNA:gene--protein_coding:intron--processed_transcript:intron--protein_coding:gene (-)	1
protein_coding:CDS (+)--snoRNA:gene--protein_coding:intron--protein_coding:gene (-)--protein_coding:upstream	1
protein_coding:CDS (+)--snRNA:gene--lincRNA:gene--piRNA:gene--protein_coding:intron--processed_transcript:intron--protein_coding:upstream	1
protein_coding:CDS (+)--snRNA:gene--lincRNA:gene--protein_coding:intron--protein_coding:upstream	1
protein_coding:CDS (+)--snRNA:gene--piRNA:gene	1
protein_coding:CDS (+)--snRNA:gene--piRNA:gene--transcribed_processed_pseudogene:gene--protein_coding:intron	1
protein_coding:CDS (+)--snRNA:gene--piRNA:gene--protein_coding:intron	3
protein_coding:CDS (+)--snRNA:gene--piRNA:gene--protein_coding:intron--processed_transcript:intron--protein_coding:gene (-)	2
protein_coding:CDS (+)--snRNA:gene--piRNA:gene--protein_coding:intron--protein_coding:gene (-)	1
protein_coding:CDS (+)--snRNA:gene--piRNA:gene--protein_coding:intron--protein_coding:gene (-)--protein_coding:downstream	1
protein_coding:CDS (+)--snRNA:gene--protein_coding:intron	3
protein_coding:CDS (+)--snRNA:gene--protein_coding:gene (-)	1
protein_coding:CDS (+)--lincRNA:gene	21
protein_coding:CDS (+)--lincRNA:gene--piRNA:gene	111
protein_coding:CDS (+)--lincRNA:gene--piRNA:gene--rRNA:gene--protein_coding:intron	1
protein_coding:CDS (+)--lincRNA:gene--piRNA:gene--misc_RNA:gene--transcribed_processed_pseudogene:gene--protein_coding:intron	1
protein_coding:CDS (+)--lincRNA:gene--piRNA:gene--misc_RNA:gene--protein_coding:intron--processed_transcript:intron--protein_coding:gene (-)--protein_coding:upstream	1
protein_coding:CDS (+)--lincRNA:gene--piRNA:gene--misc_RNA:gene--protein_coding:intron--processed_transcript:intron--protein_coding:gene (-)--protein_coding:downstream	1
protein_coding:CDS (+)--lincRNA:gene--piRNA:gene--misc_RNA:gene--protein_coding:intron--processed_transcript:intron--protein_coding:upstream--protein_coding:downstream	2
protein_coding:CDS (+)--lincRNA:gene--piRNA:gene--misc_RNA:gene--protein_coding:intron--processed_transcript:intron--protein_coding:downstream	1
protein_coding:CDS (+)--lincRNA:gene--piRNA:gene--transcribed_processed_pseudogene:gene--processed_pseudogene:gene	2
protein_coding:CDS (+)--lincRNA:gene--piRNA:gene--transcribed_processed_pseudogene:gene--processed_pseudogene:gene--protein_coding:intron--processed_transcript:intron--protein_coding:gene (-)	1
protein_coding:CDS (+)--lincRNA:gene--piRNA:gene--transcribed_processed_pseudogene:gene--processed_pseudogene:gene--protein_coding:intron--protein_coding:gene (-)--protein_coding:upstream--protein_coding:downstream	1
protein_coding:CDS (+)--lincRNA:gene--piRNA:gene--transcribed_processed_pseudogene:gene--unprocessed_pseudogene:gene--protein_coding:intron--processed_transcript:intron--protein_coding:gene (-)--protein_coding:upstream--protein_coding:downstream	1
protein_coding:CDS (+)--lincRNA:gene--piRNA:gene--transcribed_processed_pseudogene:gene--unprocessed_pseudogene:gene--protein_coding:intron--processed_transcript:intron--protein_coding:gene (-)--protein_coding:downstream	5
protein_coding:CDS (+)--lincRNA:gene--piRNA:gene--transcribed_processed_pseudogene:gene--protein_coding:intron--processed_transcript:intron--protein_coding:upstream	2
protein_coding:CDS (+)--lincRNA:gene--piRNA:gene--processed_pseudogene:gene	16
protein_coding:CDS (+)--lincRNA:gene--piRNA:gene--processed_pseudogene:gene--unprocessed_pseudogene:gene--protein_coding:intron--processed_transcript:intron--protein_coding:gene (-)--protein_coding:upstream	1
protein_coding:CDS (+)--lincRNA:gene--piRNA:gene--processed_pseudogene:gene--unprocessed_pseudogene:gene--protein_coding:intron--processed_transcript:intron--protein_coding:gene (-)--protein_coding:upstream--protein_coding:downstream	1
protein_coding:CDS (+)--lincRNA:gene--piRNA:gene--processed_pseudogene:gene--unprocessed_pseudogene:gene--protein_coding:intron--processed_transcript:intron--protein_coding:gene (-)--protein_coding:downstream	2
protein_coding:CDS (+)--lincRNA:gene--piRNA:gene--processed_pseudogene:gene--unprocessed_pseudogene:gene--protein_coding:intron--protein_coding:gene (-)--protein_coding:upstream	1
protein_coding:CDS (+)--lincRNA:gene--piRNA:gene--processed_pseudogene:gene--unprocessed_pseudogene:gene--protein_coding:intron--protein_coding:gene (-)--protein_coding:upstream--protein_coding:downstream	2
protein_coding:CDS (+)--lincRNA:gene--piRNA:gene--processed_pseudogene:gene--protein_coding:intron	8
protein_coding:CDS (+)--lincRNA:gene--piRNA:gene--processed_pseudogene:gene--protein_coding:intron--processed_transcript:intron	6
protein_coding:CDS (+)--lincRNA:gene--piRNA:gene--processed_pseudogene:gene--protein_coding:intron--processed_transcript:intron--protein_coding:gene (-)	3
protein_coding:CDS (+)--lincRNA:gene--piRNA:gene--processed_pseudogene:gene--protein_coding:intron--processed_transcript:intron--protein_coding:gene (-)--protein_coding:upstream	4
protein_coding:CDS (+)--lincRNA:gene--piRNA:gene--processed_pseudogene:gene--protein_coding:intron--processed_transcript:intron--protein_coding:gene (-)--protein_coding:upstream--protein_coding:downstream	3
protein_coding:CDS (+)--lincRNA:gene--piRNA:gene--processed_pseudogene:gene--protein_coding:intron--processed_transcript:intron--protein_coding:upstream	4
protein_coding:CDS (+)--lincRNA:gene--piRNA:gene--processed_pseudogene:gene--protein_coding:intron--processed_transcript:intron--protein_coding:upstream--protein_coding:downstream	3
protein_coding:CDS (+)--lincRNA:gene--piRNA:gene--processed_pseudogene:gene--protein_coding:intron--processed_transcript:intron--protein_coding:downstream	10
protein_coding:CDS (+)--lincRNA:gene--piRNA:gene--processed_pseudogene:gene--protein_coding:intron--protein_coding:gene (-)	8
protein_coding:CDS (+)--lincRNA:gene--piRNA:gene--processed_pseudogene:gene--protein_coding:intron--protein_coding:gene (-)--protein_coding:upstream	4
protein_coding:CDS (+)--lincRNA:gene--piRNA:gene--processed_pseudogene:gene--protein_coding:intron--protein_coding:gene (-)--protein_coding:upstream--protein_coding:downstream	3
protein_coding:CDS (+)--lincRNA:gene--piRNA:gene--processed_pseudogene:gene--protein_coding:intron--protein_coding:gene (-)--protein_coding:downstream	3
protein_coding:CDS (+)--lincRNA:gene--piRNA:gene--processed_pseudogene:gene--protein_coding:intron--protein_coding:upstream	1
protein_coding:CDS (+)--lincRNA:gene--piRNA:gene--processed_pseudogene:gene--protein_coding:intron--protein_coding:upstream--protein_coding:downstream	15
protein_coding:CDS (+)--lincRNA:gene--piRNA:gene--processed_pseudogene:gene--protein_coding:intron--protein_coding:upstream--processed_transcript:upstream	1
protein_coding:CDS (+)--lincRNA:gene--piRNA:gene--processed_pseudogene:gene--protein_coding:intron--protein_coding:downstream	2
protein_coding:CDS (+)--lincRNA:gene--piRNA:gene--processed_pseudogene:gene--protein_coding:gene (-)	2
protein_coding:CDS (+)--lincRNA:gene--piRNA:gene--unprocessed_pseudogene:gene	1
protein_coding:CDS (+)--lincRNA:gene--piRNA:gene--unprocessed_pseudogene:gene--protein_coding:intron	4
protein_coding:CDS (+)--lincRNA:gene--piRNA:gene--unprocessed_pseudogene:gene--protein_coding:intron--processed_transcript:intron--protein_coding:gene (-)	1
protein_coding:CDS (+)--lincRNA:gene--piRNA:gene--unprocessed_pseudogene:gene--protein_coding:intron--processed_transcript:intron--protein_coding:upstream--protein_coding:downstream	1
protein_coding:CDS (+)--lincRNA:gene--piRNA:gene--unprocessed_pseudogene:gene--protein_coding:intron--protein_coding:gene (-)	2
protein_coding:CDS (+)--lincRNA:gene--piRNA:gene--unprocessed_pseudogene:gene--protein_coding:intron--protein_coding:gene (-)--protein_coding:upstream	4
protein_coding:CDS (+)--lincRNA:gene--piRNA:gene--unprocessed_pseudogene:gene--protein_coding:intron--protein_coding:gene (-)--protein_coding:upstream--protein_coding:downstream	1
protein_coding:CDS (+)--lincRNA:gene--piRNA:gene--unprocessed_pseudogene:gene--protein_coding:intron--protein_coding:gene (-)--protein_coding:downstream	1
protein_coding:CDS (+)--lincRNA:gene--piRNA:gene--unprocessed_pseudogene:gene--protein_coding:intron--protein_coding:upstream	3
protein_coding:CDS (+)--lincRNA:gene--piRNA:gene--unprocessed_pseudogene:gene--protein_coding:intron--protein_coding:downstream	7
protein_coding:CDS (+)--lincRNA:gene--piRNA:gene--pseudogene:gene--protein_coding:intron--protein_coding:upstream	1
protein_coding:CDS (+)--lincRNA:gene--piRNA:gene--protein_coding:intron	63
protein_coding:CDS (+)--lincRNA:gene--piRNA:gene--protein_coding:intron--processed_transcript:intron	11
protein_coding:CDS (+)--lincRNA:gene--piRNA:gene--protein_coding:intron--processed_transcript:intron--protein_coding:gene (-)	6
protein_coding:CDS (+)--lincRNA:gene--piRNA:gene--protein_coding:intron--processed_transcript:intron--protein_coding:gene (-)--protein_coding:upstream--protein_coding:downstream	10
protein_coding:CDS (+)--lincRNA:gene--piRNA:gene--protein_coding:intron--processed_transcript:intron--protein_coding:gene (-)--protein_coding:downstream	7
protein_coding:CDS (+)--lincRNA:gene--piRNA:gene--protein_coding:intron--processed_transcript:intron--protein_coding:gene (-)--processed_transcript:downstream	1
protein_coding:CDS (+)--lincRNA:gene--piRNA:gene--protein_coding:intron--processed_transcript:intron--protein_coding:upstream	25
protein_coding:CDS (+)--lincRNA:gene--piRNA:gene--protein_coding:intron--processed_transcript:intron--protein_coding:upstream--protein_coding:downstream	3
protein_coding:CDS (+)--lincRNA:gene--piRNA:gene--protein_coding:intron--processed_transcript:intron--protein_coding:downstream	5
protein_coding:CDS (+)--lincRNA:gene--piRNA:gene--protein_coding:intron--processed_transcript:intron--protein_coding:downstream--processed_transcript:upstream	1
protein_coding:CDS (+)--lincRNA:gene--piRNA:gene--protein_coding:intron--protein_coding:gene (-)	38
protein_coding:CDS (+)--lincRNA:gene--piRNA:gene--protein_coding:intron--protein_coding:gene (-)--protein_coding:upstream	18
protein_coding:CDS (+)--lincRNA:gene--piRNA:gene--protein_coding:intron--protein_coding:gene (-)--protein_coding:upstream--protein_coding:downstream	7
protein_coding:CDS (+)--lincRNA:gene--piRNA:gene--protein_coding:intron--protein_coding:gene (-)--protein_coding:downstream	5
protein_coding:CDS (+)--lincRNA:gene--piRNA:gene--protein_coding:intron--protein_coding:upstream	21
protein_coding:CDS (+)--lincRNA:gene--piRNA:gene--protein_coding:intron--protein_coding:downstream	11
protein_coding:CDS (+)--lincRNA:gene--piRNA:gene--protein_coding:upstream	1
protein_coding:CDS (+)--lincRNA:gene--piRNA:gene--protein_coding:downstream	1
protein_coding:CDS (+)--lincRNA:gene--processed_pseudogene:gene	2
protein_coding:CDS (+)--lincRNA:gene--processed_pseudogene:gene--protein_coding:intron	1
protein_coding:CDS (+)--lincRNA:gene--processed_pseudogene:gene--protein_coding:intron--protein_coding:upstream--protein_coding:downstream	1
protein_coding:CDS (+)--lincRNA:gene--processed_pseudogene:gene--protein_coding:intron--protein_coding:downstream	1
protein_coding:CDS (+)--lincRNA:gene--unprocessed_pseudogene:gene--protein_coding:intron--processed_transcript:intron--protein_coding:gene (-)	1
protein_coding:CDS (+)--lincRNA:gene--unprocessed_pseudogene:gene--protein_coding:intron--protein_coding:upstream	1
protein_coding:CDS (+)--lincRNA:gene--protein_coding:intron	20
protein_coding:CDS (+)--lincRNA:gene--protein_coding:intron--processed_transcript:intron	2
protein_coding:CDS (+)--lincRNA:gene--protein_coding:intron--protein_coding:gene (-)	3
protein_coding:CDS (+)--lincRNA:gene--protein_coding:intron--protein_coding:gene (-)--protein_coding:upstream	5
protein_coding:CDS (+)--lincRNA:gene--protein_coding:intron--protein_coding:gene (-)--protein_coding:upstream--processed_transcript:upstream	1
protein_coding:CDS (+)--lincRNA:gene--protein_coding:intron--protein_coding:gene (-)--protein_coding:downstream	1
protein_coding:CDS (+)--lincRNA:gene--protein_coding:intron--protein_coding:upstream	3
protein_coding:CDS (+)--lincRNA:gene--protein_coding:intron--protein_coding:upstream--protein_coding:downstream	1
protein_coding:CDS (+)--lincRNA:gene--protein_coding:intron--protein_coding:downstream	7
protein_coding:CDS (+)--lincRNA:gene--protein_coding:intron--processed_transcript:downstream	1
protein_coding:CDS (+)--lincRNA:gene--protein_coding:gene (-)	1
protein_coding:CDS (+)--piRNA:gene	5509
protein_coding:CDS (+)--piRNA:gene--rRNA:gene	13
protein_coding:CDS (+)--piRNA:gene--rRNA:gene--processed_pseudogene:gene--protein_coding:intron	1
protein_coding:CDS (+)--piRNA:gene--rRNA:gene--unprocessed_pseudogene:gene--protein_coding:intron--protein_coding:gene (-)--protein_coding:upstream	1
protein_coding:CDS (+)--piRNA:gene--rRNA:gene--protein_coding:intron	10
protein_coding:CDS (+)--piRNA:gene--rRNA:gene--protein_coding:intron--processed_transcript:intron	3
protein_coding:CDS (+)--piRNA:gene--rRNA:gene--protein_coding:intron--processed_transcript:intron--protein_coding:downstream	1
protein_coding:CDS (+)--piRNA:gene--rRNA:gene--protein_coding:intron--protein_coding:gene (-)	1
protein_coding:CDS (+)--piRNA:gene--rRNA:gene--protein_coding:intron--protein_coding:upstream	1
protein_coding:CDS (+)--piRNA:gene--misc_RNA:gene--processed_pseudogene:gene--protein_coding:intron--processed_transcript:intron--protein_coding:gene (-)--protein_coding:upstream--protein_coding:downstream	1
protein_coding:CDS (+)--piRNA:gene--misc_RNA:gene--processed_pseudogene:gene--protein_coding:intron--processed_transcript:intron--protein_coding:downstream	1
protein_coding:CDS (+)--piRNA:gene--misc_RNA:gene--unprocessed_pseudogene:gene--protein_coding:intron	2
protein_coding:CDS (+)--piRNA:gene--misc_RNA:gene--protein_coding:intron	31
protein_coding:CDS (+)--piRNA:gene--misc_RNA:gene--protein_coding:intron--processed_transcript:intron--protein_coding:gene (-)--protein_coding:downstream	2
protein_coding:CDS (+)--piRNA:gene--misc_RNA:gene--protein_coding:intron--protein_coding:gene (-)--protein_coding:downstream	3
protein_coding:CDS (+)--piRNA:gene--misc_RNA:gene--protein_coding:intron--protein_coding:upstream	1
protein_coding:CDS (+)--piRNA:gene--misc_RNA:gene--protein_coding:intron--protein_coding:downstream	1
protein_coding:CDS (+)--piRNA:gene--transcribed_processed_pseudogene:gene	3
protein_coding:CDS (+)--piRNA:gene--transcribed_processed_pseudogene:gene--processed_pseudogene:gene	10
protein_coding:CDS (+)--piRNA:gene--transcribed_processed_pseudogene:gene--processed_pseudogene:gene--unprocessed_pseudogene:gene	1
protein_coding:CDS (+)--piRNA:gene--transcribed_processed_pseudogene:gene--processed_pseudogene:gene--unprocessed_pseudogene:gene--protein_coding:intron	1
protein_coding:CDS (+)--piRNA:gene--transcribed_processed_pseudogene:gene--processed_pseudogene:gene--unprocessed_pseudogene:gene--protein_coding:intron--processed_transcript:intron--protein_coding:gene (-)--protein_coding:upstream	1
protein_coding:CDS (+)--piRNA:gene--transcribed_processed_pseudogene:gene--processed_pseudogene:gene--protein_coding:intron	3
protein_coding:CDS (+)--piRNA:gene--transcribed_processed_pseudogene:gene--processed_pseudogene:gene--protein_coding:intron--processed_transcript:intron--protein_coding:gene (-)--protein_coding:downstream	1
protein_coding:CDS (+)--piRNA:gene--transcribed_processed_pseudogene:gene--processed_pseudogene:gene--protein_coding:intron--protein_coding:gene (-)--protein_coding:upstream	1
protein_coding:CDS (+)--piRNA:gene--transcribed_processed_pseudogene:gene--processed_pseudogene:gene--protein_coding:intron--protein_coding:gene (-)--protein_coding:downstream	1
protein_coding:CDS (+)--piRNA:gene--transcribed_processed_pseudogene:gene--protein_coding:intron	3
protein_coding:CDS (+)--piRNA:gene--transcribed_processed_pseudogene:gene--protein_coding:intron--processed_transcript:intron--protein_coding:upstream--protein_coding:downstream	2
protein_coding:CDS (+)--piRNA:gene--transcribed_processed_pseudogene:gene--protein_coding:intron--protein_coding:gene (-)	4
protein_coding:CDS (+)--piRNA:gene--transcribed_processed_pseudogene:gene--protein_coding:intron--protein_coding:gene (-)--protein_coding:upstream	2
protein_coding:CDS (+)--piRNA:gene--transcribed_processed_pseudogene:gene--protein_coding:intron--protein_coding:gene (-)--protein_coding:upstream--protein_coding:downstream	2
protein_coding:CDS (+)--piRNA:gene--transcribed_processed_pseudogene:gene--protein_coding:intron--protein_coding:upstream	3
protein_coding:CDS (+)--piRNA:gene--processed_pseudogene:gene	290
protein_coding:CDS (+)--piRNA:gene--processed_pseudogene:gene--polymorphic_pseudogene:gene--unprocessed_pseudogene:gene--protein_coding:intron	6
protein_coding:CDS (+)--piRNA:gene--processed_pseudogene:gene--polymorphic_pseudogene:gene--protein_coding:intron	1
protein_coding:CDS (+)--piRNA:gene--processed_pseudogene:gene--unprocessed_pseudogene:gene	7
protein_coding:CDS (+)--piRNA:gene--processed_pseudogene:gene--unprocessed_pseudogene:gene--protein_coding:intron	2
protein_coding:CDS (+)--piRNA:gene--processed_pseudogene:gene--unprocessed_pseudogene:gene--protein_coding:intron--processed_transcript:intron	5
protein_coding:CDS (+)--piRNA:gene--processed_pseudogene:gene--unprocessed_pseudogene:gene--protein_coding:intron--processed_transcript:intron--protein_coding:gene (-)	1
protein_coding:CDS (+)--piRNA:gene--processed_pseudogene:gene--unprocessed_pseudogene:gene--protein_coding:intron--processed_transcript:intron--protein_coding:gene (-)--protein_coding:upstream	3
protein_coding:CDS (+)--piRNA:gene--processed_pseudogene:gene--unprocessed_pseudogene:gene--protein_coding:intron--processed_transcript:intron--protein_coding:gene (-)--protein_coding:upstream--protein_coding:downstream	5
protein_coding:CDS (+)--piRNA:gene--processed_pseudogene:gene--unprocessed_pseudogene:gene--protein_coding:intron--processed_transcript:intron--protein_coding:upstream--protein_coding:downstream	1
protein_coding:CDS (+)--piRNA:gene--processed_pseudogene:gene--unprocessed_pseudogene:gene--protein_coding:intron--protein_coding:gene (-)	1
protein_coding:CDS (+)--piRNA:gene--processed_pseudogene:gene--unprocessed_pseudogene:gene--protein_coding:intron--protein_coding:gene (-)--protein_coding:downstream	1
protein_coding:CDS (+)--piRNA:gene--processed_pseudogene:gene--unprocessed_pseudogene:gene--protein_coding:intron--protein_coding:gene (-)--protein_coding:downstream--processed_transcript:upstream	1
protein_coding:CDS (+)--piRNA:gene--processed_pseudogene:gene--unprocessed_pseudogene:gene--protein_coding:intron--protein_coding:upstream	1
protein_coding:CDS (+)--piRNA:gene--processed_pseudogene:gene--unprocessed_pseudogene:gene--protein_coding:intron--protein_coding:downstream	1
protein_coding:CDS (+)--piRNA:gene--processed_pseudogene:gene--protein_coding:intron	74
protein_coding:CDS (+)--piRNA:gene--processed_pseudogene:gene--protein_coding:intron--processed_transcript:intron	10
protein_coding:CDS (+)--piRNA:gene--processed_pseudogene:gene--protein_coding:intron--processed_transcript:intron--protein_coding:gene (-)	9
protein_coding:CDS (+)--piRNA:gene--processed_pseudogene:gene--protein_coding:intron--processed_transcript:intron--protein_coding:gene (-)--protein_coding:upstream	4
protein_coding:CDS (+)--piRNA:gene--processed_pseudogene:gene--protein_coding:intron--processed_transcript:intron--protein_coding:gene (-)--protein_coding:upstream--protein_coding:downstream	5
protein_coding:CDS (+)--piRNA:gene--processed_pseudogene:gene--protein_coding:intron--processed_transcript:intron--protein_coding:gene (-)--protein_coding:downstream	6
protein_coding:CDS (+)--piRNA:gene--processed_pseudogene:gene--protein_coding:intron--processed_transcript:intron--protein_coding:upstream--protein_coding:downstream	176
protein_coding:CDS (+)--piRNA:gene--processed_pseudogene:gene--protein_coding:intron--processed_transcript:intron--protein_coding:downstream	2
protein_coding:CDS (+)--piRNA:gene--processed_pseudogene:gene--protein_coding:intron--protein_coding:gene (-)	18
protein_coding:CDS (+)--piRNA:gene--processed_pseudogene:gene--protein_coding:intron--protein_coding:gene (-)--protein_coding:upstream	6
protein_coding:CDS (+)--piRNA:gene--processed_pseudogene:gene--protein_coding:intron--protein_coding:gene (-)--protein_coding:upstream--protein_coding:downstream	11
protein_coding:CDS (+)--piRNA:gene--processed_pseudogene:gene--protein_coding:intron--protein_coding:gene (-)--protein_coding:upstream--protein_coding:downstream--processed_transcript:upstream	1
protein_coding:CDS (+)--piRNA:gene--processed_pseudogene:gene--protein_coding:intron--protein_coding:gene (-)--protein_coding:downstream	3
protein_coding:CDS (+)--piRNA:gene--processed_pseudogene:gene--protein_coding:intron--protein_coding:upstream	11
protein_coding:CDS (+)--piRNA:gene--processed_pseudogene:gene--protein_coding:intron--protein_coding:upstream--protein_coding:downstream	6
protein_coding:CDS (+)--piRNA:gene--processed_pseudogene:gene--protein_coding:intron--protein_coding:downstream	20
protein_coding:CDS (+)--piRNA:gene--processed_pseudogene:gene--protein_coding:gene (-)	6
protein_coding:CDS (+)--piRNA:gene--processed_pseudogene:gene--protein_coding:downstream	3
protein_coding:CDS (+)--piRNA:gene--unprocessed_pseudogene:gene	23
protein_coding:CDS (+)--piRNA:gene--unprocessed_pseudogene:gene--protein_coding:intron	7
protein_coding:CDS (+)--piRNA:gene--unprocessed_pseudogene:gene--protein_coding:intron--processed_transcript:intron--protein_coding:gene (-)	1
protein_coding:CDS (+)--piRNA:gene--unprocessed_pseudogene:gene--protein_coding:intron--processed_transcript:intron--protein_coding:gene (-)--protein_coding:upstream	2
protein_coding:CDS (+)--piRNA:gene--unprocessed_pseudogene:gene--protein_coding:intron--processed_transcript:intron--protein_coding:gene (-)--protein_coding:upstream--protein_coding:downstream--processed_transcript:upstream	1
protein_coding:CDS (+)--piRNA:gene--unprocessed_pseudogene:gene--protein_coding:intron--processed_transcript:intron--protein_coding:upstream	2
protein_coding:CDS (+)--piRNA:gene--unprocessed_pseudogene:gene--protein_coding:intron--protein_coding:gene (-)	5
protein_coding:CDS (+)--piRNA:gene--unprocessed_pseudogene:gene--protein_coding:intron--protein_coding:gene (-)--protein_coding:upstream	21
protein_coding:CDS (+)--piRNA:gene--unprocessed_pseudogene:gene--protein_coding:intron--protein_coding:gene (-)--protein_coding:downstream	1
protein_coding:CDS (+)--piRNA:gene--unprocessed_pseudogene:gene--protein_coding:intron--protein_coding:upstream--protein_coding:downstream	1
protein_coding:CDS (+)--piRNA:gene--unprocessed_pseudogene:gene--processed_transcript:intron	1
protein_coding:CDS (+)--piRNA:gene--unprocessed_pseudogene:gene--protein_coding:gene (-)	4
protein_coding:CDS (+)--piRNA:gene--protein_coding:intron	711
protein_coding:CDS (+)--piRNA:gene--protein_coding:intron--processed_transcript:intron	55
protein_coding:CDS (+)--piRNA:gene--protein_coding:intron--processed_transcript:intron--protein_coding:gene (-)	27
protein_coding:CDS (+)--piRNA:gene--protein_coding:intron--processed_transcript:intron--protein_coding:gene (-)--protein_coding:upstream	13
protein_coding:CDS (+)--piRNA:gene--protein_coding:intron--processed_transcript:intron--protein_coding:gene (-)--protein_coding:upstream--protein_coding:downstream	12
protein_coding:CDS (+)--piRNA:gene--protein_coding:intron--processed_transcript:intron--protein_coding:gene (-)--protein_coding:downstream	8
protein_coding:CDS (+)--piRNA:gene--protein_coding:intron--processed_transcript:intron--protein_coding:upstream	18
protein_coding:CDS (+)--piRNA:gene--protein_coding:intron--processed_transcript:intron--protein_coding:upstream--protein_coding:downstream	14
protein_coding:CDS (+)--piRNA:gene--protein_coding:intron--processed_transcript:intron--protein_coding:downstream	15
protein_coding:CDS (+)--piRNA:gene--protein_coding:intron--processed_transcript:intron--processed_transcript:upstream	1
protein_coding:CDS (+)--piRNA:gene--protein_coding:intron--protein_coding:gene (-)	183
protein_coding:CDS (+)--piRNA:gene--protein_coding:intron--protein_coding:gene (-)--protein_coding:upstream	61
protein_coding:CDS (+)--piRNA:gene--protein_coding:intron--protein_coding:gene (-)--protein_coding:upstream--protein_coding:downstream	11
protein_coding:CDS (+)--piRNA:gene--protein_coding:intron--protein_coding:gene (-)--protein_coding:downstream	25
protein_coding:CDS (+)--piRNA:gene--protein_coding:intron--protein_coding:gene (-)--processed_transcript:downstream	1
protein_coding:CDS (+)--piRNA:gene--protein_coding:intron--protein_coding:upstream	139
protein_coding:CDS (+)--piRNA:gene--protein_coding:intron--protein_coding:upstream--protein_coding:downstream	51
protein_coding:CDS (+)--piRNA:gene--protein_coding:intron--protein_coding:downstream	121
protein_coding:CDS (+)--piRNA:gene--protein_coding:intron--processed_transcript:downstream	1
protein_coding:CDS (+)--piRNA:gene--processed_transcript:intron	9
protein_coding:CDS (+)--piRNA:gene--protein_coding:gene (-)	640
protein_coding:CDS (+)--piRNA:gene--protein_coding:gene (-)--protein_coding:upstream	1
protein_coding:CDS (+)--piRNA:gene--protein_coding:upstream	18
protein_coding:CDS (+)--piRNA:gene--protein_coding:downstream	7
protein_coding:CDS (+)--misc_RNA:gene--protein_coding:intron--processed_transcript:intron	1
protein_coding:CDS (+)--transcribed_processed_pseudogene:gene	27
protein_coding:CDS (+)--transcribed_processed_pseudogene:gene--processed_pseudogene:gene	7
protein_coding:CDS (+)--transcribed_processed_pseudogene:gene--unprocessed_pseudogene:gene	1
protein_coding:CDS (+)--transcribed_processed_pseudogene:gene--protein_coding:intron	2
protein_coding:CDS (+)--transcribed_processed_pseudogene:gene--protein_coding:intron--protein_coding:gene (-)	1
protein_coding:CDS (+)--processed_pseudogene:gene	319
protein_coding:CDS (+)--processed_pseudogene:gene--unprocessed_pseudogene:gene	4
protein_coding:CDS (+)--processed_pseudogene:gene--unprocessed_pseudogene:gene--protein_coding:intron	1
protein_coding:CDS (+)--processed_pseudogene:gene--protein_coding:intron	55
protein_coding:CDS (+)--processed_pseudogene:gene--protein_coding:intron--processed_transcript:intron	4
protein_coding:CDS (+)--processed_pseudogene:gene--protein_coding:intron--processed_transcript:intron--protein_coding:gene (-)	3
protein_coding:CDS (+)--processed_pseudogene:gene--protein_coding:intron--processed_transcript:intron--protein_coding:upstream	1
protein_coding:CDS (+)--processed_pseudogene:gene--protein_coding:intron--protein_coding:gene (-)	6
protein_coding:CDS (+)--processed_pseudogene:gene--protein_coding:intron--protein_coding:gene (-)--protein_coding:upstream	1
protein_coding:CDS (+)--processed_pseudogene:gene--protein_coding:intron--protein_coding:gene (-)--protein_coding:upstream--protein_coding:downstream	2
protein_coding:CDS (+)--processed_pseudogene:gene--protein_coding:intron--protein_coding:upstream	4
protein_coding:CDS (+)--processed_pseudogene:gene--protein_coding:intron--protein_coding:downstream	1
protein_coding:CDS (+)--processed_pseudogene:gene--protein_coding:gene (-)	2
protein_coding:CDS (+)--polymorphic_pseudogene:gene	1
protein_coding:CDS (+)--unprocessed_pseudogene:gene	66
protein_coding:CDS (+)--unprocessed_pseudogene:gene--protein_coding:intron	15
protein_coding:CDS (+)--unprocessed_pseudogene:gene--protein_coding:intron--processed_transcript:intron	2
protein_coding:CDS (+)--unprocessed_pseudogene:gene--protein_coding:intron--processed_transcript:intron--protein_coding:gene (-)	1
protein_coding:CDS (+)--unprocessed_pseudogene:gene--protein_coding:intron--protein_coding:gene (-)	1
protein_coding:CDS (+)--unprocessed_pseudogene:gene--protein_coding:intron--protein_coding:gene (-)--protein_coding:upstream	2
protein_coding:CDS (+)--unprocessed_pseudogene:gene--protein_coding:intron--protein_coding:upstream	1
protein_coding:CDS (+)--unprocessed_pseudogene:gene--protein_coding:gene (-)	9
protein_coding:CDS (+)--protein_coding:intron	1272
protein_coding:CDS (+)--protein_coding:intron--processed_transcript:intron	59
protein_coding:CDS (+)--protein_coding:intron--processed_transcript:intron--protein_coding:gene (-)	4
protein_coding:CDS (+)--protein_coding:intron--processed_transcript:intron--protein_coding:gene (-)--protein_coding:upstream	2
protein_coding:CDS (+)--protein_coding:intron--processed_transcript:intron--protein_coding:gene (-)--protein_coding:downstream	1
protein_coding:CDS (+)--protein_coding:intron--processed_transcript:intron--protein_coding:upstream	3
protein_coding:CDS (+)--protein_coding:intron--processed_transcript:intron--protein_coding:downstream	1
protein_coding:CDS (+)--protein_coding:intron--protein_coding:gene (-)	78
protein_coding:CDS (+)--protein_coding:intron--protein_coding:gene (-)--protein_coding:upstream	8
protein_coding:CDS (+)--protein_coding:intron--protein_coding:gene (-)--protein_coding:upstream--protein_coding:downstream	1
protein_coding:CDS (+)--protein_coding:intron--protein_coding:gene (-)--protein_coding:downstream	5
protein_coding:CDS (+)--protein_coding:intron--protein_coding:upstream	42
protein_coding:CDS (+)--protein_coding:intron--protein_coding:downstream	67
protein_coding:CDS (+)--protein_coding:intron--processed_transcript:downstream	2
protein_coding:CDS (+)--processed_transcript:intron	13
protein_coding:CDS (+)--protein_coding:gene (-)	492
protein_coding:CDS (+)--protein_coding:gene (-)--protein_coding:upstream	1
protein_coding:CDS (+)--protein_coding:upstream	30
protein_coding:CDS (+)--protein_coding:downstream	14
protein_coding:5'UTR (+)	6222
protein_coding:5'UTR (+)--protein_coding:3'UTR (+)--miRNA:gene	1
protein_coding:5'UTR (+)--protein_coding:3'UTR (+)--piRNA:gene--protein_coding:intron	1
protein_coding:5'UTR (+)--protein_coding:3'UTR (+)--piRNA:gene--protein_coding:intron--protein_coding:upstream	1
protein_coding:5'UTR (+)--protein_coding:3'UTR (+)--piRNA:gene--protein_coding:intron--protein_coding:upstream--protein_coding:downstream	2
protein_coding:5'UTR (+)--miRNA:gene	2419
protein_coding:5'UTR (+)--miRNA:gene--lincRNA:gene--piRNA:gene--protein_coding:intron	1
protein_coding:5'UTR (+)--miRNA:gene--lincRNA:gene--piRNA:gene--protein_coding:intron--protein_coding:downstream	1
protein_coding:5'UTR (+)--miRNA:gene--piRNA:gene	460
protein_coding:5'UTR (+)--miRNA:gene--piRNA:gene--processed_pseudogene:gene--protein_coding:intron--protein_coding:upstream--protein_coding:downstream	2
protein_coding:5'UTR (+)--miRNA:gene--piRNA:gene--protein_coding:intron	126
protein_coding:5'UTR (+)--miRNA:gene--piRNA:gene--protein_coding:intron--processed_transcript:intron	1
protein_coding:5'UTR (+)--miRNA:gene--piRNA:gene--protein_coding:intron--processed_transcript:intron--protein_coding:upstream	3
protein_coding:5'UTR (+)--miRNA:gene--piRNA:gene--protein_coding:intron--protein_coding:gene (-)	1
protein_coding:5'UTR (+)--miRNA:gene--piRNA:gene--protein_coding:intron--protein_coding:gene (-)--protein_coding:upstream	3
protein_coding:5'UTR (+)--miRNA:gene--piRNA:gene--protein_coding:intron--protein_coding:upstream	7
protein_coding:5'UTR (+)--miRNA:gene--piRNA:gene--protein_coding:intron--protein_coding:upstream--protein_coding:downstream	3
protein_coding:5'UTR (+)--miRNA:gene--piRNA:gene--protein_coding:intron--protein_coding:downstream	1
protein_coding:5'UTR (+)--miRNA:gene--protein_coding:intron	70
protein_coding:5'UTR (+)--miRNA:gene--protein_coding:intron--processed_transcript:intron--protein_coding:upstream	1
protein_coding:5'UTR (+)--miRNA:gene--protein_coding:intron--protein_coding:gene (-)	1
protein_coding:5'UTR (+)--miRNA:gene--protein_coding:intron--protein_coding:downstream	2
protein_coding:5'UTR (+)--miRNA:gene--protein_coding:gene (-)	1
protein_coding:5'UTR (+)--snoRNA:gene	8
protein_coding:5'UTR (+)--snoRNA:gene--lincRNA:gene--piRNA:gene	3
protein_coding:5'UTR (+)--snoRNA:gene--lincRNA:gene--piRNA:gene--misc_RNA:gene--protein_coding:intron--processed_transcript:intron--protein_coding:gene (-)--protein_coding:upstream--protein_coding:downstream	1
protein_coding:5'UTR (+)--snoRNA:gene--lincRNA:gene--piRNA:gene--protein_coding:intron	3
protein_coding:5'UTR (+)--snoRNA:gene--piRNA:gene	253
protein_coding:5'UTR (+)--snoRNA:gene--piRNA:gene--processed_pseudogene:gene--protein_coding:intron--protein_coding:gene (-)--protein_coding:upstream--protein_coding:downstream	1
protein_coding:5'UTR (+)--snoRNA:gene--piRNA:gene--protein_coding:intron	4
protein_coding:5'UTR (+)--snoRNA:gene--piRNA:gene--protein_coding:intron--protein_coding:gene (-)	1
protein_coding:5'UTR (+)--snoRNA:gene--piRNA:gene--protein_coding:intron--protein_coding:upstream	1
protein_coding:5'UTR (+)--snRNA:gene--protein_coding:intron--protein_coding:gene (-)--protein_coding:upstream	2
protein_coding:5'UTR (+)--lincRNA:gene--piRNA:gene	9
protein_coding:5'UTR (+)--lincRNA:gene--piRNA:gene--processed_pseudogene:gene--protein_coding:intron--processed_transcript:intron--protein_coding:upstream--protein_coding:downstream	1
protein_coding:5'UTR (+)--lincRNA:gene--piRNA:gene--processed_pseudogene:gene--protein_coding:intron--protein_coding:downstream	1
protein_coding:5'UTR (+)--lincRNA:gene--piRNA:gene--unprocessed_pseudogene:gene--protein_coding:intron--processed_transcript:upstream	1
protein_coding:5'UTR (+)--lincRNA:gene--piRNA:gene--protein_coding:intron	7
protein_coding:5'UTR (+)--lincRNA:gene--piRNA:gene--protein_coding:intron--processed_transcript:intron	4
protein_coding:5'UTR (+)--lincRNA:gene--piRNA:gene--protein_coding:intron--processed_transcript:intron--protein_coding:gene (-)	1
protein_coding:5'UTR (+)--lincRNA:gene--piRNA:gene--protein_coding:intron--processed_transcript:intron--protein_coding:upstream--protein_coding:downstream	1
protein_coding:5'UTR (+)--lincRNA:gene--piRNA:gene--protein_coding:intron--processed_transcript:intron--protein_coding:downstream	15
protein_coding:5'UTR (+)--lincRNA:gene--piRNA:gene--protein_coding:intron--protein_coding:gene (-)--protein_coding:upstream	3
protein_coding:5'UTR (+)--lincRNA:gene--piRNA:gene--protein_coding:intron--protein_coding:gene (-)--protein_coding:upstream--protein_coding:downstream	2
protein_coding:5'UTR (+)--lincRNA:gene--piRNA:gene--protein_coding:intron--protein_coding:upstream	2
protein_coding:5'UTR (+)--lincRNA:gene--piRNA:gene--protein_coding:intron--protein_coding:downstream	5
protein_coding:5'UTR (+)--lincRNA:gene--piRNA:gene--protein_coding:upstream	1
protein_coding:5'UTR (+)--lincRNA:gene--protein_coding:intron	5
protein_coding:5'UTR (+)--lincRNA:gene--protein_coding:intron--protein_coding:upstream	1
protein_coding:5'UTR (+)--lincRNA:gene--protein_coding:intron--protein_coding:downstream	1
protein_coding:5'UTR (+)--piRNA:gene	2319
protein_coding:5'UTR (+)--piRNA:gene--rRNA:gene--protein_coding:intron	1
protein_coding:5'UTR (+)--piRNA:gene--rRNA:gene--protein_coding:intron--protein_coding:gene (-)	1
protein_coding:5'UTR (+)--piRNA:gene--misc_RNA:gene--protein_coding:intron	4
protein_coding:5'UTR (+)--piRNA:gene--misc_RNA:gene--protein_coding:intron--protein_coding:gene (-)--processed_transcript:downstream	2
protein_coding:5'UTR (+)--piRNA:gene--misc_RNA:gene--protein_coding:upstream	1
protein_coding:5'UTR (+)--piRNA:gene--transcribed_processed_pseudogene:gene--protein_coding:intron--protein_coding:upstream	1
protein_coding:5'UTR (+)--piRNA:gene--processed_pseudogene:gene	2
protein_coding:5'UTR (+)--piRNA:gene--processed_pseudogene:gene--protein_coding:intron	7
protein_coding:5'UTR (+)--piRNA:gene--processed_pseudogene:gene--protein_coding:intron--processed_transcript:intron--protein_coding:gene (-)--protein_coding:downstream	1
protein_coding:5'UTR (+)--piRNA:gene--processed_pseudogene:gene--protein_coding:intron--processed_transcript:intron--protein_coding:downstream	1
protein_coding:5'UTR (+)--piRNA:gene--processed_pseudogene:gene--protein_coding:intron--protein_coding:gene (-)	1
protein_coding:5'UTR (+)--piRNA:gene--processed_pseudogene:gene--protein_coding:intron--protein_coding:gene (-)--protein_coding:upstream--protein_coding:downstream	1
protein_coding:5'UTR (+)--piRNA:gene--processed_pseudogene:gene--protein_coding:intron--protein_coding:upstream	1
protein_coding:5'UTR (+)--piRNA:gene--processed_pseudogene:gene--protein_coding:intron--protein_coding:upstream--protein_coding:downstream	1
protein_coding:5'UTR (+)--piRNA:gene--processed_pseudogene:gene--protein_coding:intron--protein_coding:downstream	1
protein_coding:5'UTR (+)--piRNA:gene--unprocessed_pseudogene:gene--protein_coding:intron--processed_transcript:intron--protein_coding:gene (-)--protein_coding:downstream	1
protein_coding:5'UTR (+)--piRNA:gene--unprocessed_pseudogene:gene--protein_coding:intron--protein_coding:gene (-)	1
protein_coding:5'UTR (+)--piRNA:gene--unprocessed_pseudogene:gene--protein_coding:intron--protein_coding:gene (-)--protein_coding:downstream	1
protein_coding:5'UTR (+)--piRNA:gene--protein_coding:intron	162
protein_coding:5'UTR (+)--piRNA:gene--protein_coding:intron--processed_transcript:intron	15
protein_coding:5'UTR (+)--piRNA:gene--protein_coding:intron--processed_transcript:intron--protein_coding:gene (-)	5
protein_coding:5'UTR (+)--piRNA:gene--protein_coding:intron--processed_transcript:intron--protein_coding:gene (-)--protein_coding:upstream	2
protein_coding:5'UTR (+)--piRNA:gene--protein_coding:intron--processed_transcript:intron--protein_coding:gene (-)--protein_coding:upstream--protein_coding:downstream	1
protein_coding:5'UTR (+)--piRNA:gene--protein_coding:intron--processed_transcript:intron--protein_coding:upstream	4
protein_coding:5'UTR (+)--piRNA:gene--protein_coding:intron--processed_transcript:intron--protein_coding:downstream	14
protein_coding:5'UTR (+)--piRNA:gene--protein_coding:intron--protein_coding:gene (-)	32
protein_coding:5'UTR (+)--piRNA:gene--protein_coding:intron--protein_coding:gene (-)--protein_coding:upstream	19
protein_coding:5'UTR (+)--piRNA:gene--protein_coding:intron--protein_coding:gene (-)--protein_coding:upstream--protein_coding:downstream	5
protein_coding:5'UTR (+)--piRNA:gene--protein_coding:intron--protein_coding:gene (-)--protein_coding:downstream	2
protein_coding:5'UTR (+)--piRNA:gene--protein_coding:intron--protein_coding:upstream	27
protein_coding:5'UTR (+)--piRNA:gene--protein_coding:intron--protein_coding:upstream--protein_coding:downstream	3
protein_coding:5'UTR (+)--piRNA:gene--protein_coding:intron--protein_coding:downstream	26
protein_coding:5'UTR (+)--piRNA:gene--processed_transcript:intron--protein_coding:upstream	1
protein_coding:5'UTR (+)--piRNA:gene--protein_coding:gene (-)	7
protein_coding:5'UTR (+)--piRNA:gene--protein_coding:gene (-)--protein_coding:upstream	2
protein_coding:5'UTR (+)--piRNA:gene--protein_coding:upstream	2540
protein_coding:5'UTR (+)--piRNA:gene--protein_coding:downstream	5
protein_coding:5'UTR (+)--transcribed_processed_pseudogene:gene--protein_coding:intron--protein_coding:gene (-)--protein_coding:upstream	1
protein_coding:5'UTR (+)--processed_pseudogene:gene--protein_coding:intron	2
protein_coding:5'UTR (+)--processed_pseudogene:gene--protein_coding:intron--protein_coding:gene (-)--protein_coding:upstream	1
protein_coding:5'UTR (+)--unprocessed_pseudogene:gene--protein_coding:intron	1
protein_coding:5'UTR (+)--unprocessed_pseudogene:gene--protein_coding:intron--protein_coding:upstream	1
protein_coding:5'UTR (+)--protein_coding:intron	117
protein_coding:5'UTR (+)--protein_coding:intron--processed_transcript:intron	7
protein_coding:5'UTR (+)--protein_coding:intron--processed_transcript:intron--protein_coding:gene (-)--protein_coding:downstream	1
protein_coding:5'UTR (+)--protein_coding:intron--protein_coding:gene (-)	6
protein_coding:5'UTR (+)--protein_coding:intron--protein_coding:gene (-)--protein_coding:upstream	7
protein_coding:5'UTR (+)--protein_coding:intron--protein_coding:upstream	4
protein_coding:5'UTR (+)--protein_coding:intron--protein_coding:upstream--protein_coding:downstream	1
protein_coding:5'UTR (+)--protein_coding:intron--protein_coding:downstream	3
protein_coding:5'UTR (+)--protein_coding:intron--processed_transcript:downstream	2
protein_coding:5'UTR (+)--processed_transcript:intron	1
protein_coding:5'UTR (+)--protein_coding:gene (-)	35
protein_coding:5'UTR (+)--protein_coding:gene (-)--protein_coding:upstream	3
protein_coding:5'UTR (+)--protein_coding:upstream	29
protein_coding:3'UTR (+)	842
protein_coding:3'UTR (+)--miRNA:gene	9
protein_coding:3'UTR (+)--miRNA:gene--lincRNA:gene--piRNA:gene--processed_pseudogene:gene--protein_coding:intron--processed_transcript:intron--protein_coding:gene (-)	1
protein_coding:3'UTR (+)--miRNA:gene--lincRNA:gene--piRNA:gene--processed_pseudogene:gene--protein_coding:intron--protein_coding:gene (-)	5
protein_coding:3'UTR (+)--miRNA:gene--lincRNA:gene--piRNA:gene--processed_pseudogene:gene--protein_coding:intron--protein_coding:gene (-)--protein_coding:upstream	1
protein_coding:3'UTR (+)--miRNA:gene--lincRNA:gene--piRNA:gene--protein_coding:intron--protein_coding:gene (-)	1
protein_coding:3'UTR (+)--miRNA:gene--lincRNA:gene--piRNA:gene--protein_coding:intron--protein_coding:gene (-)--protein_coding:upstream	27
protein_coding:3'UTR (+)--miRNA:gene--lincRNA:gene--piRNA:gene--protein_coding:intron--protein_coding:gene (-)--protein_coding:downstream	1
protein_coding:3'UTR (+)--miRNA:gene--piRNA:gene	1
protein_coding:3'UTR (+)--miRNA:gene--piRNA:gene--protein_coding:intron	30
protein_coding:3'UTR (+)--miRNA:gene--piRNA:gene--protein_coding:intron--processed_transcript:intron	22
protein_coding:3'UTR (+)--miRNA:gene--piRNA:gene--protein_coding:intron--processed_transcript:intron--protein_coding:downstream	1
protein_coding:3'UTR (+)--miRNA:gene--piRNA:gene--protein_coding:intron--protein_coding:upstream	1
protein_coding:3'UTR (+)--miRNA:gene--piRNA:gene--protein_coding:intron--protein_coding:downstream	2
protein_coding:3'UTR (+)--miRNA:gene--protein_coding:intron	24
protein_coding:3'UTR (+)--miRNA:gene--protein_coding:intron--processed_transcript:intron	1
protein_coding:3'UTR (+)--miRNA:gene--protein_coding:intron--protein_coding:gene (-)--protein_coding:upstream	1
protein_coding:3'UTR (+)--miRNA:gene--protein_coding:intron--protein_coding:gene (-)--protein_coding:downstream	4
protein_coding:3'UTR (+)--miRNA:gene--protein_coding:intron--protein_coding:downstream	1
protein_coding:3'UTR (+)--miRNA:gene--processed_transcript:intron	52
protein_coding:3'UTR (+)--snRNA:gene--piRNA:gene	5
protein_coding:3'UTR (+)--snRNA:gene--piRNA:gene--protein_coding:intron	7
protein_coding:3'UTR (+)--snRNA:gene--piRNA:gene--protein_coding:intron--processed_transcript:intron	1
protein_coding:3'UTR (+)--snRNA:gene--piRNA:gene--protein_coding:gene (-)	1
protein_coding:3'UTR (+)--lincRNA:gene	2
protein_coding:3'UTR (+)--lincRNA:gene--piRNA:gene	1
protein_coding:3'UTR (+)--lincRNA:gene--piRNA:gene--misc_RNA:gene	74
protein_coding:3'UTR (+)--lincRNA:gene--piRNA:gene--transcribed_processed_pseudogene:gene--protein_coding:intron	1
protein_coding:3'UTR (+)--lincRNA:gene--piRNA:gene--processed_pseudogene:gene--protein_coding:intron--processed_transcript:intron--protein_coding:upstream	2
protein_coding:3'UTR (+)--lincRNA:gene--piRNA:gene--protein_coding:intron	7
protein_coding:3'UTR (+)--lincRNA:gene--piRNA:gene--protein_coding:intron--processed_transcript:intron	5
protein_coding:3'UTR (+)--lincRNA:gene--piRNA:gene--protein_coding:intron--processed_transcript:intron--protein_coding:gene (-)--protein_coding:upstream	10
protein_coding:3'UTR (+)--lincRNA:gene--piRNA:gene--protein_coding:intron--protein_coding:gene (-)	1
protein_coding:3'UTR (+)--lincRNA:gene--piRNA:gene--protein_coding:intron--protein_coding:upstream	1
protein_coding:3'UTR (+)--lincRNA:gene--transcribed_processed_pseudogene:gene--protein_coding:intron	1
protein_coding:3'UTR (+)--lincRNA:gene--protein_coding:intron	1
protein_coding:3'UTR (+)--lincRNA:gene--protein_coding:intron--protein_coding:gene (-)--protein_coding:upstream	6
protein_coding:3'UTR (+)--piRNA:gene	179
protein_coding:3'UTR (+)--piRNA:gene--rRNA:gene--processed_pseudogene:gene--protein_coding:intron--protein_coding:downstream	1
protein_coding:3'UTR (+)--piRNA:gene--rRNA:gene--protein_coding:intron--protein_coding:gene (-)--protein_coding:downstream	116
protein_coding:3'UTR (+)--piRNA:gene--misc_RNA:gene	88
protein_coding:3'UTR (+)--piRNA:gene--misc_RNA:gene--protein_coding:intron	8
protein_coding:3'UTR (+)--piRNA:gene--transcribed_processed_pseudogene:gene--processed_pseudogene:gene	1
protein_coding:3'UTR (+)--piRNA:gene--transcribed_processed_pseudogene:gene--protein_coding:intron	3
protein_coding:3'UTR (+)--piRNA:gene--processed_pseudogene:gene	2
protein_coding:3'UTR (+)--piRNA:gene--processed_pseudogene:gene--protein_coding:intron--protein_coding:gene (-)	1
protein_coding:3'UTR (+)--piRNA:gene--processed_pseudogene:gene--protein_coding:intron--protein_coding:upstream	3
protein_coding:3'UTR (+)--piRNA:gene--unprocessed_pseudogene:gene	1
protein_coding:3'UTR (+)--piRNA:gene--unprocessed_pseudogene:gene--protein_coding:intron	1
protein_coding:3'UTR (+)--piRNA:gene--unprocessed_pseudogene:gene--protein_coding:intron--processed_transcript:intron--protein_coding:upstream	2
protein_coding:3'UTR (+)--piRNA:gene--unprocessed_pseudogene:gene--protein_coding:intron--protein_coding:gene (-)	1
protein_coding:3'UTR (+)--piRNA:gene--protein_coding:intron	38
protein_coding:3'UTR (+)--piRNA:gene--protein_coding:intron--processed_transcript:intron	5
protein_coding:3'UTR (+)--piRNA:gene--protein_coding:intron--processed_transcript:intron--protein_coding:gene (-)--protein_coding:upstream	228
protein_coding:3'UTR (+)--piRNA:gene--protein_coding:intron--processed_transcript:intron--protein_coding:gene (-)--protein_coding:upstream--protein_coding:downstream	12
protein_coding:3'UTR (+)--piRNA:gene--protein_coding:intron--processed_transcript:intron--protein_coding:upstream	27
protein_coding:3'UTR (+)--piRNA:gene--protein_coding:intron--processed_transcript:intron--protein_coding:upstream--protein_coding:downstream	3
protein_coding:3'UTR (+)--piRNA:gene--protein_coding:intron--processed_transcript:intron--protein_coding:downstream	1
protein_coding:3'UTR (+)--piRNA:gene--protein_coding:intron--protein_coding:gene (-)	4
protein_coding:3'UTR (+)--piRNA:gene--protein_coding:intron--protein_coding:gene (-)--protein_coding:upstream	3
protein_coding:3'UTR (+)--piRNA:gene--protein_coding:intron--protein_coding:gene (-)--protein_coding:upstream--protein_coding:downstream	2
protein_coding:3'UTR (+)--piRNA:gene--protein_coding:intron--protein_coding:gene (-)--protein_coding:downstream	4
protein_coding:3'UTR (+)--piRNA:gene--protein_coding:intron--protein_coding:upstream	211
protein_coding:3'UTR (+)--piRNA:gene--protein_coding:intron--protein_coding:upstream--protein_coding:downstream	16
protein_coding:3'UTR (+)--piRNA:gene--protein_coding:intron--protein_coding:downstream	6
protein_coding:3'UTR (+)--piRNA:gene--protein_coding:upstream	1055
protein_coding:3'UTR (+)--piRNA:gene--protein_coding:downstream	2
protein_coding:3'UTR (+)--processed_pseudogene:gene--protein_coding:intron	1
protein_coding:3'UTR (+)--protein_coding:intron	132
protein_coding:3'UTR (+)--protein_coding:intron--processed_transcript:intron	2
protein_coding:3'UTR (+)--protein_coding:intron--processed_transcript:intron--protein_coding:gene (-)--protein_coding:downstream	1
protein_coding:3'UTR (+)--protein_coding:intron--protein_coding:gene (-)--protein_coding:upstream	1
protein_coding:3'UTR (+)--protein_coding:intron--protein_coding:upstream	6
protein_coding:3'UTR (+)--protein_coding:intron--protein_coding:upstream--protein_coding:downstream	5
protein_coding:3'UTR (+)--protein_coding:intron--protein_coding:downstream	2
protein_coding:3'UTR (+)--processed_transcript:intron	2
protein_coding:3'UTR (+)--processed_transcript:intron--protein_coding:upstream	1
protein_coding:3'UTR (+)--protein_coding:gene (-)	7
protein_coding:3'UTR (+)--protein_coding:upstream	846
protein_coding:3'UTR (+)--protein_coding:downstream	2
miRNA:gene	9235092
miRNA:gene--snoRNA:gene	8
miRNA:gene--snoRNA:gene--piRNA:gene--protein_coding:intron	2
miRNA:gene--snoRNA:gene--protein_coding:intron	7
miRNA:gene--snRNA:gene--lincRNA:gene--piRNA:gene--protein_coding:intron--processed_transcript:intron--protein_coding:downstream	2
miRNA:gene--snRNA:gene--piRNA:gene--misc_RNA:gene--protein_coding:intron--processed_transcript:intron--protein_coding:upstream	1
miRNA:gene--lincRNA:gene	63
miRNA:gene--lincRNA:gene--piRNA:gene	206
miRNA:gene--lincRNA:gene--piRNA:gene--rRNA:gene	12
miRNA:gene--lincRNA:gene--piRNA:gene--rRNA:gene--protein_coding:intron	42
miRNA:gene--lincRNA:gene--piRNA:gene--rRNA:gene--protein_coding:intron--protein_coding:downstream	1
miRNA:gene--lincRNA:gene--piRNA:gene--misc_RNA:gene--protein_coding:intron	1
miRNA:gene--lincRNA:gene--piRNA:gene--misc_RNA:gene--protein_coding:intron--protein_coding:gene (-)--protein_coding:upstream	1
miRNA:gene--lincRNA:gene--piRNA:gene--transcribed_processed_pseudogene:gene--protein_coding:intron	1
miRNA:gene--lincRNA:gene--piRNA:gene--processed_pseudogene:gene--protein_coding:intron--protein_coding:gene (-)--protein_coding:upstream	2
miRNA:gene--lincRNA:gene--piRNA:gene--processed_pseudogene:gene--protein_coding:intron--protein_coding:upstream	2
miRNA:gene--lincRNA:gene--piRNA:gene--processed_pseudogene:gene--protein_coding:intron--protein_coding:downstream	2
miRNA:gene--lincRNA:gene--piRNA:gene--unprocessed_pseudogene:gene--protein_coding:intron--processed_transcript:intron--protein_coding:gene (-)	2
miRNA:gene--lincRNA:gene--piRNA:gene--unprocessed_pseudogene:gene--protein_coding:intron--processed_transcript:intron--protein_coding:upstream--protein_coding:downstream	2
miRNA:gene--lincRNA:gene--piRNA:gene--unprocessed_pseudogene:gene--protein_coding:intron--protein_coding:gene (-)--protein_coding:upstream	1
miRNA:gene--lincRNA:gene--piRNA:gene--protein_coding:intron	757
miRNA:gene--lincRNA:gene--piRNA:gene--protein_coding:intron--processed_transcript:intron	81
miRNA:gene--lincRNA:gene--piRNA:gene--protein_coding:intron--processed_transcript:intron--protein_coding:gene (-)	1
miRNA:gene--lincRNA:gene--piRNA:gene--protein_coding:intron--processed_transcript:intron--protein_coding:gene (-)--protein_coding:downstream	1
miRNA:gene--lincRNA:gene--piRNA:gene--protein_coding:intron--processed_transcript:intron--protein_coding:upstream	4
miRNA:gene--lincRNA:gene--piRNA:gene--protein_coding:intron--processed_transcript:intron--protein_coding:upstream--protein_coding:downstream	3
miRNA:gene--lincRNA:gene--piRNA:gene--protein_coding:intron--processed_transcript:intron--protein_coding:downstream	56
miRNA:gene--lincRNA:gene--piRNA:gene--protein_coding:intron--protein_coding:gene (-)	7
miRNA:gene--lincRNA:gene--piRNA:gene--protein_coding:intron--protein_coding:gene (-)--protein_coding:downstream	1
miRNA:gene--lincRNA:gene--piRNA:gene--protein_coding:intron--protein_coding:upstream	123
miRNA:gene--lincRNA:gene--piRNA:gene--protein_coding:intron--protein_coding:upstream--protein_coding:downstream	142
miRNA:gene--lincRNA:gene--piRNA:gene--protein_coding:intron--protein_coding:downstream	26
miRNA:gene--lincRNA:gene--piRNA:gene--protein_coding:upstream	19
miRNA:gene--lincRNA:gene--processed_pseudogene:gene--protein_coding:intron	33
miRNA:gene--lincRNA:gene--processed_pseudogene:gene--protein_coding:intron--protein_coding:gene (-)	1
miRNA:gene--lincRNA:gene--unprocessed_pseudogene:gene--protein_coding:intron	6
miRNA:gene--lincRNA:gene--protein_coding:intron	1580
miRNA:gene--lincRNA:gene--protein_coding:intron--processed_transcript:intron	6
miRNA:gene--lincRNA:gene--protein_coding:intron--processed_transcript:intron--protein_coding:upstream--protein_coding:downstream	1
miRNA:gene--lincRNA:gene--protein_coding:intron--processed_transcript:intron--protein_coding:downstream	1
miRNA:gene--lincRNA:gene--protein_coding:intron--protein_coding:gene (-)	1
miRNA:gene--lincRNA:gene--protein_coding:intron--protein_coding:gene (-)--protein_coding:upstream	1
miRNA:gene--lincRNA:gene--protein_coding:intron--protein_coding:upstream	2
miRNA:gene--lincRNA:gene--protein_coding:intron--protein_coding:downstream	3
miRNA:gene--lincRNA:gene--protein_coding:gene (-)	1
miRNA:gene--lincRNA:gene--protein_coding:downstream	1
miRNA:gene--piRNA:gene	134592
miRNA:gene--piRNA:gene--rRNA:gene	118
miRNA:gene--piRNA:gene--rRNA:gene--protein_coding:intron	6
miRNA:gene--piRNA:gene--rRNA:gene--protein_coding:intron--protein_coding:gene (-)	1
miRNA:gene--piRNA:gene--misc_RNA:gene	1
miRNA:gene--piRNA:gene--misc_RNA:gene--protein_coding:intron	4
miRNA:gene--piRNA:gene--misc_RNA:gene--protein_coding:intron--processed_transcript:intron--protein_coding:upstream	6
miRNA:gene--piRNA:gene--misc_RNA:gene--protein_coding:intron--protein_coding:gene (-)	1
miRNA:gene--piRNA:gene--misc_RNA:gene--protein_coding:intron--protein_coding:downstream	1
miRNA:gene--piRNA:gene--transcribed_processed_pseudogene:gene--processed_pseudogene:gene--protein_coding:intron--protein_coding:gene (-)--protein_coding:upstream	5
miRNA:gene--piRNA:gene--transcribed_processed_pseudogene:gene--protein_coding:intron	1
miRNA:gene--piRNA:gene--transcribed_processed_pseudogene:gene--protein_coding:intron--protein_coding:gene (-)	1
miRNA:gene--piRNA:gene--transcribed_processed_pseudogene:gene--protein_coding:intron--protein_coding:upstream	1
miRNA:gene--piRNA:gene--transcribed_processed_pseudogene:gene--protein_coding:intron--protein_coding:upstream--protein_coding:downstream	1
miRNA:gene--piRNA:gene--processed_pseudogene:gene--unprocessed_pseudogene:gene--protein_coding:intron--protein_coding:upstream--protein_coding:downstream	1
miRNA:gene--piRNA:gene--processed_pseudogene:gene--protein_coding:intron	46
miRNA:gene--piRNA:gene--processed_pseudogene:gene--protein_coding:intron--processed_transcript:intron	2
miRNA:gene--piRNA:gene--processed_pseudogene:gene--protein_coding:intron--processed_transcript:intron--protein_coding:gene (-)	3
miRNA:gene--piRNA:gene--processed_pseudogene:gene--protein_coding:intron--processed_transcript:intron--protein_coding:upstream--protein_coding:downstream	1
miRNA:gene--piRNA:gene--processed_pseudogene:gene--protein_coding:intron--protein_coding:gene (-)	8
miRNA:gene--piRNA:gene--processed_pseudogene:gene--protein_coding:intron--protein_coding:upstream	2
miRNA:gene--piRNA:gene--processed_pseudogene:gene--protein_coding:intron--protein_coding:upstream--protein_coding:downstream	1
miRNA:gene--piRNA:gene--processed_pseudogene:gene--protein_coding:intron--protein_coding:downstream	1
miRNA:gene--piRNA:gene--processed_pseudogene:gene--protein_coding:upstream	1
miRNA:gene--piRNA:gene--polymorphic_pseudogene:gene--protein_coding:intron	1
miRNA:gene--piRNA:gene--polymorphic_pseudogene:gene--protein_coding:intron--protein_coding:gene (-)--protein_coding:upstream	7
miRNA:gene--piRNA:gene--unprocessed_pseudogene:gene	1
miRNA:gene--piRNA:gene--unprocessed_pseudogene:gene--protein_coding:intron	8
miRNA:gene--piRNA:gene--unprocessed_pseudogene:gene--protein_coding:intron--processed_transcript:intron--protein_coding:upstream	2
miRNA:gene--piRNA:gene--unprocessed_pseudogene:gene--protein_coding:intron--protein_coding:gene (-)--protein_coding:upstream	1
miRNA:gene--piRNA:gene--protein_coding:intron	22888
miRNA:gene--piRNA:gene--protein_coding:intron--processed_transcript:intron	828
miRNA:gene--piRNA:gene--protein_coding:intron--processed_transcript:intron--protein_coding:gene (-)	10
miRNA:gene--piRNA:gene--protein_coding:intron--processed_transcript:intron--protein_coding:gene (-)--protein_coding:upstream	11
miRNA:gene--piRNA:gene--protein_coding:intron--processed_transcript:intron--protein_coding:gene (-)--protein_coding:upstream--protein_coding:downstream	5
miRNA:gene--piRNA:gene--protein_coding:intron--processed_transcript:intron--protein_coding:gene (-)--protein_coding:downstream	323
miRNA:gene--piRNA:gene--protein_coding:intron--processed_transcript:intron--protein_coding:upstream	18
miRNA:gene--piRNA:gene--protein_coding:intron--processed_transcript:intron--protein_coding:upstream--protein_coding:downstream	5
miRNA:gene--piRNA:gene--protein_coding:intron--processed_transcript:intron--protein_coding:downstream	42
miRNA:gene--piRNA:gene--protein_coding:intron--processed_transcript:intron--processed_transcript:upstream	1
miRNA:gene--piRNA:gene--protein_coding:intron--protein_coding:gene (-)	162
miRNA:gene--piRNA:gene--protein_coding:intron--protein_coding:gene (-)--protein_coding:upstream	12
miRNA:gene--piRNA:gene--protein_coding:intron--protein_coding:gene (-)--protein_coding:upstream--protein_coding:downstream	1
miRNA:gene--piRNA:gene--protein_coding:intron--protein_coding:gene (-)--protein_coding:downstream	19
miRNA:gene--piRNA:gene--protein_coding:intron--protein_coding:gene (-)--processed_transcript:upstream	1
miRNA:gene--piRNA:gene--protein_coding:intron--protein_coding:gene (-)--processed_transcript:downstream	4
miRNA:gene--piRNA:gene--protein_coding:intron--protein_coding:upstream	229
miRNA:gene--piRNA:gene--protein_coding:intron--protein_coding:upstream--protein_coding:downstream	10
miRNA:gene--piRNA:gene--protein_coding:intron--protein_coding:upstream--processed_transcript:downstream	1
miRNA:gene--piRNA:gene--protein_coding:intron--protein_coding:downstream	288
miRNA:gene--piRNA:gene--protein_coding:intron--processed_transcript:upstream	3
miRNA:gene--piRNA:gene--protein_coding:intron--processed_transcript:downstream	1
miRNA:gene--piRNA:gene--processed_transcript:intron	4
miRNA:gene--piRNA:gene--protein_coding:gene (-)	5
miRNA:gene--piRNA:gene--protein_coding:upstream	3532
miRNA:gene--piRNA:gene--protein_coding:downstream	5
miRNA:gene--rRNA:gene--protein_coding:intron	1
miRNA:gene--misc_RNA:gene	2
miRNA:gene--misc_RNA:gene--protein_coding:intron--processed_transcript:intron	2
miRNA:gene--transcribed_processed_pseudogene:gene--protein_coding:intron	1
miRNA:gene--processed_pseudogene:gene	65
miRNA:gene--processed_pseudogene:gene--protein_coding:intron	114
miRNA:gene--processed_pseudogene:gene--protein_coding:intron--processed_transcript:intron	3
miRNA:gene--processed_pseudogene:gene--protein_coding:intron--protein_coding:gene (-)	4
miRNA:gene--processed_pseudogene:gene--protein_coding:intron--protein_coding:gene (-)--protein_coding:downstream	1
miRNA:gene--processed_pseudogene:gene--protein_coding:intron--protein_coding:downstream	1
miRNA:gene--unprocessed_pseudogene:gene	9
miRNA:gene--unprocessed_pseudogene:gene--protein_coding:intron	54
miRNA:gene--unprocessed_pseudogene:gene--protein_coding:intron--protein_coding:gene (-)	1
miRNA:gene--unprocessed_pseudogene:gene--protein_coding:intron--protein_coding:upstream	8
miRNA:gene--protein_coding:intron	81669
miRNA:gene--protein_coding:intron--processed_transcript:intron	300
miRNA:gene--protein_coding:intron--processed_transcript:intron--protein_coding:gene (-)	11
miRNA:gene--protein_coding:intron--processed_transcript:intron--protein_coding:upstream	7
miRNA:gene--protein_coding:intron--processed_transcript:intron--protein_coding:downstream	1
miRNA:gene--protein_coding:intron--processed_transcript:intron--processed_transcript:upstream	4
miRNA:gene--protein_coding:intron--protein_coding:gene (-)	235
miRNA:gene--protein_coding:intron--protein_coding:gene (-)--protein_coding:upstream	1
miRNA:gene--protein_coding:intron--protein_coding:gene (-)--protein_coding:upstream--protein_coding:downstream	2
miRNA:gene--protein_coding:intron--protein_coding:gene (-)--protein_coding:downstream	2
miRNA:gene--protein_coding:intron--protein_coding:upstream	315
miRNA:gene--protein_coding:intron--protein_coding:upstream--protein_coding:downstream	42
miRNA:gene--protein_coding:intron--protein_coding:downstream	220
miRNA:gene--protein_coding:intron--processed_transcript:downstream	4
miRNA:gene--processed_transcript:intron	206
miRNA:gene--protein_coding:gene (-)	141
miRNA:gene--protein_coding:upstream	799
miRNA:gene--protein_coding:upstream--protein_coding:downstream	1
miRNA:gene--protein_coding:downstream	286
miRNA:gene--processed_transcript:downstream	3
snoRNA:gene	268973
snoRNA:gene--lincRNA:gene	1
snoRNA:gene--lincRNA:gene--piRNA:gene	18
snoRNA:gene--lincRNA:gene--piRNA:gene--protein_coding:intron	42
snoRNA:gene--lincRNA:gene--protein_coding:intron	4
snoRNA:gene--piRNA:gene	5016
snoRNA:gene--piRNA:gene--processed_pseudogene:gene--protein_coding:intron	2
snoRNA:gene--piRNA:gene--processed_pseudogene:gene--protein_coding:intron--processed_transcript:intron	2
snoRNA:gene--piRNA:gene--processed_pseudogene:gene--protein_coding:intron--processed_transcript:intron--protein_coding:gene (-)--protein_coding:upstream--protein_coding:downstream	2
snoRNA:gene--piRNA:gene--protein_coding:intron	206
snoRNA:gene--piRNA:gene--protein_coding:intron--processed_transcript:intron	10
snoRNA:gene--piRNA:gene--protein_coding:intron--processed_transcript:intron--protein_coding:gene (-)	1
snoRNA:gene--piRNA:gene--protein_coding:intron--processed_transcript:intron--protein_coding:gene (-)--protein_coding:upstream	1
snoRNA:gene--piRNA:gene--protein_coding:intron--processed_transcript:intron--protein_coding:gene (-)--protein_coding:downstream	4
snoRNA:gene--piRNA:gene--protein_coding:intron--processed_transcript:intron--protein_coding:upstream	1
snoRNA:gene--piRNA:gene--protein_coding:intron--protein_coding:gene (-)	1
snoRNA:gene--piRNA:gene--protein_coding:intron--protein_coding:upstream	18
snoRNA:gene--piRNA:gene--protein_coding:intron--protein_coding:upstream--protein_coding:downstream	3
snoRNA:gene--piRNA:gene--protein_coding:intron--protein_coding:downstream	2
snoRNA:gene--piRNA:gene--protein_coding:upstream	1
snoRNA:gene--transcribed_processed_pseudogene:gene	1
snoRNA:gene--transcribed_processed_pseudogene:gene--protein_coding:intron	1
snoRNA:gene--processed_pseudogene:gene	3
snoRNA:gene--processed_pseudogene:gene--protein_coding:intron	1
snoRNA:gene--unprocessed_pseudogene:gene--protein_coding:intron	4
snoRNA:gene--protein_coding:intron	577
snoRNA:gene--protein_coding:intron--processed_transcript:intron	9
snoRNA:gene--protein_coding:intron--processed_transcript:intron--protein_coding:upstream	1
snoRNA:gene--protein_coding:intron--protein_coding:gene (-)	2
snoRNA:gene--protein_coding:intron--protein_coding:upstream	17
snoRNA:gene--protein_coding:intron--protein_coding:downstream	26
snoRNA:gene--protein_coding:intron--processed_transcript:upstream	1
snoRNA:gene--processed_transcript:intron	7
snoRNA:gene--protein_coding:gene (-)	3
snoRNA:gene--protein_coding:downstream	5
snRNA:gene	32264
snRNA:gene--lincRNA:gene	2
snRNA:gene--lincRNA:gene--piRNA:gene--misc_RNA:gene--protein_coding:intron--protein_coding:downstream	1
snRNA:gene--lincRNA:gene--piRNA:gene--protein_coding:intron	60
snRNA:gene--lincRNA:gene--piRNA:gene--protein_coding:intron--processed_transcript:intron--protein_coding:downstream	1
snRNA:gene--lincRNA:gene--piRNA:gene--protein_coding:intron--processed_transcript:downstream	1
snRNA:gene--lincRNA:gene--protein_coding:intron	2
snRNA:gene--piRNA:gene	2622
snRNA:gene--piRNA:gene--protein_coding:intron	279
snRNA:gene--piRNA:gene--protein_coding:intron--processed_transcript:intron	6
snRNA:gene--piRNA:gene--protein_coding:intron--processed_transcript:intron--protein_coding:upstream	2
snRNA:gene--piRNA:gene--protein_coding:intron--processed_transcript:intron--protein_coding:downstream	6
snRNA:gene--piRNA:gene--protein_coding:intron--protein_coding:gene (-)	4
snRNA:gene--piRNA:gene--protein_coding:intron--protein_coding:downstream	7
snRNA:gene--protein_coding:intron	230
snRNA:gene--protein_coding:intron--processed_transcript:intron	4
snRNA:gene--protein_coding:intron--processed_transcript:intron--protein_coding:gene (-)--protein_coding:downstream	1
snRNA:gene--protein_coding:intron--protein_coding:upstream	1
snRNA:gene--protein_coding:intron--protein_coding:downstream	2
lincRNA:gene	9905
lincRNA:gene--piRNA:gene	30467
lincRNA:gene--piRNA:gene--rRNA:gene	1
lincRNA:gene--piRNA:gene--rRNA:gene--protein_coding:intron	4
lincRNA:gene--piRNA:gene--rRNA:gene--protein_coding:intron--protein_coding:gene (-)	5
lincRNA:gene--piRNA:gene--rRNA:gene--protein_coding:intron--protein_coding:upstream--protein_coding:downstream	10
lincRNA:gene--piRNA:gene--misc_RNA:gene	502
lincRNA:gene--piRNA:gene--misc_RNA:gene--protein_coding:intron	103
lincRNA:gene--piRNA:gene--misc_RNA:gene--protein_coding:intron--processed_transcript:intron--protein_coding:upstream--protein_coding:downstream	2
lincRNA:gene--piRNA:gene--misc_RNA:gene--protein_coding:intron--protein_coding:upstream--protein_coding:downstream	3
lincRNA:gene--piRNA:gene--misc_RNA:gene--protein_coding:intron--protein_coding:downstream	3
lincRNA:gene--piRNA:gene--transcribed_processed_pseudogene:gene--processed_pseudogene:gene	1
lincRNA:gene--piRNA:gene--transcribed_processed_pseudogene:gene--protein_coding:intron--processed_transcript:intron--protein_coding:upstream	1
lincRNA:gene--piRNA:gene--transcribed_processed_pseudogene:gene--protein_coding:intron--protein_coding:gene (-)--protein_coding:upstream--protein_coding:downstream	1
lincRNA:gene--piRNA:gene--transcribed_processed_pseudogene:gene--protein_coding:intron--protein_coding:downstream	1
lincRNA:gene--piRNA:gene--processed_pseudogene:gene	12
lincRNA:gene--piRNA:gene--processed_pseudogene:gene--unprocessed_pseudogene:gene	1
lincRNA:gene--piRNA:gene--processed_pseudogene:gene--unprocessed_pseudogene:gene--protein_coding:intron--processed_transcript:intron	1
lincRNA:gene--piRNA:gene--processed_pseudogene:gene--unprocessed_pseudogene:gene--protein_coding:intron--processed_transcript:intron--protein_coding:gene (-)--protein_coding:upstream--protein_coding:downstream	1
lincRNA:gene--piRNA:gene--processed_pseudogene:gene--unprocessed_pseudogene:gene--protein_coding:intron--protein_coding:gene (-)--protein_coding:downstream	1
lincRNA:gene--piRNA:gene--processed_pseudogene:gene--unprocessed_pseudogene:gene--processed_transcript:intron--protein_coding:gene (-)	1
lincRNA:gene--piRNA:gene--processed_pseudogene:gene--protein_coding:intron	7
lincRNA:gene--piRNA:gene--processed_pseudogene:gene--protein_coding:intron--processed_transcript:intron	3
lincRNA:gene--piRNA:gene--processed_pseudogene:gene--protein_coding:intron--processed_transcript:intron--protein_coding:gene (-)	1
lincRNA:gene--piRNA:gene--processed_pseudogene:gene--protein_coding:intron--processed_transcript:intron--protein_coding:gene (-)--protein_coding:upstream	1
lincRNA:gene--piRNA:gene--processed_pseudogene:gene--protein_coding:intron--processed_transcript:intron--protein_coding:gene (-)--protein_coding:upstream--protein_coding:downstream	1
lincRNA:gene--piRNA:gene--processed_pseudogene:gene--protein_coding:intron--processed_transcript:intron--protein_coding:gene (-)--protein_coding:downstream	1
lincRNA:gene--piRNA:gene--processed_pseudogene:gene--protein_coding:intron--processed_transcript:intron--protein_coding:upstream	12
lincRNA:gene--piRNA:gene--processed_pseudogene:gene--protein_coding:intron--processed_transcript:intron--protein_coding:upstream--protein_coding:downstream	1
lincRNA:gene--piRNA:gene--processed_pseudogene:gene--protein_coding:intron--processed_transcript:intron--protein_coding:downstream	10
lincRNA:gene--piRNA:gene--processed_pseudogene:gene--protein_coding:intron--protein_coding:gene (-)	1
lincRNA:gene--piRNA:gene--processed_pseudogene:gene--protein_coding:intron--protein_coding:gene (-)--protein_coding:upstream	2
lincRNA:gene--piRNA:gene--processed_pseudogene:gene--protein_coding:intron--protein_coding:gene (-)--protein_coding:upstream--protein_coding:downstream	6
lincRNA:gene--piRNA:gene--processed_pseudogene:gene--protein_coding:intron--protein_coding:upstream	3
lincRNA:gene--piRNA:gene--processed_pseudogene:gene--protein_coding:intron--protein_coding:upstream--protein_coding:downstream	2
lincRNA:gene--piRNA:gene--processed_pseudogene:gene--protein_coding:intron--protein_coding:downstream	3
lincRNA:gene--piRNA:gene--processed_pseudogene:gene--processed_transcript:intron	1
lincRNA:gene--piRNA:gene--unprocessed_pseudogene:gene--protein_coding:intron--processed_transcript:intron	1
lincRNA:gene--piRNA:gene--unprocessed_pseudogene:gene--protein_coding:intron--protein_coding:gene (-)	2
lincRNA:gene--piRNA:gene--protein_coding:intron	795
lincRNA:gene--piRNA:gene--protein_coding:intron--processed_transcript:intron	50
lincRNA:gene--piRNA:gene--protein_coding:intron--processed_transcript:intron--protein_coding:gene (-)	1
lincRNA:gene--piRNA:gene--protein_coding:intron--processed_transcript:intron--protein_coding:gene (-)--protein_coding:upstream	4
lincRNA:gene--piRNA:gene--protein_coding:intron--processed_transcript:intron--protein_coding:gene (-)--protein_coding:upstream--protein_coding:downstream	3
lincRNA:gene--piRNA:gene--protein_coding:intron--processed_transcript:intron--protein_coding:gene (-)--protein_coding:downstream	2
lincRNA:gene--piRNA:gene--protein_coding:intron--processed_transcript:intron--protein_coding:upstream	12
lincRNA:gene--piRNA:gene--protein_coding:intron--processed_transcript:intron--protein_coding:upstream--protein_coding:downstream	42
lincRNA:gene--piRNA:gene--protein_coding:intron--processed_transcript:intron--protein_coding:downstream	51
lincRNA:gene--piRNA:gene--protein_coding:intron--protein_coding:gene (-)	36
lincRNA:gene--piRNA:gene--protein_coding:intron--protein_coding:gene (-)--protein_coding:upstream	9
lincRNA:gene--piRNA:gene--protein_coding:intron--protein_coding:gene (-)--protein_coding:upstream--protein_coding:downstream	2
lincRNA:gene--piRNA:gene--protein_coding:intron--protein_coding:gene (-)--protein_coding:downstream	11
lincRNA:gene--piRNA:gene--protein_coding:intron--protein_coding:upstream	54
lincRNA:gene--piRNA:gene--protein_coding:intron--protein_coding:upstream--protein_coding:downstream	10
lincRNA:gene--piRNA:gene--protein_coding:intron--protein_coding:downstream	136
lincRNA:gene--piRNA:gene--protein_coding:intron--processed_transcript:upstream	3
lincRNA:gene--piRNA:gene--protein_coding:intron--processed_transcript:downstream	1
lincRNA:gene--piRNA:gene--processed_transcript:intron	7
lincRNA:gene--piRNA:gene--processed_transcript:intron--protein_coding:downstream	1
lincRNA:gene--piRNA:gene--protein_coding:gene (-)	8
lincRNA:gene--piRNA:gene--protein_coding:upstream	8
lincRNA:gene--piRNA:gene--protein_coding:upstream--protein_coding:downstream	1
lincRNA:gene--piRNA:gene--protein_coding:downstream	11423
lincRNA:gene--piRNA:gene--processed_transcript:downstream	1
lincRNA:gene--misc_RNA:gene--protein_coding:intron--processed_transcript:intron	1
lincRNA:gene--transcribed_processed_pseudogene:gene	1
lincRNA:gene--transcribed_processed_pseudogene:gene--processed_pseudogene:gene	1
lincRNA:gene--transcribed_processed_pseudogene:gene--protein_coding:intron	1
lincRNA:gene--transcribed_processed_pseudogene:gene--protein_coding:intron--processed_transcript:intron	1
lincRNA:gene--processed_pseudogene:gene	3
lincRNA:gene--processed_pseudogene:gene--unprocessed_pseudogene:gene--processed_transcript:intron--protein_coding:downstream	1
lincRNA:gene--processed_pseudogene:gene--protein_coding:intron	5
lincRNA:gene--processed_pseudogene:gene--protein_coding:intron--protein_coding:gene (-)	23
lincRNA:gene--polymorphic_pseudogene:gene	1
lincRNA:gene--unprocessed_pseudogene:gene--protein_coding:intron--processed_transcript:intron	1
lincRNA:gene--unprocessed_pseudogene:gene--protein_coding:intron--protein_coding:upstream	1
lincRNA:gene--unprocessed_pseudogene:gene--protein_coding:gene (-)	2
lincRNA:gene--protein_coding:intron	357
lincRNA:gene--protein_coding:intron--processed_transcript:intron	25
lincRNA:gene--protein_coding:intron--processed_transcript:intron--protein_coding:gene (-)	3
lincRNA:gene--protein_coding:intron--processed_transcript:intron--protein_coding:gene (-)--protein_coding:upstream	1
lincRNA:gene--protein_coding:intron--processed_transcript:intron--protein_coding:upstream	3
lincRNA:gene--protein_coding:intron--processed_transcript:intron--protein_coding:downstream	12
lincRNA:gene--protein_coding:intron--protein_coding:gene (-)	13
lincRNA:gene--protein_coding:intron--protein_coding:gene (-)--protein_coding:upstream	3
lincRNA:gene--protein_coding:intron--protein_coding:gene (-)--protein_coding:downstream	4
lincRNA:gene--protein_coding:intron--protein_coding:upstream	7
lincRNA:gene--protein_coding:intron--protein_coding:upstream--protein_coding:downstream	2
lincRNA:gene--protein_coding:intron--protein_coding:upstream--protein_coding:downstream--processed_transcript:upstream	1
lincRNA:gene--protein_coding:intron--protein_coding:downstream	697
lincRNA:gene--processed_transcript:intron	6
lincRNA:gene--protein_coding:gene (-)	34
lincRNA:gene--protein_coding:gene (-)--protein_coding:upstream	1
lincRNA:gene--protein_coding:upstream	3
lincRNA:gene--protein_coding:downstream	8
lincRNA:gene--processed_transcript:upstream	3
piRNA:gene	4453835
piRNA:gene--rRNA:gene	130602
piRNA:gene--rRNA:gene--processed_pseudogene:gene--protein_coding:intron	143
piRNA:gene--rRNA:gene--processed_pseudogene:gene--protein_coding:intron--processed_transcript:intron	1
piRNA:gene--rRNA:gene--protein_coding:intron	698
piRNA:gene--rRNA:gene--protein_coding:intron--processed_transcript:intron	1
piRNA:gene--rRNA:gene--protein_coding:intron--processed_transcript:intron--protein_coding:gene (-)--protein_coding:downstream	2
piRNA:gene--rRNA:gene--protein_coding:intron--processed_transcript:intron--protein_coding:downstream	2
piRNA:gene--rRNA:gene--protein_coding:intron--protein_coding:gene (-)	6
piRNA:gene--rRNA:gene--protein_coding:intron--protein_coding:gene (-)--protein_coding:upstream	1
piRNA:gene--rRNA:gene--protein_coding:intron--protein_coding:gene (-)--processed_transcript:downstream	1
piRNA:gene--rRNA:gene--protein_coding:intron--protein_coding:upstream	4
piRNA:gene--rRNA:gene--protein_coding:intron--protein_coding:upstream--protein_coding:downstream	1
piRNA:gene--rRNA:gene--protein_coding:intron--protein_coding:downstream	16
piRNA:gene--rRNA:gene--protein_coding:intron--processed_transcript:downstream	3
piRNA:gene--rRNA:gene--processed_transcript:intron	1
piRNA:gene--rRNA:gene--protein_coding:gene (-)	5
piRNA:gene--rRNA:gene--protein_coding:downstream	25
piRNA:gene--misc_RNA:gene	21129
piRNA:gene--misc_RNA:gene--processed_pseudogene:gene--protein_coding:intron	2
piRNA:gene--misc_RNA:gene--processed_pseudogene:gene--protein_coding:intron--processed_transcript:intron--protein_coding:gene (-)--protein_coding:upstream--protein_coding:downstream	1
piRNA:gene--misc_RNA:gene--processed_pseudogene:gene--protein_coding:intron--protein_coding:gene (-)	1
piRNA:gene--misc_RNA:gene--processed_pseudogene:gene--protein_coding:intron--protein_coding:downstream	1
piRNA:gene--misc_RNA:gene--unprocessed_pseudogene:gene--protein_coding:intron	1
piRNA:gene--misc_RNA:gene--unprocessed_pseudogene:gene--protein_coding:intron--processed_transcript:intron--processed_transcript:upstream	1
piRNA:gene--misc_RNA:gene--protein_coding:intron	25859
piRNA:gene--misc_RNA:gene--protein_coding:intron--processed_transcript:intron	8
piRNA:gene--misc_RNA:gene--protein_coding:intron--processed_transcript:intron--protein_coding:gene (-)	1
piRNA:gene--misc_RNA:gene--protein_coding:intron--processed_transcript:intron--protein_coding:downstream	4
piRNA:gene--misc_RNA:gene--protein_coding:intron--protein_coding:gene (-)	3
piRNA:gene--misc_RNA:gene--protein_coding:intron--protein_coding:gene (-)--processed_transcript:downstream	1
piRNA:gene--misc_RNA:gene--protein_coding:intron--protein_coding:downstream	64
piRNA:gene--misc_RNA:gene--protein_coding:gene (-)	5
piRNA:gene--misc_RNA:gene--protein_coding:gene (-)--protein_coding:downstream	1
piRNA:gene--misc_RNA:gene--protein_coding:upstream	3
piRNA:gene--misc_RNA:gene--protein_coding:downstream	43
piRNA:gene--transcribed_processed_pseudogene:gene	5
piRNA:gene--transcribed_processed_pseudogene:gene--processed_pseudogene:gene	3
piRNA:gene--transcribed_processed_pseudogene:gene--processed_pseudogene:gene--protein_coding:intron--processed_transcript:intron--protein_coding:gene (-)	1
piRNA:gene--transcribed_processed_pseudogene:gene--unprocessed_pseudogene:gene--protein_coding:intron	1
piRNA:gene--transcribed_processed_pseudogene:gene--protein_coding:intron	10
piRNA:gene--transcribed_processed_pseudogene:gene--protein_coding:intron--processed_transcript:intron	3
piRNA:gene--transcribed_processed_pseudogene:gene--protein_coding:intron--processed_transcript:intron--protein_coding:upstream--protein_coding:downstream	1
piRNA:gene--transcribed_processed_pseudogene:gene--protein_coding:intron--processed_transcript:intron--protein_coding:downstream	2
piRNA:gene--transcribed_processed_pseudogene:gene--protein_coding:intron--protein_coding:upstream	2
piRNA:gene--transcribed_processed_pseudogene:gene--protein_coding:intron--protein_coding:downstream	2
piRNA:gene--transcribed_processed_pseudogene:gene--protein_coding:gene (-)	1
piRNA:gene--processed_pseudogene:gene	175
piRNA:gene--processed_pseudogene:gene--unprocessed_pseudogene:gene	5
piRNA:gene--processed_pseudogene:gene--unprocessed_pseudogene:gene--protein_coding:intron--processed_transcript:intron--protein_coding:upstream--protein_coding:downstream	2
piRNA:gene--processed_pseudogene:gene--unprocessed_pseudogene:gene--protein_coding:intron--protein_coding:gene (-)	1
piRNA:gene--processed_pseudogene:gene--unprocessed_pseudogene:gene--protein_coding:intron--protein_coding:gene (-)--protein_coding:upstream	1
piRNA:gene--processed_pseudogene:gene--unprocessed_pseudogene:gene--protein_coding:intron--protein_coding:gene (-)--protein_coding:upstream--protein_coding:downstream	1
piRNA:gene--processed_pseudogene:gene--unprocessed_pseudogene:gene--protein_coding:intron--protein_coding:upstream	1
piRNA:gene--processed_pseudogene:gene--unprocessed_pseudogene:gene--protein_coding:intron--protein_coding:upstream--protein_coding:downstream	1
piRNA:gene--processed_pseudogene:gene--protein_coding:intron	261
piRNA:gene--processed_pseudogene:gene--protein_coding:intron--processed_transcript:intron	16
piRNA:gene--processed_pseudogene:gene--protein_coding:intron--processed_transcript:intron--protein_coding:gene (-)	14
piRNA:gene--processed_pseudogene:gene--protein_coding:intron--processed_transcript:intron--protein_coding:gene (-)--protein_coding:upstream	3
piRNA:gene--processed_pseudogene:gene--protein_coding:intron--processed_transcript:intron--protein_coding:gene (-)--protein_coding:upstream--protein_coding:downstream	2
piRNA:gene--processed_pseudogene:gene--protein_coding:intron--processed_transcript:intron--protein_coding:gene (-)--protein_coding:downstream	5
piRNA:gene--processed_pseudogene:gene--protein_coding:intron--processed_transcript:intron--protein_coding:upstream	4
piRNA:gene--processed_pseudogene:gene--protein_coding:intron--processed_transcript:intron--protein_coding:downstream	7
piRNA:gene--processed_pseudogene:gene--protein_coding:intron--protein_coding:gene (-)	33
piRNA:gene--processed_pseudogene:gene--protein_coding:intron--protein_coding:gene (-)--protein_coding:upstream	7
piRNA:gene--processed_pseudogene:gene--protein_coding:intron--protein_coding:gene (-)--protein_coding:downstream	4
piRNA:gene--processed_pseudogene:gene--protein_coding:intron--protein_coding:upstream	14
piRNA:gene--processed_pseudogene:gene--protein_coding:intron--protein_coding:upstream--protein_coding:downstream	22
piRNA:gene--processed_pseudogene:gene--protein_coding:intron--protein_coding:downstream	52
piRNA:gene--processed_pseudogene:gene--protein_coding:gene (-)	38
piRNA:gene--processed_pseudogene:gene--protein_coding:upstream	8
piRNA:gene--processed_pseudogene:gene--protein_coding:downstream	37
piRNA:gene--polymorphic_pseudogene:gene--protein_coding:intron	1
piRNA:gene--unprocessed_pseudogene:gene	7
piRNA:gene--unprocessed_pseudogene:gene--protein_coding:intron	28
piRNA:gene--unprocessed_pseudogene:gene--protein_coding:intron--processed_transcript:intron	13
piRNA:gene--unprocessed_pseudogene:gene--protein_coding:intron--protein_coding:gene (-)	19
piRNA:gene--unprocessed_pseudogene:gene--protein_coding:intron--protein_coding:gene (-)--protein_coding:upstream	4
piRNA:gene--unprocessed_pseudogene:gene--protein_coding:intron--protein_coding:gene (-)--protein_coding:upstream--protein_coding:downstream	2
piRNA:gene--unprocessed_pseudogene:gene--protein_coding:intron--protein_coding:gene (-)--protein_coding:downstream	1
piRNA:gene--unprocessed_pseudogene:gene--protein_coding:intron--protein_coding:upstream	1
piRNA:gene--unprocessed_pseudogene:gene--protein_coding:intron--protein_coding:downstream	3
piRNA:gene--unprocessed_pseudogene:gene--protein_coding:gene (-)	4
piRNA:gene--pseudogene:gene	2
piRNA:gene--protein_coding:intron	21175
piRNA:gene--protein_coding:intron--processed_transcript:intron	852
piRNA:gene--protein_coding:intron--processed_transcript:intron--protein_coding:gene (-)	30
piRNA:gene--protein_coding:intron--processed_transcript:intron--protein_coding:gene (-)--protein_coding:upstream	19
piRNA:gene--protein_coding:intron--processed_transcript:intron--protein_coding:gene (-)--protein_coding:upstream--protein_coding:downstream	5
piRNA:gene--protein_coding:intron--processed_transcript:intron--protein_coding:gene (-)--protein_coding:downstream	12
piRNA:gene--protein_coding:intron--processed_transcript:intron--protein_coding:upstream	204
piRNA:gene--protein_coding:intron--processed_transcript:intron--protein_coding:upstream--protein_coding:downstream	148
piRNA:gene--protein_coding:intron--processed_transcript:intron--protein_coding:downstream	139
piRNA:gene--protein_coding:intron--processed_transcript:intron--processed_transcript:upstream	2
piRNA:gene--protein_coding:intron--processed_transcript:intron--processed_transcript:downstream	8
piRNA:gene--protein_coding:intron--protein_coding:gene (-)	502
piRNA:gene--protein_coding:intron--protein_coding:gene (-)--protein_coding:upstream	328
piRNA:gene--protein_coding:intron--protein_coding:gene (-)--protein_coding:upstream--protein_coding:downstream	75
piRNA:gene--protein_coding:intron--protein_coding:gene (-)--protein_coding:downstream	112
piRNA:gene--protein_coding:intron--protein_coding:gene (-)--processed_transcript:downstream	1
piRNA:gene--protein_coding:intron--protein_coding:upstream	1810
piRNA:gene--protein_coding:intron--protein_coding:upstream--protein_coding:downstream	261
piRNA:gene--protein_coding:intron--protein_coding:upstream--protein_coding:downstream--processed_transcript:upstream	1
piRNA:gene--protein_coding:intron--protein_coding:upstream--protein_coding:downstream--processed_transcript:downstream	1
piRNA:gene--protein_coding:intron--protein_coding:upstream--processed_transcript:downstream	1
piRNA:gene--protein_coding:intron--protein_coding:downstream	1371
piRNA:gene--protein_coding:intron--processed_transcript:upstream	4
piRNA:gene--protein_coding:intron--processed_transcript:downstream	6
piRNA:gene--processed_transcript:intron	245
piRNA:gene--processed_transcript:intron--protein_coding:gene (-)	1
piRNA:gene--processed_transcript:intron--protein_coding:upstream	1
piRNA:gene--processed_transcript:intron--protein_coding:downstream	3
piRNA:gene--protein_coding:gene (-)	2206
piRNA:gene--protein_coding:gene (-)--protein_coding:upstream	4
piRNA:gene--protein_coding:gene (-)--protein_coding:downstream	5
piRNA:gene--protein_coding:upstream	82629
piRNA:gene--protein_coding:upstream--protein_coding:downstream	414
piRNA:gene--protein_coding:downstream	98015
piRNA:gene--processed_transcript:upstream	1
rRNA:gene	2544
rRNA:gene--protein_coding:intron	36
misc_RNA:gene	1059
misc_RNA:gene--processed_pseudogene:gene--protein_coding:intron	1
misc_RNA:gene--processed_pseudogene:gene--protein_coding:intron--protein_coding:gene (-)	1
misc_RNA:gene--processed_pseudogene:gene--protein_coding:intron--protein_coding:gene (-)--protein_coding:upstream	1
misc_RNA:gene--protein_coding:intron	53
misc_RNA:gene--protein_coding:intron--processed_transcript:intron--protein_coding:downstream--processed_transcript:downstream	1
misc_RNA:gene--protein_coding:intron--protein_coding:upstream	1
misc_RNA:gene--protein_coding:intron--protein_coding:downstream	1
misc_RNA:gene--protein_coding:gene (-)	1
transcribed_processed_pseudogene:gene	33
transcribed_processed_pseudogene:gene--processed_pseudogene:gene	4
transcribed_processed_pseudogene:gene--processed_pseudogene:gene--protein_coding:gene (-)	1
transcribed_processed_pseudogene:gene--protein_coding:intron	5
transcribed_processed_pseudogene:gene--protein_coding:intron--processed_transcript:intron	1
transcribed_processed_pseudogene:gene--processed_transcript:intron	1
processed_pseudogene:gene	368
processed_pseudogene:gene--unprocessed_pseudogene:gene	4
processed_pseudogene:gene--unprocessed_pseudogene:gene--protein_coding:intron	3
processed_pseudogene:gene--unprocessed_pseudogene:gene--protein_coding:intron--protein_coding:gene (-)--protein_coding:upstream	1
processed_pseudogene:gene--protein_coding:intron	137
processed_pseudogene:gene--protein_coding:intron--processed_transcript:intron	7
processed_pseudogene:gene--protein_coding:intron--processed_transcript:intron--protein_coding:gene (-)	2
processed_pseudogene:gene--protein_coding:intron--protein_coding:gene (-)	13
processed_pseudogene:gene--protein_coding:intron--protein_coding:gene (-)--protein_coding:upstream	4
processed_pseudogene:gene--protein_coding:intron--protein_coding:gene (-)--protein_coding:downstream	2
processed_pseudogene:gene--protein_coding:intron--protein_coding:upstream	3
processed_pseudogene:gene--protein_coding:intron--protein_coding:downstream	5
processed_pseudogene:gene--protein_coding:gene (-)	54
processed_pseudogene:gene--protein_coding:upstream	3
processed_pseudogene:gene--protein_coding:downstream	1
polymorphic_pseudogene:gene	2
polymorphic_pseudogene:gene--protein_coding:upstream	1
unprocessed_pseudogene:gene	31
unprocessed_pseudogene:gene--protein_coding:intron	16
unprocessed_pseudogene:gene--protein_coding:intron--processed_transcript:intron	8
unprocessed_pseudogene:gene--protein_coding:intron--processed_transcript:intron--protein_coding:upstream	1
unprocessed_pseudogene:gene--protein_coding:intron--protein_coding:gene (-)	3
unprocessed_pseudogene:gene--protein_coding:intron--protein_coding:gene (-)--protein_coding:upstream	1
unprocessed_pseudogene:gene--protein_coding:intron--protein_coding:downstream	1
unprocessed_pseudogene:gene--protein_coding:gene (-)	10
protein_coding:intron	67486
protein_coding:intron--processed_transcript:intron	528
protein_coding:intron--processed_transcript:intron--protein_coding:gene (-)	22
protein_coding:intron--processed_transcript:intron--protein_coding:gene (-)--protein_coding:upstream--protein_coding:downstream	1
protein_coding:intron--processed_transcript:intron--protein_coding:gene (-)--protein_coding:downstream	4
protein_coding:intron--processed_transcript:intron--protein_coding:upstream	20
protein_coding:intron--processed_transcript:intron--protein_coding:upstream--protein_coding:downstream	6
protein_coding:intron--processed_transcript:intron--protein_coding:downstream	44
protein_coding:intron--processed_transcript:intron--processed_transcript:downstream	1
protein_coding:intron--protein_coding:gene (-)	1051
protein_coding:intron--protein_coding:gene (-)--protein_coding:upstream	25
protein_coding:intron--protein_coding:gene (-)--protein_coding:upstream--protein_coding:downstream	3
protein_coding:intron--protein_coding:gene (-)--protein_coding:downstream	12
protein_coding:intron--protein_coding:upstream	769
protein_coding:intron--protein_coding:upstream--protein_coding:downstream	45
protein_coding:intron--protein_coding:upstream--processed_transcript:upstream	1
protein_coding:intron--protein_coding:downstream	1446
protein_coding:intron--processed_transcript:upstream	2
protein_coding:intron--processed_transcript:downstream	6
processed_transcript:intron	709
processed_transcript:intron--protein_coding:upstream	3
processed_transcript:intron--protein_coding:downstream	1
protein_coding:gene (-)	7979
protein_coding:gene (-)--protein_coding:upstream	17
protein_coding:gene (-)--protein_coding:downstream	4
protein_coding:gene (-)--processed_transcript:upstream	1
protein_coding:upstream	31340
protein_coding:upstream--protein_coding:downstream	245
protein_coding:downstream	40545
processed_transcript:upstream	12
processed_transcript:downstream	13
