# Supplementary material for: mmannot: How to improve small–RNA annotation?
Source: PLoS One. 2020 May 28;15(5):e0231738. doi: 10.1371/journal.pone.0231738 (PMC7255610; doi:10.1371/journal.pone.0231738)
Supplement: S2 File — (GZ) [file pone.0231738.s002.gz › Data/Counts/HS/SRR5398625_ratio.csv]

Type	SRR5398625
protein_coding:CDS (+)	33487
protein_coding:5'UTR (+)	11400
protein_coding:3'UTR (+)	2031
miRNA:gene	7829972
snoRNA:gene	272713
snRNA:gene	26417
lincRNA:gene	16710
piRNA:gene	6078034
rRNA:gene	79257
misc_RNA:gene	4674
transcribed_processed_pseudogene:gene	84
processed_pseudogene:gene	746
polymorphic_pseudogene:gene	3
unprocessed_pseudogene:gene	95
pseudogene:gene	1
protein_coding:intron	79438
processed_transcript:intron	1221
protein_coding:gene (-)	8551
protein_coding:upstream	70217
protein_coding:upstream--protein_coding:downstream	200
protein_coding:downstream	84044
processed_transcript:upstream	11
processed_transcript:downstream	11
