# Supplementary material for: mmannot: How to improve small–RNA annotation?
Source: PLoS One. 2020 May 28;15(5):e0231738. doi: 10.1371/journal.pone.0231738 (PMC7255610; doi:10.1371/journal.pone.0231738)
Supplement: S2 File — (GZ) [file pone.0231738.s002.gz › Data/Counts/HS/SRR5398624_rev.csv]

Type	SRR5398624
pseudogene:gene--processed_pseudogene:gene	11
pseudogene:gene--processed_pseudogene:gene--piRNA:gene	6
pseudogene:gene--processed_pseudogene:gene--protein_coding:CDS (+)--protein_coding:intron	1
pseudogene:gene--piRNA:gene--protein_coding:intron	1
unprocessed_pseudogene:gene	129
unprocessed_pseudogene:gene--polymorphic_pseudogene:gene--processed_pseudogene:gene--piRNA:gene--protein_coding:CDS (+)--protein_coding:intron	4
unprocessed_pseudogene:gene--polymorphic_pseudogene:gene--transcribed_processed_pseudogene:gene--piRNA:gene--protein_coding:intron--protein_coding:gene (-)--protein_coding:downstream	1
unprocessed_pseudogene:gene--polymorphic_pseudogene:gene--piRNA:gene--protein_coding:intron	1
unprocessed_pseudogene:gene--polymorphic_pseudogene:gene--protein_coding:CDS (+)	1
unprocessed_pseudogene:gene--processed_pseudogene:gene	12
unprocessed_pseudogene:gene--processed_pseudogene:gene--transcribed_processed_pseudogene:gene	2
unprocessed_pseudogene:gene--processed_pseudogene:gene--transcribed_processed_pseudogene:gene--piRNA:gene	26
unprocessed_pseudogene:gene--processed_pseudogene:gene--transcribed_processed_pseudogene:gene--piRNA:gene--lincRNA:gene--miRNA:gene--protein_coding:5'UTR (+)--protein_coding:CDS (+)--protein_coding:intron--processed_transcript:intron--protein_coding:gene (-)--protein_coding:upstream	1
unprocessed_pseudogene:gene--processed_pseudogene:gene--transcribed_processed_pseudogene:gene--piRNA:gene--lincRNA:gene--miRNA:gene--protein_coding:CDS (+)--protein_coding:intron--protein_coding:gene (-)--protein_coding:upstream	1
unprocessed_pseudogene:gene--processed_pseudogene:gene--transcribed_processed_pseudogene:gene--piRNA:gene--lincRNA:gene--protein_coding:5'UTR (+)--protein_coding:CDS (+)--protein_coding:intron--processed_transcript:intron--protein_coding:gene (-)--protein_coding:upstream--protein_coding:downstream	2
unprocessed_pseudogene:gene--processed_pseudogene:gene--transcribed_processed_pseudogene:gene--piRNA:gene--lincRNA:gene--protein_coding:CDS (+)--protein_coding:intron--processed_transcript:intron--protein_coding:gene (-)--protein_coding:upstream	1
unprocessed_pseudogene:gene--processed_pseudogene:gene--transcribed_processed_pseudogene:gene--piRNA:gene--protein_coding:5'UTR (+)--protein_coding:CDS (+)--protein_coding:intron--protein_coding:gene (-)--protein_coding:upstream	1
unprocessed_pseudogene:gene--processed_pseudogene:gene--transcribed_processed_pseudogene:gene--piRNA:gene--protein_coding:CDS (+)	2
unprocessed_pseudogene:gene--processed_pseudogene:gene--transcribed_processed_pseudogene:gene--piRNA:gene--protein_coding:CDS (+)--protein_coding:intron	3
unprocessed_pseudogene:gene--processed_pseudogene:gene--transcribed_processed_pseudogene:gene--piRNA:gene--protein_coding:CDS (+)--protein_coding:intron--processed_transcript:intron--protein_coding:gene (-)--protein_coding:upstream	1
unprocessed_pseudogene:gene--processed_pseudogene:gene--transcribed_processed_pseudogene:gene--piRNA:gene--protein_coding:CDS (+)--protein_coding:intron--processed_transcript:intron--processed_transcript:downstream	2
unprocessed_pseudogene:gene--processed_pseudogene:gene--transcribed_processed_pseudogene:gene--piRNA:gene--protein_coding:intron	5
unprocessed_pseudogene:gene--processed_pseudogene:gene--transcribed_processed_pseudogene:gene--piRNA:gene--protein_coding:intron--protein_coding:gene (-)--protein_coding:upstream--protein_coding:downstream	1
unprocessed_pseudogene:gene--processed_pseudogene:gene--transcribed_processed_pseudogene:gene--protein_coding:CDS (+)	2
unprocessed_pseudogene:gene--processed_pseudogene:gene--misc_RNA:gene--piRNA:gene--lincRNA:gene--protein_coding:3'UTR (+)--protein_coding:5'UTR (+)--protein_coding:CDS (+)--protein_coding:intron--processed_transcript:intron--protein_coding:gene (-)--protein_coding:upstream--protein_coding:downstream	1
unprocessed_pseudogene:gene--processed_pseudogene:gene--rRNA:gene--piRNA:gene--protein_coding:CDS (+)--protein_coding:intron--processed_transcript:intron--protein_coding:gene (-)--protein_coding:upstream--protein_coding:downstream	1
unprocessed_pseudogene:gene--processed_pseudogene:gene--piRNA:gene	190
unprocessed_pseudogene:gene--processed_pseudogene:gene--piRNA:gene--lincRNA:gene	1
unprocessed_pseudogene:gene--processed_pseudogene:gene--piRNA:gene--lincRNA:gene--snRNA:gene--protein_coding:intron--processed_transcript:intron--protein_coding:gene (-)--protein_coding:upstream--protein_coding:downstream	3
unprocessed_pseudogene:gene--processed_pseudogene:gene--piRNA:gene--lincRNA:gene--protein_coding:3'UTR (+)--protein_coding:5'UTR (+)--protein_coding:CDS (+)--protein_coding:intron--processed_transcript:intron--protein_coding:gene (-)--protein_coding:upstream--protein_coding:downstream	1
unprocessed_pseudogene:gene--processed_pseudogene:gene--piRNA:gene--lincRNA:gene--protein_coding:3'UTR (+)--protein_coding:CDS (+)--protein_coding:intron--processed_transcript:intron--protein_coding:gene (-)--protein_coding:upstream	1
unprocessed_pseudogene:gene--processed_pseudogene:gene--piRNA:gene--lincRNA:gene--protein_coding:3'UTR (+)--protein_coding:CDS (+)--protein_coding:intron--processed_transcript:intron--protein_coding:gene (-)--protein_coding:upstream--protein_coding:downstream	1
unprocessed_pseudogene:gene--processed_pseudogene:gene--piRNA:gene--lincRNA:gene--protein_coding:3'UTR (+)--protein_coding:intron--processed_transcript:intron--protein_coding:gene (-)--protein_coding:downstream	1
unprocessed_pseudogene:gene--processed_pseudogene:gene--piRNA:gene--lincRNA:gene--protein_coding:5'UTR (+)--protein_coding:CDS (+)--protein_coding:intron--protein_coding:gene (-)--protein_coding:upstream--protein_coding:downstream	2
unprocessed_pseudogene:gene--processed_pseudogene:gene--piRNA:gene--lincRNA:gene--protein_coding:CDS (+)--protein_coding:intron	1
unprocessed_pseudogene:gene--processed_pseudogene:gene--piRNA:gene--lincRNA:gene--protein_coding:CDS (+)--protein_coding:intron--processed_transcript:intron	1
unprocessed_pseudogene:gene--processed_pseudogene:gene--piRNA:gene--lincRNA:gene--protein_coding:CDS (+)--protein_coding:intron--processed_transcript:intron--protein_coding:gene (-)	1
unprocessed_pseudogene:gene--processed_pseudogene:gene--piRNA:gene--lincRNA:gene--protein_coding:CDS (+)--protein_coding:intron--processed_transcript:intron--protein_coding:gene (-)--protein_coding:upstream	2
unprocessed_pseudogene:gene--processed_pseudogene:gene--piRNA:gene--lincRNA:gene--protein_coding:CDS (+)--protein_coding:intron--processed_transcript:intron--protein_coding:gene (-)--protein_coding:downstream	1
unprocessed_pseudogene:gene--processed_pseudogene:gene--piRNA:gene--lincRNA:gene--protein_coding:CDS (+)--protein_coding:intron--protein_coding:gene (-)--protein_coding:downstream	1
unprocessed_pseudogene:gene--processed_pseudogene:gene--piRNA:gene--lincRNA:gene--protein_coding:CDS (+)--protein_coding:intron--protein_coding:upstream	1
unprocessed_pseudogene:gene--processed_pseudogene:gene--piRNA:gene--lincRNA:gene--protein_coding:intron	1
unprocessed_pseudogene:gene--processed_pseudogene:gene--piRNA:gene--lincRNA:gene--protein_coding:intron--processed_transcript:intron--protein_coding:downstream	1
unprocessed_pseudogene:gene--processed_pseudogene:gene--piRNA:gene--lincRNA:gene--protein_coding:intron--protein_coding:upstream	1
unprocessed_pseudogene:gene--processed_pseudogene:gene--piRNA:gene--lincRNA:gene--protein_coding:intron--protein_coding:downstream	1
unprocessed_pseudogene:gene--processed_pseudogene:gene--piRNA:gene--snRNA:gene--protein_coding:CDS (+)--protein_coding:intron--protein_coding:gene (-)--protein_coding:upstream	1
unprocessed_pseudogene:gene--processed_pseudogene:gene--piRNA:gene--protein_coding:3'UTR (+)--protein_coding:CDS (+)--protein_coding:intron--processed_transcript:intron--protein_coding:gene (-)--protein_coding:upstream--protein_coding:downstream	1
unprocessed_pseudogene:gene--processed_pseudogene:gene--piRNA:gene--protein_coding:5'UTR (+)--protein_coding:CDS (+)--protein_coding:intron--processed_transcript:intron--protein_coding:gene (-)--protein_coding:upstream	2
unprocessed_pseudogene:gene--processed_pseudogene:gene--piRNA:gene--protein_coding:5'UTR (+)--protein_coding:CDS (+)--protein_coding:intron--protein_coding:gene (-)--protein_coding:upstream	1
unprocessed_pseudogene:gene--processed_pseudogene:gene--piRNA:gene--protein_coding:CDS (+)	11
unprocessed_pseudogene:gene--processed_pseudogene:gene--piRNA:gene--protein_coding:CDS (+)--protein_coding:intron	8
unprocessed_pseudogene:gene--processed_pseudogene:gene--piRNA:gene--protein_coding:CDS (+)--protein_coding:intron--processed_transcript:intron	1
unprocessed_pseudogene:gene--processed_pseudogene:gene--piRNA:gene--protein_coding:CDS (+)--protein_coding:intron--processed_transcript:intron--protein_coding:gene (-)	3
unprocessed_pseudogene:gene--processed_pseudogene:gene--piRNA:gene--protein_coding:CDS (+)--protein_coding:intron--processed_transcript:intron--protein_coding:gene (-)--protein_coding:upstream--protein_coding:downstream	5
unprocessed_pseudogene:gene--processed_pseudogene:gene--piRNA:gene--protein_coding:CDS (+)--protein_coding:intron--protein_coding:gene (-)	3
unprocessed_pseudogene:gene--processed_pseudogene:gene--piRNA:gene--protein_coding:CDS (+)--protein_coding:intron--protein_coding:gene (-)--protein_coding:upstream	1
unprocessed_pseudogene:gene--processed_pseudogene:gene--piRNA:gene--protein_coding:CDS (+)--protein_coding:intron--protein_coding:gene (-)--protein_coding:upstream--protein_coding:downstream	1
unprocessed_pseudogene:gene--processed_pseudogene:gene--piRNA:gene--protein_coding:CDS (+)--protein_coding:intron--protein_coding:gene (-)--protein_coding:downstream	2
unprocessed_pseudogene:gene--processed_pseudogene:gene--piRNA:gene--protein_coding:CDS (+)--protein_coding:intron--protein_coding:upstream	2
unprocessed_pseudogene:gene--processed_pseudogene:gene--piRNA:gene--protein_coding:CDS (+)--protein_coding:intron--protein_coding:downstream	1
unprocessed_pseudogene:gene--processed_pseudogene:gene--piRNA:gene--protein_coding:CDS (+)--protein_coding:gene (-)	2
unprocessed_pseudogene:gene--processed_pseudogene:gene--piRNA:gene--protein_coding:CDS (+)--protein_coding:downstream	3
unprocessed_pseudogene:gene--processed_pseudogene:gene--piRNA:gene--protein_coding:intron	14
unprocessed_pseudogene:gene--processed_pseudogene:gene--piRNA:gene--protein_coding:intron--processed_transcript:intron--protein_coding:gene (-)--protein_coding:upstream	1
unprocessed_pseudogene:gene--processed_pseudogene:gene--piRNA:gene--protein_coding:intron--protein_coding:gene (-)	4
unprocessed_pseudogene:gene--processed_pseudogene:gene--piRNA:gene--protein_coding:intron--protein_coding:gene (-)--protein_coding:upstream	2
unprocessed_pseudogene:gene--processed_pseudogene:gene--piRNA:gene--protein_coding:intron--protein_coding:upstream	1
unprocessed_pseudogene:gene--processed_pseudogene:gene--piRNA:gene--processed_transcript:intron	1
unprocessed_pseudogene:gene--processed_pseudogene:gene--piRNA:gene--protein_coding:gene (-)	2
unprocessed_pseudogene:gene--processed_pseudogene:gene--piRNA:gene--protein_coding:downstream	4
unprocessed_pseudogene:gene--processed_pseudogene:gene--lincRNA:gene	1
unprocessed_pseudogene:gene--processed_pseudogene:gene--lincRNA:gene--protein_coding:CDS (+)	4
unprocessed_pseudogene:gene--processed_pseudogene:gene--miRNA:gene--protein_coding:intron	5
unprocessed_pseudogene:gene--processed_pseudogene:gene--miRNA:gene--protein_coding:intron--protein_coding:gene (-)--protein_coding:upstream	1
unprocessed_pseudogene:gene--processed_pseudogene:gene--protein_coding:CDS (+)	64
unprocessed_pseudogene:gene--processed_pseudogene:gene--protein_coding:CDS (+)--protein_coding:intron	3
unprocessed_pseudogene:gene--processed_pseudogene:gene--protein_coding:CDS (+)--protein_coding:intron--protein_coding:gene (-)	2
unprocessed_pseudogene:gene--processed_pseudogene:gene--protein_coding:CDS (+)--protein_coding:gene (-)	3
unprocessed_pseudogene:gene--processed_pseudogene:gene--protein_coding:CDS (+)--protein_coding:upstream	1
unprocessed_pseudogene:gene--processed_pseudogene:gene--protein_coding:intron	6
unprocessed_pseudogene:gene--processed_pseudogene:gene--protein_coding:intron--protein_coding:gene (-)	13
unprocessed_pseudogene:gene--processed_pseudogene:gene--processed_transcript:intron	1
unprocessed_pseudogene:gene--processed_pseudogene:gene--processed_transcript:intron--protein_coding:gene (-)	1
unprocessed_pseudogene:gene--processed_pseudogene:gene--protein_coding:gene (-)	27
unprocessed_pseudogene:gene--processed_pseudogene:gene--protein_coding:gene (-)--protein_coding:upstream	1
unprocessed_pseudogene:gene--transcribed_processed_pseudogene:gene--piRNA:gene	4
unprocessed_pseudogene:gene--transcribed_processed_pseudogene:gene--piRNA:gene--protein_coding:CDS (+)--protein_coding:intron	1
unprocessed_pseudogene:gene--transcribed_processed_pseudogene:gene--piRNA:gene--protein_coding:intron--processed_transcript:intron	1
unprocessed_pseudogene:gene--transcribed_processed_pseudogene:gene--piRNA:gene--protein_coding:intron--processed_transcript:intron--protein_coding:upstream--protein_coding:downstream	3
unprocessed_pseudogene:gene--transcribed_processed_pseudogene:gene--piRNA:gene--protein_coding:intron--protein_coding:downstream	1
unprocessed_pseudogene:gene--transcribed_processed_pseudogene:gene--lincRNA:gene--protein_coding:intron--processed_transcript:intron	1
unprocessed_pseudogene:gene--misc_RNA:gene	21
unprocessed_pseudogene:gene--misc_RNA:gene--piRNA:gene	158
unprocessed_pseudogene:gene--misc_RNA:gene--piRNA:gene--protein_coding:intron	571
unprocessed_pseudogene:gene--misc_RNA:gene--piRNA:gene--protein_coding:intron--processed_transcript:intron--protein_coding:downstream	1
unprocessed_pseudogene:gene--misc_RNA:gene--piRNA:gene--protein_coding:intron--protein_coding:gene (-)	1
unprocessed_pseudogene:gene--misc_RNA:gene--piRNA:gene--protein_coding:intron--protein_coding:upstream	2
unprocessed_pseudogene:gene--misc_RNA:gene--piRNA:gene--protein_coding:intron--protein_coding:downstream	24
unprocessed_pseudogene:gene--misc_RNA:gene--piRNA:gene--protein_coding:downstream	8
unprocessed_pseudogene:gene--rRNA:gene--piRNA:gene--lincRNA:gene--protein_coding:5'UTR (+)--protein_coding:intron--processed_transcript:intron--protein_coding:gene (-)--protein_coding:upstream--protein_coding:downstream	1
unprocessed_pseudogene:gene--rRNA:gene--piRNA:gene--lincRNA:gene--protein_coding:5'UTR (+)--protein_coding:intron--processed_transcript:intron--protein_coding:downstream	1
unprocessed_pseudogene:gene--rRNA:gene--piRNA:gene--protein_coding:3'UTR (+)--protein_coding:CDS (+)--protein_coding:intron--processed_transcript:intron--protein_coding:upstream--protein_coding:downstream	2
unprocessed_pseudogene:gene--rRNA:gene--piRNA:gene--protein_coding:3'UTR (+)--protein_coding:intron--protein_coding:gene (-)--protein_coding:upstream	1
unprocessed_pseudogene:gene--piRNA:gene	385
unprocessed_pseudogene:gene--piRNA:gene--lincRNA:gene--miRNA:gene--protein_coding:5'UTR (+)--protein_coding:intron--protein_coding:gene (-)	1
unprocessed_pseudogene:gene--piRNA:gene--lincRNA:gene--miRNA:gene--protein_coding:intron	1
unprocessed_pseudogene:gene--piRNA:gene--lincRNA:gene--protein_coding:3'UTR (+)--protein_coding:CDS (+)--protein_coding:intron--processed_transcript:intron--protein_coding:gene (-)--protein_coding:upstream--protein_coding:downstream	1
unprocessed_pseudogene:gene--piRNA:gene--lincRNA:gene--protein_coding:5'UTR (+)--protein_coding:CDS (+)--protein_coding:intron--processed_transcript:intron--protein_coding:gene (-)--protein_coding:upstream--protein_coding:downstream	1
unprocessed_pseudogene:gene--piRNA:gene--lincRNA:gene--protein_coding:5'UTR (+)--protein_coding:CDS (+)--protein_coding:intron--protein_coding:gene (-)--protein_coding:upstream--protein_coding:downstream	1
unprocessed_pseudogene:gene--piRNA:gene--lincRNA:gene--protein_coding:5'UTR (+)--protein_coding:CDS (+)--protein_coding:intron--protein_coding:gene (-)--protein_coding:upstream--processed_transcript:upstream	1
unprocessed_pseudogene:gene--piRNA:gene--lincRNA:gene--protein_coding:5'UTR (+)--protein_coding:CDS (+)--protein_coding:intron--protein_coding:downstream	1
unprocessed_pseudogene:gene--piRNA:gene--lincRNA:gene--protein_coding:5'UTR (+)--protein_coding:intron--processed_transcript:upstream	1
unprocessed_pseudogene:gene--piRNA:gene--lincRNA:gene--protein_coding:CDS (+)--protein_coding:intron	3
unprocessed_pseudogene:gene--piRNA:gene--lincRNA:gene--protein_coding:CDS (+)--protein_coding:intron--processed_transcript:intron	2
unprocessed_pseudogene:gene--piRNA:gene--lincRNA:gene--protein_coding:CDS (+)--protein_coding:intron--processed_transcript:intron--protein_coding:gene (-)	1
unprocessed_pseudogene:gene--piRNA:gene--lincRNA:gene--protein_coding:CDS (+)--protein_coding:intron--processed_transcript:intron--protein_coding:gene (-)--protein_coding:upstream--protein_coding:downstream	4
unprocessed_pseudogene:gene--piRNA:gene--lincRNA:gene--protein_coding:CDS (+)--protein_coding:intron--processed_transcript:intron--protein_coding:gene (-)--protein_coding:downstream	1
unprocessed_pseudogene:gene--piRNA:gene--lincRNA:gene--protein_coding:CDS (+)--protein_coding:intron--processed_transcript:intron--protein_coding:upstream	1
unprocessed_pseudogene:gene--piRNA:gene--lincRNA:gene--protein_coding:CDS (+)--protein_coding:intron--protein_coding:gene (-)--protein_coding:upstream	68
unprocessed_pseudogene:gene--piRNA:gene--lincRNA:gene--protein_coding:CDS (+)--protein_coding:intron--protein_coding:gene (-)--protein_coding:upstream--protein_coding:downstream	2
unprocessed_pseudogene:gene--piRNA:gene--lincRNA:gene--protein_coding:CDS (+)--protein_coding:intron--protein_coding:upstream	1
unprocessed_pseudogene:gene--piRNA:gene--lincRNA:gene--protein_coding:CDS (+)--protein_coding:intron--protein_coding:downstream	2
unprocessed_pseudogene:gene--piRNA:gene--lincRNA:gene--protein_coding:intron	8
unprocessed_pseudogene:gene--piRNA:gene--lincRNA:gene--protein_coding:intron--processed_transcript:intron	1
unprocessed_pseudogene:gene--piRNA:gene--lincRNA:gene--protein_coding:intron--processed_transcript:intron--protein_coding:gene (-)--protein_coding:upstream--protein_coding:downstream	1
unprocessed_pseudogene:gene--piRNA:gene--lincRNA:gene--protein_coding:intron--processed_transcript:intron--protein_coding:gene (-)--protein_coding:upstream--protein_coding:downstream--processed_transcript:downstream	1
unprocessed_pseudogene:gene--piRNA:gene--lincRNA:gene--protein_coding:intron--processed_transcript:intron--protein_coding:gene (-)--protein_coding:downstream	1
unprocessed_pseudogene:gene--piRNA:gene--lincRNA:gene--protein_coding:intron--processed_transcript:intron--protein_coding:downstream	2
unprocessed_pseudogene:gene--piRNA:gene--lincRNA:gene--protein_coding:intron--protein_coding:gene (-)	2
unprocessed_pseudogene:gene--piRNA:gene--lincRNA:gene--protein_coding:intron--protein_coding:downstream	1
unprocessed_pseudogene:gene--piRNA:gene--snoRNA:gene--protein_coding:intron--processed_transcript:intron--protein_coding:upstream--protein_coding:downstream	1
unprocessed_pseudogene:gene--piRNA:gene--miRNA:gene	1
unprocessed_pseudogene:gene--piRNA:gene--miRNA:gene--protein_coding:CDS (+)--protein_coding:intron	1
unprocessed_pseudogene:gene--piRNA:gene--miRNA:gene--protein_coding:CDS (+)--protein_coding:intron--protein_coding:gene (-)--protein_coding:downstream	1
unprocessed_pseudogene:gene--piRNA:gene--protein_coding:3'UTR (+)	5
unprocessed_pseudogene:gene--piRNA:gene--protein_coding:3'UTR (+)--protein_coding:CDS (+)--protein_coding:intron--processed_transcript:intron	1
unprocessed_pseudogene:gene--piRNA:gene--protein_coding:3'UTR (+)--protein_coding:CDS (+)--protein_coding:intron--processed_transcript:intron--protein_coding:gene (-)--protein_coding:upstream--protein_coding:downstream	2
unprocessed_pseudogene:gene--piRNA:gene--protein_coding:3'UTR (+)--protein_coding:intron	1
unprocessed_pseudogene:gene--piRNA:gene--protein_coding:3'UTR (+)--protein_coding:downstream	3
unprocessed_pseudogene:gene--piRNA:gene--protein_coding:5'UTR (+)--protein_coding:CDS (+)--protein_coding:intron--processed_transcript:intron--protein_coding:gene (-)--protein_coding:upstream--protein_coding:downstream	1
unprocessed_pseudogene:gene--piRNA:gene--protein_coding:5'UTR (+)--protein_coding:CDS (+)--protein_coding:intron--processed_transcript:intron--protein_coding:upstream	1
unprocessed_pseudogene:gene--piRNA:gene--protein_coding:5'UTR (+)--protein_coding:intron	3
unprocessed_pseudogene:gene--piRNA:gene--protein_coding:5'UTR (+)--protein_coding:intron--processed_transcript:intron--protein_coding:downstream	1
unprocessed_pseudogene:gene--piRNA:gene--protein_coding:5'UTR (+)--protein_coding:intron--protein_coding:gene (-)	2
unprocessed_pseudogene:gene--piRNA:gene--protein_coding:5'UTR (+)--protein_coding:intron--protein_coding:gene (-)--protein_coding:downstream	1
unprocessed_pseudogene:gene--piRNA:gene--protein_coding:CDS (+)	86
unprocessed_pseudogene:gene--piRNA:gene--protein_coding:CDS (+)--protein_coding:intron	14
unprocessed_pseudogene:gene--piRNA:gene--protein_coding:CDS (+)--protein_coding:intron--processed_transcript:intron	2
unprocessed_pseudogene:gene--piRNA:gene--protein_coding:CDS (+)--protein_coding:intron--processed_transcript:intron--protein_coding:gene (-)	1
unprocessed_pseudogene:gene--piRNA:gene--protein_coding:CDS (+)--protein_coding:intron--processed_transcript:intron--protein_coding:gene (-)--protein_coding:upstream	2
unprocessed_pseudogene:gene--piRNA:gene--protein_coding:CDS (+)--protein_coding:intron--processed_transcript:intron--protein_coding:gene (-)--protein_coding:upstream--protein_coding:downstream	1
unprocessed_pseudogene:gene--piRNA:gene--protein_coding:CDS (+)--protein_coding:intron--processed_transcript:intron--protein_coding:upstream--protein_coding:downstream	1
unprocessed_pseudogene:gene--piRNA:gene--protein_coding:CDS (+)--protein_coding:intron--processed_transcript:intron--protein_coding:downstream	1
unprocessed_pseudogene:gene--piRNA:gene--protein_coding:CDS (+)--protein_coding:intron--protein_coding:gene (-)	8
unprocessed_pseudogene:gene--piRNA:gene--protein_coding:CDS (+)--protein_coding:intron--protein_coding:gene (-)--protein_coding:upstream	7
unprocessed_pseudogene:gene--piRNA:gene--protein_coding:CDS (+)--protein_coding:intron--protein_coding:gene (-)--protein_coding:upstream--protein_coding:downstream	2
unprocessed_pseudogene:gene--piRNA:gene--protein_coding:CDS (+)--protein_coding:intron--protein_coding:upstream	3
unprocessed_pseudogene:gene--piRNA:gene--protein_coding:CDS (+)--protein_coding:gene (-)	13
unprocessed_pseudogene:gene--piRNA:gene--protein_coding:intron	238
unprocessed_pseudogene:gene--piRNA:gene--protein_coding:intron--processed_transcript:intron	17
unprocessed_pseudogene:gene--piRNA:gene--protein_coding:intron--processed_transcript:intron--protein_coding:gene (-)	1
unprocessed_pseudogene:gene--piRNA:gene--protein_coding:intron--processed_transcript:intron--protein_coding:gene (-)--protein_coding:upstream--protein_coding:downstream	1
unprocessed_pseudogene:gene--piRNA:gene--protein_coding:intron--processed_transcript:intron--protein_coding:gene (-)--protein_coding:downstream	3
unprocessed_pseudogene:gene--piRNA:gene--protein_coding:intron--processed_transcript:intron--protein_coding:upstream--protein_coding:downstream	1
unprocessed_pseudogene:gene--piRNA:gene--protein_coding:intron--processed_transcript:intron--protein_coding:downstream	2
unprocessed_pseudogene:gene--piRNA:gene--protein_coding:intron--protein_coding:gene (-)	25
unprocessed_pseudogene:gene--piRNA:gene--protein_coding:intron--protein_coding:gene (-)--protein_coding:upstream	5
unprocessed_pseudogene:gene--piRNA:gene--protein_coding:intron--protein_coding:gene (-)--protein_coding:upstream--protein_coding:downstream	2
unprocessed_pseudogene:gene--piRNA:gene--protein_coding:intron--protein_coding:gene (-)--protein_coding:downstream	3
unprocessed_pseudogene:gene--piRNA:gene--protein_coding:intron--protein_coding:upstream	16
unprocessed_pseudogene:gene--piRNA:gene--protein_coding:intron--protein_coding:upstream--protein_coding:downstream	2
unprocessed_pseudogene:gene--piRNA:gene--protein_coding:intron--protein_coding:downstream	11
unprocessed_pseudogene:gene--piRNA:gene--protein_coding:intron--processed_transcript:downstream	1
unprocessed_pseudogene:gene--piRNA:gene--processed_transcript:intron	1
unprocessed_pseudogene:gene--piRNA:gene--protein_coding:gene (-)	7
unprocessed_pseudogene:gene--piRNA:gene--protein_coding:gene (-)--protein_coding:downstream	1
unprocessed_pseudogene:gene--lincRNA:gene	4
unprocessed_pseudogene:gene--lincRNA:gene--protein_coding:intron--processed_transcript:intron--protein_coding:gene (-)	1
unprocessed_pseudogene:gene--miRNA:gene	3
unprocessed_pseudogene:gene--miRNA:gene--protein_coding:5'UTR (+)--protein_coding:intron--protein_coding:downstream	2
unprocessed_pseudogene:gene--protein_coding:3'UTR (+)	3
unprocessed_pseudogene:gene--protein_coding:3'UTR (+)--protein_coding:downstream	1
unprocessed_pseudogene:gene--protein_coding:5'UTR (+)--protein_coding:CDS (+)--protein_coding:intron--protein_coding:gene (-)	1
unprocessed_pseudogene:gene--protein_coding:CDS (+)	1134
unprocessed_pseudogene:gene--protein_coding:CDS (+)--protein_coding:intron	21
unprocessed_pseudogene:gene--protein_coding:CDS (+)--protein_coding:intron--processed_transcript:intron	2
unprocessed_pseudogene:gene--protein_coding:CDS (+)--protein_coding:intron--processed_transcript:intron--protein_coding:gene (-)	1
unprocessed_pseudogene:gene--protein_coding:CDS (+)--protein_coding:intron--protein_coding:gene (-)	2
unprocessed_pseudogene:gene--protein_coding:CDS (+)--protein_coding:intron--protein_coding:gene (-)--protein_coding:upstream--protein_coding:downstream	1
unprocessed_pseudogene:gene--protein_coding:CDS (+)--protein_coding:intron--protein_coding:downstream	1
unprocessed_pseudogene:gene--protein_coding:CDS (+)--protein_coding:intron--processed_transcript:downstream	1
unprocessed_pseudogene:gene--protein_coding:CDS (+)--protein_coding:gene (-)	232
unprocessed_pseudogene:gene--protein_coding:intron	19
unprocessed_pseudogene:gene--protein_coding:intron--processed_transcript:intron	1
unprocessed_pseudogene:gene--protein_coding:intron--protein_coding:gene (-)	8
unprocessed_pseudogene:gene--protein_coding:intron--protein_coding:gene (-)--protein_coding:upstream	2
unprocessed_pseudogene:gene--protein_coding:intron--protein_coding:gene (-)--protein_coding:downstream	2
unprocessed_pseudogene:gene--protein_coding:intron--protein_coding:upstream	1
unprocessed_pseudogene:gene--protein_coding:gene (-)	661
polymorphic_pseudogene:gene	2
polymorphic_pseudogene:gene--processed_pseudogene:gene--transcribed_processed_pseudogene:gene--piRNA:gene	1
polymorphic_pseudogene:gene--piRNA:gene	20
polymorphic_pseudogene:gene--piRNA:gene--lincRNA:gene--protein_coding:intron--protein_coding:gene (-)--protein_coding:downstream	1
polymorphic_pseudogene:gene--piRNA:gene--miRNA:gene--protein_coding:intron--protein_coding:gene (-)--protein_coding:upstream	2
polymorphic_pseudogene:gene--piRNA:gene--protein_coding:CDS (+)	1
polymorphic_pseudogene:gene--piRNA:gene--protein_coding:intron	2
polymorphic_pseudogene:gene--piRNA:gene--protein_coding:intron--processed_transcript:intron	1
polymorphic_pseudogene:gene--protein_coding:CDS (+)	2
processed_pseudogene:gene	2490
processed_pseudogene:gene--transcribed_processed_pseudogene:gene	133
processed_pseudogene:gene--transcribed_processed_pseudogene:gene--rRNA:gene--piRNA:gene--protein_coding:5'UTR (+)--protein_coding:CDS (+)--protein_coding:intron--processed_transcript:intron--protein_coding:gene (-)--protein_coding:upstream	1
processed_pseudogene:gene--transcribed_processed_pseudogene:gene--piRNA:gene	479
processed_pseudogene:gene--transcribed_processed_pseudogene:gene--piRNA:gene--lincRNA:gene--protein_coding:3'UTR (+)--protein_coding:CDS (+)--protein_coding:intron--protein_coding:gene (-)--protein_coding:downstream	1
processed_pseudogene:gene--transcribed_processed_pseudogene:gene--piRNA:gene--lincRNA:gene--protein_coding:5'UTR (+)--protein_coding:CDS (+)--protein_coding:intron--processed_transcript:intron--protein_coding:gene (-)--protein_coding:upstream--protein_coding:downstream	1
processed_pseudogene:gene--transcribed_processed_pseudogene:gene--piRNA:gene--lincRNA:gene--protein_coding:5'UTR (+)--protein_coding:intron--protein_coding:upstream--protein_coding:downstream	1
processed_pseudogene:gene--transcribed_processed_pseudogene:gene--piRNA:gene--lincRNA:gene--protein_coding:CDS (+)--protein_coding:intron--processed_transcript:intron--protein_coding:gene (-)--protein_coding:upstream--protein_coding:downstream	1
processed_pseudogene:gene--transcribed_processed_pseudogene:gene--piRNA:gene--lincRNA:gene--protein_coding:intron	1
processed_pseudogene:gene--transcribed_processed_pseudogene:gene--piRNA:gene--lincRNA:gene--protein_coding:intron--protein_coding:downstream--processed_transcript:downstream	1
processed_pseudogene:gene--transcribed_processed_pseudogene:gene--piRNA:gene--protein_coding:3'UTR (+)--protein_coding:CDS (+)--protein_coding:intron--processed_transcript:intron--protein_coding:gene (-)	1
processed_pseudogene:gene--transcribed_processed_pseudogene:gene--piRNA:gene--protein_coding:3'UTR (+)--protein_coding:intron	1
processed_pseudogene:gene--transcribed_processed_pseudogene:gene--piRNA:gene--protein_coding:5'UTR (+)--protein_coding:CDS (+)--protein_coding:intron--processed_transcript:intron--protein_coding:gene (-)--protein_coding:upstream--protein_coding:downstream	1
processed_pseudogene:gene--transcribed_processed_pseudogene:gene--piRNA:gene--protein_coding:5'UTR (+)--protein_coding:CDS (+)--protein_coding:intron--protein_coding:gene (-)--protein_coding:upstream	1
processed_pseudogene:gene--transcribed_processed_pseudogene:gene--piRNA:gene--protein_coding:5'UTR (+)--protein_coding:CDS (+)--protein_coding:intron--protein_coding:gene (-)--protein_coding:upstream--protein_coding:downstream	1
processed_pseudogene:gene--transcribed_processed_pseudogene:gene--piRNA:gene--protein_coding:CDS (+)	5
processed_pseudogene:gene--transcribed_processed_pseudogene:gene--piRNA:gene--protein_coding:CDS (+)--protein_coding:intron	3
processed_pseudogene:gene--transcribed_processed_pseudogene:gene--piRNA:gene--protein_coding:CDS (+)--protein_coding:intron--processed_transcript:intron	1
processed_pseudogene:gene--transcribed_processed_pseudogene:gene--piRNA:gene--protein_coding:CDS (+)--protein_coding:intron--processed_transcript:intron--protein_coding:gene (-)	1
processed_pseudogene:gene--transcribed_processed_pseudogene:gene--piRNA:gene--protein_coding:CDS (+)--protein_coding:intron--processed_transcript:intron--protein_coding:gene (-)--protein_coding:upstream	1
processed_pseudogene:gene--transcribed_processed_pseudogene:gene--piRNA:gene--protein_coding:CDS (+)--protein_coding:intron--processed_transcript:intron--protein_coding:gene (-)--protein_coding:upstream--protein_coding:downstream	3
processed_pseudogene:gene--transcribed_processed_pseudogene:gene--piRNA:gene--protein_coding:CDS (+)--protein_coding:intron--processed_transcript:intron--protein_coding:gene (-)--protein_coding:downstream	1
processed_pseudogene:gene--transcribed_processed_pseudogene:gene--piRNA:gene--protein_coding:intron	20
processed_pseudogene:gene--transcribed_processed_pseudogene:gene--piRNA:gene--protein_coding:intron--processed_transcript:intron--protein_coding:gene (-)--protein_coding:upstream--protein_coding:downstream	1
processed_pseudogene:gene--transcribed_processed_pseudogene:gene--piRNA:gene--protein_coding:intron--processed_transcript:intron--protein_coding:downstream	1
processed_pseudogene:gene--transcribed_processed_pseudogene:gene--piRNA:gene--protein_coding:intron--protein_coding:gene (-)	4
processed_pseudogene:gene--transcribed_processed_pseudogene:gene--piRNA:gene--protein_coding:intron--protein_coding:gene (-)--protein_coding:upstream	1
processed_pseudogene:gene--transcribed_processed_pseudogene:gene--piRNA:gene--processed_transcript:intron	1
processed_pseudogene:gene--transcribed_processed_pseudogene:gene--lincRNA:gene--protein_coding:CDS (+)--protein_coding:intron	2
processed_pseudogene:gene--transcribed_processed_pseudogene:gene--lincRNA:gene--protein_coding:intron	1
processed_pseudogene:gene--transcribed_processed_pseudogene:gene--protein_coding:CDS (+)	21
processed_pseudogene:gene--transcribed_processed_pseudogene:gene--protein_coding:CDS (+)--protein_coding:intron	1
processed_pseudogene:gene--transcribed_processed_pseudogene:gene--protein_coding:CDS (+)--protein_coding:gene (-)	2
processed_pseudogene:gene--transcribed_processed_pseudogene:gene--protein_coding:intron	5
processed_pseudogene:gene--transcribed_processed_pseudogene:gene--protein_coding:intron--protein_coding:gene (-)	1
processed_pseudogene:gene--transcribed_processed_pseudogene:gene--protein_coding:gene (-)	4
processed_pseudogene:gene--misc_RNA:gene--piRNA:gene--lincRNA:gene--protein_coding:3'UTR (+)--protein_coding:CDS (+)--protein_coding:intron--processed_transcript:intron--protein_coding:gene (-)--protein_coding:downstream	1
processed_pseudogene:gene--misc_RNA:gene--piRNA:gene--lincRNA:gene--protein_coding:CDS (+)--protein_coding:intron--processed_transcript:intron--protein_coding:gene (-)	3
processed_pseudogene:gene--misc_RNA:gene--piRNA:gene--lincRNA:gene--protein_coding:intron	1
processed_pseudogene:gene--misc_RNA:gene--piRNA:gene--lincRNA:gene--protein_coding:intron--processed_transcript:intron--protein_coding:gene (-)--protein_coding:upstream--protein_coding:downstream	1
processed_pseudogene:gene--misc_RNA:gene--piRNA:gene--miRNA:gene--protein_coding:intron	1
processed_pseudogene:gene--misc_RNA:gene--piRNA:gene--protein_coding:CDS (+)--protein_coding:intron--protein_coding:gene (-)	1
processed_pseudogene:gene--misc_RNA:gene--piRNA:gene--protein_coding:CDS (+)--protein_coding:intron--protein_coding:gene (-)--protein_coding:upstream	1
processed_pseudogene:gene--misc_RNA:gene--piRNA:gene--protein_coding:intron	11
processed_pseudogene:gene--misc_RNA:gene--protein_coding:intron	3
processed_pseudogene:gene--misc_RNA:gene--protein_coding:intron--protein_coding:gene (-)	2
processed_pseudogene:gene--rRNA:gene--piRNA:gene--lincRNA:gene--protein_coding:3'UTR (+)--protein_coding:CDS (+)--protein_coding:intron--processed_transcript:intron--protein_coding:gene (-)--protein_coding:upstream--protein_coding:downstream	1
processed_pseudogene:gene--rRNA:gene--piRNA:gene--lincRNA:gene--protein_coding:3'UTR (+)--protein_coding:intron--protein_coding:gene (-)--protein_coding:downstream	1
processed_pseudogene:gene--rRNA:gene--piRNA:gene--lincRNA:gene--protein_coding:CDS (+)--protein_coding:intron--processed_transcript:intron--protein_coding:gene (-)--protein_coding:upstream--protein_coding:downstream	1
processed_pseudogene:gene--rRNA:gene--piRNA:gene--lincRNA:gene--protein_coding:intron--protein_coding:upstream	6
processed_pseudogene:gene--rRNA:gene--piRNA:gene--protein_coding:5'UTR (+)--protein_coding:intron--processed_transcript:intron--protein_coding:upstream	1
processed_pseudogene:gene--rRNA:gene--piRNA:gene--protein_coding:CDS (+)--protein_coding:intron--processed_transcript:intron--protein_coding:downstream	1
processed_pseudogene:gene--rRNA:gene--piRNA:gene--protein_coding:CDS (+)--protein_coding:intron--protein_coding:gene (-)--protein_coding:upstream--protein_coding:downstream	1
processed_pseudogene:gene--rRNA:gene--piRNA:gene--protein_coding:intron	123
processed_pseudogene:gene--rRNA:gene--piRNA:gene--protein_coding:intron--protein_coding:gene (-)--protein_coding:upstream	1
processed_pseudogene:gene--rRNA:gene--piRNA:gene--protein_coding:intron--protein_coding:gene (-)--protein_coding:upstream--protein_coding:downstream	4
processed_pseudogene:gene--piRNA:gene	11846
processed_pseudogene:gene--piRNA:gene--lincRNA:gene	8
processed_pseudogene:gene--piRNA:gene--lincRNA:gene--miRNA:gene--protein_coding:5'UTR (+)--protein_coding:CDS (+)--protein_coding:intron--processed_transcript:intron--protein_coding:gene (-)--protein_coding:upstream	1
processed_pseudogene:gene--piRNA:gene--lincRNA:gene--miRNA:gene--protein_coding:5'UTR (+)--protein_coding:intron--protein_coding:gene (-)--protein_coding:upstream--protein_coding:downstream	1
processed_pseudogene:gene--piRNA:gene--lincRNA:gene--miRNA:gene--protein_coding:intron--protein_coding:gene (-)	1
processed_pseudogene:gene--piRNA:gene--lincRNA:gene--protein_coding:3'UTR (+)--protein_coding:CDS (+)--protein_coding:intron--processed_transcript:intron--protein_coding:gene (-)--protein_coding:upstream	2
processed_pseudogene:gene--piRNA:gene--lincRNA:gene--protein_coding:3'UTR (+)--protein_coding:CDS (+)--protein_coding:intron--processed_transcript:intron--protein_coding:downstream--processed_transcript:downstream	1
processed_pseudogene:gene--piRNA:gene--lincRNA:gene--protein_coding:3'UTR (+)--protein_coding:CDS (+)--protein_coding:intron--processed_transcript:intron--processed_transcript:downstream	6
processed_pseudogene:gene--piRNA:gene--lincRNA:gene--protein_coding:3'UTR (+)--protein_coding:intron--protein_coding:gene (-)	2
processed_pseudogene:gene--piRNA:gene--lincRNA:gene--protein_coding:3'UTR (+)--protein_coding:intron--protein_coding:upstream	1
processed_pseudogene:gene--piRNA:gene--lincRNA:gene--protein_coding:5'UTR (+)--protein_coding:CDS (+)--protein_coding:intron--processed_transcript:intron--protein_coding:gene (-)	3
processed_pseudogene:gene--piRNA:gene--lincRNA:gene--protein_coding:5'UTR (+)--protein_coding:CDS (+)--protein_coding:intron--processed_transcript:intron--protein_coding:gene (-)--protein_coding:upstream	3
processed_pseudogene:gene--piRNA:gene--lincRNA:gene--protein_coding:5'UTR (+)--protein_coding:CDS (+)--protein_coding:intron--processed_transcript:intron--protein_coding:gene (-)--protein_coding:upstream--protein_coding:downstream	3
processed_pseudogene:gene--piRNA:gene--lincRNA:gene--protein_coding:5'UTR (+)--protein_coding:CDS (+)--protein_coding:intron--processed_transcript:intron--protein_coding:gene (-)--protein_coding:downstream	1
processed_pseudogene:gene--piRNA:gene--lincRNA:gene--protein_coding:5'UTR (+)--protein_coding:CDS (+)--protein_coding:intron--processed_transcript:intron--protein_coding:upstream--protein_coding:downstream	1
processed_pseudogene:gene--piRNA:gene--lincRNA:gene--protein_coding:5'UTR (+)--protein_coding:CDS (+)--protein_coding:intron--processed_transcript:intron--protein_coding:downstream	1
processed_pseudogene:gene--piRNA:gene--lincRNA:gene--protein_coding:5'UTR (+)--protein_coding:CDS (+)--protein_coding:intron--protein_coding:gene (-)--protein_coding:upstream	2
processed_pseudogene:gene--piRNA:gene--lincRNA:gene--protein_coding:5'UTR (+)--protein_coding:CDS (+)--protein_coding:intron--protein_coding:gene (-)--protein_coding:upstream--protein_coding:downstream	3
processed_pseudogene:gene--piRNA:gene--lincRNA:gene--protein_coding:5'UTR (+)--protein_coding:CDS (+)--protein_coding:intron--protein_coding:upstream--protein_coding:downstream	2
processed_pseudogene:gene--piRNA:gene--lincRNA:gene--protein_coding:5'UTR (+)--protein_coding:intron--processed_transcript:intron--protein_coding:upstream--protein_coding:downstream	1
processed_pseudogene:gene--piRNA:gene--lincRNA:gene--protein_coding:CDS (+)--protein_coding:intron	4
processed_pseudogene:gene--piRNA:gene--lincRNA:gene--protein_coding:CDS (+)--protein_coding:intron--processed_transcript:intron	4
processed_pseudogene:gene--piRNA:gene--lincRNA:gene--protein_coding:CDS (+)--protein_coding:intron--processed_transcript:intron--protein_coding:gene (-)	6
processed_pseudogene:gene--piRNA:gene--lincRNA:gene--protein_coding:CDS (+)--protein_coding:intron--processed_transcript:intron--protein_coding:gene (-)--protein_coding:upstream	2
processed_pseudogene:gene--piRNA:gene--lincRNA:gene--protein_coding:CDS (+)--protein_coding:intron--processed_transcript:intron--protein_coding:gene (-)--protein_coding:upstream--protein_coding:downstream	2
processed_pseudogene:gene--piRNA:gene--lincRNA:gene--protein_coding:CDS (+)--protein_coding:intron--processed_transcript:intron--protein_coding:gene (-)--protein_coding:downstream	1
processed_pseudogene:gene--piRNA:gene--lincRNA:gene--protein_coding:CDS (+)--protein_coding:intron--processed_transcript:intron--protein_coding:upstream	1
processed_pseudogene:gene--piRNA:gene--lincRNA:gene--protein_coding:CDS (+)--protein_coding:intron--processed_transcript:intron--protein_coding:upstream--protein_coding:downstream	2
processed_pseudogene:gene--piRNA:gene--lincRNA:gene--protein_coding:CDS (+)--protein_coding:intron--processed_transcript:intron--protein_coding:downstream	8
processed_pseudogene:gene--piRNA:gene--lincRNA:gene--protein_coding:CDS (+)--protein_coding:intron--protein_coding:gene (-)	5
processed_pseudogene:gene--piRNA:gene--lincRNA:gene--protein_coding:CDS (+)--protein_coding:intron--protein_coding:gene (-)--protein_coding:upstream	2
processed_pseudogene:gene--piRNA:gene--lincRNA:gene--protein_coding:CDS (+)--protein_coding:intron--protein_coding:gene (-)--protein_coding:upstream--protein_coding:downstream	2
processed_pseudogene:gene--piRNA:gene--lincRNA:gene--protein_coding:CDS (+)--protein_coding:intron--protein_coding:gene (-)--protein_coding:downstream	4
processed_pseudogene:gene--piRNA:gene--lincRNA:gene--protein_coding:CDS (+)--protein_coding:intron--protein_coding:upstream	2
processed_pseudogene:gene--piRNA:gene--lincRNA:gene--protein_coding:CDS (+)--protein_coding:intron--protein_coding:upstream--protein_coding:downstream	19
processed_pseudogene:gene--piRNA:gene--lincRNA:gene--protein_coding:CDS (+)--protein_coding:intron--protein_coding:downstream	2
processed_pseudogene:gene--piRNA:gene--lincRNA:gene--protein_coding:intron	34
processed_pseudogene:gene--piRNA:gene--lincRNA:gene--protein_coding:intron--processed_transcript:intron	2
processed_pseudogene:gene--piRNA:gene--lincRNA:gene--protein_coding:intron--processed_transcript:intron--protein_coding:gene (-)	2
processed_pseudogene:gene--piRNA:gene--lincRNA:gene--protein_coding:intron--processed_transcript:intron--protein_coding:gene (-)--protein_coding:upstream--protein_coding:downstream	1
processed_pseudogene:gene--piRNA:gene--lincRNA:gene--protein_coding:intron--processed_transcript:intron--protein_coding:gene (-)--protein_coding:downstream	2
processed_pseudogene:gene--piRNA:gene--lincRNA:gene--protein_coding:intron--processed_transcript:intron--protein_coding:upstream	6
processed_pseudogene:gene--piRNA:gene--lincRNA:gene--protein_coding:intron--processed_transcript:intron--protein_coding:upstream--protein_coding:downstream	5
processed_pseudogene:gene--piRNA:gene--lincRNA:gene--protein_coding:intron--processed_transcript:intron--protein_coding:upstream--processed_transcript:downstream	1
processed_pseudogene:gene--piRNA:gene--lincRNA:gene--protein_coding:intron--processed_transcript:intron--protein_coding:downstream	3
processed_pseudogene:gene--piRNA:gene--lincRNA:gene--protein_coding:intron--processed_transcript:intron--processed_transcript:upstream	1
processed_pseudogene:gene--piRNA:gene--lincRNA:gene--protein_coding:intron--protein_coding:gene (-)	6
processed_pseudogene:gene--piRNA:gene--lincRNA:gene--protein_coding:intron--protein_coding:gene (-)--protein_coding:upstream	6
processed_pseudogene:gene--piRNA:gene--lincRNA:gene--protein_coding:intron--protein_coding:gene (-)--protein_coding:upstream--protein_coding:downstream	2
processed_pseudogene:gene--piRNA:gene--lincRNA:gene--protein_coding:intron--protein_coding:gene (-)--protein_coding:downstream	1
processed_pseudogene:gene--piRNA:gene--lincRNA:gene--protein_coding:intron--protein_coding:upstream	6
processed_pseudogene:gene--piRNA:gene--lincRNA:gene--protein_coding:intron--protein_coding:upstream--protein_coding:downstream	2
processed_pseudogene:gene--piRNA:gene--lincRNA:gene--protein_coding:intron--protein_coding:downstream	1
processed_pseudogene:gene--piRNA:gene--lincRNA:gene--processed_transcript:intron	1
processed_pseudogene:gene--piRNA:gene--lincRNA:gene--protein_coding:gene (-)	1
processed_pseudogene:gene--piRNA:gene--snRNA:gene--protein_coding:5'UTR (+)--protein_coding:CDS (+)--protein_coding:intron--protein_coding:gene (-)--protein_coding:upstream	1
processed_pseudogene:gene--piRNA:gene--snRNA:gene--protein_coding:intron	1
processed_pseudogene:gene--piRNA:gene--snoRNA:gene--protein_coding:intron	1
processed_pseudogene:gene--piRNA:gene--miRNA:gene	15
processed_pseudogene:gene--piRNA:gene--miRNA:gene--protein_coding:5'UTR (+)--protein_coding:CDS (+)--protein_coding:intron--protein_coding:gene (-)--protein_coding:upstream--processed_transcript:upstream	1
processed_pseudogene:gene--piRNA:gene--miRNA:gene--protein_coding:5'UTR (+)--protein_coding:intron--protein_coding:gene (-)--protein_coding:upstream	1
processed_pseudogene:gene--piRNA:gene--miRNA:gene--protein_coding:CDS (+)--protein_coding:intron--protein_coding:downstream	1
processed_pseudogene:gene--piRNA:gene--miRNA:gene--protein_coding:intron	1
processed_pseudogene:gene--piRNA:gene--miRNA:gene--protein_coding:intron--processed_transcript:intron	1
processed_pseudogene:gene--piRNA:gene--miRNA:gene--protein_coding:intron--processed_transcript:intron--protein_coding:gene (-)--protein_coding:upstream	1
processed_pseudogene:gene--piRNA:gene--miRNA:gene--protein_coding:intron--processed_transcript:intron--protein_coding:upstream--protein_coding:downstream	2
processed_pseudogene:gene--piRNA:gene--miRNA:gene--protein_coding:intron--protein_coding:gene (-)--protein_coding:upstream	1
processed_pseudogene:gene--piRNA:gene--protein_coding:3'UTR (+)--protein_coding:5'UTR (+)--protein_coding:intron--protein_coding:upstream	1
processed_pseudogene:gene--piRNA:gene--protein_coding:3'UTR (+)--protein_coding:CDS (+)--protein_coding:intron	1
processed_pseudogene:gene--piRNA:gene--protein_coding:3'UTR (+)--protein_coding:CDS (+)--protein_coding:intron--processed_transcript:intron	1
processed_pseudogene:gene--piRNA:gene--protein_coding:3'UTR (+)--protein_coding:CDS (+)--protein_coding:intron--processed_transcript:intron--protein_coding:gene (-)--protein_coding:upstream--protein_coding:downstream	1
processed_pseudogene:gene--piRNA:gene--protein_coding:3'UTR (+)--protein_coding:CDS (+)--protein_coding:intron--processed_transcript:intron--protein_coding:upstream	2
processed_pseudogene:gene--piRNA:gene--protein_coding:3'UTR (+)--protein_coding:intron	1
processed_pseudogene:gene--piRNA:gene--protein_coding:3'UTR (+)--protein_coding:intron--processed_transcript:intron	1
processed_pseudogene:gene--piRNA:gene--protein_coding:3'UTR (+)--protein_coding:intron--processed_transcript:intron--protein_coding:upstream	1
processed_pseudogene:gene--piRNA:gene--protein_coding:3'UTR (+)--protein_coding:intron--protein_coding:upstream	1
processed_pseudogene:gene--piRNA:gene--protein_coding:3'UTR (+)--protein_coding:upstream	3
processed_pseudogene:gene--piRNA:gene--protein_coding:5'UTR (+)	1
processed_pseudogene:gene--piRNA:gene--protein_coding:5'UTR (+)--protein_coding:CDS (+)--protein_coding:intron--processed_transcript:intron--protein_coding:gene (-)	1
processed_pseudogene:gene--piRNA:gene--protein_coding:5'UTR (+)--protein_coding:CDS (+)--protein_coding:intron--processed_transcript:intron--protein_coding:gene (-)--protein_coding:upstream	1
processed_pseudogene:gene--piRNA:gene--protein_coding:5'UTR (+)--protein_coding:CDS (+)--protein_coding:intron--processed_transcript:intron--protein_coding:gene (-)--protein_coding:upstream--protein_coding:downstream	2
processed_pseudogene:gene--piRNA:gene--protein_coding:5'UTR (+)--protein_coding:CDS (+)--protein_coding:intron--processed_transcript:intron--protein_coding:gene (-)--protein_coding:upstream--processed_transcript:downstream	1
processed_pseudogene:gene--piRNA:gene--protein_coding:5'UTR (+)--protein_coding:CDS (+)--protein_coding:intron--processed_transcript:intron--protein_coding:gene (-)--protein_coding:downstream	2
processed_pseudogene:gene--piRNA:gene--protein_coding:5'UTR (+)--protein_coding:CDS (+)--protein_coding:intron--processed_transcript:intron--processed_transcript:upstream	1
processed_pseudogene:gene--piRNA:gene--protein_coding:5'UTR (+)--protein_coding:CDS (+)--protein_coding:intron--protein_coding:gene (-)	1
processed_pseudogene:gene--piRNA:gene--protein_coding:5'UTR (+)--protein_coding:CDS (+)--protein_coding:intron--protein_coding:gene (-)--protein_coding:upstream	29
processed_pseudogene:gene--piRNA:gene--protein_coding:5'UTR (+)--protein_coding:CDS (+)--protein_coding:intron--protein_coding:gene (-)--protein_coding:upstream--protein_coding:downstream	2
processed_pseudogene:gene--piRNA:gene--protein_coding:5'UTR (+)--protein_coding:CDS (+)--protein_coding:intron--protein_coding:upstream	1
processed_pseudogene:gene--piRNA:gene--protein_coding:5'UTR (+)--protein_coding:CDS (+)--protein_coding:intron--protein_coding:downstream	2
processed_pseudogene:gene--piRNA:gene--protein_coding:5'UTR (+)--protein_coding:intron	2
processed_pseudogene:gene--piRNA:gene--protein_coding:5'UTR (+)--protein_coding:intron--processed_transcript:intron	1
processed_pseudogene:gene--piRNA:gene--protein_coding:5'UTR (+)--protein_coding:intron--processed_transcript:intron--protein_coding:gene (-)	1
processed_pseudogene:gene--piRNA:gene--protein_coding:5'UTR (+)--protein_coding:intron--processed_transcript:intron--protein_coding:gene (-)--protein_coding:upstream--protein_coding:downstream	1
processed_pseudogene:gene--piRNA:gene--protein_coding:5'UTR (+)--protein_coding:intron--processed_transcript:intron--protein_coding:downstream	1
processed_pseudogene:gene--piRNA:gene--protein_coding:5'UTR (+)--protein_coding:intron--protein_coding:gene (-)	1
processed_pseudogene:gene--piRNA:gene--protein_coding:5'UTR (+)--protein_coding:intron--protein_coding:gene (-)--protein_coding:upstream--protein_coding:downstream	2
processed_pseudogene:gene--piRNA:gene--protein_coding:5'UTR (+)--protein_coding:intron--protein_coding:upstream	3
processed_pseudogene:gene--piRNA:gene--protein_coding:CDS (+)	16
processed_pseudogene:gene--piRNA:gene--protein_coding:CDS (+)--protein_coding:intron	136
processed_pseudogene:gene--piRNA:gene--protein_coding:CDS (+)--protein_coding:intron--processed_transcript:intron	7
processed_pseudogene:gene--piRNA:gene--protein_coding:CDS (+)--protein_coding:intron--processed_transcript:intron--protein_coding:gene (-)	5
processed_pseudogene:gene--piRNA:gene--protein_coding:CDS (+)--protein_coding:intron--processed_transcript:intron--protein_coding:gene (-)--protein_coding:upstream	2
processed_pseudogene:gene--piRNA:gene--protein_coding:CDS (+)--protein_coding:intron--processed_transcript:intron--protein_coding:gene (-)--protein_coding:upstream--protein_coding:downstream	2
processed_pseudogene:gene--piRNA:gene--protein_coding:CDS (+)--protein_coding:intron--processed_transcript:intron--protein_coding:gene (-)--protein_coding:upstream--protein_coding:downstream--processed_transcript:upstream	1
processed_pseudogene:gene--piRNA:gene--protein_coding:CDS (+)--protein_coding:intron--processed_transcript:intron--protein_coding:gene (-)--protein_coding:downstream	2
processed_pseudogene:gene--piRNA:gene--protein_coding:CDS (+)--protein_coding:intron--processed_transcript:intron--protein_coding:upstream	1
processed_pseudogene:gene--piRNA:gene--protein_coding:CDS (+)--protein_coding:intron--processed_transcript:intron--protein_coding:upstream--protein_coding:downstream	1
processed_pseudogene:gene--piRNA:gene--protein_coding:CDS (+)--protein_coding:intron--processed_transcript:intron--protein_coding:downstream	3
processed_pseudogene:gene--piRNA:gene--protein_coding:CDS (+)--protein_coding:intron--protein_coding:gene (-)	14
processed_pseudogene:gene--piRNA:gene--protein_coding:CDS (+)--protein_coding:intron--protein_coding:gene (-)--protein_coding:upstream	11
processed_pseudogene:gene--piRNA:gene--protein_coding:CDS (+)--protein_coding:intron--protein_coding:gene (-)--protein_coding:upstream--protein_coding:downstream	12
processed_pseudogene:gene--piRNA:gene--protein_coding:CDS (+)--protein_coding:intron--protein_coding:gene (-)--protein_coding:upstream--processed_transcript:upstream	1
processed_pseudogene:gene--piRNA:gene--protein_coding:CDS (+)--protein_coding:intron--protein_coding:gene (-)--protein_coding:downstream	1
processed_pseudogene:gene--piRNA:gene--protein_coding:CDS (+)--protein_coding:intron--protein_coding:upstream	16
processed_pseudogene:gene--piRNA:gene--protein_coding:CDS (+)--protein_coding:intron--protein_coding:upstream--processed_transcript:upstream	8
processed_pseudogene:gene--piRNA:gene--protein_coding:CDS (+)--protein_coding:intron--protein_coding:downstream	15
processed_pseudogene:gene--piRNA:gene--protein_coding:CDS (+)--protein_coding:gene (-)	2
processed_pseudogene:gene--piRNA:gene--protein_coding:CDS (+)--protein_coding:gene (-)--protein_coding:downstream	1
processed_pseudogene:gene--piRNA:gene--protein_coding:CDS (+)--protein_coding:downstream	1
processed_pseudogene:gene--piRNA:gene--protein_coding:intron	547
processed_pseudogene:gene--piRNA:gene--protein_coding:intron--processed_transcript:intron	48
processed_pseudogene:gene--piRNA:gene--protein_coding:intron--processed_transcript:intron--protein_coding:gene (-)	10
processed_pseudogene:gene--piRNA:gene--protein_coding:intron--processed_transcript:intron--protein_coding:gene (-)--protein_coding:upstream	3
processed_pseudogene:gene--piRNA:gene--protein_coding:intron--processed_transcript:intron--protein_coding:gene (-)--protein_coding:upstream--protein_coding:downstream	3
processed_pseudogene:gene--piRNA:gene--protein_coding:intron--processed_transcript:intron--protein_coding:gene (-)--protein_coding:downstream	7
processed_pseudogene:gene--piRNA:gene--protein_coding:intron--processed_transcript:intron--protein_coding:upstream	23
processed_pseudogene:gene--piRNA:gene--protein_coding:intron--processed_transcript:intron--protein_coding:upstream--protein_coding:downstream	207
processed_pseudogene:gene--piRNA:gene--protein_coding:intron--processed_transcript:intron--protein_coding:downstream	10
processed_pseudogene:gene--piRNA:gene--protein_coding:intron--protein_coding:gene (-)	41
processed_pseudogene:gene--piRNA:gene--protein_coding:intron--protein_coding:gene (-)--protein_coding:upstream	6
processed_pseudogene:gene--piRNA:gene--protein_coding:intron--protein_coding:gene (-)--protein_coding:upstream--protein_coding:downstream	5
processed_pseudogene:gene--piRNA:gene--protein_coding:intron--protein_coding:gene (-)--protein_coding:downstream	8
processed_pseudogene:gene--piRNA:gene--protein_coding:intron--protein_coding:upstream	330
processed_pseudogene:gene--piRNA:gene--protein_coding:intron--protein_coding:upstream--protein_coding:downstream	14
processed_pseudogene:gene--piRNA:gene--protein_coding:intron--protein_coding:downstream	46
processed_pseudogene:gene--piRNA:gene--processed_transcript:intron	5
processed_pseudogene:gene--piRNA:gene--protein_coding:gene (-)	12
processed_pseudogene:gene--piRNA:gene--protein_coding:gene (-)--protein_coding:upstream	1
processed_pseudogene:gene--piRNA:gene--protein_coding:upstream	109
processed_pseudogene:gene--piRNA:gene--protein_coding:downstream	6
processed_pseudogene:gene--lincRNA:gene	3
processed_pseudogene:gene--lincRNA:gene--protein_coding:CDS (+)--protein_coding:intron--processed_transcript:intron--protein_coding:gene (-)	2
processed_pseudogene:gene--lincRNA:gene--protein_coding:CDS (+)--protein_coding:intron--processed_transcript:intron--protein_coding:upstream	1
processed_pseudogene:gene--lincRNA:gene--protein_coding:intron	4
processed_pseudogene:gene--lincRNA:gene--protein_coding:intron--protein_coding:gene (-)	8
processed_pseudogene:gene--lincRNA:gene--protein_coding:intron--protein_coding:downstream	1
processed_pseudogene:gene--miRNA:gene	1
processed_pseudogene:gene--miRNA:gene--protein_coding:intron	1
processed_pseudogene:gene--miRNA:gene--protein_coding:intron--processed_transcript:intron	1
processed_pseudogene:gene--protein_coding:3'UTR (+)--protein_coding:intron	1
processed_pseudogene:gene--protein_coding:5'UTR (+)	1
processed_pseudogene:gene--protein_coding:5'UTR (+)--protein_coding:CDS (+)--protein_coding:intron--protein_coding:gene (-)	1
processed_pseudogene:gene--protein_coding:5'UTR (+)--protein_coding:CDS (+)--protein_coding:intron--protein_coding:gene (-)--protein_coding:upstream	1
processed_pseudogene:gene--protein_coding:CDS (+)	421
processed_pseudogene:gene--protein_coding:CDS (+)--protein_coding:intron	36
processed_pseudogene:gene--protein_coding:CDS (+)--protein_coding:intron--processed_transcript:intron	1
processed_pseudogene:gene--protein_coding:CDS (+)--protein_coding:intron--processed_transcript:intron--protein_coding:upstream	1
processed_pseudogene:gene--protein_coding:CDS (+)--protein_coding:intron--protein_coding:gene (-)	4
processed_pseudogene:gene--protein_coding:CDS (+)--protein_coding:intron--protein_coding:gene (-)--protein_coding:upstream	1
processed_pseudogene:gene--protein_coding:CDS (+)--protein_coding:intron--protein_coding:gene (-)--protein_coding:downstream	1
processed_pseudogene:gene--protein_coding:CDS (+)--protein_coding:intron--protein_coding:downstream	3
processed_pseudogene:gene--protein_coding:CDS (+)--protein_coding:gene (-)	11
processed_pseudogene:gene--protein_coding:intron	148
processed_pseudogene:gene--protein_coding:intron--processed_transcript:intron	11
processed_pseudogene:gene--protein_coding:intron--processed_transcript:intron--protein_coding:gene (-)	1
processed_pseudogene:gene--protein_coding:intron--processed_transcript:intron--protein_coding:upstream	1
processed_pseudogene:gene--protein_coding:intron--processed_transcript:intron--protein_coding:downstream	1
processed_pseudogene:gene--protein_coding:intron--protein_coding:gene (-)	16
processed_pseudogene:gene--protein_coding:intron--protein_coding:gene (-)--protein_coding:upstream	2
processed_pseudogene:gene--protein_coding:intron--protein_coding:upstream	5
processed_pseudogene:gene--protein_coding:intron--protein_coding:upstream--protein_coding:downstream	2
processed_pseudogene:gene--protein_coding:intron--protein_coding:downstream	14
processed_pseudogene:gene--processed_transcript:intron	1
processed_pseudogene:gene--protein_coding:gene (-)	137
processed_pseudogene:gene--protein_coding:upstream	17
processed_pseudogene:gene--protein_coding:downstream	61
transcribed_processed_pseudogene:gene	109
transcribed_processed_pseudogene:gene--misc_RNA:gene--piRNA:gene--protein_coding:5'UTR (+)--protein_coding:CDS (+)--protein_coding:intron	1
transcribed_processed_pseudogene:gene--misc_RNA:gene--piRNA:gene--protein_coding:CDS (+)--protein_coding:intron	1
transcribed_processed_pseudogene:gene--rRNA:gene--piRNA:gene--protein_coding:intron	1
transcribed_processed_pseudogene:gene--piRNA:gene	324
transcribed_processed_pseudogene:gene--piRNA:gene--lincRNA:gene--protein_coding:5'UTR (+)--protein_coding:CDS (+)--protein_coding:intron--processed_transcript:intron--protein_coding:gene (-)--protein_coding:upstream	7
transcribed_processed_pseudogene:gene--piRNA:gene--lincRNA:gene--protein_coding:5'UTR (+)--protein_coding:CDS (+)--protein_coding:intron--protein_coding:gene (-)--protein_coding:upstream--protein_coding:downstream	1
transcribed_processed_pseudogene:gene--piRNA:gene--lincRNA:gene--protein_coding:CDS (+)--protein_coding:intron--protein_coding:gene (-)	1
transcribed_processed_pseudogene:gene--piRNA:gene--lincRNA:gene--protein_coding:CDS (+)--protein_coding:intron--protein_coding:downstream	1
transcribed_processed_pseudogene:gene--piRNA:gene--lincRNA:gene--protein_coding:intron	3
transcribed_processed_pseudogene:gene--piRNA:gene--lincRNA:gene--protein_coding:intron--processed_transcript:intron	2
transcribed_processed_pseudogene:gene--piRNA:gene--lincRNA:gene--protein_coding:intron--protein_coding:gene (-)	3
transcribed_processed_pseudogene:gene--piRNA:gene--lincRNA:gene--protein_coding:intron--protein_coding:downstream	4
transcribed_processed_pseudogene:gene--piRNA:gene--miRNA:gene--protein_coding:5'UTR (+)--protein_coding:CDS (+)--protein_coding:intron--protein_coding:gene (-)	1
transcribed_processed_pseudogene:gene--piRNA:gene--protein_coding:5'UTR (+)--protein_coding:CDS (+)--protein_coding:intron--protein_coding:upstream	2
transcribed_processed_pseudogene:gene--piRNA:gene--protein_coding:CDS (+)	1
transcribed_processed_pseudogene:gene--piRNA:gene--protein_coding:CDS (+)--protein_coding:intron	1
transcribed_processed_pseudogene:gene--piRNA:gene--protein_coding:CDS (+)--protein_coding:intron--processed_transcript:intron	2
transcribed_processed_pseudogene:gene--piRNA:gene--protein_coding:CDS (+)--protein_coding:intron--protein_coding:gene (-)	2
transcribed_processed_pseudogene:gene--piRNA:gene--protein_coding:CDS (+)--protein_coding:intron--protein_coding:gene (-)--protein_coding:upstream--protein_coding:downstream	2
transcribed_processed_pseudogene:gene--piRNA:gene--protein_coding:CDS (+)--protein_coding:intron--protein_coding:upstream	2
transcribed_processed_pseudogene:gene--piRNA:gene--protein_coding:CDS (+)--protein_coding:gene (-)	1
transcribed_processed_pseudogene:gene--piRNA:gene--protein_coding:intron	30
transcribed_processed_pseudogene:gene--piRNA:gene--protein_coding:intron--processed_transcript:intron	7
transcribed_processed_pseudogene:gene--piRNA:gene--protein_coding:intron--processed_transcript:intron--protein_coding:gene (-)	3
transcribed_processed_pseudogene:gene--piRNA:gene--protein_coding:intron--processed_transcript:intron--protein_coding:upstream--protein_coding:downstream	1
transcribed_processed_pseudogene:gene--piRNA:gene--protein_coding:intron--processed_transcript:intron--protein_coding:downstream	1
transcribed_processed_pseudogene:gene--piRNA:gene--protein_coding:intron--protein_coding:gene (-)	4
transcribed_processed_pseudogene:gene--piRNA:gene--protein_coding:intron--protein_coding:gene (-)--protein_coding:upstream	4
transcribed_processed_pseudogene:gene--piRNA:gene--protein_coding:intron--protein_coding:upstream	14
transcribed_processed_pseudogene:gene--piRNA:gene--protein_coding:intron--protein_coding:downstream	1
transcribed_processed_pseudogene:gene--piRNA:gene--protein_coding:gene (-)	1
transcribed_processed_pseudogene:gene--lincRNA:gene--protein_coding:CDS (+)--protein_coding:intron	1
transcribed_processed_pseudogene:gene--lincRNA:gene--protein_coding:intron--processed_transcript:intron	2
transcribed_processed_pseudogene:gene--protein_coding:5'UTR (+)--protein_coding:CDS (+)--protein_coding:intron--protein_coding:gene (-)--protein_coding:upstream	1
transcribed_processed_pseudogene:gene--protein_coding:CDS (+)	22
transcribed_processed_pseudogene:gene--protein_coding:CDS (+)--protein_coding:intron	2
transcribed_processed_pseudogene:gene--protein_coding:intron	12
transcribed_processed_pseudogene:gene--protein_coding:intron--processed_transcript:intron--protein_coding:gene (-)	1
transcribed_processed_pseudogene:gene--protein_coding:intron--protein_coding:upstream	2
transcribed_processed_pseudogene:gene--protein_coding:gene (-)	6
misc_RNA:gene	741089
misc_RNA:gene--piRNA:gene	182162
misc_RNA:gene--piRNA:gene--lincRNA:gene--protein_coding:3'UTR (+)--protein_coding:5'UTR (+)--protein_coding:intron--processed_transcript:intron--protein_coding:gene (-)--protein_coding:upstream--protein_coding:downstream	1
misc_RNA:gene--piRNA:gene--lincRNA:gene--protein_coding:CDS (+)--protein_coding:intron	3
misc_RNA:gene--piRNA:gene--lincRNA:gene--protein_coding:CDS (+)--protein_coding:intron--processed_transcript:intron--protein_coding:gene (-)--protein_coding:upstream--protein_coding:downstream	2
misc_RNA:gene--piRNA:gene--lincRNA:gene--protein_coding:CDS (+)--protein_coding:intron--processed_transcript:intron--protein_coding:upstream--protein_coding:downstream	1
misc_RNA:gene--piRNA:gene--lincRNA:gene--protein_coding:intron	9
misc_RNA:gene--piRNA:gene--lincRNA:gene--protein_coding:intron--processed_transcript:intron	1
misc_RNA:gene--piRNA:gene--lincRNA:gene--protein_coding:intron--processed_transcript:intron--protein_coding:gene (-)	1
misc_RNA:gene--piRNA:gene--lincRNA:gene--protein_coding:intron--processed_transcript:intron--protein_coding:gene (-)--protein_coding:upstream	1
misc_RNA:gene--piRNA:gene--lincRNA:gene--protein_coding:intron--processed_transcript:intron--protein_coding:upstream	1
misc_RNA:gene--piRNA:gene--lincRNA:gene--protein_coding:intron--protein_coding:gene (-)	1
misc_RNA:gene--piRNA:gene--lincRNA:gene--protein_coding:intron--protein_coding:upstream--protein_coding:downstream	2
misc_RNA:gene--piRNA:gene--miRNA:gene	3
misc_RNA:gene--piRNA:gene--miRNA:gene--protein_coding:intron	10
misc_RNA:gene--piRNA:gene--protein_coding:3'UTR (+)--protein_coding:intron	3
misc_RNA:gene--piRNA:gene--protein_coding:5'UTR (+)	1
misc_RNA:gene--piRNA:gene--protein_coding:5'UTR (+)--protein_coding:CDS (+)--protein_coding:intron--processed_transcript:intron--protein_coding:gene (-)	1
misc_RNA:gene--piRNA:gene--protein_coding:5'UTR (+)--protein_coding:CDS (+)--protein_coding:intron--protein_coding:gene (-)--protein_coding:upstream	1
misc_RNA:gene--piRNA:gene--protein_coding:5'UTR (+)--protein_coding:intron--processed_transcript:intron--protein_coding:upstream	1
misc_RNA:gene--piRNA:gene--protein_coding:5'UTR (+)--protein_coding:intron--protein_coding:gene (-)--processed_transcript:downstream	1
misc_RNA:gene--piRNA:gene--protein_coding:CDS (+)--protein_coding:intron	19
misc_RNA:gene--piRNA:gene--protein_coding:CDS (+)--protein_coding:intron--processed_transcript:intron--protein_coding:gene (-)--protein_coding:upstream	1
misc_RNA:gene--piRNA:gene--protein_coding:CDS (+)--protein_coding:intron--processed_transcript:intron--protein_coding:gene (-)--protein_coding:downstream	2
misc_RNA:gene--piRNA:gene--protein_coding:CDS (+)--protein_coding:intron--processed_transcript:intron--protein_coding:upstream--protein_coding:downstream	1
misc_RNA:gene--piRNA:gene--protein_coding:CDS (+)--protein_coding:intron--processed_transcript:intron--protein_coding:downstream	1
misc_RNA:gene--piRNA:gene--protein_coding:CDS (+)--protein_coding:intron--protein_coding:gene (-)	1
misc_RNA:gene--piRNA:gene--protein_coding:CDS (+)--protein_coding:intron--protein_coding:gene (-)--protein_coding:upstream--protein_coding:downstream	1
misc_RNA:gene--piRNA:gene--protein_coding:CDS (+)--protein_coding:intron--protein_coding:gene (-)--protein_coding:downstream	11
misc_RNA:gene--piRNA:gene--protein_coding:CDS (+)--protein_coding:intron--protein_coding:downstream	1
misc_RNA:gene--piRNA:gene--protein_coding:intron	32564
misc_RNA:gene--piRNA:gene--protein_coding:intron--processed_transcript:intron	15
misc_RNA:gene--piRNA:gene--protein_coding:intron--processed_transcript:intron--protein_coding:gene (-)	1
misc_RNA:gene--piRNA:gene--protein_coding:intron--processed_transcript:intron--protein_coding:gene (-)--protein_coding:upstream--protein_coding:downstream	2
misc_RNA:gene--piRNA:gene--protein_coding:intron--processed_transcript:intron--protein_coding:upstream	1
misc_RNA:gene--piRNA:gene--protein_coding:intron--processed_transcript:intron--protein_coding:upstream--protein_coding:downstream	3
misc_RNA:gene--piRNA:gene--protein_coding:intron--processed_transcript:intron--protein_coding:downstream	3
misc_RNA:gene--piRNA:gene--protein_coding:intron--protein_coding:gene (-)	125
misc_RNA:gene--piRNA:gene--protein_coding:intron--protein_coding:gene (-)--protein_coding:upstream	5
misc_RNA:gene--piRNA:gene--protein_coding:intron--protein_coding:gene (-)--processed_transcript:downstream	5
misc_RNA:gene--piRNA:gene--protein_coding:intron--protein_coding:upstream	46
misc_RNA:gene--piRNA:gene--protein_coding:intron--protein_coding:upstream--protein_coding:downstream	5
misc_RNA:gene--piRNA:gene--protein_coding:intron--protein_coding:downstream	37
misc_RNA:gene--piRNA:gene--processed_transcript:intron	1
misc_RNA:gene--piRNA:gene--protein_coding:gene (-)	15
misc_RNA:gene--piRNA:gene--protein_coding:downstream	1
misc_RNA:gene--lincRNA:gene--protein_coding:intron	1
misc_RNA:gene--miRNA:gene--protein_coding:intron	3
misc_RNA:gene--protein_coding:3'UTR (+)--protein_coding:intron	1
misc_RNA:gene--protein_coding:5'UTR (+)--protein_coding:intron--protein_coding:gene (-)	1
misc_RNA:gene--protein_coding:CDS (+)	2
misc_RNA:gene--protein_coding:CDS (+)--protein_coding:intron	2
misc_RNA:gene--protein_coding:intron	1638
misc_RNA:gene--protein_coding:intron--processed_transcript:intron	2
misc_RNA:gene--protein_coding:intron--processed_transcript:intron--protein_coding:downstream	2
misc_RNA:gene--protein_coding:intron--protein_coding:gene (-)	5
misc_RNA:gene--protein_coding:intron--protein_coding:gene (-)--protein_coding:upstream	1
misc_RNA:gene--protein_coding:intron--protein_coding:upstream	1
misc_RNA:gene--protein_coding:intron--protein_coding:downstream	2
misc_RNA:gene--protein_coding:gene (-)	12
misc_RNA:gene--protein_coding:gene (-)--protein_coding:downstream	2
misc_RNA:gene--protein_coding:downstream	6
rRNA:gene	100984
rRNA:gene--piRNA:gene	38224
rRNA:gene--piRNA:gene--lincRNA:gene--protein_coding:3'UTR (+)--protein_coding:CDS (+)--protein_coding:intron--processed_transcript:intron--protein_coding:gene (-)--protein_coding:upstream--protein_coding:downstream	1
rRNA:gene--piRNA:gene--lincRNA:gene--protein_coding:CDS (+)--protein_coding:intron--processed_transcript:intron--protein_coding:upstream	1
rRNA:gene--piRNA:gene--lincRNA:gene--protein_coding:intron	12
rRNA:gene--piRNA:gene--lincRNA:gene--protein_coding:intron--processed_transcript:intron	3
rRNA:gene--piRNA:gene--lincRNA:gene--protein_coding:intron--protein_coding:gene (-)	5
rRNA:gene--piRNA:gene--lincRNA:gene--protein_coding:intron--protein_coding:upstream	1
rRNA:gene--piRNA:gene--lincRNA:gene--protein_coding:intron--protein_coding:upstream--protein_coding:downstream	11
rRNA:gene--piRNA:gene--lincRNA:gene--protein_coding:intron--protein_coding:downstream	1
rRNA:gene--piRNA:gene--protein_coding:3'UTR (+)--protein_coding:CDS (+)--protein_coding:intron--protein_coding:downstream	25
rRNA:gene--piRNA:gene--protein_coding:3'UTR (+)--protein_coding:intron	1
rRNA:gene--piRNA:gene--protein_coding:3'UTR (+)--protein_coding:intron--protein_coding:gene (-)	1
rRNA:gene--piRNA:gene--protein_coding:3'UTR (+)--protein_coding:intron--protein_coding:gene (-)--protein_coding:downstream	368
rRNA:gene--piRNA:gene--protein_coding:5'UTR (+)--protein_coding:CDS (+)--protein_coding:intron--protein_coding:gene (-)--protein_coding:upstream	1
rRNA:gene--piRNA:gene--protein_coding:5'UTR (+)--protein_coding:intron--protein_coding:gene (-)--protein_coding:upstream--protein_coding:downstream	1
rRNA:gene--piRNA:gene--protein_coding:5'UTR (+)--protein_coding:intron--protein_coding:upstream	2
rRNA:gene--piRNA:gene--protein_coding:CDS (+)	5
rRNA:gene--piRNA:gene--protein_coding:CDS (+)--protein_coding:intron	12
rRNA:gene--piRNA:gene--protein_coding:CDS (+)--protein_coding:intron--processed_transcript:intron--protein_coding:gene (-)--protein_coding:downstream	1
rRNA:gene--piRNA:gene--protein_coding:CDS (+)--protein_coding:intron--processed_transcript:intron--protein_coding:upstream	1
rRNA:gene--piRNA:gene--protein_coding:CDS (+)--protein_coding:intron--protein_coding:gene (-)	1
rRNA:gene--piRNA:gene--protein_coding:CDS (+)--protein_coding:intron--protein_coding:gene (-)--protein_coding:upstream	1
rRNA:gene--piRNA:gene--protein_coding:CDS (+)--protein_coding:intron--protein_coding:upstream	1
rRNA:gene--piRNA:gene--protein_coding:intron	1082
rRNA:gene--piRNA:gene--protein_coding:intron--processed_transcript:intron	6
rRNA:gene--piRNA:gene--protein_coding:intron--processed_transcript:intron--protein_coding:downstream	2
rRNA:gene--piRNA:gene--protein_coding:intron--protein_coding:gene (-)	26
rRNA:gene--piRNA:gene--protein_coding:intron--protein_coding:gene (-)--protein_coding:upstream	8
rRNA:gene--piRNA:gene--protein_coding:intron--protein_coding:gene (-)--protein_coding:downstream	1
rRNA:gene--piRNA:gene--protein_coding:intron--protein_coding:gene (-)--processed_transcript:downstream	1
rRNA:gene--piRNA:gene--protein_coding:intron--protein_coding:upstream	83
rRNA:gene--piRNA:gene--protein_coding:intron--protein_coding:downstream	24
rRNA:gene--piRNA:gene--protein_coding:intron--protein_coding:downstream--processed_transcript:downstream	1
rRNA:gene--piRNA:gene--protein_coding:intron--processed_transcript:downstream	10
rRNA:gene--piRNA:gene--processed_transcript:intron	7
rRNA:gene--piRNA:gene--protein_coding:gene (-)	1
rRNA:gene--piRNA:gene--protein_coding:upstream	1
rRNA:gene--piRNA:gene--protein_coding:downstream	29
rRNA:gene--lincRNA:gene--protein_coding:intron	4
rRNA:gene--protein_coding:3'UTR (+)--protein_coding:intron	1
rRNA:gene--protein_coding:5'UTR (+)--protein_coding:CDS (+)--protein_coding:intron--protein_coding:gene (-)--protein_coding:upstream	1
rRNA:gene--protein_coding:5'UTR (+)--protein_coding:intron--protein_coding:gene (-)	1
rRNA:gene--protein_coding:CDS (+)--protein_coding:intron	1
rRNA:gene--protein_coding:CDS (+)--protein_coding:intron--protein_coding:upstream	1
rRNA:gene--protein_coding:CDS (+)--protein_coding:downstream	1
rRNA:gene--protein_coding:intron	99
rRNA:gene--protein_coding:intron--processed_transcript:intron--protein_coding:downstream	5
rRNA:gene--protein_coding:intron--protein_coding:gene (-)	2
rRNA:gene--processed_transcript:intron--protein_coding:upstream	1
rRNA:gene--protein_coding:gene (-)	1
rRNA:gene--protein_coding:gene (-)--protein_coding:upstream	1
rRNA:gene--protein_coding:upstream	1
rRNA:gene--protein_coding:downstream	2
piRNA:gene	12366054
piRNA:gene--lincRNA:gene	24082
piRNA:gene--lincRNA:gene--snRNA:gene	4
piRNA:gene--lincRNA:gene--snRNA:gene--protein_coding:intron	36
piRNA:gene--lincRNA:gene--snRNA:gene--protein_coding:intron--processed_transcript:intron	3
piRNA:gene--lincRNA:gene--snRNA:gene--protein_coding:intron--processed_transcript:intron--protein_coding:downstream	1
piRNA:gene--lincRNA:gene--snRNA:gene--protein_coding:intron--protein_coding:downstream	2
piRNA:gene--lincRNA:gene--snoRNA:gene	1
piRNA:gene--lincRNA:gene--snoRNA:gene--protein_coding:intron--processed_transcript:intron	3
piRNA:gene--lincRNA:gene--snoRNA:gene--protein_coding:intron--protein_coding:gene (-)	2
piRNA:gene--lincRNA:gene--miRNA:gene	1
piRNA:gene--lincRNA:gene--miRNA:gene--protein_coding:3'UTR (+)--protein_coding:5'UTR (+)--protein_coding:CDS (+)--protein_coding:intron--processed_transcript:intron--protein_coding:gene (-)--protein_coding:upstream--protein_coding:downstream	1
piRNA:gene--lincRNA:gene--miRNA:gene--protein_coding:3'UTR (+)--protein_coding:CDS (+)--protein_coding:intron--processed_transcript:intron--protein_coding:gene (-)--protein_coding:upstream	1
piRNA:gene--lincRNA:gene--miRNA:gene--protein_coding:3'UTR (+)--protein_coding:intron--protein_coding:gene (-)--protein_coding:upstream	12
piRNA:gene--lincRNA:gene--miRNA:gene--protein_coding:5'UTR (+)--protein_coding:CDS (+)--protein_coding:intron--protein_coding:gene (-)--protein_coding:upstream--protein_coding:downstream	1
piRNA:gene--lincRNA:gene--miRNA:gene--protein_coding:CDS (+)--protein_coding:intron	25
piRNA:gene--lincRNA:gene--miRNA:gene--protein_coding:CDS (+)--protein_coding:intron--processed_transcript:intron--protein_coding:gene (-)	1
piRNA:gene--lincRNA:gene--miRNA:gene--protein_coding:CDS (+)--protein_coding:intron--protein_coding:gene (-)--protein_coding:upstream	1
piRNA:gene--lincRNA:gene--miRNA:gene--protein_coding:CDS (+)--protein_coding:intron--protein_coding:gene (-)--protein_coding:upstream--protein_coding:downstream	1
piRNA:gene--lincRNA:gene--miRNA:gene--protein_coding:CDS (+)--protein_coding:intron--protein_coding:upstream	1
piRNA:gene--lincRNA:gene--miRNA:gene--protein_coding:intron	85
piRNA:gene--lincRNA:gene--miRNA:gene--protein_coding:intron--processed_transcript:intron	3
piRNA:gene--lincRNA:gene--miRNA:gene--protein_coding:intron--processed_transcript:intron--protein_coding:gene (-)	1
piRNA:gene--lincRNA:gene--miRNA:gene--protein_coding:intron--processed_transcript:intron--protein_coding:downstream	50
piRNA:gene--lincRNA:gene--miRNA:gene--protein_coding:intron--protein_coding:gene (-)	1
piRNA:gene--lincRNA:gene--miRNA:gene--protein_coding:intron--protein_coding:upstream	3
piRNA:gene--lincRNA:gene--miRNA:gene--protein_coding:intron--protein_coding:downstream	10
piRNA:gene--lincRNA:gene--miRNA:gene--protein_coding:gene (-)	1
piRNA:gene--lincRNA:gene--protein_coding:3'UTR (+)--protein_coding:5'UTR (+)--protein_coding:CDS (+)--protein_coding:intron--processed_transcript:intron--protein_coding:gene (-)--protein_coding:upstream	1
piRNA:gene--lincRNA:gene--protein_coding:3'UTR (+)--protein_coding:5'UTR (+)--protein_coding:intron--processed_transcript:intron--protein_coding:gene (-)	1
piRNA:gene--lincRNA:gene--protein_coding:3'UTR (+)--protein_coding:CDS (+)--protein_coding:intron--processed_transcript:intron--protein_coding:upstream	1
piRNA:gene--lincRNA:gene--protein_coding:3'UTR (+)--protein_coding:intron	7
piRNA:gene--lincRNA:gene--protein_coding:3'UTR (+)--protein_coding:intron--processed_transcript:intron	7
piRNA:gene--lincRNA:gene--protein_coding:3'UTR (+)--protein_coding:intron--processed_transcript:intron--protein_coding:gene (-)	3
piRNA:gene--lincRNA:gene--protein_coding:3'UTR (+)--protein_coding:intron--processed_transcript:intron--protein_coding:gene (-)--protein_coding:upstream--protein_coding:downstream	1
piRNA:gene--lincRNA:gene--protein_coding:3'UTR (+)--protein_coding:intron--processed_transcript:intron--protein_coding:gene (-)--protein_coding:downstream	1
piRNA:gene--lincRNA:gene--protein_coding:3'UTR (+)--protein_coding:intron--processed_transcript:intron--protein_coding:upstream	1
piRNA:gene--lincRNA:gene--protein_coding:3'UTR (+)--protein_coding:intron--processed_transcript:intron--protein_coding:downstream	1
piRNA:gene--lincRNA:gene--protein_coding:3'UTR (+)--protein_coding:intron--protein_coding:gene (-)--protein_coding:upstream	2
piRNA:gene--lincRNA:gene--protein_coding:3'UTR (+)--protein_coding:intron--protein_coding:upstream	1
piRNA:gene--lincRNA:gene--protein_coding:3'UTR (+)--protein_coding:intron--protein_coding:downstream	3
piRNA:gene--lincRNA:gene--protein_coding:5'UTR (+)--protein_coding:CDS (+)--protein_coding:intron--processed_transcript:intron	1
piRNA:gene--lincRNA:gene--protein_coding:5'UTR (+)--protein_coding:CDS (+)--protein_coding:intron--processed_transcript:intron--protein_coding:gene (-)--protein_coding:upstream	7
piRNA:gene--lincRNA:gene--protein_coding:5'UTR (+)--protein_coding:CDS (+)--protein_coding:intron--processed_transcript:intron--protein_coding:gene (-)--protein_coding:upstream--protein_coding:downstream	3
piRNA:gene--lincRNA:gene--protein_coding:5'UTR (+)--protein_coding:CDS (+)--protein_coding:intron--processed_transcript:intron--protein_coding:gene (-)--protein_coding:upstream--protein_coding:downstream--processed_transcript:upstream	1
piRNA:gene--lincRNA:gene--protein_coding:5'UTR (+)--protein_coding:CDS (+)--protein_coding:intron--protein_coding:gene (-)	2
piRNA:gene--lincRNA:gene--protein_coding:5'UTR (+)--protein_coding:CDS (+)--protein_coding:intron--protein_coding:gene (-)--protein_coding:upstream	22
piRNA:gene--lincRNA:gene--protein_coding:5'UTR (+)--protein_coding:CDS (+)--protein_coding:intron--protein_coding:gene (-)--protein_coding:downstream	1
piRNA:gene--lincRNA:gene--protein_coding:5'UTR (+)--protein_coding:CDS (+)--protein_coding:intron--protein_coding:upstream	1
piRNA:gene--lincRNA:gene--protein_coding:5'UTR (+)--protein_coding:intron	5
piRNA:gene--lincRNA:gene--protein_coding:5'UTR (+)--protein_coding:intron--processed_transcript:intron--protein_coding:gene (-)	6
piRNA:gene--lincRNA:gene--protein_coding:5'UTR (+)--protein_coding:intron--processed_transcript:intron--protein_coding:gene (-)--protein_coding:upstream	1
piRNA:gene--lincRNA:gene--protein_coding:5'UTR (+)--protein_coding:intron--protein_coding:gene (-)	1
piRNA:gene--lincRNA:gene--protein_coding:5'UTR (+)--protein_coding:intron--protein_coding:gene (-)--protein_coding:upstream	4
piRNA:gene--lincRNA:gene--protein_coding:5'UTR (+)--protein_coding:intron--protein_coding:downstream	1
piRNA:gene--lincRNA:gene--protein_coding:CDS (+)	1
piRNA:gene--lincRNA:gene--protein_coding:CDS (+)--protein_coding:intron	49
piRNA:gene--lincRNA:gene--protein_coding:CDS (+)--protein_coding:intron--processed_transcript:intron	8
piRNA:gene--lincRNA:gene--protein_coding:CDS (+)--protein_coding:intron--processed_transcript:intron--protein_coding:gene (-)	5
piRNA:gene--lincRNA:gene--protein_coding:CDS (+)--protein_coding:intron--processed_transcript:intron--protein_coding:gene (-)--protein_coding:upstream	5
piRNA:gene--lincRNA:gene--protein_coding:CDS (+)--protein_coding:intron--processed_transcript:intron--protein_coding:gene (-)--protein_coding:upstream--protein_coding:downstream	9
piRNA:gene--lincRNA:gene--protein_coding:CDS (+)--protein_coding:intron--processed_transcript:intron--protein_coding:gene (-)--protein_coding:downstream	6
piRNA:gene--lincRNA:gene--protein_coding:CDS (+)--protein_coding:intron--processed_transcript:intron--protein_coding:upstream	12
piRNA:gene--lincRNA:gene--protein_coding:CDS (+)--protein_coding:intron--processed_transcript:intron--protein_coding:upstream--protein_coding:downstream	2
piRNA:gene--lincRNA:gene--protein_coding:CDS (+)--protein_coding:intron--processed_transcript:intron--protein_coding:downstream	4
piRNA:gene--lincRNA:gene--protein_coding:CDS (+)--protein_coding:intron--protein_coding:gene (-)	15
piRNA:gene--lincRNA:gene--protein_coding:CDS (+)--protein_coding:intron--protein_coding:gene (-)--protein_coding:upstream	12
piRNA:gene--lincRNA:gene--protein_coding:CDS (+)--protein_coding:intron--protein_coding:gene (-)--protein_coding:upstream--protein_coding:downstream	12
piRNA:gene--lincRNA:gene--protein_coding:CDS (+)--protein_coding:intron--protein_coding:gene (-)--protein_coding:downstream	7
piRNA:gene--lincRNA:gene--protein_coding:CDS (+)--protein_coding:intron--protein_coding:upstream	10
piRNA:gene--lincRNA:gene--protein_coding:CDS (+)--protein_coding:intron--protein_coding:downstream	14
piRNA:gene--lincRNA:gene--protein_coding:CDS (+)--protein_coding:upstream	1
piRNA:gene--lincRNA:gene--protein_coding:intron	2247
piRNA:gene--lincRNA:gene--protein_coding:intron--processed_transcript:intron	160
piRNA:gene--lincRNA:gene--protein_coding:intron--processed_transcript:intron--protein_coding:gene (-)	12
piRNA:gene--lincRNA:gene--protein_coding:intron--processed_transcript:intron--protein_coding:gene (-)--protein_coding:upstream	8
piRNA:gene--lincRNA:gene--protein_coding:intron--processed_transcript:intron--protein_coding:gene (-)--protein_coding:upstream--protein_coding:downstream	8
piRNA:gene--lincRNA:gene--protein_coding:intron--processed_transcript:intron--protein_coding:gene (-)--protein_coding:downstream	6
piRNA:gene--lincRNA:gene--protein_coding:intron--processed_transcript:intron--protein_coding:upstream	13
piRNA:gene--lincRNA:gene--protein_coding:intron--processed_transcript:intron--protein_coding:upstream--protein_coding:downstream	39
piRNA:gene--lincRNA:gene--protein_coding:intron--processed_transcript:intron--protein_coding:downstream	70
piRNA:gene--lincRNA:gene--protein_coding:intron--processed_transcript:intron--processed_transcript:upstream	1
piRNA:gene--lincRNA:gene--protein_coding:intron--protein_coding:gene (-)	269
piRNA:gene--lincRNA:gene--protein_coding:intron--protein_coding:gene (-)--protein_coding:upstream	15
piRNA:gene--lincRNA:gene--protein_coding:intron--protein_coding:gene (-)--protein_coding:upstream--protein_coding:downstream	7
piRNA:gene--lincRNA:gene--protein_coding:intron--protein_coding:gene (-)--protein_coding:downstream	16
piRNA:gene--lincRNA:gene--protein_coding:intron--protein_coding:gene (-)--protein_coding:downstream--processed_transcript:upstream	1
piRNA:gene--lincRNA:gene--protein_coding:intron--protein_coding:gene (-)--processed_transcript:downstream	1
piRNA:gene--lincRNA:gene--protein_coding:intron--protein_coding:upstream	125
piRNA:gene--lincRNA:gene--protein_coding:intron--protein_coding:upstream--protein_coding:downstream	130
piRNA:gene--lincRNA:gene--protein_coding:intron--protein_coding:upstream--protein_coding:downstream--processed_transcript:downstream	2
piRNA:gene--lincRNA:gene--protein_coding:intron--protein_coding:upstream--processed_transcript:upstream	1
piRNA:gene--lincRNA:gene--protein_coding:intron--protein_coding:downstream	119
piRNA:gene--lincRNA:gene--protein_coding:intron--processed_transcript:upstream	2
piRNA:gene--lincRNA:gene--processed_transcript:intron	3
piRNA:gene--lincRNA:gene--protein_coding:gene (-)	11
piRNA:gene--lincRNA:gene--protein_coding:upstream	18
piRNA:gene--lincRNA:gene--protein_coding:downstream	5
piRNA:gene--lincRNA:gene--processed_transcript:downstream	1
piRNA:gene--snRNA:gene	8604
piRNA:gene--snRNA:gene--protein_coding:5'UTR (+)--protein_coding:intron	1
piRNA:gene--snRNA:gene--protein_coding:5'UTR (+)--protein_coding:intron--protein_coding:gene (-)--protein_coding:upstream	1
piRNA:gene--snRNA:gene--protein_coding:CDS (+)--protein_coding:intron	4
piRNA:gene--snRNA:gene--protein_coding:CDS (+)--protein_coding:intron--protein_coding:gene (-)--protein_coding:upstream--protein_coding:downstream	1
piRNA:gene--snRNA:gene--protein_coding:CDS (+)--protein_coding:gene (-)	1
piRNA:gene--snRNA:gene--protein_coding:intron	381
piRNA:gene--snRNA:gene--protein_coding:intron--processed_transcript:intron	2
piRNA:gene--snRNA:gene--protein_coding:intron--protein_coding:gene (-)	2
piRNA:gene--snRNA:gene--protein_coding:intron--protein_coding:downstream	1
piRNA:gene--snRNA:gene--protein_coding:gene (-)	2
piRNA:gene--snoRNA:gene	8545
piRNA:gene--snoRNA:gene--protein_coding:3'UTR (+)--protein_coding:intron--protein_coding:upstream--protein_coding:downstream	1
piRNA:gene--snoRNA:gene--protein_coding:5'UTR (+)--protein_coding:intron	1
piRNA:gene--snoRNA:gene--protein_coding:CDS (+)--protein_coding:intron	3
piRNA:gene--snoRNA:gene--protein_coding:CDS (+)--protein_coding:intron--processed_transcript:intron--protein_coding:gene (-)	2
piRNA:gene--snoRNA:gene--protein_coding:CDS (+)--protein_coding:intron--processed_transcript:intron--protein_coding:gene (-)--protein_coding:downstream	1
piRNA:gene--snoRNA:gene--protein_coding:CDS (+)--protein_coding:intron--processed_transcript:intron--protein_coding:downstream	1
piRNA:gene--snoRNA:gene--protein_coding:intron	62
piRNA:gene--snoRNA:gene--protein_coding:intron--processed_transcript:intron	5
piRNA:gene--snoRNA:gene--protein_coding:intron--processed_transcript:intron--protein_coding:gene (-)	4
piRNA:gene--snoRNA:gene--protein_coding:intron--processed_transcript:intron--protein_coding:upstream	3
piRNA:gene--snoRNA:gene--protein_coding:intron--protein_coding:gene (-)	6
piRNA:gene--snoRNA:gene--protein_coding:intron--protein_coding:gene (-)--protein_coding:downstream	1
piRNA:gene--miRNA:gene	10248
piRNA:gene--miRNA:gene--protein_coding:3'UTR (+)--protein_coding:intron	18
piRNA:gene--miRNA:gene--protein_coding:5'UTR (+)--protein_coding:CDS (+)--protein_coding:intron--processed_transcript:intron--protein_coding:gene (-)--protein_coding:upstream	1
piRNA:gene--miRNA:gene--protein_coding:5'UTR (+)--protein_coding:CDS (+)--protein_coding:intron--protein_coding:gene (-)	3
piRNA:gene--miRNA:gene--protein_coding:5'UTR (+)--protein_coding:CDS (+)--protein_coding:intron--protein_coding:gene (-)--protein_coding:upstream--protein_coding:downstream	1
piRNA:gene--miRNA:gene--protein_coding:5'UTR (+)--protein_coding:CDS (+)--protein_coding:intron--protein_coding:upstream	1
piRNA:gene--miRNA:gene--protein_coding:5'UTR (+)--protein_coding:CDS (+)--protein_coding:intron--protein_coding:upstream--protein_coding:downstream	1
piRNA:gene--miRNA:gene--protein_coding:5'UTR (+)--protein_coding:CDS (+)--protein_coding:gene (-)--protein_coding:downstream	1
piRNA:gene--miRNA:gene--protein_coding:5'UTR (+)--protein_coding:intron--processed_transcript:intron--protein_coding:upstream	3
piRNA:gene--miRNA:gene--protein_coding:5'UTR (+)--protein_coding:intron--protein_coding:upstream	1
piRNA:gene--miRNA:gene--protein_coding:CDS (+)	1
piRNA:gene--miRNA:gene--protein_coding:CDS (+)--protein_coding:intron	5
piRNA:gene--miRNA:gene--protein_coding:CDS (+)--protein_coding:intron--processed_transcript:intron	2
piRNA:gene--miRNA:gene--protein_coding:CDS (+)--protein_coding:intron--processed_transcript:intron--protein_coding:gene (-)	1
piRNA:gene--miRNA:gene--protein_coding:CDS (+)--protein_coding:intron--processed_transcript:intron--protein_coding:gene (-)--protein_coding:upstream--protein_coding:downstream--processed_transcript:downstream	1
piRNA:gene--miRNA:gene--protein_coding:CDS (+)--protein_coding:intron--processed_transcript:intron--protein_coding:upstream--protein_coding:downstream	1
piRNA:gene--miRNA:gene--protein_coding:CDS (+)--protein_coding:intron--protein_coding:gene (-)	43
piRNA:gene--miRNA:gene--protein_coding:CDS (+)--protein_coding:intron--protein_coding:upstream	4
piRNA:gene--miRNA:gene--protein_coding:CDS (+)--protein_coding:intron--protein_coding:downstream	2
piRNA:gene--miRNA:gene--protein_coding:intron	1073
piRNA:gene--miRNA:gene--protein_coding:intron--processed_transcript:intron	12
piRNA:gene--miRNA:gene--protein_coding:intron--processed_transcript:intron--protein_coding:upstream	2
piRNA:gene--miRNA:gene--protein_coding:intron--processed_transcript:intron--protein_coding:downstream	2
piRNA:gene--miRNA:gene--protein_coding:intron--protein_coding:gene (-)	9
piRNA:gene--miRNA:gene--protein_coding:intron--protein_coding:gene (-)--protein_coding:upstream	3
piRNA:gene--miRNA:gene--protein_coding:intron--protein_coding:gene (-)--protein_coding:downstream	3
piRNA:gene--miRNA:gene--protein_coding:intron--protein_coding:upstream	14
piRNA:gene--miRNA:gene--protein_coding:intron--protein_coding:upstream--protein_coding:downstream	1
piRNA:gene--miRNA:gene--protein_coding:intron--protein_coding:downstream	26
piRNA:gene--miRNA:gene--protein_coding:gene (-)	1
piRNA:gene--miRNA:gene--protein_coding:upstream	2
piRNA:gene--miRNA:gene--protein_coding:downstream	7
piRNA:gene--miRNA:gene--processed_transcript:upstream	1
piRNA:gene--protein_coding:3'UTR (+)	16
piRNA:gene--protein_coding:3'UTR (+)--protein_coding:5'UTR (+)--protein_coding:CDS (+)--protein_coding:intron	1
piRNA:gene--protein_coding:3'UTR (+)--protein_coding:5'UTR (+)--protein_coding:CDS (+)--protein_coding:intron--processed_transcript:intron--protein_coding:gene (-)--protein_coding:upstream--protein_coding:downstream	1
piRNA:gene--protein_coding:3'UTR (+)--protein_coding:5'UTR (+)--protein_coding:CDS (+)--protein_coding:intron--processed_transcript:intron--protein_coding:upstream--protein_coding:downstream--processed_transcript:upstream	1
piRNA:gene--protein_coding:3'UTR (+)--protein_coding:5'UTR (+)--protein_coding:intron--processed_transcript:intron--protein_coding:gene (-)--protein_coding:downstream	1
piRNA:gene--protein_coding:3'UTR (+)--protein_coding:CDS (+)--protein_coding:intron	5
piRNA:gene--protein_coding:3'UTR (+)--protein_coding:CDS (+)--protein_coding:intron--processed_transcript:intron	2
piRNA:gene--protein_coding:3'UTR (+)--protein_coding:CDS (+)--protein_coding:intron--processed_transcript:intron--protein_coding:gene (-)--protein_coding:upstream	1
piRNA:gene--protein_coding:3'UTR (+)--protein_coding:CDS (+)--protein_coding:intron--processed_transcript:intron--protein_coding:gene (-)--protein_coding:downstream	2
piRNA:gene--protein_coding:3'UTR (+)--protein_coding:CDS (+)--protein_coding:intron--processed_transcript:intron--protein_coding:upstream	2
piRNA:gene--protein_coding:3'UTR (+)--protein_coding:CDS (+)--protein_coding:intron--processed_transcript:intron--protein_coding:upstream--protein_coding:downstream	2
piRNA:gene--protein_coding:3'UTR (+)--protein_coding:CDS (+)--protein_coding:intron--protein_coding:upstream	6
piRNA:gene--protein_coding:3'UTR (+)--protein_coding:CDS (+)--protein_coding:intron--protein_coding:downstream	1
piRNA:gene--protein_coding:3'UTR (+)--protein_coding:CDS (+)--protein_coding:gene (-)	1
piRNA:gene--protein_coding:3'UTR (+)--protein_coding:intron	55
piRNA:gene--protein_coding:3'UTR (+)--protein_coding:intron--processed_transcript:intron	19
piRNA:gene--protein_coding:3'UTR (+)--protein_coding:intron--processed_transcript:intron--protein_coding:gene (-)	2
piRNA:gene--protein_coding:3'UTR (+)--protein_coding:intron--processed_transcript:intron--protein_coding:gene (-)--protein_coding:upstream--protein_coding:downstream	7
piRNA:gene--protein_coding:3'UTR (+)--protein_coding:intron--processed_transcript:intron--protein_coding:downstream	2
piRNA:gene--protein_coding:3'UTR (+)--protein_coding:intron--protein_coding:gene (-)	5
piRNA:gene--protein_coding:3'UTR (+)--protein_coding:intron--protein_coding:gene (-)--protein_coding:upstream	5
piRNA:gene--protein_coding:3'UTR (+)--protein_coding:intron--protein_coding:gene (-)--protein_coding:upstream--protein_coding:downstream	1
piRNA:gene--protein_coding:3'UTR (+)--protein_coding:intron--protein_coding:upstream	10
piRNA:gene--protein_coding:3'UTR (+)--protein_coding:intron--protein_coding:downstream	6
piRNA:gene--protein_coding:3'UTR (+)--processed_transcript:intron	29
piRNA:gene--protein_coding:3'UTR (+)--protein_coding:upstream	2
piRNA:gene--protein_coding:3'UTR (+)--protein_coding:downstream	1
piRNA:gene--protein_coding:5'UTR (+)	386
piRNA:gene--protein_coding:5'UTR (+)--protein_coding:CDS (+)--protein_coding:intron	17
piRNA:gene--protein_coding:5'UTR (+)--protein_coding:CDS (+)--protein_coding:intron--processed_transcript:intron--protein_coding:gene (-)	72
piRNA:gene--protein_coding:5'UTR (+)--protein_coding:CDS (+)--protein_coding:intron--processed_transcript:intron--protein_coding:gene (-)--protein_coding:upstream	14
piRNA:gene--protein_coding:5'UTR (+)--protein_coding:CDS (+)--protein_coding:intron--processed_transcript:intron--protein_coding:gene (-)--protein_coding:upstream--protein_coding:downstream	2
piRNA:gene--protein_coding:5'UTR (+)--protein_coding:CDS (+)--protein_coding:intron--processed_transcript:intron--protein_coding:gene (-)--protein_coding:downstream	1
piRNA:gene--protein_coding:5'UTR (+)--protein_coding:CDS (+)--protein_coding:intron--processed_transcript:intron--protein_coding:upstream	2
piRNA:gene--protein_coding:5'UTR (+)--protein_coding:CDS (+)--protein_coding:intron--processed_transcript:intron--protein_coding:upstream--protein_coding:downstream	1
piRNA:gene--protein_coding:5'UTR (+)--protein_coding:CDS (+)--protein_coding:intron--processed_transcript:intron--protein_coding:downstream	2
piRNA:gene--protein_coding:5'UTR (+)--protein_coding:CDS (+)--protein_coding:intron--protein_coding:gene (-)	15
piRNA:gene--protein_coding:5'UTR (+)--protein_coding:CDS (+)--protein_coding:intron--protein_coding:gene (-)--protein_coding:upstream	17
piRNA:gene--protein_coding:5'UTR (+)--protein_coding:CDS (+)--protein_coding:intron--protein_coding:gene (-)--protein_coding:upstream--protein_coding:downstream	8
piRNA:gene--protein_coding:5'UTR (+)--protein_coding:CDS (+)--protein_coding:intron--protein_coding:gene (-)--protein_coding:downstream	1
piRNA:gene--protein_coding:5'UTR (+)--protein_coding:CDS (+)--protein_coding:intron--protein_coding:upstream	2
piRNA:gene--protein_coding:5'UTR (+)--protein_coding:CDS (+)--protein_coding:intron--protein_coding:upstream--protein_coding:downstream	2
piRNA:gene--protein_coding:5'UTR (+)--protein_coding:CDS (+)--protein_coding:intron--protein_coding:downstream	4
piRNA:gene--protein_coding:5'UTR (+)--protein_coding:CDS (+)--protein_coding:gene (-)--protein_coding:upstream	1
piRNA:gene--protein_coding:5'UTR (+)--protein_coding:CDS (+)--protein_coding:upstream	1
piRNA:gene--protein_coding:5'UTR (+)--protein_coding:intron	159
piRNA:gene--protein_coding:5'UTR (+)--protein_coding:intron--processed_transcript:intron	82
piRNA:gene--protein_coding:5'UTR (+)--protein_coding:intron--processed_transcript:intron--protein_coding:gene (-)--protein_coding:upstream	2
piRNA:gene--protein_coding:5'UTR (+)--protein_coding:intron--processed_transcript:intron--protein_coding:gene (-)--protein_coding:upstream--protein_coding:downstream	2
piRNA:gene--protein_coding:5'UTR (+)--protein_coding:intron--processed_transcript:intron--protein_coding:upstream	10
piRNA:gene--protein_coding:5'UTR (+)--protein_coding:intron--processed_transcript:intron--protein_coding:downstream	1
piRNA:gene--protein_coding:5'UTR (+)--protein_coding:intron--protein_coding:gene (-)	35
piRNA:gene--protein_coding:5'UTR (+)--protein_coding:intron--protein_coding:gene (-)--protein_coding:upstream	24
piRNA:gene--protein_coding:5'UTR (+)--protein_coding:intron--protein_coding:gene (-)--protein_coding:upstream--protein_coding:downstream	8
piRNA:gene--protein_coding:5'UTR (+)--protein_coding:intron--protein_coding:gene (-)--protein_coding:downstream	5
piRNA:gene--protein_coding:5'UTR (+)--protein_coding:intron--protein_coding:upstream	26
piRNA:gene--protein_coding:5'UTR (+)--protein_coding:intron--protein_coding:upstream--protein_coding:downstream	3
piRNA:gene--protein_coding:5'UTR (+)--protein_coding:intron--protein_coding:downstream	11
piRNA:gene--protein_coding:5'UTR (+)--processed_transcript:intron	1
piRNA:gene--protein_coding:5'UTR (+)--processed_transcript:intron--protein_coding:upstream	3
piRNA:gene--protein_coding:5'UTR (+)--protein_coding:gene (-)	7
piRNA:gene--protein_coding:5'UTR (+)--protein_coding:gene (-)--protein_coding:upstream	1
piRNA:gene--protein_coding:5'UTR (+)--protein_coding:upstream	24
piRNA:gene--protein_coding:5'UTR (+)--protein_coding:downstream	3
piRNA:gene--protein_coding:CDS (+)	504
piRNA:gene--protein_coding:CDS (+)--protein_coding:intron	2500
piRNA:gene--protein_coding:CDS (+)--protein_coding:intron--processed_transcript:intron	99
piRNA:gene--protein_coding:CDS (+)--protein_coding:intron--processed_transcript:intron--protein_coding:gene (-)	34
piRNA:gene--protein_coding:CDS (+)--protein_coding:intron--processed_transcript:intron--protein_coding:gene (-)--protein_coding:upstream	20
piRNA:gene--protein_coding:CDS (+)--protein_coding:intron--processed_transcript:intron--protein_coding:gene (-)--protein_coding:upstream--protein_coding:downstream	14
piRNA:gene--protein_coding:CDS (+)--protein_coding:intron--processed_transcript:intron--protein_coding:gene (-)--protein_coding:downstream	5
piRNA:gene--protein_coding:CDS (+)--protein_coding:intron--processed_transcript:intron--protein_coding:upstream	10
piRNA:gene--protein_coding:CDS (+)--protein_coding:intron--processed_transcript:intron--protein_coding:upstream--protein_coding:downstream	4
piRNA:gene--protein_coding:CDS (+)--protein_coding:intron--processed_transcript:intron--protein_coding:downstream	7
piRNA:gene--protein_coding:CDS (+)--protein_coding:intron--protein_coding:gene (-)	197
piRNA:gene--protein_coding:CDS (+)--protein_coding:intron--protein_coding:gene (-)--protein_coding:upstream	57
piRNA:gene--protein_coding:CDS (+)--protein_coding:intron--protein_coding:gene (-)--protein_coding:upstream--protein_coding:downstream	17
piRNA:gene--protein_coding:CDS (+)--protein_coding:intron--protein_coding:gene (-)--protein_coding:downstream	24
piRNA:gene--protein_coding:CDS (+)--protein_coding:intron--protein_coding:upstream	169
piRNA:gene--protein_coding:CDS (+)--protein_coding:intron--protein_coding:upstream--protein_coding:downstream	30
piRNA:gene--protein_coding:CDS (+)--protein_coding:intron--protein_coding:upstream--processed_transcript:upstream	1
piRNA:gene--protein_coding:CDS (+)--protein_coding:intron--protein_coding:downstream	82
piRNA:gene--protein_coding:CDS (+)--protein_coding:intron--processed_transcript:upstream--processed_transcript:downstream	1
piRNA:gene--protein_coding:CDS (+)--protein_coding:intron--processed_transcript:downstream	2
piRNA:gene--protein_coding:CDS (+)--processed_transcript:intron	3
piRNA:gene--protein_coding:CDS (+)--protein_coding:gene (-)	26
piRNA:gene--protein_coding:CDS (+)--protein_coding:gene (-)--protein_coding:upstream	3
piRNA:gene--protein_coding:CDS (+)--protein_coding:upstream	20
piRNA:gene--protein_coding:CDS (+)--protein_coding:downstream	2
piRNA:gene--protein_coding:intron	106339
piRNA:gene--protein_coding:intron--processed_transcript:intron	2180
piRNA:gene--protein_coding:intron--processed_transcript:intron--protein_coding:gene (-)	80
piRNA:gene--protein_coding:intron--processed_transcript:intron--protein_coding:gene (-)--protein_coding:upstream	111
piRNA:gene--protein_coding:intron--processed_transcript:intron--protein_coding:gene (-)--protein_coding:upstream--protein_coding:downstream	11
piRNA:gene--protein_coding:intron--processed_transcript:intron--protein_coding:gene (-)--protein_coding:downstream	226
piRNA:gene--protein_coding:intron--processed_transcript:intron--protein_coding:gene (-)--processed_transcript:downstream	1
piRNA:gene--protein_coding:intron--processed_transcript:intron--protein_coding:upstream	176
piRNA:gene--protein_coding:intron--processed_transcript:intron--protein_coding:upstream--protein_coding:downstream	234
piRNA:gene--protein_coding:intron--processed_transcript:intron--protein_coding:upstream--protein_coding:downstream--processed_transcript:downstream	1
piRNA:gene--protein_coding:intron--processed_transcript:intron--protein_coding:downstream	151
piRNA:gene--protein_coding:intron--processed_transcript:intron--protein_coding:downstream--processed_transcript:downstream	1
piRNA:gene--protein_coding:intron--processed_transcript:intron--processed_transcript:upstream	5
piRNA:gene--protein_coding:intron--processed_transcript:intron--processed_transcript:downstream	1
piRNA:gene--protein_coding:intron--protein_coding:gene (-)	882
piRNA:gene--protein_coding:intron--protein_coding:gene (-)--protein_coding:upstream	322
piRNA:gene--protein_coding:intron--protein_coding:gene (-)--protein_coding:upstream--protein_coding:downstream	71
piRNA:gene--protein_coding:intron--protein_coding:gene (-)--protein_coding:downstream	128
piRNA:gene--protein_coding:intron--protein_coding:upstream	1794
piRNA:gene--protein_coding:intron--protein_coding:upstream--protein_coding:downstream	347
piRNA:gene--protein_coding:intron--protein_coding:upstream--processed_transcript:upstream	3
piRNA:gene--protein_coding:intron--protein_coding:downstream	1717
piRNA:gene--protein_coding:intron--protein_coding:downstream--processed_transcript:upstream	1
piRNA:gene--protein_coding:intron--protein_coding:downstream--processed_transcript:downstream	4
piRNA:gene--protein_coding:intron--processed_transcript:upstream	8
piRNA:gene--protein_coding:intron--processed_transcript:downstream	25
piRNA:gene--processed_transcript:intron	373
piRNA:gene--processed_transcript:intron--protein_coding:gene (-)	1
piRNA:gene--processed_transcript:intron--protein_coding:upstream	2
piRNA:gene--processed_transcript:intron--protein_coding:downstream	5
piRNA:gene--processed_transcript:intron--processed_transcript:downstream	1
piRNA:gene--protein_coding:gene (-)	562
piRNA:gene--protein_coding:gene (-)--protein_coding:upstream	22
piRNA:gene--protein_coding:gene (-)--protein_coding:downstream	11
piRNA:gene--protein_coding:upstream	47623
piRNA:gene--protein_coding:upstream--protein_coding:downstream	272
piRNA:gene--protein_coding:downstream	119069
piRNA:gene--processed_transcript:downstream	2
lincRNA:gene	45907
lincRNA:gene--snRNA:gene--protein_coding:intron	1
lincRNA:gene--snoRNA:gene	2
lincRNA:gene--miRNA:gene	73
lincRNA:gene--miRNA:gene--protein_coding:intron	16
lincRNA:gene--miRNA:gene--protein_coding:intron--processed_transcript:intron	1
lincRNA:gene--miRNA:gene--protein_coding:intron--processed_transcript:downstream	1
lincRNA:gene--protein_coding:3'UTR (+)	1
lincRNA:gene--protein_coding:3'UTR (+)--protein_coding:CDS (+)--protein_coding:intron	3
lincRNA:gene--protein_coding:3'UTR (+)--protein_coding:CDS (+)--protein_coding:intron--protein_coding:gene (-)--protein_coding:downstream	1
lincRNA:gene--protein_coding:5'UTR (+)	2
lincRNA:gene--protein_coding:5'UTR (+)--protein_coding:CDS (+)--protein_coding:intron	1
lincRNA:gene--protein_coding:5'UTR (+)--protein_coding:CDS (+)--protein_coding:intron--protein_coding:upstream	1
lincRNA:gene--protein_coding:5'UTR (+)--protein_coding:intron	3
lincRNA:gene--protein_coding:5'UTR (+)--protein_coding:upstream	1
lincRNA:gene--protein_coding:CDS (+)	9
lincRNA:gene--protein_coding:CDS (+)--protein_coding:intron	9
lincRNA:gene--protein_coding:CDS (+)--protein_coding:intron--processed_transcript:intron	2
lincRNA:gene--protein_coding:CDS (+)--protein_coding:intron--processed_transcript:intron--protein_coding:gene (-)	1
lincRNA:gene--protein_coding:CDS (+)--protein_coding:intron--processed_transcript:intron--protein_coding:gene (-)--protein_coding:upstream	1
lincRNA:gene--protein_coding:CDS (+)--protein_coding:intron--processed_transcript:intron--protein_coding:gene (-)--protein_coding:upstream--protein_coding:downstream	1
lincRNA:gene--protein_coding:CDS (+)--protein_coding:intron--protein_coding:gene (-)	1
lincRNA:gene--protein_coding:CDS (+)--protein_coding:intron--protein_coding:gene (-)--protein_coding:upstream	2
lincRNA:gene--protein_coding:CDS (+)--protein_coding:intron--protein_coding:gene (-)--protein_coding:downstream	1
lincRNA:gene--protein_coding:CDS (+)--protein_coding:intron--protein_coding:upstream	5
lincRNA:gene--protein_coding:CDS (+)--processed_transcript:upstream	2
lincRNA:gene--protein_coding:intron	1052
lincRNA:gene--protein_coding:intron--processed_transcript:intron	24
lincRNA:gene--protein_coding:intron--processed_transcript:intron--protein_coding:gene (-)	1
lincRNA:gene--protein_coding:intron--processed_transcript:intron--protein_coding:gene (-)--protein_coding:downstream	1
lincRNA:gene--protein_coding:intron--processed_transcript:intron--protein_coding:upstream	3
lincRNA:gene--protein_coding:intron--processed_transcript:intron--protein_coding:upstream--protein_coding:downstream	1
lincRNA:gene--protein_coding:intron--processed_transcript:intron--protein_coding:downstream	13
lincRNA:gene--protein_coding:intron--protein_coding:gene (-)	12
lincRNA:gene--protein_coding:intron--protein_coding:gene (-)--protein_coding:upstream	4
lincRNA:gene--protein_coding:intron--protein_coding:gene (-)--protein_coding:downstream	1
lincRNA:gene--protein_coding:intron--protein_coding:upstream	11
lincRNA:gene--protein_coding:intron--protein_coding:downstream	1151
lincRNA:gene--processed_transcript:intron	80
lincRNA:gene--protein_coding:gene (-)	90
lincRNA:gene--protein_coding:upstream	3
lincRNA:gene--protein_coding:downstream	13
lincRNA:gene--processed_transcript:upstream	7
snRNA:gene	135
snRNA:gene--protein_coding:intron	2
snoRNA:gene	7017
snoRNA:gene--protein_coding:intron	21
snoRNA:gene--protein_coding:intron--processed_transcript:intron	3
snoRNA:gene--protein_coding:intron--protein_coding:downstream	1
snoRNA:gene--protein_coding:intron--processed_transcript:upstream	1
snoRNA:gene--processed_transcript:intron	4
miRNA:gene	22126
miRNA:gene--protein_coding:5'UTR (+)	1
miRNA:gene--protein_coding:5'UTR (+)--protein_coding:intron	3
miRNA:gene--protein_coding:CDS (+)	1
miRNA:gene--protein_coding:CDS (+)--protein_coding:intron	48
miRNA:gene--protein_coding:CDS (+)--protein_coding:intron--protein_coding:gene (-)--protein_coding:downstream	1
miRNA:gene--protein_coding:intron	1173
miRNA:gene--protein_coding:intron--processed_transcript:intron	27
miRNA:gene--protein_coding:intron--processed_transcript:intron--protein_coding:gene (-)	1
miRNA:gene--protein_coding:intron--processed_transcript:intron--protein_coding:upstream--protein_coding:downstream	1
miRNA:gene--protein_coding:intron--processed_transcript:intron--protein_coding:downstream	1
miRNA:gene--protein_coding:intron--protein_coding:gene (-)	16
miRNA:gene--protein_coding:intron--protein_coding:gene (-)--protein_coding:downstream--processed_transcript:downstream	1
miRNA:gene--protein_coding:intron--protein_coding:upstream	10
miRNA:gene--protein_coding:intron--protein_coding:downstream	10
miRNA:gene--processed_transcript:intron	41
miRNA:gene--protein_coding:gene (-)	5
miRNA:gene--protein_coding:upstream	1
miRNA:gene--protein_coding:downstream	1
protein_coding:3'UTR (+)	328
protein_coding:3'UTR (+)--protein_coding:CDS (+)	1
protein_coding:3'UTR (+)--protein_coding:CDS (+)--protein_coding:intron	1
protein_coding:3'UTR (+)--protein_coding:CDS (+)--protein_coding:intron--protein_coding:gene (-)	1
protein_coding:3'UTR (+)--protein_coding:intron	48
protein_coding:3'UTR (+)--protein_coding:intron--protein_coding:gene (-)	2
protein_coding:3'UTR (+)--protein_coding:intron--protein_coding:downstream	1
protein_coding:3'UTR (+)--processed_transcript:intron	2
protein_coding:3'UTR (+)--protein_coding:gene (-)	6
protein_coding:3'UTR (+)--protein_coding:upstream	5
protein_coding:3'UTR (+)--protein_coding:downstream	2
protein_coding:5'UTR (+)	903
protein_coding:5'UTR (+)--protein_coding:CDS (+)	3
protein_coding:5'UTR (+)--protein_coding:CDS (+)--protein_coding:intron	4
protein_coding:5'UTR (+)--protein_coding:CDS (+)--protein_coding:intron--processed_transcript:intron--protein_coding:gene (-)	1
protein_coding:5'UTR (+)--protein_coding:CDS (+)--protein_coding:intron--protein_coding:gene (-)	6
protein_coding:5'UTR (+)--protein_coding:CDS (+)--protein_coding:intron--protein_coding:gene (-)--protein_coding:upstream	2
protein_coding:5'UTR (+)--protein_coding:CDS (+)--protein_coding:intron--protein_coding:upstream	1
protein_coding:5'UTR (+)--protein_coding:CDS (+)--protein_coding:intron--protein_coding:upstream--protein_coding:downstream	1
protein_coding:5'UTR (+)--protein_coding:intron	53
protein_coding:5'UTR (+)--protein_coding:intron--processed_transcript:intron--protein_coding:upstream	1
protein_coding:5'UTR (+)--protein_coding:intron--protein_coding:gene (-)	11
protein_coding:5'UTR (+)--protein_coding:intron--protein_coding:gene (-)--protein_coding:upstream	3
protein_coding:5'UTR (+)--protein_coding:intron--protein_coding:upstream	9
protein_coding:5'UTR (+)--protein_coding:intron--protein_coding:upstream--protein_coding:downstream	1
protein_coding:5'UTR (+)--processed_transcript:intron--protein_coding:upstream	1
protein_coding:5'UTR (+)--protein_coding:gene (-)	34
protein_coding:5'UTR (+)--protein_coding:upstream	17
protein_coding:CDS (+)	16150
protein_coding:CDS (+)--protein_coding:intron	692
protein_coding:CDS (+)--protein_coding:intron--processed_transcript:intron	51
protein_coding:CDS (+)--protein_coding:intron--processed_transcript:intron--protein_coding:gene (-)	2
protein_coding:CDS (+)--protein_coding:intron--processed_transcript:intron--protein_coding:gene (-)--protein_coding:upstream--protein_coding:downstream	1
protein_coding:CDS (+)--protein_coding:intron--processed_transcript:intron--protein_coding:upstream	2
protein_coding:CDS (+)--protein_coding:intron--processed_transcript:intron--protein_coding:downstream	2
protein_coding:CDS (+)--protein_coding:intron--protein_coding:gene (-)	30
protein_coding:CDS (+)--protein_coding:intron--protein_coding:gene (-)--protein_coding:upstream	10
protein_coding:CDS (+)--protein_coding:intron--protein_coding:gene (-)--protein_coding:upstream--protein_coding:downstream	1
protein_coding:CDS (+)--protein_coding:intron--protein_coding:gene (-)--protein_coding:downstream	4
protein_coding:CDS (+)--protein_coding:intron--protein_coding:upstream	20
protein_coding:CDS (+)--protein_coding:intron--protein_coding:upstream--protein_coding:downstream	4
protein_coding:CDS (+)--protein_coding:intron--protein_coding:downstream	38
protein_coding:CDS (+)--protein_coding:intron--processed_transcript:upstream	1
protein_coding:CDS (+)--processed_transcript:intron	22
protein_coding:CDS (+)--protein_coding:gene (-)	518
protein_coding:CDS (+)--protein_coding:upstream	10
protein_coding:CDS (+)--protein_coding:downstream	4
protein_coding:intron	69030
protein_coding:intron--processed_transcript:intron	431
protein_coding:intron--processed_transcript:intron--protein_coding:gene (-)	8
protein_coding:intron--processed_transcript:intron--protein_coding:gene (-)--protein_coding:upstream	3
protein_coding:intron--processed_transcript:intron--protein_coding:upstream	20
protein_coding:intron--processed_transcript:intron--protein_coding:upstream--protein_coding:downstream	5
protein_coding:intron--processed_transcript:intron--protein_coding:upstream--processed_transcript:downstream	2
protein_coding:intron--processed_transcript:intron--protein_coding:downstream	19
protein_coding:intron--processed_transcript:intron--processed_transcript:upstream	1
protein_coding:intron--protein_coding:gene (-)	806
protein_coding:intron--protein_coding:gene (-)--protein_coding:upstream	23
protein_coding:intron--protein_coding:gene (-)--protein_coding:upstream--processed_transcript:upstream	1
protein_coding:intron--protein_coding:gene (-)--protein_coding:downstream	10
protein_coding:intron--protein_coding:upstream	764
protein_coding:intron--protein_coding:upstream--protein_coding:downstream	19
protein_coding:intron--protein_coding:downstream	1083
protein_coding:intron--processed_transcript:downstream	3
processed_transcript:intron	778
processed_transcript:intron--protein_coding:gene (-)	2
processed_transcript:intron--protein_coding:upstream	1
processed_transcript:intron--protein_coding:downstream	3
processed_transcript:intron--protein_coding:downstream--processed_transcript:downstream	1
protein_coding:gene (-)	13603
protein_coding:gene (-)--protein_coding:upstream	7
protein_coding:gene (-)--protein_coding:downstream	9
protein_coding:upstream	33609
protein_coding:upstream--protein_coding:downstream	111
protein_coding:downstream	20882
processed_transcript:upstream	15
processed_transcript:downstream	13
