# Supplementary material for: mmannot: How to improve small–RNA annotation?
Source: PLoS One. 2020 May 28;15(5):e0231738. doi: 10.1371/journal.pone.0231738 (PMC7255610; doi:10.1371/journal.pone.0231738)
Supplement: S2 File — (GZ) [file pone.0231738.s002.gz › Data/Counts/HS/SRR5398625_bowtie.csv]

Type	SRR5398625_bowtie
protein_coding:CDS (+)	26594
protein_coding:CDS (+)--protein_coding:5'UTR (+)	6
protein_coding:CDS (+)--protein_coding:5'UTR (+)--miRNA:gene	1
protein_coding:CDS (+)--protein_coding:5'UTR (+)--miRNA:gene--piRNA:gene--transcribed_processed_pseudogene:gene--protein_coding:intron--processed_transcript:intron--protein_coding:gene (-)--protein_coding:upstream	1
protein_coding:CDS (+)--protein_coding:5'UTR (+)--miRNA:gene--piRNA:gene--protein_coding:intron	1
protein_coding:CDS (+)--protein_coding:5'UTR (+)--miRNA:gene--piRNA:gene--protein_coding:intron--processed_transcript:intron--protein_coding:gene (-)--protein_coding:upstream	4
protein_coding:CDS (+)--protein_coding:5'UTR (+)--miRNA:gene--piRNA:gene--protein_coding:intron--processed_transcript:intron--protein_coding:upstream	1
protein_coding:CDS (+)--protein_coding:5'UTR (+)--miRNA:gene--piRNA:gene--protein_coding:intron--protein_coding:gene (-)--protein_coding:upstream	3
protein_coding:CDS (+)--protein_coding:5'UTR (+)--miRNA:gene--piRNA:gene--processed_transcript:intron--protein_coding:upstream	3
protein_coding:CDS (+)--protein_coding:5'UTR (+)--miRNA:gene--protein_coding:intron--protein_coding:upstream	1
protein_coding:CDS (+)--protein_coding:5'UTR (+)--lincRNA:gene--piRNA:gene--protein_coding:intron--protein_coding:gene (-)--protein_coding:upstream	1
protein_coding:CDS (+)--protein_coding:5'UTR (+)--lincRNA:gene--piRNA:gene--protein_coding:intron--protein_coding:upstream	1
protein_coding:CDS (+)--protein_coding:5'UTR (+)--lincRNA:gene--protein_coding:intron	1
protein_coding:CDS (+)--protein_coding:5'UTR (+)--piRNA:gene	24
protein_coding:CDS (+)--protein_coding:5'UTR (+)--piRNA:gene--transcribed_processed_pseudogene:gene--protein_coding:upstream	1
protein_coding:CDS (+)--protein_coding:5'UTR (+)--piRNA:gene--processed_pseudogene:gene--protein_coding:intron	2
protein_coding:CDS (+)--protein_coding:5'UTR (+)--piRNA:gene--processed_pseudogene:gene--protein_coding:intron--protein_coding:gene (-)	1
protein_coding:CDS (+)--protein_coding:5'UTR (+)--piRNA:gene--processed_pseudogene:gene--protein_coding:intron--protein_coding:upstream	3
protein_coding:CDS (+)--protein_coding:5'UTR (+)--piRNA:gene--protein_coding:intron	4
protein_coding:CDS (+)--protein_coding:5'UTR (+)--piRNA:gene--protein_coding:intron--processed_transcript:intron--protein_coding:gene (-)	1
protein_coding:CDS (+)--protein_coding:5'UTR (+)--piRNA:gene--protein_coding:intron--processed_transcript:intron--protein_coding:gene (-)--protein_coding:upstream	1
protein_coding:CDS (+)--protein_coding:5'UTR (+)--piRNA:gene--protein_coding:intron--processed_transcript:intron--protein_coding:gene (-)--protein_coding:upstream--protein_coding:downstream	1
protein_coding:CDS (+)--protein_coding:5'UTR (+)--piRNA:gene--protein_coding:intron--protein_coding:gene (-)	10
protein_coding:CDS (+)--protein_coding:5'UTR (+)--piRNA:gene--protein_coding:intron--protein_coding:gene (-)--protein_coding:upstream	13
protein_coding:CDS (+)--protein_coding:5'UTR (+)--piRNA:gene--protein_coding:intron--protein_coding:gene (-)--protein_coding:downstream	1
protein_coding:CDS (+)--protein_coding:5'UTR (+)--piRNA:gene--protein_coding:intron--protein_coding:upstream	6
protein_coding:CDS (+)--protein_coding:5'UTR (+)--piRNA:gene--protein_coding:gene (-)	6
protein_coding:CDS (+)--protein_coding:5'UTR (+)--piRNA:gene--protein_coding:gene (-)--protein_coding:upstream	2
protein_coding:CDS (+)--protein_coding:5'UTR (+)--piRNA:gene--protein_coding:gene (-)--protein_coding:downstream	1
protein_coding:CDS (+)--protein_coding:5'UTR (+)--processed_pseudogene:gene--protein_coding:intron--protein_coding:gene (-)--protein_coding:upstream	1
protein_coding:CDS (+)--protein_coding:5'UTR (+)--protein_coding:intron	4
protein_coding:CDS (+)--protein_coding:5'UTR (+)--protein_coding:intron--processed_transcript:intron	1
protein_coding:CDS (+)--protein_coding:5'UTR (+)--protein_coding:intron--processed_transcript:intron--protein_coding:downstream	2
protein_coding:CDS (+)--protein_coding:5'UTR (+)--protein_coding:intron--protein_coding:gene (-)	7
protein_coding:CDS (+)--protein_coding:5'UTR (+)--protein_coding:intron--protein_coding:gene (-)--protein_coding:upstream	6
protein_coding:CDS (+)--protein_coding:5'UTR (+)--protein_coding:intron--protein_coding:gene (-)--protein_coding:upstream--protein_coding:downstream	2
protein_coding:CDS (+)--protein_coding:5'UTR (+)--protein_coding:intron--protein_coding:upstream	3
protein_coding:CDS (+)--protein_coding:5'UTR (+)--protein_coding:intron--protein_coding:downstream	2
protein_coding:CDS (+)--protein_coding:5'UTR (+)--protein_coding:gene (-)	1
protein_coding:CDS (+)--protein_coding:3'UTR (+)	1
protein_coding:CDS (+)--protein_coding:3'UTR (+)--miRNA:gene--piRNA:gene--processed_pseudogene:gene--protein_coding:intron--processed_transcript:intron--protein_coding:upstream	1
protein_coding:CDS (+)--protein_coding:3'UTR (+)--piRNA:gene--protein_coding:intron--protein_coding:gene (-)	7
protein_coding:CDS (+)--protein_coding:3'UTR (+)--piRNA:gene--protein_coding:intron--protein_coding:upstream	6
protein_coding:CDS (+)--protein_coding:3'UTR (+)--piRNA:gene--protein_coding:upstream	3
protein_coding:CDS (+)--protein_coding:3'UTR (+)--protein_coding:intron	33
protein_coding:CDS (+)--protein_coding:3'UTR (+)--protein_coding:intron--protein_coding:gene (-)	1
protein_coding:CDS (+)--miRNA:gene	357
protein_coding:CDS (+)--miRNA:gene--lincRNA:gene--piRNA:gene--protein_coding:intron--protein_coding:upstream	1
protein_coding:CDS (+)--miRNA:gene--lincRNA:gene--protein_coding:intron	2
protein_coding:CDS (+)--miRNA:gene--lincRNA:gene--protein_coding:intron--protein_coding:upstream	1
protein_coding:CDS (+)--miRNA:gene--piRNA:gene	105
protein_coding:CDS (+)--miRNA:gene--piRNA:gene--processed_pseudogene:gene--protein_coding:intron	3
protein_coding:CDS (+)--miRNA:gene--piRNA:gene--protein_coding:intron	28
protein_coding:CDS (+)--miRNA:gene--piRNA:gene--protein_coding:intron--processed_transcript:intron--protein_coding:gene (-)--protein_coding:upstream	3
protein_coding:CDS (+)--miRNA:gene--piRNA:gene--protein_coding:intron--processed_transcript:intron--protein_coding:upstream	2
protein_coding:CDS (+)--miRNA:gene--piRNA:gene--protein_coding:intron--protein_coding:gene (-)	1
protein_coding:CDS (+)--miRNA:gene--piRNA:gene--protein_coding:intron--protein_coding:gene (-)--protein_coding:upstream	2
protein_coding:CDS (+)--miRNA:gene--piRNA:gene--protein_coding:intron--protein_coding:upstream	3
protein_coding:CDS (+)--miRNA:gene--piRNA:gene--processed_transcript:intron--protein_coding:upstream	1
protein_coding:CDS (+)--miRNA:gene--piRNA:gene--protein_coding:gene (-)	1
protein_coding:CDS (+)--miRNA:gene--processed_pseudogene:gene--protein_coding:intron	1
protein_coding:CDS (+)--miRNA:gene--processed_pseudogene:gene--protein_coding:intron--protein_coding:upstream	1
protein_coding:CDS (+)--miRNA:gene--unprocessed_pseudogene:gene	1
protein_coding:CDS (+)--miRNA:gene--unprocessed_pseudogene:gene--protein_coding:intron--protein_coding:gene (-)	1
protein_coding:CDS (+)--miRNA:gene--protein_coding:intron	58
protein_coding:CDS (+)--miRNA:gene--protein_coding:intron--processed_transcript:intron	2
protein_coding:CDS (+)--miRNA:gene--protein_coding:intron--protein_coding:gene (-)	2
protein_coding:CDS (+)--miRNA:gene--protein_coding:intron--protein_coding:upstream	2
protein_coding:CDS (+)--miRNA:gene--protein_coding:intron--protein_coding:downstream	1
protein_coding:CDS (+)--miRNA:gene--protein_coding:gene (-)	2
protein_coding:CDS (+)--miRNA:gene--protein_coding:upstream	4
protein_coding:CDS (+)--snoRNA:gene	1884
protein_coding:CDS (+)--snoRNA:gene--piRNA:gene	5
protein_coding:CDS (+)--snoRNA:gene--piRNA:gene--protein_coding:intron	4
protein_coding:CDS (+)--snoRNA:gene--piRNA:gene--protein_coding:intron--protein_coding:upstream	1
protein_coding:CDS (+)--snoRNA:gene--unprocessed_pseudogene:gene--protein_coding:intron	1
protein_coding:CDS (+)--snoRNA:gene--protein_coding:intron	32
protein_coding:CDS (+)--snoRNA:gene--protein_coding:intron--protein_coding:gene (-)	2
protein_coding:CDS (+)--snRNA:gene--protein_coding:intron	3
protein_coding:CDS (+)--lincRNA:gene	13
protein_coding:CDS (+)--lincRNA:gene--piRNA:gene	11
protein_coding:CDS (+)--lincRNA:gene--piRNA:gene--processed_pseudogene:gene	4
protein_coding:CDS (+)--lincRNA:gene--piRNA:gene--processed_pseudogene:gene--protein_coding:intron	3
protein_coding:CDS (+)--lincRNA:gene--piRNA:gene--processed_pseudogene:gene--protein_coding:intron--processed_transcript:intron	1
protein_coding:CDS (+)--lincRNA:gene--piRNA:gene--processed_pseudogene:gene--protein_coding:intron--protein_coding:upstream	2
protein_coding:CDS (+)--lincRNA:gene--piRNA:gene--protein_coding:intron	16
protein_coding:CDS (+)--lincRNA:gene--piRNA:gene--protein_coding:intron--protein_coding:gene (-)	4
protein_coding:CDS (+)--lincRNA:gene--piRNA:gene--protein_coding:intron--protein_coding:gene (-)--protein_coding:upstream	68
protein_coding:CDS (+)--lincRNA:gene--piRNA:gene--protein_coding:intron--protein_coding:upstream	5
protein_coding:CDS (+)--lincRNA:gene--piRNA:gene--protein_coding:intron--protein_coding:downstream	1
protein_coding:CDS (+)--lincRNA:gene--piRNA:gene--protein_coding:gene (-)	1
protein_coding:CDS (+)--lincRNA:gene--transcribed_processed_pseudogene:gene--processed_pseudogene:gene--protein_coding:gene (-)	1
protein_coding:CDS (+)--lincRNA:gene--processed_pseudogene:gene	2
protein_coding:CDS (+)--lincRNA:gene--processed_pseudogene:gene--unprocessed_pseudogene:gene	1
protein_coding:CDS (+)--lincRNA:gene--processed_pseudogene:gene--protein_coding:intron--processed_transcript:intron	1
protein_coding:CDS (+)--lincRNA:gene--processed_pseudogene:gene--protein_coding:intron--protein_coding:upstream	2
protein_coding:CDS (+)--lincRNA:gene--processed_pseudogene:gene--protein_coding:intron--protein_coding:upstream--protein_coding:downstream	1
protein_coding:CDS (+)--lincRNA:gene--unprocessed_pseudogene:gene	1
protein_coding:CDS (+)--lincRNA:gene--unprocessed_pseudogene:gene--protein_coding:intron--protein_coding:gene (-)	1
protein_coding:CDS (+)--lincRNA:gene--protein_coding:intron	14
protein_coding:CDS (+)--lincRNA:gene--protein_coding:intron--processed_transcript:intron	1
protein_coding:CDS (+)--lincRNA:gene--protein_coding:intron--processed_transcript:intron--protein_coding:downstream	1
protein_coding:CDS (+)--lincRNA:gene--protein_coding:intron--protein_coding:gene (-)	55
protein_coding:CDS (+)--lincRNA:gene--protein_coding:intron--protein_coding:upstream	1
protein_coding:CDS (+)--lincRNA:gene--protein_coding:gene (-)	1
protein_coding:CDS (+)--piRNA:gene	11862
protein_coding:CDS (+)--piRNA:gene--rRNA:gene	15
protein_coding:CDS (+)--piRNA:gene--rRNA:gene--protein_coding:intron	6
protein_coding:CDS (+)--piRNA:gene--rRNA:gene--protein_coding:intron--protein_coding:gene (-)--protein_coding:upstream	2
protein_coding:CDS (+)--piRNA:gene--rRNA:gene--protein_coding:intron--protein_coding:upstream	1
protein_coding:CDS (+)--piRNA:gene--rRNA:gene--protein_coding:intron--protein_coding:downstream	1
protein_coding:CDS (+)--piRNA:gene--rRNA:gene--protein_coding:upstream	1
protein_coding:CDS (+)--piRNA:gene--rRNA:gene--protein_coding:downstream	279
protein_coding:CDS (+)--piRNA:gene--misc_RNA:gene	1
protein_coding:CDS (+)--piRNA:gene--misc_RNA:gene--protein_coding:intron	1
protein_coding:CDS (+)--piRNA:gene--misc_RNA:gene--protein_coding:intron--protein_coding:upstream	1
protein_coding:CDS (+)--piRNA:gene--misc_RNA:gene--protein_coding:intron--protein_coding:downstream	1
protein_coding:CDS (+)--piRNA:gene--misc_RNA:gene--protein_coding:intron--processed_transcript:upstream	3
protein_coding:CDS (+)--piRNA:gene--transcribed_processed_pseudogene:gene	4
protein_coding:CDS (+)--piRNA:gene--transcribed_processed_pseudogene:gene--processed_pseudogene:gene	2
protein_coding:CDS (+)--piRNA:gene--transcribed_processed_pseudogene:gene--protein_coding:intron--protein_coding:gene (-)	1
protein_coding:CDS (+)--piRNA:gene--processed_pseudogene:gene	257
protein_coding:CDS (+)--piRNA:gene--processed_pseudogene:gene--polymorphic_pseudogene:gene--protein_coding:intron	1
protein_coding:CDS (+)--piRNA:gene--processed_pseudogene:gene--unprocessed_pseudogene:gene	12
protein_coding:CDS (+)--piRNA:gene--processed_pseudogene:gene--unprocessed_pseudogene:gene--protein_coding:intron	6
protein_coding:CDS (+)--piRNA:gene--processed_pseudogene:gene--unprocessed_pseudogene:gene--protein_coding:gene (-)	1
protein_coding:CDS (+)--piRNA:gene--processed_pseudogene:gene--protein_coding:intron	119
protein_coding:CDS (+)--piRNA:gene--processed_pseudogene:gene--protein_coding:intron--processed_transcript:intron--protein_coding:gene (-)	1
protein_coding:CDS (+)--piRNA:gene--processed_pseudogene:gene--protein_coding:intron--protein_coding:gene (-)	3
protein_coding:CDS (+)--piRNA:gene--processed_pseudogene:gene--protein_coding:intron--protein_coding:gene (-)--protein_coding:upstream	2
protein_coding:CDS (+)--piRNA:gene--processed_pseudogene:gene--protein_coding:intron--protein_coding:upstream	5
protein_coding:CDS (+)--piRNA:gene--processed_pseudogene:gene--protein_coding:intron--protein_coding:downstream	2
protein_coding:CDS (+)--piRNA:gene--processed_pseudogene:gene--protein_coding:gene (-)	1
protein_coding:CDS (+)--piRNA:gene--processed_pseudogene:gene--protein_coding:upstream	1
protein_coding:CDS (+)--piRNA:gene--processed_pseudogene:gene--protein_coding:downstream	4
protein_coding:CDS (+)--piRNA:gene--unprocessed_pseudogene:gene	21
protein_coding:CDS (+)--piRNA:gene--unprocessed_pseudogene:gene--protein_coding:intron	5
protein_coding:CDS (+)--piRNA:gene--unprocessed_pseudogene:gene--protein_coding:intron--protein_coding:gene (-)	2
protein_coding:CDS (+)--piRNA:gene--unprocessed_pseudogene:gene--protein_coding:intron--protein_coding:upstream	6
protein_coding:CDS (+)--piRNA:gene--unprocessed_pseudogene:gene--protein_coding:gene (-)	4
protein_coding:CDS (+)--piRNA:gene--protein_coding:intron	1231
protein_coding:CDS (+)--piRNA:gene--protein_coding:intron--processed_transcript:intron	5
protein_coding:CDS (+)--piRNA:gene--protein_coding:intron--processed_transcript:intron--protein_coding:gene (-)	2
protein_coding:CDS (+)--piRNA:gene--protein_coding:intron--processed_transcript:intron--protein_coding:gene (-)--protein_coding:upstream	3
protein_coding:CDS (+)--piRNA:gene--protein_coding:intron--protein_coding:gene (-)	44
protein_coding:CDS (+)--piRNA:gene--protein_coding:intron--protein_coding:gene (-)--protein_coding:upstream	7
protein_coding:CDS (+)--piRNA:gene--protein_coding:intron--protein_coding:gene (-)--protein_coding:upstream--protein_coding:downstream	2
protein_coding:CDS (+)--piRNA:gene--protein_coding:intron--protein_coding:gene (-)--protein_coding:upstream--processed_transcript:upstream	1
protein_coding:CDS (+)--piRNA:gene--protein_coding:intron--protein_coding:gene (-)--protein_coding:downstream	11
protein_coding:CDS (+)--piRNA:gene--protein_coding:intron--protein_coding:upstream	31
protein_coding:CDS (+)--piRNA:gene--protein_coding:intron--protein_coding:upstream--protein_coding:downstream	2
protein_coding:CDS (+)--piRNA:gene--protein_coding:intron--protein_coding:downstream	262
protein_coding:CDS (+)--piRNA:gene--protein_coding:intron--processed_transcript:downstream	1
protein_coding:CDS (+)--piRNA:gene--protein_coding:gene (-)	23
protein_coding:CDS (+)--piRNA:gene--protein_coding:gene (-)--protein_coding:upstream	4
protein_coding:CDS (+)--piRNA:gene--protein_coding:upstream	68
protein_coding:CDS (+)--piRNA:gene--protein_coding:downstream	13
protein_coding:CDS (+)--misc_RNA:gene	1
protein_coding:CDS (+)--transcribed_processed_pseudogene:gene	5
protein_coding:CDS (+)--transcribed_processed_pseudogene:gene--processed_pseudogene:gene	6
protein_coding:CDS (+)--transcribed_processed_pseudogene:gene--unprocessed_pseudogene:gene	1
protein_coding:CDS (+)--transcribed_processed_pseudogene:gene--protein_coding:intron	3
protein_coding:CDS (+)--transcribed_processed_pseudogene:gene--protein_coding:intron--protein_coding:gene (-)	4
protein_coding:CDS (+)--transcribed_processed_pseudogene:gene--protein_coding:intron--protein_coding:upstream--protein_coding:downstream	1
protein_coding:CDS (+)--processed_pseudogene:gene	225
protein_coding:CDS (+)--processed_pseudogene:gene--unprocessed_pseudogene:gene	5
protein_coding:CDS (+)--processed_pseudogene:gene--unprocessed_pseudogene:gene--protein_coding:intron--processed_transcript:intron	1
protein_coding:CDS (+)--processed_pseudogene:gene--protein_coding:intron	38
protein_coding:CDS (+)--processed_pseudogene:gene--protein_coding:intron--processed_transcript:intron	1
protein_coding:CDS (+)--processed_pseudogene:gene--protein_coding:intron--protein_coding:gene (-)	2
protein_coding:CDS (+)--processed_pseudogene:gene--protein_coding:intron--protein_coding:upstream	4
protein_coding:CDS (+)--processed_pseudogene:gene--protein_coding:intron--protein_coding:upstream--protein_coding:downstream	19
protein_coding:CDS (+)--processed_pseudogene:gene--protein_coding:intron--protein_coding:downstream	7
protein_coding:CDS (+)--processed_pseudogene:gene--protein_coding:gene (-)	4
protein_coding:CDS (+)--unprocessed_pseudogene:gene	35
protein_coding:CDS (+)--unprocessed_pseudogene:gene--protein_coding:intron	15
protein_coding:CDS (+)--unprocessed_pseudogene:gene--protein_coding:intron--processed_transcript:intron--protein_coding:gene (-)	1
protein_coding:CDS (+)--unprocessed_pseudogene:gene--protein_coding:intron--protein_coding:gene (-)	1
protein_coding:CDS (+)--unprocessed_pseudogene:gene--protein_coding:intron--protein_coding:upstream	2
protein_coding:CDS (+)--unprocessed_pseudogene:gene--protein_coding:gene (-)	1
protein_coding:CDS (+)--protein_coding:intron	1097
protein_coding:CDS (+)--protein_coding:intron--processed_transcript:intron	78
protein_coding:CDS (+)--protein_coding:intron--processed_transcript:intron--protein_coding:gene (-)	3
protein_coding:CDS (+)--protein_coding:intron--processed_transcript:intron--protein_coding:upstream	1
protein_coding:CDS (+)--protein_coding:intron--protein_coding:gene (-)	83
protein_coding:CDS (+)--protein_coding:intron--protein_coding:gene (-)--protein_coding:upstream	4
protein_coding:CDS (+)--protein_coding:intron--protein_coding:gene (-)--protein_coding:downstream	3
protein_coding:CDS (+)--protein_coding:intron--protein_coding:upstream	61
protein_coding:CDS (+)--protein_coding:intron--protein_coding:upstream--protein_coding:downstream	8
protein_coding:CDS (+)--protein_coding:intron--protein_coding:upstream--processed_transcript:upstream	1
protein_coding:CDS (+)--protein_coding:intron--protein_coding:downstream	154
protein_coding:CDS (+)--processed_transcript:intron	5
protein_coding:CDS (+)--processed_transcript:intron--protein_coding:gene (-)	1
protein_coding:CDS (+)--protein_coding:gene (-)	72
protein_coding:CDS (+)--protein_coding:gene (-)--protein_coding:upstream	1
protein_coding:CDS (+)--protein_coding:upstream	18
protein_coding:CDS (+)--protein_coding:downstream	9
protein_coding:5'UTR (+)	6276
protein_coding:5'UTR (+)--protein_coding:3'UTR (+)--miRNA:gene--piRNA:gene--protein_coding:intron	5
protein_coding:5'UTR (+)--protein_coding:3'UTR (+)--miRNA:gene--protein_coding:intron	1
protein_coding:5'UTR (+)--protein_coding:3'UTR (+)--piRNA:gene--protein_coding:intron--protein_coding:upstream	1
protein_coding:5'UTR (+)--miRNA:gene	7739
protein_coding:5'UTR (+)--miRNA:gene--lincRNA:gene--piRNA:gene--protein_coding:intron--protein_coding:gene (-)--protein_coding:upstream	1
protein_coding:5'UTR (+)--miRNA:gene--lincRNA:gene--protein_coding:intron	1
protein_coding:5'UTR (+)--miRNA:gene--piRNA:gene	3928
protein_coding:5'UTR (+)--miRNA:gene--piRNA:gene--protein_coding:intron	294
protein_coding:5'UTR (+)--miRNA:gene--piRNA:gene--protein_coding:intron--protein_coding:upstream	3
protein_coding:5'UTR (+)--miRNA:gene--piRNA:gene--protein_coding:intron--protein_coding:downstream	1
protein_coding:5'UTR (+)--miRNA:gene--protein_coding:intron	373
protein_coding:5'UTR (+)--miRNA:gene--protein_coding:intron--processed_transcript:intron	1
protein_coding:5'UTR (+)--miRNA:gene--protein_coding:intron--protein_coding:downstream	1
protein_coding:5'UTR (+)--snoRNA:gene--lincRNA:gene--piRNA:gene	48
protein_coding:5'UTR (+)--snoRNA:gene--lincRNA:gene--piRNA:gene--protein_coding:intron	26
protein_coding:5'UTR (+)--snoRNA:gene--piRNA:gene	4770
protein_coding:5'UTR (+)--snoRNA:gene--piRNA:gene--protein_coding:intron	77
protein_coding:5'UTR (+)--snoRNA:gene--piRNA:gene--processed_transcript:intron	1
protein_coding:5'UTR (+)--snoRNA:gene--protein_coding:intron	2
protein_coding:5'UTR (+)--snoRNA:gene--protein_coding:intron--protein_coding:downstream	3
protein_coding:5'UTR (+)--lincRNA:gene	3
protein_coding:5'UTR (+)--lincRNA:gene--piRNA:gene	2
protein_coding:5'UTR (+)--lincRNA:gene--piRNA:gene--protein_coding:intron	5
protein_coding:5'UTR (+)--lincRNA:gene--piRNA:gene--protein_coding:intron--processed_transcript:intron	2
protein_coding:5'UTR (+)--lincRNA:gene--piRNA:gene--protein_coding:intron--processed_transcript:intron--protein_coding:upstream	2
protein_coding:5'UTR (+)--lincRNA:gene--piRNA:gene--protein_coding:intron--processed_transcript:intron--protein_coding:downstream	8
protein_coding:5'UTR (+)--lincRNA:gene--piRNA:gene--protein_coding:intron--protein_coding:gene (-)--protein_coding:upstream	1
protein_coding:5'UTR (+)--lincRNA:gene--protein_coding:intron	3
protein_coding:5'UTR (+)--lincRNA:gene--protein_coding:intron--protein_coding:gene (-)--protein_coding:upstream	1
protein_coding:5'UTR (+)--lincRNA:gene--protein_coding:intron--protein_coding:upstream	1
protein_coding:5'UTR (+)--piRNA:gene	3560
protein_coding:5'UTR (+)--piRNA:gene--misc_RNA:gene	1
protein_coding:5'UTR (+)--piRNA:gene--misc_RNA:gene--protein_coding:intron	2
protein_coding:5'UTR (+)--piRNA:gene--misc_RNA:gene--protein_coding:intron--processed_transcript:intron	1
protein_coding:5'UTR (+)--piRNA:gene--processed_pseudogene:gene	1
protein_coding:5'UTR (+)--piRNA:gene--processed_pseudogene:gene--protein_coding:intron	1
protein_coding:5'UTR (+)--piRNA:gene--processed_pseudogene:gene--protein_coding:intron--protein_coding:gene (-)--protein_coding:upstream	1
protein_coding:5'UTR (+)--piRNA:gene--unprocessed_pseudogene:gene--protein_coding:intron--protein_coding:gene (-)	2
protein_coding:5'UTR (+)--piRNA:gene--protein_coding:intron	320
protein_coding:5'UTR (+)--piRNA:gene--protein_coding:intron--processed_transcript:intron	8
protein_coding:5'UTR (+)--piRNA:gene--protein_coding:intron--processed_transcript:intron--protein_coding:gene (-)--protein_coding:upstream	1
protein_coding:5'UTR (+)--piRNA:gene--protein_coding:intron--processed_transcript:intron--protein_coding:upstream	2
protein_coding:5'UTR (+)--piRNA:gene--protein_coding:intron--processed_transcript:intron--protein_coding:downstream	11
protein_coding:5'UTR (+)--piRNA:gene--protein_coding:intron--protein_coding:gene (-)	34
protein_coding:5'UTR (+)--piRNA:gene--protein_coding:intron--protein_coding:gene (-)--protein_coding:upstream	32
protein_coding:5'UTR (+)--piRNA:gene--protein_coding:intron--protein_coding:gene (-)--protein_coding:downstream	1
protein_coding:5'UTR (+)--piRNA:gene--protein_coding:intron--protein_coding:gene (-)--processed_transcript:upstream	2
protein_coding:5'UTR (+)--piRNA:gene--protein_coding:intron--protein_coding:upstream	19
protein_coding:5'UTR (+)--piRNA:gene--protein_coding:intron--protein_coding:upstream--protein_coding:downstream	2
protein_coding:5'UTR (+)--piRNA:gene--protein_coding:intron--protein_coding:downstream	20
protein_coding:5'UTR (+)--piRNA:gene--processed_transcript:intron	3
protein_coding:5'UTR (+)--piRNA:gene--protein_coding:gene (-)	33
protein_coding:5'UTR (+)--piRNA:gene--protein_coding:gene (-)--protein_coding:upstream	1
protein_coding:5'UTR (+)--piRNA:gene--protein_coding:upstream	3529
protein_coding:5'UTR (+)--piRNA:gene--protein_coding:downstream	5
protein_coding:5'UTR (+)--transcribed_processed_pseudogene:gene--protein_coding:intron	1
protein_coding:5'UTR (+)--transcribed_processed_pseudogene:gene--protein_coding:intron--protein_coding:upstream	1
protein_coding:5'UTR (+)--processed_pseudogene:gene--protein_coding:intron	1
protein_coding:5'UTR (+)--processed_pseudogene:gene--protein_coding:intron--protein_coding:upstream	3
protein_coding:5'UTR (+)--processed_pseudogene:gene--protein_coding:gene (-)	1
protein_coding:5'UTR (+)--unprocessed_pseudogene:gene--protein_coding:intron--protein_coding:gene (-)	1
protein_coding:5'UTR (+)--protein_coding:intron	136
protein_coding:5'UTR (+)--protein_coding:intron--processed_transcript:intron	3
protein_coding:5'UTR (+)--protein_coding:intron--processed_transcript:intron--protein_coding:downstream	1
protein_coding:5'UTR (+)--protein_coding:intron--protein_coding:gene (-)	5
protein_coding:5'UTR (+)--protein_coding:intron--protein_coding:gene (-)--protein_coding:upstream	9
protein_coding:5'UTR (+)--protein_coding:intron--protein_coding:gene (-)--protein_coding:downstream	1
protein_coding:5'UTR (+)--protein_coding:intron--protein_coding:upstream	100
protein_coding:5'UTR (+)--protein_coding:intron--protein_coding:downstream	4
protein_coding:5'UTR (+)--protein_coding:gene (-)	5
protein_coding:5'UTR (+)--protein_coding:gene (-)--protein_coding:upstream	3
protein_coding:5'UTR (+)--protein_coding:upstream	14
protein_coding:5'UTR (+)--protein_coding:downstream	2
protein_coding:3'UTR (+)	586
protein_coding:3'UTR (+)--miRNA:gene--piRNA:gene--protein_coding:intron	1
protein_coding:3'UTR (+)--miRNA:gene--processed_pseudogene:gene--protein_coding:intron	1
protein_coding:3'UTR (+)--lincRNA:gene--piRNA:gene--transcribed_processed_pseudogene:gene--protein_coding:intron	1
protein_coding:3'UTR (+)--lincRNA:gene--piRNA:gene--protein_coding:intron	2
protein_coding:3'UTR (+)--lincRNA:gene--piRNA:gene--protein_coding:intron--protein_coding:upstream	3
protein_coding:3'UTR (+)--piRNA:gene	84
protein_coding:3'UTR (+)--piRNA:gene--misc_RNA:gene	34
protein_coding:3'UTR (+)--piRNA:gene--protein_coding:intron	13
protein_coding:3'UTR (+)--piRNA:gene--protein_coding:intron--protein_coding:gene (-)--protein_coding:upstream	22
protein_coding:3'UTR (+)--piRNA:gene--protein_coding:intron--protein_coding:gene (-)--protein_coding:downstream	1
protein_coding:3'UTR (+)--piRNA:gene--protein_coding:intron--protein_coding:upstream	149
protein_coding:3'UTR (+)--piRNA:gene--protein_coding:intron--protein_coding:downstream	1
protein_coding:3'UTR (+)--piRNA:gene--protein_coding:gene (-)--protein_coding:upstream	4
protein_coding:3'UTR (+)--piRNA:gene--protein_coding:upstream	1361
protein_coding:3'UTR (+)--processed_pseudogene:gene--protein_coding:intron	2
protein_coding:3'UTR (+)--protein_coding:intron	44
protein_coding:3'UTR (+)--protein_coding:intron--processed_transcript:intron	1
protein_coding:3'UTR (+)--protein_coding:intron--protein_coding:gene (-)	1
protein_coding:3'UTR (+)--protein_coding:intron--protein_coding:gene (-)--protein_coding:upstream	6
protein_coding:3'UTR (+)--protein_coding:intron--protein_coding:upstream	7
protein_coding:3'UTR (+)--protein_coding:gene (-)--protein_coding:upstream	12
protein_coding:3'UTR (+)--protein_coding:upstream	396
protein_coding:3'UTR (+)--protein_coding:downstream	1
miRNA:gene	7815607
miRNA:gene--snoRNA:gene	54
miRNA:gene--snoRNA:gene--protein_coding:intron	1
miRNA:gene--lincRNA:gene	79
miRNA:gene--lincRNA:gene--piRNA:gene	40
miRNA:gene--lincRNA:gene--piRNA:gene--processed_pseudogene:gene--protein_coding:intron	1
miRNA:gene--lincRNA:gene--piRNA:gene--protein_coding:intron	17
miRNA:gene--lincRNA:gene--piRNA:gene--protein_coding:intron--protein_coding:upstream	1
miRNA:gene--lincRNA:gene--processed_pseudogene:gene--protein_coding:intron--protein_coding:upstream	1
miRNA:gene--lincRNA:gene--protein_coding:intron	102
miRNA:gene--lincRNA:gene--protein_coding:intron--processed_transcript:intron	2
miRNA:gene--lincRNA:gene--protein_coding:intron--protein_coding:gene (-)	1
miRNA:gene--piRNA:gene	89518
miRNA:gene--piRNA:gene--processed_pseudogene:gene	2
miRNA:gene--piRNA:gene--processed_pseudogene:gene--protein_coding:intron	5
miRNA:gene--piRNA:gene--processed_pseudogene:gene--protein_coding:intron--protein_coding:gene (-)	1
miRNA:gene--piRNA:gene--processed_pseudogene:gene--protein_coding:upstream	1
miRNA:gene--piRNA:gene--protein_coding:intron	5618
miRNA:gene--piRNA:gene--protein_coding:intron--processed_transcript:intron	69
miRNA:gene--piRNA:gene--protein_coding:intron--processed_transcript:intron--protein_coding:gene (-)--protein_coding:downstream	2
miRNA:gene--piRNA:gene--protein_coding:intron--processed_transcript:intron--protein_coding:upstream	1
miRNA:gene--piRNA:gene--protein_coding:intron--protein_coding:gene (-)	18
miRNA:gene--piRNA:gene--protein_coding:intron--protein_coding:gene (-)--protein_coding:upstream	1
miRNA:gene--piRNA:gene--protein_coding:intron--protein_coding:upstream	71
miRNA:gene--piRNA:gene--protein_coding:intron--protein_coding:downstream	118
miRNA:gene--piRNA:gene--processed_transcript:intron	45
miRNA:gene--piRNA:gene--processed_transcript:intron--protein_coding:gene (-)--protein_coding:upstream	5
miRNA:gene--piRNA:gene--processed_transcript:intron--protein_coding:upstream	4
miRNA:gene--piRNA:gene--protein_coding:gene (-)	3
miRNA:gene--piRNA:gene--protein_coding:upstream	2932
miRNA:gene--piRNA:gene--protein_coding:downstream	3
miRNA:gene--transcribed_processed_pseudogene:gene	1
miRNA:gene--processed_pseudogene:gene	12
miRNA:gene--processed_pseudogene:gene--protein_coding:intron	52
miRNA:gene--processed_pseudogene:gene--protein_coding:intron--protein_coding:downstream	1
miRNA:gene--unprocessed_pseudogene:gene	1
miRNA:gene--unprocessed_pseudogene:gene--protein_coding:intron	4
miRNA:gene--unprocessed_pseudogene:gene--protein_coding:intron--processed_transcript:intron	1
miRNA:gene--protein_coding:intron	17848
miRNA:gene--protein_coding:intron--processed_transcript:intron	99
miRNA:gene--protein_coding:intron--processed_transcript:intron--protein_coding:downstream	3
miRNA:gene--protein_coding:intron--protein_coding:gene (-)	44
miRNA:gene--protein_coding:intron--protein_coding:gene (-)--protein_coding:upstream	2
miRNA:gene--protein_coding:intron--protein_coding:gene (-)--protein_coding:upstream--protein_coding:downstream	1
miRNA:gene--protein_coding:intron--protein_coding:upstream	91
miRNA:gene--protein_coding:intron--protein_coding:downstream	46
miRNA:gene--protein_coding:intron--processed_transcript:downstream	2
miRNA:gene--processed_transcript:intron	228
miRNA:gene--processed_transcript:intron--protein_coding:gene (-)--protein_coding:upstream	4
miRNA:gene--processed_transcript:intron--protein_coding:upstream	1
miRNA:gene--protein_coding:gene (-)	144
miRNA:gene--protein_coding:upstream	879
miRNA:gene--protein_coding:downstream	75
miRNA:gene--processed_transcript:downstream	3
snoRNA:gene	225453
snoRNA:gene--lincRNA:gene	59
snoRNA:gene--lincRNA:gene--piRNA:gene	10
snoRNA:gene--lincRNA:gene--piRNA:gene--protein_coding:intron	2
snoRNA:gene--lincRNA:gene--protein_coding:intron	5
snoRNA:gene--lincRNA:gene--protein_coding:intron--protein_coding:upstream	3
snoRNA:gene--piRNA:gene	3533
snoRNA:gene--piRNA:gene--protein_coding:intron	310
snoRNA:gene--piRNA:gene--protein_coding:intron--processed_transcript:intron	1
snoRNA:gene--piRNA:gene--protein_coding:intron--processed_transcript:intron--protein_coding:gene (-)	1
snoRNA:gene--piRNA:gene--protein_coding:intron--protein_coding:gene (-)	3
snoRNA:gene--piRNA:gene--protein_coding:intron--protein_coding:upstream	13
snoRNA:gene--piRNA:gene--protein_coding:intron--protein_coding:downstream	6
snoRNA:gene--transcribed_processed_pseudogene:gene--protein_coding:intron	1
snoRNA:gene--processed_pseudogene:gene	1
snoRNA:gene--processed_pseudogene:gene--protein_coding:intron	1
snoRNA:gene--unprocessed_pseudogene:gene--protein_coding:intron	2
snoRNA:gene--protein_coding:intron	1426
snoRNA:gene--protein_coding:intron--processed_transcript:intron	20
snoRNA:gene--protein_coding:intron--protein_coding:gene (-)	4
snoRNA:gene--protein_coding:intron--protein_coding:upstream	25
snoRNA:gene--protein_coding:intron--protein_coding:downstream	42
snoRNA:gene--processed_transcript:intron	25
snoRNA:gene--protein_coding:gene (-)	4
snoRNA:gene--protein_coding:gene (-)--protein_coding:downstream	1
snoRNA:gene--protein_coding:upstream	21
snoRNA:gene--protein_coding:downstream	10
snRNA:gene	23521
snRNA:gene--piRNA:gene	1845
snRNA:gene--piRNA:gene--protein_coding:intron	66
snRNA:gene--piRNA:gene--protein_coding:intron--processed_transcript:intron	1
snRNA:gene--piRNA:gene--protein_coding:intron--protein_coding:gene (-)	1
snRNA:gene--piRNA:gene--protein_coding:gene (-)	2
snRNA:gene--protein_coding:intron	169
snRNA:gene--protein_coding:intron--protein_coding:gene (-)	5
snRNA:gene--protein_coding:intron--protein_coding:upstream	1
snRNA:gene--protein_coding:gene (-)--protein_coding:upstream	1
lincRNA:gene	6987
lincRNA:gene--piRNA:gene	334307
lincRNA:gene--piRNA:gene--rRNA:gene--protein_coding:intron	2
lincRNA:gene--piRNA:gene--misc_RNA:gene	18
lincRNA:gene--piRNA:gene--processed_pseudogene:gene	18
lincRNA:gene--piRNA:gene--processed_pseudogene:gene--protein_coding:intron	1
lincRNA:gene--piRNA:gene--processed_pseudogene:gene--protein_coding:intron--protein_coding:upstream	1
lincRNA:gene--piRNA:gene--processed_pseudogene:gene--protein_coding:gene (-)	2
lincRNA:gene--piRNA:gene--protein_coding:intron	363
lincRNA:gene--piRNA:gene--protein_coding:intron--processed_transcript:intron	2
lincRNA:gene--piRNA:gene--protein_coding:intron--protein_coding:gene (-)	46
lincRNA:gene--piRNA:gene--protein_coding:intron--protein_coding:gene (-)--protein_coding:upstream	73
lincRNA:gene--piRNA:gene--protein_coding:intron--protein_coding:upstream	12
lincRNA:gene--piRNA:gene--protein_coding:intron--protein_coding:upstream--protein_coding:downstream	2
lincRNA:gene--piRNA:gene--protein_coding:intron--protein_coding:downstream	21
lincRNA:gene--piRNA:gene--processed_transcript:intron	4
lincRNA:gene--piRNA:gene--protein_coding:gene (-)	37
lincRNA:gene--piRNA:gene--protein_coding:gene (-)--protein_coding:upstream	1
lincRNA:gene--piRNA:gene--protein_coding:gene (-)--protein_coding:downstream	2
lincRNA:gene--piRNA:gene--protein_coding:upstream	5
lincRNA:gene--piRNA:gene--protein_coding:downstream	11881
lincRNA:gene--rRNA:gene--protein_coding:intron	1
lincRNA:gene--transcribed_processed_pseudogene:gene	1
lincRNA:gene--transcribed_processed_pseudogene:gene--unprocessed_pseudogene:gene--protein_coding:intron	2
lincRNA:gene--processed_pseudogene:gene	4
lincRNA:gene--processed_pseudogene:gene--protein_coding:intron	3
lincRNA:gene--processed_pseudogene:gene--protein_coding:intron--protein_coding:gene (-)	36
lincRNA:gene--polymorphic_pseudogene:gene	2
lincRNA:gene--unprocessed_pseudogene:gene	1
lincRNA:gene--unprocessed_pseudogene:gene--protein_coding:intron	1
lincRNA:gene--protein_coding:intron	415
lincRNA:gene--protein_coding:intron--processed_transcript:intron	7
lincRNA:gene--protein_coding:intron--protein_coding:gene (-)	26
lincRNA:gene--protein_coding:intron--protein_coding:gene (-)--protein_coding:upstream	6
lincRNA:gene--protein_coding:intron--protein_coding:gene (-)--protein_coding:downstream	4
lincRNA:gene--protein_coding:intron--protein_coding:upstream	122
lincRNA:gene--protein_coding:intron--protein_coding:upstream--protein_coding:downstream	1
lincRNA:gene--protein_coding:intron--protein_coding:downstream	373
lincRNA:gene--processed_transcript:intron	1
lincRNA:gene--protein_coding:gene (-)	62
lincRNA:gene--protein_coding:gene (-)--protein_coding:downstream	2
lincRNA:gene--protein_coding:upstream	9
lincRNA:gene--protein_coding:downstream	52
lincRNA:gene--processed_transcript:upstream	2
piRNA:gene	4918452
piRNA:gene--rRNA:gene	165684
piRNA:gene--rRNA:gene--protein_coding:intron	2591
piRNA:gene--rRNA:gene--protein_coding:intron--processed_transcript:intron--protein_coding:gene (-)--protein_coding:downstream	1
piRNA:gene--rRNA:gene--protein_coding:intron--protein_coding:gene (-)	1
piRNA:gene--rRNA:gene--protein_coding:intron--protein_coding:upstream	2
piRNA:gene--rRNA:gene--protein_coding:intron--protein_coding:downstream	13
piRNA:gene--rRNA:gene--processed_transcript:intron	1
piRNA:gene--rRNA:gene--protein_coding:gene (-)	1
piRNA:gene--rRNA:gene--protein_coding:upstream	8
piRNA:gene--rRNA:gene--protein_coding:downstream	1
piRNA:gene--misc_RNA:gene	5126
piRNA:gene--misc_RNA:gene--protein_coding:intron	1026
piRNA:gene--misc_RNA:gene--protein_coding:intron--processed_transcript:intron	44
piRNA:gene--misc_RNA:gene--protein_coding:intron--protein_coding:upstream	6
piRNA:gene--misc_RNA:gene--protein_coding:intron--protein_coding:downstream	21
piRNA:gene--misc_RNA:gene--protein_coding:gene (-)	2
piRNA:gene--misc_RNA:gene--protein_coding:downstream	21
piRNA:gene--transcribed_processed_pseudogene:gene	15
piRNA:gene--transcribed_processed_pseudogene:gene--processed_pseudogene:gene	2
piRNA:gene--transcribed_processed_pseudogene:gene--protein_coding:intron	7
piRNA:gene--transcribed_processed_pseudogene:gene--protein_coding:intron--protein_coding:gene (-)	1
piRNA:gene--transcribed_processed_pseudogene:gene--protein_coding:intron--protein_coding:downstream	1
piRNA:gene--processed_pseudogene:gene	288
piRNA:gene--processed_pseudogene:gene--unprocessed_pseudogene:gene	3
piRNA:gene--processed_pseudogene:gene--unprocessed_pseudogene:gene--protein_coding:gene (-)	1
piRNA:gene--processed_pseudogene:gene--protein_coding:intron	227
piRNA:gene--processed_pseudogene:gene--protein_coding:intron--processed_transcript:intron	2
piRNA:gene--processed_pseudogene:gene--protein_coding:intron--protein_coding:gene (-)	6
piRNA:gene--processed_pseudogene:gene--protein_coding:intron--protein_coding:gene (-)--protein_coding:upstream	1
piRNA:gene--processed_pseudogene:gene--protein_coding:intron--protein_coding:upstream	10
piRNA:gene--processed_pseudogene:gene--protein_coding:intron--protein_coding:upstream--protein_coding:downstream	4
piRNA:gene--processed_pseudogene:gene--protein_coding:intron--protein_coding:downstream	15
piRNA:gene--processed_pseudogene:gene--protein_coding:gene (-)	5
piRNA:gene--processed_pseudogene:gene--protein_coding:upstream	4
piRNA:gene--processed_pseudogene:gene--protein_coding:downstream	15
piRNA:gene--polymorphic_pseudogene:gene--protein_coding:intron	2
piRNA:gene--unprocessed_pseudogene:gene	20
piRNA:gene--unprocessed_pseudogene:gene--protein_coding:intron	9
piRNA:gene--unprocessed_pseudogene:gene--protein_coding:intron--protein_coding:gene (-)	1
piRNA:gene--unprocessed_pseudogene:gene--protein_coding:intron--protein_coding:upstream	1
piRNA:gene--unprocessed_pseudogene:gene--protein_coding:intron--protein_coding:downstream	4
piRNA:gene--unprocessed_pseudogene:gene--processed_transcript:intron	1
piRNA:gene--unprocessed_pseudogene:gene--protein_coding:gene (-)	3
piRNA:gene--protein_coding:intron	27247
piRNA:gene--protein_coding:intron--processed_transcript:intron	174
piRNA:gene--protein_coding:intron--processed_transcript:intron--protein_coding:gene (-)	14
piRNA:gene--protein_coding:intron--processed_transcript:intron--protein_coding:gene (-)--protein_coding:upstream	2
piRNA:gene--protein_coding:intron--processed_transcript:intron--protein_coding:upstream	43
piRNA:gene--protein_coding:intron--processed_transcript:intron--protein_coding:upstream--protein_coding:downstream	1
piRNA:gene--protein_coding:intron--processed_transcript:intron--protein_coding:downstream	22
piRNA:gene--protein_coding:intron--protein_coding:gene (-)	183
piRNA:gene--protein_coding:intron--protein_coding:gene (-)--protein_coding:upstream	124
piRNA:gene--protein_coding:intron--protein_coding:gene (-)--protein_coding:upstream--protein_coding:downstream	3
piRNA:gene--protein_coding:intron--protein_coding:gene (-)--protein_coding:upstream--processed_transcript:downstream	1
piRNA:gene--protein_coding:intron--protein_coding:gene (-)--protein_coding:downstream	13
piRNA:gene--protein_coding:intron--protein_coding:gene (-)--processed_transcript:upstream	4
piRNA:gene--protein_coding:intron--protein_coding:upstream	2011
piRNA:gene--protein_coding:intron--protein_coding:upstream--protein_coding:downstream	228
piRNA:gene--protein_coding:intron--protein_coding:upstream--processed_transcript:downstream	3
piRNA:gene--protein_coding:intron--protein_coding:downstream	1201
piRNA:gene--protein_coding:intron--protein_coding:downstream--processed_transcript:downstream	1
piRNA:gene--protein_coding:intron--processed_transcript:upstream	8
piRNA:gene--protein_coding:intron--processed_transcript:downstream	2
piRNA:gene--processed_transcript:intron	391
piRNA:gene--processed_transcript:intron--protein_coding:gene (-)	3
piRNA:gene--processed_transcript:intron--protein_coding:upstream	2
piRNA:gene--processed_transcript:intron--protein_coding:downstream	2
piRNA:gene--protein_coding:gene (-)	275
piRNA:gene--protein_coding:gene (-)--protein_coding:upstream	183
piRNA:gene--protein_coding:gene (-)--protein_coding:downstream	2
piRNA:gene--protein_coding:upstream	84174
piRNA:gene--protein_coding:upstream--protein_coding:downstream	544
piRNA:gene--protein_coding:downstream	74668
piRNA:gene--processed_transcript:downstream	1
rRNA:gene	759
rRNA:gene--protein_coding:intron	1
misc_RNA:gene	869
misc_RNA:gene--protein_coding:intron	42
misc_RNA:gene--protein_coding:intron--protein_coding:upstream	1
misc_RNA:gene--protein_coding:intron--protein_coding:downstream	1
misc_RNA:gene--protein_coding:downstream	1
transcribed_processed_pseudogene:gene	34
transcribed_processed_pseudogene:gene--processed_pseudogene:gene	1
transcribed_processed_pseudogene:gene--processed_pseudogene:gene--protein_coding:gene (-)	3
transcribed_processed_pseudogene:gene--unprocessed_pseudogene:gene--protein_coding:intron	1
transcribed_processed_pseudogene:gene--protein_coding:intron	4
transcribed_processed_pseudogene:gene--protein_coding:intron--processed_transcript:intron	2
transcribed_processed_pseudogene:gene--protein_coding:intron--protein_coding:gene (-)	1
transcribed_processed_pseudogene:gene--protein_coding:gene (-)	5
transcribed_processed_pseudogene:gene--protein_coding:upstream	1
processed_pseudogene:gene	197
processed_pseudogene:gene--unprocessed_pseudogene:gene	2
processed_pseudogene:gene--pseudogene:gene	1
processed_pseudogene:gene--protein_coding:intron	96
processed_pseudogene:gene--protein_coding:intron--processed_transcript:intron	1
processed_pseudogene:gene--protein_coding:intron--processed_transcript:intron--protein_coding:gene (-)	1
processed_pseudogene:gene--protein_coding:intron--protein_coding:gene (-)	12
processed_pseudogene:gene--protein_coding:intron--protein_coding:upstream	5
processed_pseudogene:gene--protein_coding:intron--protein_coding:upstream--protein_coding:downstream	1
processed_pseudogene:gene--protein_coding:intron--protein_coding:downstream	2
processed_pseudogene:gene--processed_transcript:intron	1
processed_pseudogene:gene--processed_transcript:intron--protein_coding:gene (-)	1
processed_pseudogene:gene--protein_coding:gene (-)	61
processed_pseudogene:gene--protein_coding:upstream	8
polymorphic_pseudogene:gene	1
polymorphic_pseudogene:gene--unprocessed_pseudogene:gene--protein_coding:intron	1
unprocessed_pseudogene:gene	22
unprocessed_pseudogene:gene--protein_coding:intron	12
unprocessed_pseudogene:gene--protein_coding:intron--protein_coding:gene (-)	3
unprocessed_pseudogene:gene--protein_coding:gene (-)	12
protein_coding:intron	43266
protein_coding:intron--processed_transcript:intron	861
protein_coding:intron--processed_transcript:intron--protein_coding:gene (-)	10
protein_coding:intron--processed_transcript:intron--protein_coding:gene (-)--protein_coding:upstream	2
protein_coding:intron--processed_transcript:intron--protein_coding:upstream	9
protein_coding:intron--processed_transcript:intron--protein_coding:downstream	11
protein_coding:intron--protein_coding:gene (-)	3066
protein_coding:intron--protein_coding:gene (-)--protein_coding:upstream	38
protein_coding:intron--protein_coding:gene (-)--protein_coding:upstream--protein_coding:downstream	2
protein_coding:intron--protein_coding:gene (-)--protein_coding:downstream	12
protein_coding:intron--protein_coding:upstream	1438
protein_coding:intron--protein_coding:upstream--protein_coding:downstream	78
protein_coding:intron--protein_coding:downstream	1113
protein_coding:intron--processed_transcript:upstream	1
protein_coding:intron--processed_transcript:downstream	1
processed_transcript:intron	711
processed_transcript:intron--protein_coding:gene (-)	4
processed_transcript:intron--protein_coding:upstream	6
processed_transcript:intron--protein_coding:downstream	2
protein_coding:gene (-)	5644
protein_coding:gene (-)--protein_coding:upstream	35
protein_coding:gene (-)--protein_coding:downstream	15
protein_coding:gene (-)--processed_transcript:downstream	1
protein_coding:upstream	29787
protein_coding:upstream--protein_coding:downstream	187
protein_coding:downstream	44452
processed_transcript:upstream	6
processed_transcript:downstream	7
