# Supplementary material for: mmannot: How to improve small–RNA annotation?
Source: PLoS One. 2020 May 28;15(5):e0231738. doi: 10.1371/journal.pone.0231738 (PMC7255610; doi:10.1371/journal.pone.0231738)
Supplement: S2 File — (GZ) [file pone.0231738.s002.gz › Data/Counts/HS/SRR5398625_random.csv]

Type	SRR5398625
protein_coding:CDS (+)	33481
protein_coding:5'UTR (+)	11424
protein_coding:3'UTR (+)	2022
miRNA:gene	7830023
snoRNA:gene	272671
snRNA:gene	26442
lincRNA:gene	16804
piRNA:gene	6078551
rRNA:gene	78925
misc_RNA:gene	4619
transcribed_processed_pseudogene:gene	83
processed_pseudogene:gene	785
polymorphic_pseudogene:gene	4
unprocessed_pseudogene:gene	98
protein_coding:intron	79247
processed_transcript:intron	1229
protein_coding:gene (-)	8491
protein_coding:upstream	69992
protein_coding:upstream--protein_coding:downstream	202
protein_coding:downstream	83845
processed_transcript:upstream	12
processed_transcript:downstream	12
