# Supplementary material for: mmannot: How to improve small–RNA annotation?
Source: PLoS One. 2020 May 28;15(5):e0231738. doi: 10.1371/journal.pone.0231738 (PMC7255610; doi:10.1371/journal.pone.0231738)
Supplement: S2 File — (GZ) [file pone.0231738.s002.gz › Data/Counts/HS/SRR5398628_ShortStack.csv]

Type	SRR5398628_ShortStack
protein_coding:CDS (+)	35930
protein_coding:5'UTR (+)	9743
protein_coding:3'UTR (+)	778
miRNA:gene	4615674
snoRNA:gene	238362
snRNA:gene	33924
lincRNA:gene	38508
piRNA:gene	8099312
rRNA:gene	76879
misc_RNA:gene	899
transcribed_processed_pseudogene:gene	38
processed_pseudogene:gene	397
polymorphic_pseudogene:gene	1
unprocessed_pseudogene:gene	57
pseudogene:gene	1
protein_coding:intron	80019
processed_transcript:intron	847
protein_coding:gene (-)	17856
protein_coding:upstream	68062
protein_coding:upstream--protein_coding:downstream	231
protein_coding:downstream	53146
processed_transcript:upstream	17
processed_transcript:downstream	22
