# Supplementary material for: mmannot: How to improve small–RNA annotation?
Source: PLoS One. 2020 May 28;15(5):e0231738. doi: 10.1371/journal.pone.0231738 (PMC7255610; doi:10.1371/journal.pone.0231738)
Supplement: S2 File — (GZ) [file pone.0231738.s002.gz › Data/Counts/HS/SRR5398628_bowtie.csv]

Type	SRR5398628_bowtie
protein_coding:CDS (+)	24306
protein_coding:CDS (+)--protein_coding:5'UTR (+)	19
protein_coding:CDS (+)--protein_coding:5'UTR (+)--miRNA:gene--piRNA:gene--transcribed_processed_pseudogene:gene--protein_coding:intron--processed_transcript:intron--protein_coding:gene (-)--protein_coding:upstream	1
protein_coding:CDS (+)--protein_coding:5'UTR (+)--miRNA:gene--piRNA:gene--transcribed_processed_pseudogene:gene--protein_coding:intron--protein_coding:gene (-)--protein_coding:upstream	2
protein_coding:CDS (+)--protein_coding:5'UTR (+)--miRNA:gene--piRNA:gene--protein_coding:intron--processed_transcript:intron--protein_coding:gene (-)--protein_coding:upstream	2
protein_coding:CDS (+)--protein_coding:5'UTR (+)--miRNA:gene--piRNA:gene--protein_coding:intron--processed_transcript:intron--protein_coding:upstream	1
protein_coding:CDS (+)--protein_coding:5'UTR (+)--miRNA:gene--piRNA:gene--protein_coding:intron--protein_coding:gene (-)	1
protein_coding:CDS (+)--protein_coding:5'UTR (+)--miRNA:gene--piRNA:gene--protein_coding:intron--protein_coding:gene (-)--protein_coding:upstream	1
protein_coding:CDS (+)--protein_coding:5'UTR (+)--miRNA:gene--piRNA:gene--processed_transcript:intron--protein_coding:upstream	3
protein_coding:CDS (+)--protein_coding:5'UTR (+)--lincRNA:gene--piRNA:gene--protein_coding:intron--protein_coding:gene (-)--protein_coding:upstream	1
protein_coding:CDS (+)--protein_coding:5'UTR (+)--lincRNA:gene--piRNA:gene--protein_coding:intron--protein_coding:downstream	1
protein_coding:CDS (+)--protein_coding:5'UTR (+)--lincRNA:gene--protein_coding:intron--protein_coding:gene (-)	2
protein_coding:CDS (+)--protein_coding:5'UTR (+)--piRNA:gene	6
protein_coding:CDS (+)--protein_coding:5'UTR (+)--piRNA:gene--processed_pseudogene:gene	1
protein_coding:CDS (+)--protein_coding:5'UTR (+)--piRNA:gene--processed_pseudogene:gene--protein_coding:intron	1
protein_coding:CDS (+)--protein_coding:5'UTR (+)--piRNA:gene--processed_pseudogene:gene--protein_coding:intron--protein_coding:upstream	2
protein_coding:CDS (+)--protein_coding:5'UTR (+)--piRNA:gene--protein_coding:intron	6
protein_coding:CDS (+)--protein_coding:5'UTR (+)--piRNA:gene--protein_coding:intron--processed_transcript:intron--protein_coding:gene (-)	1
protein_coding:CDS (+)--protein_coding:5'UTR (+)--piRNA:gene--protein_coding:intron--processed_transcript:intron--protein_coding:downstream	1
protein_coding:CDS (+)--protein_coding:5'UTR (+)--piRNA:gene--protein_coding:intron--protein_coding:gene (-)	9
protein_coding:CDS (+)--protein_coding:5'UTR (+)--piRNA:gene--protein_coding:intron--protein_coding:gene (-)--protein_coding:upstream	10
protein_coding:CDS (+)--protein_coding:5'UTR (+)--piRNA:gene--protein_coding:intron--protein_coding:gene (-)--protein_coding:downstream	1
protein_coding:CDS (+)--protein_coding:5'UTR (+)--piRNA:gene--protein_coding:intron--protein_coding:upstream	4
protein_coding:CDS (+)--protein_coding:5'UTR (+)--piRNA:gene--protein_coding:intron--protein_coding:upstream--protein_coding:downstream	1
protein_coding:CDS (+)--protein_coding:5'UTR (+)--piRNA:gene--protein_coding:intron--protein_coding:downstream	1
protein_coding:CDS (+)--protein_coding:5'UTR (+)--piRNA:gene--protein_coding:gene (-)	3
protein_coding:CDS (+)--protein_coding:5'UTR (+)--piRNA:gene--protein_coding:upstream	1
protein_coding:CDS (+)--protein_coding:5'UTR (+)--processed_pseudogene:gene--protein_coding:intron--protein_coding:gene (-)	1
protein_coding:CDS (+)--protein_coding:5'UTR (+)--unprocessed_pseudogene:gene--protein_coding:intron	1
protein_coding:CDS (+)--protein_coding:5'UTR (+)--protein_coding:intron	10
protein_coding:CDS (+)--protein_coding:5'UTR (+)--protein_coding:intron--protein_coding:gene (-)	3
protein_coding:CDS (+)--protein_coding:5'UTR (+)--protein_coding:intron--protein_coding:gene (-)--protein_coding:upstream	5
protein_coding:CDS (+)--protein_coding:5'UTR (+)--protein_coding:intron--protein_coding:gene (-)--protein_coding:upstream--protein_coding:downstream	1
protein_coding:CDS (+)--protein_coding:5'UTR (+)--protein_coding:intron--protein_coding:upstream	1
protein_coding:CDS (+)--protein_coding:5'UTR (+)--protein_coding:gene (-)	3
protein_coding:CDS (+)--protein_coding:3'UTR (+)	3
protein_coding:CDS (+)--protein_coding:3'UTR (+)--miRNA:gene--protein_coding:intron	1
protein_coding:CDS (+)--protein_coding:3'UTR (+)--piRNA:gene	1
protein_coding:CDS (+)--protein_coding:3'UTR (+)--piRNA:gene--protein_coding:intron--protein_coding:gene (-)	12
protein_coding:CDS (+)--protein_coding:3'UTR (+)--piRNA:gene--protein_coding:intron--protein_coding:upstream	6
protein_coding:CDS (+)--protein_coding:3'UTR (+)--piRNA:gene--protein_coding:upstream	3
protein_coding:CDS (+)--protein_coding:3'UTR (+)--protein_coding:intron	46
protein_coding:CDS (+)--protein_coding:3'UTR (+)--protein_coding:intron--processed_transcript:intron	1
protein_coding:CDS (+)--protein_coding:3'UTR (+)--protein_coding:intron--protein_coding:gene (-)	1
protein_coding:CDS (+)--miRNA:gene	212
protein_coding:CDS (+)--miRNA:gene--lincRNA:gene--protein_coding:intron	2
protein_coding:CDS (+)--miRNA:gene--piRNA:gene	31
protein_coding:CDS (+)--miRNA:gene--piRNA:gene--processed_pseudogene:gene--protein_coding:intron	5
protein_coding:CDS (+)--miRNA:gene--piRNA:gene--protein_coding:intron	15
protein_coding:CDS (+)--miRNA:gene--piRNA:gene--protein_coding:intron--processed_transcript:intron--protein_coding:gene (-)--protein_coding:upstream	1
protein_coding:CDS (+)--miRNA:gene--piRNA:gene--protein_coding:intron--protein_coding:gene (-)	3
protein_coding:CDS (+)--miRNA:gene--piRNA:gene--protein_coding:intron--protein_coding:gene (-)--protein_coding:upstream	2
protein_coding:CDS (+)--miRNA:gene--piRNA:gene--protein_coding:intron--protein_coding:upstream	1
protein_coding:CDS (+)--miRNA:gene--piRNA:gene--processed_transcript:intron--protein_coding:upstream	2
protein_coding:CDS (+)--miRNA:gene--piRNA:gene--protein_coding:gene (-)	1
protein_coding:CDS (+)--miRNA:gene--processed_pseudogene:gene--protein_coding:intron--protein_coding:gene (-)--protein_coding:downstream	1
protein_coding:CDS (+)--miRNA:gene--protein_coding:intron	45
protein_coding:CDS (+)--miRNA:gene--protein_coding:intron--processed_transcript:intron	3
protein_coding:CDS (+)--miRNA:gene--protein_coding:intron--processed_transcript:intron--protein_coding:gene (-)	1
protein_coding:CDS (+)--miRNA:gene--protein_coding:intron--processed_transcript:intron--protein_coding:upstream	1
protein_coding:CDS (+)--miRNA:gene--protein_coding:gene (-)	1
protein_coding:CDS (+)--miRNA:gene--protein_coding:upstream	1
protein_coding:CDS (+)--snoRNA:gene	1241
protein_coding:CDS (+)--snoRNA:gene--piRNA:gene	3
protein_coding:CDS (+)--snoRNA:gene--piRNA:gene--protein_coding:intron	4
protein_coding:CDS (+)--snoRNA:gene--protein_coding:intron	22
protein_coding:CDS (+)--snoRNA:gene--protein_coding:intron--protein_coding:downstream	1
protein_coding:CDS (+)--snRNA:gene	2
protein_coding:CDS (+)--snRNA:gene--piRNA:gene--protein_coding:intron	1
protein_coding:CDS (+)--lincRNA:gene	8
protein_coding:CDS (+)--lincRNA:gene--piRNA:gene	20
protein_coding:CDS (+)--lincRNA:gene--piRNA:gene--transcribed_processed_pseudogene:gene--processed_pseudogene:gene	1
protein_coding:CDS (+)--lincRNA:gene--piRNA:gene--processed_pseudogene:gene	5
protein_coding:CDS (+)--lincRNA:gene--piRNA:gene--processed_pseudogene:gene--unprocessed_pseudogene:gene	2
protein_coding:CDS (+)--lincRNA:gene--piRNA:gene--processed_pseudogene:gene--unprocessed_pseudogene:gene--protein_coding:intron	1
protein_coding:CDS (+)--lincRNA:gene--piRNA:gene--processed_pseudogene:gene--protein_coding:intron	1
protein_coding:CDS (+)--lincRNA:gene--piRNA:gene--protein_coding:intron	24
protein_coding:CDS (+)--lincRNA:gene--piRNA:gene--protein_coding:intron--protein_coding:gene (-)	3
protein_coding:CDS (+)--lincRNA:gene--piRNA:gene--protein_coding:intron--protein_coding:gene (-)--protein_coding:upstream	19
protein_coding:CDS (+)--lincRNA:gene--piRNA:gene--protein_coding:intron--protein_coding:upstream	2
protein_coding:CDS (+)--lincRNA:gene--piRNA:gene--protein_coding:intron--protein_coding:downstream	1
protein_coding:CDS (+)--lincRNA:gene--transcribed_processed_pseudogene:gene--processed_pseudogene:gene--protein_coding:intron	1
protein_coding:CDS (+)--lincRNA:gene--processed_pseudogene:gene--unprocessed_pseudogene:gene	1
protein_coding:CDS (+)--lincRNA:gene--processed_pseudogene:gene--protein_coding:intron--processed_transcript:intron	5
protein_coding:CDS (+)--lincRNA:gene--protein_coding:intron	11
protein_coding:CDS (+)--lincRNA:gene--protein_coding:intron--protein_coding:gene (-)	10
protein_coding:CDS (+)--lincRNA:gene--protein_coding:intron--protein_coding:upstream	2
protein_coding:CDS (+)--lincRNA:gene--protein_coding:gene (-)	1
protein_coding:CDS (+)--piRNA:gene	5241
protein_coding:CDS (+)--piRNA:gene--rRNA:gene	22
protein_coding:CDS (+)--piRNA:gene--rRNA:gene--protein_coding:intron	3
protein_coding:CDS (+)--piRNA:gene--rRNA:gene--protein_coding:intron--protein_coding:gene (-)--protein_coding:upstream	4
protein_coding:CDS (+)--piRNA:gene--rRNA:gene--protein_coding:intron--protein_coding:upstream	2
protein_coding:CDS (+)--piRNA:gene--rRNA:gene--protein_coding:gene (-)	1
protein_coding:CDS (+)--piRNA:gene--rRNA:gene--protein_coding:downstream	725
protein_coding:CDS (+)--piRNA:gene--misc_RNA:gene	1
protein_coding:CDS (+)--piRNA:gene--transcribed_processed_pseudogene:gene	5
protein_coding:CDS (+)--piRNA:gene--transcribed_processed_pseudogene:gene--processed_pseudogene:gene	7
protein_coding:CDS (+)--piRNA:gene--transcribed_processed_pseudogene:gene--processed_pseudogene:gene--protein_coding:intron	2
protein_coding:CDS (+)--piRNA:gene--transcribed_processed_pseudogene:gene--protein_coding:intron	3
protein_coding:CDS (+)--piRNA:gene--processed_pseudogene:gene	181
protein_coding:CDS (+)--piRNA:gene--processed_pseudogene:gene--unprocessed_pseudogene:gene	5
protein_coding:CDS (+)--piRNA:gene--processed_pseudogene:gene--unprocessed_pseudogene:gene--protein_coding:intron	3
protein_coding:CDS (+)--piRNA:gene--processed_pseudogene:gene--unprocessed_pseudogene:gene--protein_coding:intron--protein_coding:gene (-)	1
protein_coding:CDS (+)--piRNA:gene--processed_pseudogene:gene--protein_coding:intron	66
protein_coding:CDS (+)--piRNA:gene--processed_pseudogene:gene--protein_coding:intron--processed_transcript:intron	1
protein_coding:CDS (+)--piRNA:gene--processed_pseudogene:gene--protein_coding:intron--protein_coding:gene (-)	1
protein_coding:CDS (+)--piRNA:gene--processed_pseudogene:gene--protein_coding:intron--protein_coding:gene (-)--protein_coding:upstream	2
protein_coding:CDS (+)--piRNA:gene--processed_pseudogene:gene--protein_coding:intron--protein_coding:upstream	2
protein_coding:CDS (+)--piRNA:gene--processed_pseudogene:gene--protein_coding:gene (-)	7
protein_coding:CDS (+)--piRNA:gene--processed_pseudogene:gene--protein_coding:upstream	2
protein_coding:CDS (+)--piRNA:gene--unprocessed_pseudogene:gene	15
protein_coding:CDS (+)--piRNA:gene--unprocessed_pseudogene:gene--protein_coding:intron	7
protein_coding:CDS (+)--piRNA:gene--unprocessed_pseudogene:gene--protein_coding:intron--processed_transcript:intron--protein_coding:gene (-)	1
protein_coding:CDS (+)--piRNA:gene--unprocessed_pseudogene:gene--protein_coding:intron--protein_coding:gene (-)	2
protein_coding:CDS (+)--piRNA:gene--unprocessed_pseudogene:gene--protein_coding:intron--protein_coding:gene (-)--protein_coding:upstream	1
protein_coding:CDS (+)--piRNA:gene--unprocessed_pseudogene:gene--protein_coding:intron--protein_coding:upstream	1
protein_coding:CDS (+)--piRNA:gene--unprocessed_pseudogene:gene--processed_transcript:intron--protein_coding:gene (-)	1
protein_coding:CDS (+)--piRNA:gene--unprocessed_pseudogene:gene--protein_coding:gene (-)	9
protein_coding:CDS (+)--piRNA:gene--pseudogene:gene	1
protein_coding:CDS (+)--piRNA:gene--protein_coding:intron	826
protein_coding:CDS (+)--piRNA:gene--protein_coding:intron--processed_transcript:intron	9
protein_coding:CDS (+)--piRNA:gene--protein_coding:intron--processed_transcript:intron--protein_coding:gene (-)	5
protein_coding:CDS (+)--piRNA:gene--protein_coding:intron--processed_transcript:intron--protein_coding:gene (-)--protein_coding:upstream	1
protein_coding:CDS (+)--piRNA:gene--protein_coding:intron--protein_coding:gene (-)	85
protein_coding:CDS (+)--piRNA:gene--protein_coding:intron--protein_coding:gene (-)--protein_coding:upstream	10
protein_coding:CDS (+)--piRNA:gene--protein_coding:intron--protein_coding:gene (-)--protein_coding:upstream--protein_coding:downstream	1
protein_coding:CDS (+)--piRNA:gene--protein_coding:intron--protein_coding:gene (-)--protein_coding:upstream--processed_transcript:upstream	1
protein_coding:CDS (+)--piRNA:gene--protein_coding:intron--protein_coding:gene (-)--protein_coding:downstream	7
protein_coding:CDS (+)--piRNA:gene--protein_coding:intron--protein_coding:upstream	30
protein_coding:CDS (+)--piRNA:gene--protein_coding:intron--protein_coding:upstream--protein_coding:downstream	6
protein_coding:CDS (+)--piRNA:gene--protein_coding:intron--protein_coding:downstream	81
protein_coding:CDS (+)--piRNA:gene--protein_coding:intron--processed_transcript:upstream	1
protein_coding:CDS (+)--piRNA:gene--processed_transcript:intron	2
protein_coding:CDS (+)--piRNA:gene--processed_transcript:intron--protein_coding:gene (-)	2
protein_coding:CDS (+)--piRNA:gene--protein_coding:gene (-)	36
protein_coding:CDS (+)--piRNA:gene--protein_coding:gene (-)--protein_coding:upstream	1
protein_coding:CDS (+)--piRNA:gene--protein_coding:upstream	34
protein_coding:CDS (+)--piRNA:gene--protein_coding:downstream	12
protein_coding:CDS (+)--misc_RNA:gene	1
protein_coding:CDS (+)--transcribed_processed_pseudogene:gene	10
protein_coding:CDS (+)--transcribed_processed_pseudogene:gene--processed_pseudogene:gene	3
protein_coding:CDS (+)--transcribed_processed_pseudogene:gene--processed_pseudogene:gene--protein_coding:intron	2
protein_coding:CDS (+)--transcribed_processed_pseudogene:gene--unprocessed_pseudogene:gene--protein_coding:intron--protein_coding:gene (-)	1
protein_coding:CDS (+)--transcribed_processed_pseudogene:gene--protein_coding:intron	2
protein_coding:CDS (+)--transcribed_processed_pseudogene:gene--protein_coding:intron--protein_coding:gene (-)	4
protein_coding:CDS (+)--transcribed_processed_pseudogene:gene--protein_coding:gene (-)	1
protein_coding:CDS (+)--processed_pseudogene:gene	217
protein_coding:CDS (+)--processed_pseudogene:gene--protein_coding:intron	21
protein_coding:CDS (+)--processed_pseudogene:gene--protein_coding:intron--processed_transcript:intron	1
protein_coding:CDS (+)--processed_pseudogene:gene--protein_coding:intron--protein_coding:gene (-)	4
protein_coding:CDS (+)--processed_pseudogene:gene--protein_coding:intron--protein_coding:upstream	3
protein_coding:CDS (+)--processed_pseudogene:gene--protein_coding:intron--protein_coding:upstream--protein_coding:downstream	13
protein_coding:CDS (+)--processed_pseudogene:gene--protein_coding:intron--protein_coding:downstream	5
protein_coding:CDS (+)--processed_pseudogene:gene--protein_coding:gene (-)	3
protein_coding:CDS (+)--polymorphic_pseudogene:gene	2
protein_coding:CDS (+)--unprocessed_pseudogene:gene	42
protein_coding:CDS (+)--unprocessed_pseudogene:gene--protein_coding:intron	8
protein_coding:CDS (+)--unprocessed_pseudogene:gene--protein_coding:intron--protein_coding:gene (-)	5
protein_coding:CDS (+)--unprocessed_pseudogene:gene--protein_coding:intron--protein_coding:upstream	1
protein_coding:CDS (+)--unprocessed_pseudogene:gene--protein_coding:intron--protein_coding:downstream	1
protein_coding:CDS (+)--unprocessed_pseudogene:gene--protein_coding:gene (-)	2
protein_coding:CDS (+)--protein_coding:intron	994
protein_coding:CDS (+)--protein_coding:intron--processed_transcript:intron	49
protein_coding:CDS (+)--protein_coding:intron--processed_transcript:intron--protein_coding:gene (-)	2
protein_coding:CDS (+)--protein_coding:intron--processed_transcript:intron--protein_coding:upstream	1
protein_coding:CDS (+)--protein_coding:intron--processed_transcript:intron--protein_coding:downstream	1
protein_coding:CDS (+)--protein_coding:intron--protein_coding:gene (-)	57
protein_coding:CDS (+)--protein_coding:intron--protein_coding:gene (-)--protein_coding:upstream	3
protein_coding:CDS (+)--protein_coding:intron--protein_coding:upstream	48
protein_coding:CDS (+)--protein_coding:intron--protein_coding:upstream--protein_coding:downstream	1
protein_coding:CDS (+)--protein_coding:intron--protein_coding:downstream	13
protein_coding:CDS (+)--protein_coding:intron--processed_transcript:downstream	1
protein_coding:CDS (+)--processed_transcript:intron	6
protein_coding:CDS (+)--processed_transcript:intron--protein_coding:gene (-)	1
protein_coding:CDS (+)--protein_coding:gene (-)	101
protein_coding:CDS (+)--protein_coding:upstream	19
protein_coding:CDS (+)--protein_coding:downstream	7
protein_coding:5'UTR (+)	5922
protein_coding:5'UTR (+)--protein_coding:3'UTR (+)--miRNA:gene--protein_coding:intron	1
protein_coding:5'UTR (+)--miRNA:gene	3878
protein_coding:5'UTR (+)--miRNA:gene--lincRNA:gene--protein_coding:intron	1
protein_coding:5'UTR (+)--miRNA:gene--piRNA:gene	1834
protein_coding:5'UTR (+)--miRNA:gene--piRNA:gene--protein_coding:intron	170
protein_coding:5'UTR (+)--miRNA:gene--piRNA:gene--protein_coding:intron--protein_coding:upstream	2
protein_coding:5'UTR (+)--miRNA:gene--piRNA:gene--protein_coding:intron--protein_coding:downstream	1
protein_coding:5'UTR (+)--miRNA:gene--protein_coding:intron	208
protein_coding:5'UTR (+)--miRNA:gene--protein_coding:intron--processed_transcript:intron	2
protein_coding:5'UTR (+)--snoRNA:gene	1
protein_coding:5'UTR (+)--snoRNA:gene--lincRNA:gene--piRNA:gene	20
protein_coding:5'UTR (+)--snoRNA:gene--lincRNA:gene--piRNA:gene--protein_coding:intron	14
protein_coding:5'UTR (+)--snoRNA:gene--piRNA:gene	2202
protein_coding:5'UTR (+)--snoRNA:gene--piRNA:gene--protein_coding:intron	21
protein_coding:5'UTR (+)--snoRNA:gene--protein_coding:intron--protein_coding:downstream	2
protein_coding:5'UTR (+)--lincRNA:gene	5
protein_coding:5'UTR (+)--lincRNA:gene--piRNA:gene	8
protein_coding:5'UTR (+)--lincRNA:gene--piRNA:gene--protein_coding:intron	3
protein_coding:5'UTR (+)--lincRNA:gene--piRNA:gene--protein_coding:intron--processed_transcript:intron	1
protein_coding:5'UTR (+)--lincRNA:gene--piRNA:gene--protein_coding:intron--processed_transcript:intron--protein_coding:downstream	2
protein_coding:5'UTR (+)--lincRNA:gene--piRNA:gene--protein_coding:intron--protein_coding:gene (-)--protein_coding:upstream	1
protein_coding:5'UTR (+)--lincRNA:gene--piRNA:gene--protein_coding:intron--protein_coding:upstream	2
protein_coding:5'UTR (+)--lincRNA:gene--piRNA:gene--protein_coding:intron--protein_coding:downstream	1
protein_coding:5'UTR (+)--lincRNA:gene--protein_coding:intron	2
protein_coding:5'UTR (+)--lincRNA:gene--protein_coding:intron--protein_coding:gene (-)	1
protein_coding:5'UTR (+)--piRNA:gene	6378
protein_coding:5'UTR (+)--piRNA:gene--processed_pseudogene:gene	4
protein_coding:5'UTR (+)--piRNA:gene--unprocessed_pseudogene:gene	2
protein_coding:5'UTR (+)--piRNA:gene--protein_coding:intron	637
protein_coding:5'UTR (+)--piRNA:gene--protein_coding:intron--processed_transcript:intron	1
protein_coding:5'UTR (+)--piRNA:gene--protein_coding:intron--processed_transcript:intron--protein_coding:upstream	1
protein_coding:5'UTR (+)--piRNA:gene--protein_coding:intron--processed_transcript:intron--protein_coding:downstream	2
protein_coding:5'UTR (+)--piRNA:gene--protein_coding:intron--protein_coding:gene (-)	53
protein_coding:5'UTR (+)--piRNA:gene--protein_coding:intron--protein_coding:gene (-)--protein_coding:upstream	5
protein_coding:5'UTR (+)--piRNA:gene--protein_coding:intron--protein_coding:gene (-)--processed_transcript:upstream	5
protein_coding:5'UTR (+)--piRNA:gene--protein_coding:intron--protein_coding:upstream	20
protein_coding:5'UTR (+)--piRNA:gene--protein_coding:intron--protein_coding:downstream	11
protein_coding:5'UTR (+)--piRNA:gene--processed_transcript:intron	1
protein_coding:5'UTR (+)--piRNA:gene--processed_transcript:intron--protein_coding:upstream	3
protein_coding:5'UTR (+)--piRNA:gene--protein_coding:gene (-)	8
protein_coding:5'UTR (+)--piRNA:gene--protein_coding:gene (-)--protein_coding:upstream	1
protein_coding:5'UTR (+)--piRNA:gene--protein_coding:upstream	2524
protein_coding:5'UTR (+)--piRNA:gene--protein_coding:downstream	5
protein_coding:5'UTR (+)--transcribed_processed_pseudogene:gene	1
protein_coding:5'UTR (+)--processed_pseudogene:gene--protein_coding:intron	1
protein_coding:5'UTR (+)--processed_pseudogene:gene--protein_coding:intron--protein_coding:gene (-)	1
protein_coding:5'UTR (+)--unprocessed_pseudogene:gene--protein_coding:intron	1
protein_coding:5'UTR (+)--unprocessed_pseudogene:gene--protein_coding:intron--protein_coding:gene (-)	1
protein_coding:5'UTR (+)--protein_coding:intron	129
protein_coding:5'UTR (+)--protein_coding:intron--processed_transcript:intron	1
protein_coding:5'UTR (+)--protein_coding:intron--processed_transcript:intron--protein_coding:gene (-)	2
protein_coding:5'UTR (+)--protein_coding:intron--processed_transcript:intron--protein_coding:gene (-)--protein_coding:downstream	1
protein_coding:5'UTR (+)--protein_coding:intron--processed_transcript:intron--protein_coding:upstream	2
protein_coding:5'UTR (+)--protein_coding:intron--protein_coding:gene (-)	10
protein_coding:5'UTR (+)--protein_coding:intron--protein_coding:gene (-)--protein_coding:upstream	1
protein_coding:5'UTR (+)--protein_coding:intron--protein_coding:gene (-)--protein_coding:upstream--protein_coding:downstream	1
protein_coding:5'UTR (+)--protein_coding:intron--protein_coding:gene (-)--protein_coding:downstream	2
protein_coding:5'UTR (+)--protein_coding:intron--protein_coding:upstream	38
protein_coding:5'UTR (+)--protein_coding:intron--protein_coding:downstream	6
protein_coding:5'UTR (+)--protein_coding:gene (-)	9
protein_coding:5'UTR (+)--protein_coding:upstream	9
protein_coding:5'UTR (+)--protein_coding:upstream--processed_transcript:upstream	1
protein_coding:5'UTR (+)--protein_coding:downstream	1
protein_coding:3'UTR (+)	579
protein_coding:3'UTR (+)--miRNA:gene	2
protein_coding:3'UTR (+)--miRNA:gene--protein_coding:gene (-)	1
protein_coding:3'UTR (+)--lincRNA:gene--piRNA:gene--protein_coding:intron--protein_coding:upstream	5
protein_coding:3'UTR (+)--lincRNA:gene--protein_coding:intron--protein_coding:downstream	1
protein_coding:3'UTR (+)--piRNA:gene	51
protein_coding:3'UTR (+)--piRNA:gene--misc_RNA:gene	17
protein_coding:3'UTR (+)--piRNA:gene--unprocessed_pseudogene:gene	1
protein_coding:3'UTR (+)--piRNA:gene--protein_coding:intron	14
protein_coding:3'UTR (+)--piRNA:gene--protein_coding:intron--processed_transcript:intron	1
protein_coding:3'UTR (+)--piRNA:gene--protein_coding:intron--processed_transcript:intron--protein_coding:upstream	1
protein_coding:3'UTR (+)--piRNA:gene--protein_coding:intron--protein_coding:gene (-)	1
protein_coding:3'UTR (+)--piRNA:gene--protein_coding:intron--protein_coding:gene (-)--protein_coding:upstream	7
protein_coding:3'UTR (+)--piRNA:gene--protein_coding:intron--protein_coding:upstream	39
protein_coding:3'UTR (+)--piRNA:gene--protein_coding:intron--protein_coding:downstream	1
protein_coding:3'UTR (+)--piRNA:gene--protein_coding:gene (-)--protein_coding:upstream	1
protein_coding:3'UTR (+)--piRNA:gene--protein_coding:upstream	814
protein_coding:3'UTR (+)--processed_pseudogene:gene--protein_coding:intron	2
protein_coding:3'UTR (+)--protein_coding:intron	48
protein_coding:3'UTR (+)--protein_coding:intron--protein_coding:gene (-)	3
protein_coding:3'UTR (+)--protein_coding:intron--protein_coding:gene (-)--protein_coding:upstream	5
protein_coding:3'UTR (+)--protein_coding:intron--protein_coding:upstream	4
protein_coding:3'UTR (+)--protein_coding:intron--protein_coding:downstream	1
protein_coding:3'UTR (+)--protein_coding:gene (-)	2
protein_coding:3'UTR (+)--protein_coding:gene (-)--protein_coding:upstream	5
protein_coding:3'UTR (+)--protein_coding:gene (-)--protein_coding:downstream	1
protein_coding:3'UTR (+)--protein_coding:upstream	266
protein_coding:3'UTR (+)--protein_coding:downstream	1
miRNA:gene	4631385
miRNA:gene--snoRNA:gene	46
miRNA:gene--snoRNA:gene--piRNA:gene--protein_coding:intron	2
miRNA:gene--lincRNA:gene	36
miRNA:gene--lincRNA:gene--piRNA:gene	24
miRNA:gene--lincRNA:gene--piRNA:gene--protein_coding:intron	3
miRNA:gene--lincRNA:gene--piRNA:gene--protein_coding:intron--protein_coding:gene (-)	1
miRNA:gene--lincRNA:gene--piRNA:gene--protein_coding:intron--protein_coding:upstream	2
miRNA:gene--lincRNA:gene--protein_coding:intron	64
miRNA:gene--lincRNA:gene--protein_coding:gene (-)	2
miRNA:gene--piRNA:gene	57502
miRNA:gene--piRNA:gene--processed_pseudogene:gene	3
miRNA:gene--piRNA:gene--processed_pseudogene:gene--protein_coding:intron	2
miRNA:gene--piRNA:gene--protein_coding:intron	3512
miRNA:gene--piRNA:gene--protein_coding:intron--processed_transcript:intron	47
miRNA:gene--piRNA:gene--protein_coding:intron--processed_transcript:intron--protein_coding:gene (-)--protein_coding:downstream	2
miRNA:gene--piRNA:gene--protein_coding:intron--protein_coding:gene (-)	17
miRNA:gene--piRNA:gene--protein_coding:intron--protein_coding:upstream	41
miRNA:gene--piRNA:gene--protein_coding:intron--protein_coding:upstream--protein_coding:downstream	1
miRNA:gene--piRNA:gene--protein_coding:intron--protein_coding:downstream	98
miRNA:gene--piRNA:gene--processed_transcript:intron	18
miRNA:gene--piRNA:gene--processed_transcript:intron--protein_coding:gene (-)--protein_coding:upstream	1
miRNA:gene--piRNA:gene--protein_coding:gene (-)	1
miRNA:gene--piRNA:gene--protein_coding:upstream	1579
miRNA:gene--piRNA:gene--protein_coding:downstream	1
miRNA:gene--processed_pseudogene:gene	7
miRNA:gene--processed_pseudogene:gene--protein_coding:intron	18
miRNA:gene--processed_pseudogene:gene--protein_coding:intron--protein_coding:upstream	1
miRNA:gene--unprocessed_pseudogene:gene	3
miRNA:gene--unprocessed_pseudogene:gene--protein_coding:intron	4
miRNA:gene--unprocessed_pseudogene:gene--protein_coding:intron--protein_coding:upstream	1
miRNA:gene--protein_coding:intron	10990
miRNA:gene--protein_coding:intron--processed_transcript:intron	74
miRNA:gene--protein_coding:intron--processed_transcript:intron--protein_coding:upstream	1
miRNA:gene--protein_coding:intron--processed_transcript:intron--protein_coding:downstream	1
miRNA:gene--protein_coding:intron--protein_coding:gene (-)	40
miRNA:gene--protein_coding:intron--protein_coding:gene (-)--protein_coding:upstream	6
miRNA:gene--protein_coding:intron--protein_coding:upstream	38
miRNA:gene--protein_coding:intron--protein_coding:downstream	35
miRNA:gene--protein_coding:intron--processed_transcript:downstream	1
miRNA:gene--processed_transcript:intron	94
miRNA:gene--processed_transcript:intron--protein_coding:gene (-)--protein_coding:upstream	1
miRNA:gene--protein_coding:gene (-)	85
miRNA:gene--protein_coding:upstream	444
miRNA:gene--protein_coding:downstream	46
miRNA:gene--processed_transcript:downstream	3
snoRNA:gene	195265
snoRNA:gene--lincRNA:gene	57
snoRNA:gene--lincRNA:gene--piRNA:gene	1
snoRNA:gene--lincRNA:gene--piRNA:gene--protein_coding:intron	2
snoRNA:gene--lincRNA:gene--protein_coding:intron	2
snoRNA:gene--piRNA:gene	3326
snoRNA:gene--piRNA:gene--processed_pseudogene:gene--protein_coding:intron	1
snoRNA:gene--piRNA:gene--protein_coding:intron	201
snoRNA:gene--piRNA:gene--protein_coding:intron--protein_coding:gene (-)	1
snoRNA:gene--piRNA:gene--protein_coding:intron--protein_coding:upstream	18
snoRNA:gene--piRNA:gene--protein_coding:intron--protein_coding:downstream	5
snoRNA:gene--transcribed_processed_pseudogene:gene	1
snoRNA:gene--processed_pseudogene:gene	1
snoRNA:gene--unprocessed_pseudogene:gene--protein_coding:intron	1
snoRNA:gene--protein_coding:intron	1140
snoRNA:gene--protein_coding:intron--processed_transcript:intron	7
snoRNA:gene--protein_coding:intron--protein_coding:gene (-)	1
snoRNA:gene--protein_coding:intron--protein_coding:upstream	4
snoRNA:gene--protein_coding:intron--protein_coding:upstream--protein_coding:downstream	1
snoRNA:gene--protein_coding:intron--protein_coding:downstream	21
snoRNA:gene--processed_transcript:intron	12
snoRNA:gene--protein_coding:upstream	9
snoRNA:gene--protein_coding:downstream	7
snRNA:gene	19942
snRNA:gene--piRNA:gene	2813
snRNA:gene--piRNA:gene--protein_coding:intron	37
snRNA:gene--piRNA:gene--protein_coding:intron--protein_coding:gene (-)	1
snRNA:gene--piRNA:gene--protein_coding:intron--protein_coding:upstream	1
snRNA:gene--protein_coding:intron	109
snRNA:gene--protein_coding:intron--processed_transcript:intron	1
snRNA:gene--protein_coding:intron--protein_coding:upstream	1
snRNA:gene--processed_transcript:intron	1
snRNA:gene--protein_coding:gene (-)--protein_coding:upstream	10
lincRNA:gene	28022
lincRNA:gene--piRNA:gene	509536
lincRNA:gene--piRNA:gene--rRNA:gene--protein_coding:intron	3
lincRNA:gene--piRNA:gene--misc_RNA:gene	15
lincRNA:gene--piRNA:gene--misc_RNA:gene--protein_coding:intron	1
lincRNA:gene--piRNA:gene--transcribed_processed_pseudogene:gene--processed_pseudogene:gene	1
lincRNA:gene--piRNA:gene--transcribed_processed_pseudogene:gene--protein_coding:intron	1
lincRNA:gene--piRNA:gene--processed_pseudogene:gene	15
lincRNA:gene--piRNA:gene--processed_pseudogene:gene--protein_coding:intron	1
lincRNA:gene--piRNA:gene--processed_pseudogene:gene--protein_coding:intron--protein_coding:gene (-)	1
lincRNA:gene--piRNA:gene--processed_pseudogene:gene--protein_coding:intron--protein_coding:upstream	1
lincRNA:gene--piRNA:gene--processed_pseudogene:gene--protein_coding:gene (-)	1
lincRNA:gene--piRNA:gene--polymorphic_pseudogene:gene--protein_coding:intron	1
lincRNA:gene--piRNA:gene--unprocessed_pseudogene:gene	1
lincRNA:gene--piRNA:gene--protein_coding:intron	295
lincRNA:gene--piRNA:gene--protein_coding:intron--processed_transcript:intron	6
lincRNA:gene--piRNA:gene--protein_coding:intron--processed_transcript:intron--protein_coding:gene (-)--protein_coding:downstream	1
lincRNA:gene--piRNA:gene--protein_coding:intron--protein_coding:gene (-)	28
lincRNA:gene--piRNA:gene--protein_coding:intron--protein_coding:gene (-)--protein_coding:upstream	29
lincRNA:gene--piRNA:gene--protein_coding:intron--protein_coding:upstream	8
lincRNA:gene--piRNA:gene--protein_coding:intron--protein_coding:downstream	31
lincRNA:gene--piRNA:gene--processed_transcript:intron	1
lincRNA:gene--piRNA:gene--processed_transcript:intron--protein_coding:downstream	1
lincRNA:gene--piRNA:gene--protein_coding:gene (-)	6
lincRNA:gene--piRNA:gene--protein_coding:gene (-)--protein_coding:upstream	7
lincRNA:gene--piRNA:gene--protein_coding:gene (-)--protein_coding:downstream	3
lincRNA:gene--piRNA:gene--protein_coding:upstream	6
lincRNA:gene--piRNA:gene--protein_coding:downstream	19760
lincRNA:gene--transcribed_processed_pseudogene:gene	2
lincRNA:gene--processed_pseudogene:gene	4
lincRNA:gene--processed_pseudogene:gene--protein_coding:intron	1
lincRNA:gene--processed_pseudogene:gene--protein_coding:intron--processed_transcript:intron	1
lincRNA:gene--processed_pseudogene:gene--protein_coding:intron--protein_coding:gene (-)	16
lincRNA:gene--polymorphic_pseudogene:gene	8
lincRNA:gene--unprocessed_pseudogene:gene	1
lincRNA:gene--unprocessed_pseudogene:gene--protein_coding:intron	1
lincRNA:gene--unprocessed_pseudogene:gene--protein_coding:intron--protein_coding:upstream	1
lincRNA:gene--protein_coding:intron	432
lincRNA:gene--protein_coding:intron--processed_transcript:intron	10
lincRNA:gene--protein_coding:intron--processed_transcript:intron--protein_coding:gene (-)	1
lincRNA:gene--protein_coding:intron--protein_coding:gene (-)	12
lincRNA:gene--protein_coding:intron--protein_coding:gene (-)--protein_coding:upstream	7
lincRNA:gene--protein_coding:intron--protein_coding:upstream	242
lincRNA:gene--protein_coding:intron--protein_coding:downstream	345
lincRNA:gene--processed_transcript:intron	5
lincRNA:gene--protein_coding:gene (-)	33
lincRNA:gene--protein_coding:upstream	2
lincRNA:gene--protein_coding:upstream--protein_coding:downstream	2
lincRNA:gene--protein_coding:downstream	60
lincRNA:gene--processed_transcript:upstream	1
piRNA:gene	8044495
piRNA:gene--rRNA:gene	184155
piRNA:gene--rRNA:gene--protein_coding:intron	1961
piRNA:gene--rRNA:gene--protein_coding:intron--protein_coding:gene (-)	5
piRNA:gene--rRNA:gene--protein_coding:intron--protein_coding:downstream	15
piRNA:gene--rRNA:gene--processed_transcript:intron	1
piRNA:gene--rRNA:gene--protein_coding:gene (-)	3
piRNA:gene--rRNA:gene--protein_coding:upstream	4
piRNA:gene--rRNA:gene--protein_coding:downstream	2
piRNA:gene--misc_RNA:gene	4176
piRNA:gene--misc_RNA:gene--processed_pseudogene:gene	1
piRNA:gene--misc_RNA:gene--processed_pseudogene:gene--protein_coding:intron	1
piRNA:gene--misc_RNA:gene--processed_pseudogene:gene--protein_coding:intron--protein_coding:gene (-)--protein_coding:upstream	1
piRNA:gene--misc_RNA:gene--protein_coding:intron	1466
piRNA:gene--misc_RNA:gene--protein_coding:intron--processed_transcript:intron	114
piRNA:gene--misc_RNA:gene--protein_coding:intron--protein_coding:gene (-)	2
piRNA:gene--misc_RNA:gene--protein_coding:intron--protein_coding:upstream	4
piRNA:gene--misc_RNA:gene--protein_coding:intron--protein_coding:upstream--protein_coding:downstream	1
piRNA:gene--misc_RNA:gene--protein_coding:intron--protein_coding:downstream	26
piRNA:gene--misc_RNA:gene--protein_coding:gene (-)	1
piRNA:gene--misc_RNA:gene--protein_coding:downstream	18
piRNA:gene--transcribed_processed_pseudogene:gene	22
piRNA:gene--transcribed_processed_pseudogene:gene--processed_pseudogene:gene	9
piRNA:gene--transcribed_processed_pseudogene:gene--processed_pseudogene:gene--protein_coding:gene (-)--protein_coding:downstream	1
piRNA:gene--transcribed_processed_pseudogene:gene--protein_coding:intron	7
piRNA:gene--transcribed_processed_pseudogene:gene--protein_coding:gene (-)	1
piRNA:gene--processed_pseudogene:gene	424
piRNA:gene--processed_pseudogene:gene--unprocessed_pseudogene:gene	7
piRNA:gene--processed_pseudogene:gene--unprocessed_pseudogene:gene--protein_coding:intron	1
piRNA:gene--processed_pseudogene:gene--protein_coding:intron	132
piRNA:gene--processed_pseudogene:gene--protein_coding:intron--processed_transcript:intron	2
piRNA:gene--processed_pseudogene:gene--protein_coding:intron--protein_coding:gene (-)	6
piRNA:gene--processed_pseudogene:gene--protein_coding:intron--protein_coding:gene (-)--protein_coding:upstream--protein_coding:downstream	1
piRNA:gene--processed_pseudogene:gene--protein_coding:intron--protein_coding:upstream	4
piRNA:gene--processed_pseudogene:gene--protein_coding:intron--protein_coding:upstream--protein_coding:downstream	1
piRNA:gene--processed_pseudogene:gene--protein_coding:intron--protein_coding:downstream	16
piRNA:gene--processed_pseudogene:gene--protein_coding:gene (-)	5
piRNA:gene--processed_pseudogene:gene--protein_coding:downstream	11
piRNA:gene--unprocessed_pseudogene:gene	21
piRNA:gene--unprocessed_pseudogene:gene--protein_coding:intron	10
piRNA:gene--unprocessed_pseudogene:gene--protein_coding:intron--protein_coding:upstream	1
piRNA:gene--unprocessed_pseudogene:gene--protein_coding:intron--protein_coding:downstream	5
piRNA:gene--unprocessed_pseudogene:gene--protein_coding:gene (-)	9
piRNA:gene--unprocessed_pseudogene:gene--protein_coding:upstream	1
piRNA:gene--unprocessed_pseudogene:gene--protein_coding:downstream	1
piRNA:gene--protein_coding:intron	34615
piRNA:gene--protein_coding:intron--processed_transcript:intron	141
piRNA:gene--protein_coding:intron--processed_transcript:intron--protein_coding:gene (-)	10
piRNA:gene--protein_coding:intron--processed_transcript:intron--protein_coding:gene (-)--protein_coding:upstream	1
piRNA:gene--protein_coding:intron--processed_transcript:intron--protein_coding:upstream	17
piRNA:gene--protein_coding:intron--processed_transcript:intron--protein_coding:downstream	10
piRNA:gene--protein_coding:intron--processed_transcript:intron--processed_transcript:upstream	1
piRNA:gene--protein_coding:intron--protein_coding:gene (-)	245
piRNA:gene--protein_coding:intron--protein_coding:gene (-)--protein_coding:upstream	74
piRNA:gene--protein_coding:intron--protein_coding:gene (-)--protein_coding:upstream--protein_coding:downstream	1
piRNA:gene--protein_coding:intron--protein_coding:gene (-)--protein_coding:downstream	8
piRNA:gene--protein_coding:intron--protein_coding:gene (-)--processed_transcript:upstream	5
piRNA:gene--protein_coding:intron--protein_coding:upstream	1138
piRNA:gene--protein_coding:intron--protein_coding:upstream--protein_coding:downstream	82
piRNA:gene--protein_coding:intron--protein_coding:upstream--processed_transcript:downstream	5
piRNA:gene--protein_coding:intron--protein_coding:downstream	750
piRNA:gene--protein_coding:intron--protein_coding:downstream--processed_transcript:downstream	3
piRNA:gene--protein_coding:intron--processed_transcript:upstream	3
piRNA:gene--protein_coding:intron--processed_transcript:downstream	3
piRNA:gene--processed_transcript:intron	379
piRNA:gene--processed_transcript:intron--protein_coding:gene (-)	2
piRNA:gene--processed_transcript:intron--protein_coding:upstream	1
piRNA:gene--processed_transcript:intron--protein_coding:downstream	5
piRNA:gene--protein_coding:gene (-)	167
piRNA:gene--protein_coding:gene (-)--protein_coding:upstream	93
piRNA:gene--protein_coding:gene (-)--protein_coding:downstream	2
piRNA:gene--protein_coding:upstream	46302
piRNA:gene--protein_coding:upstream--protein_coding:downstream	309
piRNA:gene--protein_coding:downstream	78036
piRNA:gene--processed_transcript:upstream	2
rRNA:gene	2045
rRNA:gene--protein_coding:intron	2
misc_RNA:gene	1983
misc_RNA:gene--protein_coding:intron	64
misc_RNA:gene--protein_coding:intron--protein_coding:upstream	1
misc_RNA:gene--protein_coding:intron--protein_coding:downstream	1
transcribed_processed_pseudogene:gene	33
transcribed_processed_pseudogene:gene--processed_pseudogene:gene	1
transcribed_processed_pseudogene:gene--processed_pseudogene:gene--protein_coding:intron	1
transcribed_processed_pseudogene:gene--processed_pseudogene:gene--protein_coding:intron--protein_coding:gene (-)	2
transcribed_processed_pseudogene:gene--processed_pseudogene:gene--protein_coding:gene (-)	3
transcribed_processed_pseudogene:gene--protein_coding:intron	11
transcribed_processed_pseudogene:gene--protein_coding:intron--protein_coding:gene (-)	2
transcribed_processed_pseudogene:gene--protein_coding:intron--protein_coding:upstream	1
transcribed_processed_pseudogene:gene--protein_coding:gene (-)	8
transcribed_processed_pseudogene:gene--protein_coding:upstream	1
processed_pseudogene:gene	271
processed_pseudogene:gene--unprocessed_pseudogene:gene	2
processed_pseudogene:gene--unprocessed_pseudogene:gene--protein_coding:intron	1
processed_pseudogene:gene--unprocessed_pseudogene:gene--protein_coding:gene (-)	3
processed_pseudogene:gene--pseudogene:gene	1
processed_pseudogene:gene--protein_coding:intron	87
processed_pseudogene:gene--protein_coding:intron--processed_transcript:intron	1
processed_pseudogene:gene--protein_coding:intron--processed_transcript:intron--protein_coding:gene (-)	1
processed_pseudogene:gene--protein_coding:intron--processed_transcript:intron--protein_coding:downstream	1
processed_pseudogene:gene--protein_coding:intron--protein_coding:gene (-)	10
processed_pseudogene:gene--protein_coding:intron--protein_coding:gene (-)--protein_coding:upstream	2
processed_pseudogene:gene--protein_coding:intron--protein_coding:upstream	4
processed_pseudogene:gene--protein_coding:intron--protein_coding:downstream	1
processed_pseudogene:gene--processed_transcript:intron	3
processed_pseudogene:gene--protein_coding:gene (-)	80
processed_pseudogene:gene--protein_coding:upstream	4
polymorphic_pseudogene:gene--protein_coding:intron	1
unprocessed_pseudogene:gene	35
unprocessed_pseudogene:gene--protein_coding:intron	23
unprocessed_pseudogene:gene--protein_coding:intron--protein_coding:gene (-)	3
unprocessed_pseudogene:gene--protein_coding:intron--protein_coding:gene (-)--protein_coding:upstream	1
unprocessed_pseudogene:gene--protein_coding:intron--protein_coding:upstream	1
unprocessed_pseudogene:gene--protein_coding:intron--protein_coding:upstream--protein_coding:downstream	1
unprocessed_pseudogene:gene--protein_coding:intron--protein_coding:downstream	1
unprocessed_pseudogene:gene--protein_coding:gene (-)	22
unprocessed_pseudogene:gene--protein_coding:downstream	1
protein_coding:intron	50093
protein_coding:intron--processed_transcript:intron	3048
protein_coding:intron--processed_transcript:intron--protein_coding:gene (-)	8
protein_coding:intron--processed_transcript:intron--protein_coding:gene (-)--protein_coding:upstream	3
protein_coding:intron--processed_transcript:intron--protein_coding:upstream	12
protein_coding:intron--processed_transcript:intron--protein_coding:downstream	7
protein_coding:intron--protein_coding:gene (-)	1952
protein_coding:intron--protein_coding:gene (-)--protein_coding:upstream	68
protein_coding:intron--protein_coding:gene (-)--protein_coding:downstream	12
protein_coding:intron--protein_coding:upstream	1560
protein_coding:intron--protein_coding:upstream--protein_coding:downstream	21
protein_coding:intron--protein_coding:upstream--processed_transcript:upstream	1
protein_coding:intron--protein_coding:downstream	1192
protein_coding:intron--processed_transcript:upstream	4
processed_transcript:intron	643
processed_transcript:intron--protein_coding:gene (-)	7
processed_transcript:intron--protein_coding:upstream	2
processed_transcript:intron--protein_coding:downstream	1
processed_transcript:intron--processed_transcript:downstream	1
protein_coding:gene (-)	7184
protein_coding:gene (-)--protein_coding:upstream	20
protein_coding:gene (-)--protein_coding:upstream--protein_coding:downstream	1
protein_coding:gene (-)--protein_coding:downstream	9
protein_coding:gene (-)--processed_transcript:upstream	1
protein_coding:upstream	26758
protein_coding:upstream--protein_coding:downstream	226
protein_coding:downstream	29112
processed_transcript:upstream	11
processed_transcript:downstream	10
