# Supplementary material for: mmannot: How to improve small–RNA annotation?
Source: PLoS One. 2020 May 28;15(5):e0231738. doi: 10.1371/journal.pone.0231738 (PMC7255610; doi:10.1371/journal.pone.0231738)
Supplement: S2 File — (GZ) [file pone.0231738.s002.gz › Data/Counts/HS/SRR5398628_rev.csv]

Type	SRR5398628
pseudogene:gene--processed_pseudogene:gene	1
pseudogene:gene--processed_pseudogene:gene--piRNA:gene	1
pseudogene:gene--processed_pseudogene:gene--piRNA:gene--protein_coding:intron	3
pseudogene:gene--processed_pseudogene:gene--protein_coding:intron	1
pseudogene:gene--protein_coding:CDS (+)--protein_coding:intron	1
unprocessed_pseudogene:gene	68
unprocessed_pseudogene:gene--polymorphic_pseudogene:gene--processed_pseudogene:gene--piRNA:gene--snoRNA:gene--protein_coding:CDS (+)--protein_coding:intron--protein_coding:gene (-)	2
unprocessed_pseudogene:gene--polymorphic_pseudogene:gene--processed_pseudogene:gene--piRNA:gene--protein_coding:CDS (+)--protein_coding:intron	6
unprocessed_pseudogene:gene--polymorphic_pseudogene:gene--processed_pseudogene:gene--protein_coding:CDS (+)--protein_coding:intron	1
unprocessed_pseudogene:gene--polymorphic_pseudogene:gene--piRNA:gene--snoRNA:gene--protein_coding:intron--processed_transcript:intron--protein_coding:gene (-)	1
unprocessed_pseudogene:gene--processed_pseudogene:gene	3
unprocessed_pseudogene:gene--processed_pseudogene:gene--transcribed_processed_pseudogene:gene	1
unprocessed_pseudogene:gene--processed_pseudogene:gene--transcribed_processed_pseudogene:gene--piRNA:gene	5
unprocessed_pseudogene:gene--processed_pseudogene:gene--transcribed_processed_pseudogene:gene--piRNA:gene--protein_coding:5'UTR (+)--protein_coding:CDS (+)--protein_coding:intron--protein_coding:upstream	1
unprocessed_pseudogene:gene--processed_pseudogene:gene--transcribed_processed_pseudogene:gene--piRNA:gene--protein_coding:CDS (+)--protein_coding:intron--processed_transcript:intron--protein_coding:gene (-)--protein_coding:downstream	1
unprocessed_pseudogene:gene--processed_pseudogene:gene--transcribed_processed_pseudogene:gene--piRNA:gene--protein_coding:CDS (+)--protein_coding:intron--processed_transcript:intron--protein_coding:upstream	1
unprocessed_pseudogene:gene--processed_pseudogene:gene--transcribed_processed_pseudogene:gene--piRNA:gene--protein_coding:intron	4
unprocessed_pseudogene:gene--processed_pseudogene:gene--transcribed_processed_pseudogene:gene--protein_coding:CDS (+)--protein_coding:intron	1
unprocessed_pseudogene:gene--processed_pseudogene:gene--misc_RNA:gene--piRNA:gene--lincRNA:gene--protein_coding:CDS (+)--protein_coding:intron--processed_transcript:intron--protein_coding:gene (-)--protein_coding:upstream--protein_coding:downstream	2
unprocessed_pseudogene:gene--processed_pseudogene:gene--misc_RNA:gene--piRNA:gene--protein_coding:intron	1
unprocessed_pseudogene:gene--processed_pseudogene:gene--misc_RNA:gene--piRNA:gene--protein_coding:intron--processed_transcript:intron--protein_coding:upstream	1
unprocessed_pseudogene:gene--processed_pseudogene:gene--rRNA:gene--piRNA:gene--protein_coding:CDS (+)--protein_coding:intron--protein_coding:gene (-)--protein_coding:upstream--protein_coding:downstream	1
unprocessed_pseudogene:gene--processed_pseudogene:gene--piRNA:gene	50
unprocessed_pseudogene:gene--processed_pseudogene:gene--piRNA:gene--lincRNA:gene	1
unprocessed_pseudogene:gene--processed_pseudogene:gene--piRNA:gene--lincRNA:gene--snRNA:gene--protein_coding:intron--processed_transcript:intron--protein_coding:gene (-)--protein_coding:upstream--protein_coding:downstream	7
unprocessed_pseudogene:gene--processed_pseudogene:gene--piRNA:gene--lincRNA:gene--miRNA:gene--protein_coding:intron--protein_coding:gene (-)--protein_coding:upstream--protein_coding:downstream	1
unprocessed_pseudogene:gene--processed_pseudogene:gene--piRNA:gene--lincRNA:gene--protein_coding:3'UTR (+)--protein_coding:5'UTR (+)--protein_coding:CDS (+)--protein_coding:intron--processed_transcript:intron--protein_coding:gene (-)--protein_coding:upstream	1
unprocessed_pseudogene:gene--processed_pseudogene:gene--piRNA:gene--lincRNA:gene--protein_coding:3'UTR (+)--protein_coding:5'UTR (+)--protein_coding:CDS (+)--protein_coding:intron--processed_transcript:intron--protein_coding:gene (-)--protein_coding:upstream--protein_coding:downstream	1
unprocessed_pseudogene:gene--processed_pseudogene:gene--piRNA:gene--lincRNA:gene--protein_coding:3'UTR (+)--protein_coding:5'UTR (+)--protein_coding:CDS (+)--protein_coding:intron--protein_coding:gene (-)--protein_coding:upstream--protein_coding:downstream	3
unprocessed_pseudogene:gene--processed_pseudogene:gene--piRNA:gene--lincRNA:gene--protein_coding:3'UTR (+)--protein_coding:CDS (+)--protein_coding:intron--processed_transcript:intron--protein_coding:gene (-)--protein_coding:upstream--protein_coding:downstream	4
unprocessed_pseudogene:gene--processed_pseudogene:gene--piRNA:gene--lincRNA:gene--protein_coding:5'UTR (+)--protein_coding:CDS (+)--protein_coding:intron--processed_transcript:intron--protein_coding:gene (-)--protein_coding:upstream	1
unprocessed_pseudogene:gene--processed_pseudogene:gene--piRNA:gene--lincRNA:gene--protein_coding:5'UTR (+)--protein_coding:CDS (+)--protein_coding:intron--processed_transcript:intron--protein_coding:gene (-)--protein_coding:upstream--protein_coding:downstream	3
unprocessed_pseudogene:gene--processed_pseudogene:gene--piRNA:gene--lincRNA:gene--protein_coding:5'UTR (+)--protein_coding:CDS (+)--protein_coding:intron--protein_coding:gene (-)--protein_coding:upstream--protein_coding:downstream	2
unprocessed_pseudogene:gene--processed_pseudogene:gene--piRNA:gene--lincRNA:gene--protein_coding:5'UTR (+)--protein_coding:CDS (+)--protein_coding:intron--protein_coding:gene (-)--protein_coding:downstream	1
unprocessed_pseudogene:gene--processed_pseudogene:gene--piRNA:gene--lincRNA:gene--protein_coding:5'UTR (+)--protein_coding:intron--protein_coding:gene (-)--protein_coding:downstream	1
unprocessed_pseudogene:gene--processed_pseudogene:gene--piRNA:gene--lincRNA:gene--protein_coding:CDS (+)--protein_coding:intron	2
unprocessed_pseudogene:gene--processed_pseudogene:gene--piRNA:gene--lincRNA:gene--protein_coding:CDS (+)--protein_coding:intron--processed_transcript:intron--protein_coding:gene (-)	1
unprocessed_pseudogene:gene--processed_pseudogene:gene--piRNA:gene--lincRNA:gene--protein_coding:CDS (+)--protein_coding:intron--processed_transcript:intron--protein_coding:gene (-)--protein_coding:upstream--protein_coding:downstream	1
unprocessed_pseudogene:gene--processed_pseudogene:gene--piRNA:gene--lincRNA:gene--protein_coding:CDS (+)--protein_coding:intron--processed_transcript:intron--protein_coding:gene (-)--protein_coding:upstream--protein_coding:downstream--processed_transcript:upstream	1
unprocessed_pseudogene:gene--processed_pseudogene:gene--piRNA:gene--lincRNA:gene--protein_coding:CDS (+)--protein_coding:intron--processed_transcript:intron--protein_coding:gene (-)--protein_coding:downstream	4
unprocessed_pseudogene:gene--processed_pseudogene:gene--piRNA:gene--lincRNA:gene--protein_coding:CDS (+)--protein_coding:intron--protein_coding:gene (-)	2
unprocessed_pseudogene:gene--processed_pseudogene:gene--piRNA:gene--lincRNA:gene--protein_coding:CDS (+)--protein_coding:intron--protein_coding:gene (-)--protein_coding:upstream	2
unprocessed_pseudogene:gene--processed_pseudogene:gene--piRNA:gene--lincRNA:gene--protein_coding:CDS (+)--protein_coding:intron--protein_coding:gene (-)--protein_coding:downstream	1
unprocessed_pseudogene:gene--processed_pseudogene:gene--piRNA:gene--lincRNA:gene--protein_coding:intron--processed_transcript:intron	2
unprocessed_pseudogene:gene--processed_pseudogene:gene--piRNA:gene--lincRNA:gene--protein_coding:intron--processed_transcript:intron--protein_coding:gene (-)	1
unprocessed_pseudogene:gene--processed_pseudogene:gene--piRNA:gene--lincRNA:gene--protein_coding:intron--processed_transcript:intron--protein_coding:gene (-)--protein_coding:upstream	1
unprocessed_pseudogene:gene--processed_pseudogene:gene--piRNA:gene--lincRNA:gene--protein_coding:intron--processed_transcript:intron--protein_coding:gene (-)--protein_coding:upstream--protein_coding:downstream	4
unprocessed_pseudogene:gene--processed_pseudogene:gene--piRNA:gene--lincRNA:gene--protein_coding:intron--processed_transcript:intron--protein_coding:upstream	1
unprocessed_pseudogene:gene--processed_pseudogene:gene--piRNA:gene--lincRNA:gene--protein_coding:intron--processed_transcript:intron--protein_coding:downstream	1
unprocessed_pseudogene:gene--processed_pseudogene:gene--piRNA:gene--miRNA:gene--protein_coding:5'UTR (+)--protein_coding:CDS (+)--protein_coding:intron--processed_transcript:intron--protein_coding:gene (-)--protein_coding:upstream	1
unprocessed_pseudogene:gene--processed_pseudogene:gene--piRNA:gene--protein_coding:3'UTR (+)--protein_coding:5'UTR (+)--protein_coding:intron--protein_coding:gene (-)	1
unprocessed_pseudogene:gene--processed_pseudogene:gene--piRNA:gene--protein_coding:3'UTR (+)--protein_coding:CDS (+)--protein_coding:intron--processed_transcript:intron--protein_coding:gene (-)--protein_coding:upstream	1
unprocessed_pseudogene:gene--processed_pseudogene:gene--piRNA:gene--protein_coding:5'UTR (+)--protein_coding:CDS (+)--protein_coding:intron--processed_transcript:intron--protein_coding:gene (-)--protein_coding:upstream	3
unprocessed_pseudogene:gene--processed_pseudogene:gene--piRNA:gene--protein_coding:5'UTR (+)--protein_coding:CDS (+)--protein_coding:intron--processed_transcript:intron--protein_coding:gene (-)--protein_coding:upstream--protein_coding:downstream	1
unprocessed_pseudogene:gene--processed_pseudogene:gene--piRNA:gene--protein_coding:5'UTR (+)--protein_coding:CDS (+)--protein_coding:intron--processed_transcript:intron--protein_coding:gene (-)--protein_coding:upstream--protein_coding:downstream--processed_transcript:downstream	1
unprocessed_pseudogene:gene--processed_pseudogene:gene--piRNA:gene--protein_coding:CDS (+)	17
unprocessed_pseudogene:gene--processed_pseudogene:gene--piRNA:gene--protein_coding:CDS (+)--protein_coding:intron	7
unprocessed_pseudogene:gene--processed_pseudogene:gene--piRNA:gene--protein_coding:CDS (+)--protein_coding:intron--processed_transcript:intron--protein_coding:gene (-)--protein_coding:upstream	1
unprocessed_pseudogene:gene--processed_pseudogene:gene--piRNA:gene--protein_coding:CDS (+)--protein_coding:intron--processed_transcript:intron--protein_coding:gene (-)--protein_coding:upstream--protein_coding:downstream	13
unprocessed_pseudogene:gene--processed_pseudogene:gene--piRNA:gene--protein_coding:CDS (+)--protein_coding:intron--processed_transcript:intron--protein_coding:upstream--protein_coding:downstream	1
unprocessed_pseudogene:gene--processed_pseudogene:gene--piRNA:gene--protein_coding:CDS (+)--protein_coding:intron--processed_transcript:intron--processed_transcript:downstream	1
unprocessed_pseudogene:gene--processed_pseudogene:gene--piRNA:gene--protein_coding:CDS (+)--protein_coding:intron--protein_coding:gene (-)--protein_coding:upstream	2
unprocessed_pseudogene:gene--processed_pseudogene:gene--piRNA:gene--protein_coding:CDS (+)--protein_coding:intron--protein_coding:gene (-)--protein_coding:upstream--protein_coding:downstream--processed_transcript:upstream	1
unprocessed_pseudogene:gene--processed_pseudogene:gene--piRNA:gene--protein_coding:CDS (+)--protein_coding:intron--protein_coding:upstream	3
unprocessed_pseudogene:gene--processed_pseudogene:gene--piRNA:gene--protein_coding:CDS (+)--protein_coding:intron--processed_transcript:downstream	1
unprocessed_pseudogene:gene--processed_pseudogene:gene--piRNA:gene--protein_coding:intron	11
unprocessed_pseudogene:gene--processed_pseudogene:gene--piRNA:gene--protein_coding:intron--processed_transcript:intron--protein_coding:gene (-)--protein_coding:upstream	1
unprocessed_pseudogene:gene--processed_pseudogene:gene--piRNA:gene--protein_coding:intron--processed_transcript:intron--protein_coding:gene (-)--protein_coding:upstream--protein_coding:downstream	1
unprocessed_pseudogene:gene--processed_pseudogene:gene--piRNA:gene--protein_coding:intron--protein_coding:gene (-)	4
unprocessed_pseudogene:gene--processed_pseudogene:gene--piRNA:gene--protein_coding:intron--protein_coding:gene (-)--protein_coding:upstream	1
unprocessed_pseudogene:gene--processed_pseudogene:gene--piRNA:gene--protein_coding:intron--protein_coding:upstream	1
unprocessed_pseudogene:gene--processed_pseudogene:gene--piRNA:gene--protein_coding:intron--protein_coding:downstream	1
unprocessed_pseudogene:gene--processed_pseudogene:gene--piRNA:gene--protein_coding:gene (-)	3
unprocessed_pseudogene:gene--processed_pseudogene:gene--lincRNA:gene	1
unprocessed_pseudogene:gene--processed_pseudogene:gene--protein_coding:CDS (+)	116
unprocessed_pseudogene:gene--processed_pseudogene:gene--protein_coding:CDS (+)--protein_coding:intron	11
unprocessed_pseudogene:gene--processed_pseudogene:gene--protein_coding:CDS (+)--protein_coding:intron--processed_transcript:intron	1
unprocessed_pseudogene:gene--processed_pseudogene:gene--protein_coding:CDS (+)--protein_coding:intron--protein_coding:gene (-)	2
unprocessed_pseudogene:gene--processed_pseudogene:gene--protein_coding:CDS (+)--protein_coding:intron--protein_coding:upstream	2
unprocessed_pseudogene:gene--processed_pseudogene:gene--protein_coding:CDS (+)--protein_coding:gene (-)	5
unprocessed_pseudogene:gene--processed_pseudogene:gene--protein_coding:intron	5
unprocessed_pseudogene:gene--processed_pseudogene:gene--protein_coding:intron--protein_coding:gene (-)	23
unprocessed_pseudogene:gene--processed_pseudogene:gene--protein_coding:intron--protein_coding:downstream	1
unprocessed_pseudogene:gene--processed_pseudogene:gene--protein_coding:gene (-)	57
unprocessed_pseudogene:gene--transcribed_processed_pseudogene:gene--piRNA:gene	1
unprocessed_pseudogene:gene--transcribed_processed_pseudogene:gene--piRNA:gene--protein_coding:intron	1
unprocessed_pseudogene:gene--transcribed_processed_pseudogene:gene--piRNA:gene--protein_coding:intron--processed_transcript:intron--protein_coding:upstream--protein_coding:downstream	3
unprocessed_pseudogene:gene--transcribed_processed_pseudogene:gene--protein_coding:CDS (+)--protein_coding:gene (-)	1
unprocessed_pseudogene:gene--misc_RNA:gene	8
unprocessed_pseudogene:gene--misc_RNA:gene--piRNA:gene	54
unprocessed_pseudogene:gene--misc_RNA:gene--piRNA:gene--snoRNA:gene--protein_coding:CDS (+)--protein_coding:intron--processed_transcript:intron--protein_coding:gene (-)--protein_coding:upstream--protein_coding:downstream	1
unprocessed_pseudogene:gene--misc_RNA:gene--piRNA:gene--protein_coding:3'UTR (+)--protein_coding:intron--protein_coding:downstream	1
unprocessed_pseudogene:gene--misc_RNA:gene--piRNA:gene--protein_coding:CDS (+)--protein_coding:intron--protein_coding:gene (-)--protein_coding:upstream--protein_coding:downstream	1
unprocessed_pseudogene:gene--misc_RNA:gene--piRNA:gene--protein_coding:intron	305
unprocessed_pseudogene:gene--misc_RNA:gene--piRNA:gene--protein_coding:intron--protein_coding:gene (-)	1
unprocessed_pseudogene:gene--misc_RNA:gene--piRNA:gene--protein_coding:intron--protein_coding:downstream	35
unprocessed_pseudogene:gene--misc_RNA:gene--piRNA:gene--protein_coding:downstream	10
unprocessed_pseudogene:gene--misc_RNA:gene--protein_coding:intron	1
unprocessed_pseudogene:gene--rRNA:gene--piRNA:gene--lincRNA:gene--protein_coding:CDS (+)--protein_coding:intron--protein_coding:downstream	1
unprocessed_pseudogene:gene--rRNA:gene--protein_coding:intron	1
unprocessed_pseudogene:gene--piRNA:gene	241
unprocessed_pseudogene:gene--piRNA:gene--lincRNA:gene	1
unprocessed_pseudogene:gene--piRNA:gene--lincRNA:gene--protein_coding:3'UTR (+)--protein_coding:CDS (+)--protein_coding:intron--processed_transcript:intron--protein_coding:gene (-)--protein_coding:upstream--processed_transcript:downstream	1
unprocessed_pseudogene:gene--piRNA:gene--lincRNA:gene--protein_coding:5'UTR (+)--protein_coding:CDS (+)--protein_coding:intron--processed_transcript:intron--protein_coding:gene (-)--protein_coding:upstream--protein_coding:downstream--processed_transcript:upstream	1
unprocessed_pseudogene:gene--piRNA:gene--lincRNA:gene--protein_coding:5'UTR (+)--protein_coding:CDS (+)--protein_coding:intron--protein_coding:gene (-)	1
unprocessed_pseudogene:gene--piRNA:gene--lincRNA:gene--protein_coding:5'UTR (+)--protein_coding:CDS (+)--protein_coding:intron--protein_coding:gene (-)--protein_coding:upstream--protein_coding:downstream	1
unprocessed_pseudogene:gene--piRNA:gene--lincRNA:gene--protein_coding:5'UTR (+)--protein_coding:CDS (+)--protein_coding:intron--protein_coding:downstream	4
unprocessed_pseudogene:gene--piRNA:gene--lincRNA:gene--protein_coding:CDS (+)--protein_coding:intron--processed_transcript:intron--protein_coding:gene (-)--protein_coding:upstream--protein_coding:downstream	5
unprocessed_pseudogene:gene--piRNA:gene--lincRNA:gene--protein_coding:CDS (+)--protein_coding:intron--processed_transcript:intron--protein_coding:upstream	5
unprocessed_pseudogene:gene--piRNA:gene--lincRNA:gene--protein_coding:CDS (+)--protein_coding:intron--processed_transcript:intron--protein_coding:downstream	1
unprocessed_pseudogene:gene--piRNA:gene--lincRNA:gene--protein_coding:CDS (+)--protein_coding:intron--protein_coding:gene (-)	1
unprocessed_pseudogene:gene--piRNA:gene--lincRNA:gene--protein_coding:CDS (+)--protein_coding:intron--protein_coding:gene (-)--protein_coding:upstream	48
unprocessed_pseudogene:gene--piRNA:gene--lincRNA:gene--protein_coding:CDS (+)--protein_coding:intron--protein_coding:gene (-)--protein_coding:upstream--protein_coding:downstream	1
unprocessed_pseudogene:gene--piRNA:gene--lincRNA:gene--protein_coding:CDS (+)--protein_coding:intron--protein_coding:gene (-)--protein_coding:downstream	1
unprocessed_pseudogene:gene--piRNA:gene--lincRNA:gene--protein_coding:CDS (+)--protein_coding:intron--protein_coding:downstream	4
unprocessed_pseudogene:gene--piRNA:gene--lincRNA:gene--protein_coding:intron	1
unprocessed_pseudogene:gene--piRNA:gene--lincRNA:gene--protein_coding:intron--processed_transcript:intron	1
unprocessed_pseudogene:gene--piRNA:gene--lincRNA:gene--protein_coding:intron--processed_transcript:intron--protein_coding:gene (-)--protein_coding:upstream--protein_coding:downstream	1
unprocessed_pseudogene:gene--piRNA:gene--lincRNA:gene--protein_coding:intron--processed_transcript:intron--protein_coding:gene (-)--protein_coding:downstream	4
unprocessed_pseudogene:gene--piRNA:gene--lincRNA:gene--protein_coding:intron--processed_transcript:intron--protein_coding:upstream	1
unprocessed_pseudogene:gene--piRNA:gene--lincRNA:gene--protein_coding:intron--processed_transcript:intron--protein_coding:downstream	3
unprocessed_pseudogene:gene--piRNA:gene--lincRNA:gene--protein_coding:intron--protein_coding:gene (-)--protein_coding:upstream	2
unprocessed_pseudogene:gene--piRNA:gene--lincRNA:gene--protein_coding:intron--protein_coding:upstream--protein_coding:downstream	1
unprocessed_pseudogene:gene--piRNA:gene--protein_coding:3'UTR (+)	7
unprocessed_pseudogene:gene--piRNA:gene--protein_coding:3'UTR (+)--protein_coding:CDS (+)--protein_coding:intron--processed_transcript:intron--protein_coding:gene (-)--protein_coding:upstream--protein_coding:downstream	1
unprocessed_pseudogene:gene--piRNA:gene--protein_coding:3'UTR (+)--protein_coding:CDS (+)--protein_coding:intron--processed_transcript:intron--protein_coding:gene (-)--protein_coding:downstream	1
unprocessed_pseudogene:gene--piRNA:gene--protein_coding:3'UTR (+)--protein_coding:CDS (+)--protein_coding:intron--protein_coding:gene (-)	1
unprocessed_pseudogene:gene--piRNA:gene--protein_coding:3'UTR (+)--protein_coding:intron--processed_transcript:intron	1
unprocessed_pseudogene:gene--piRNA:gene--protein_coding:5'UTR (+)--protein_coding:CDS (+)--protein_coding:intron--processed_transcript:intron--protein_coding:gene (-)--protein_coding:downstream	1
unprocessed_pseudogene:gene--piRNA:gene--protein_coding:5'UTR (+)--protein_coding:CDS (+)--protein_coding:intron--protein_coding:gene (-)--protein_coding:upstream	1
unprocessed_pseudogene:gene--piRNA:gene--protein_coding:5'UTR (+)--protein_coding:CDS (+)--protein_coding:intron--protein_coding:gene (-)--protein_coding:upstream--protein_coding:downstream	3
unprocessed_pseudogene:gene--piRNA:gene--protein_coding:5'UTR (+)--protein_coding:intron	2
unprocessed_pseudogene:gene--piRNA:gene--protein_coding:5'UTR (+)--protein_coding:intron--processed_transcript:intron--protein_coding:gene (-)--protein_coding:downstream	3
unprocessed_pseudogene:gene--piRNA:gene--protein_coding:CDS (+)	43
unprocessed_pseudogene:gene--piRNA:gene--protein_coding:CDS (+)--protein_coding:intron	12
unprocessed_pseudogene:gene--piRNA:gene--protein_coding:CDS (+)--protein_coding:intron--processed_transcript:intron	3
unprocessed_pseudogene:gene--piRNA:gene--protein_coding:CDS (+)--protein_coding:intron--processed_transcript:intron--protein_coding:gene (-)	1
unprocessed_pseudogene:gene--piRNA:gene--protein_coding:CDS (+)--protein_coding:intron--processed_transcript:intron--protein_coding:gene (-)--protein_coding:upstream	2
unprocessed_pseudogene:gene--piRNA:gene--protein_coding:CDS (+)--protein_coding:intron--processed_transcript:intron--protein_coding:gene (-)--protein_coding:downstream	1
unprocessed_pseudogene:gene--piRNA:gene--protein_coding:CDS (+)--protein_coding:intron--processed_transcript:intron--protein_coding:downstream	1
unprocessed_pseudogene:gene--piRNA:gene--protein_coding:CDS (+)--protein_coding:intron--protein_coding:gene (-)	4
unprocessed_pseudogene:gene--piRNA:gene--protein_coding:CDS (+)--protein_coding:intron--protein_coding:gene (-)--protein_coding:upstream	7
unprocessed_pseudogene:gene--piRNA:gene--protein_coding:CDS (+)--protein_coding:intron--protein_coding:gene (-)--protein_coding:upstream--protein_coding:downstream	2
unprocessed_pseudogene:gene--piRNA:gene--protein_coding:CDS (+)--protein_coding:intron--protein_coding:gene (-)--protein_coding:downstream	3
unprocessed_pseudogene:gene--piRNA:gene--protein_coding:CDS (+)--protein_coding:intron--protein_coding:upstream	3
unprocessed_pseudogene:gene--piRNA:gene--protein_coding:CDS (+)--protein_coding:intron--protein_coding:downstream	2
unprocessed_pseudogene:gene--piRNA:gene--protein_coding:CDS (+)--processed_transcript:intron	1
unprocessed_pseudogene:gene--piRNA:gene--protein_coding:CDS (+)--protein_coding:gene (-)	12
unprocessed_pseudogene:gene--piRNA:gene--protein_coding:CDS (+)--protein_coding:upstream	1
unprocessed_pseudogene:gene--piRNA:gene--protein_coding:intron	161
unprocessed_pseudogene:gene--piRNA:gene--protein_coding:intron--processed_transcript:intron	16
unprocessed_pseudogene:gene--piRNA:gene--protein_coding:intron--processed_transcript:intron--protein_coding:gene (-)	1
unprocessed_pseudogene:gene--piRNA:gene--protein_coding:intron--processed_transcript:intron--protein_coding:gene (-)--protein_coding:upstream--protein_coding:downstream	1
unprocessed_pseudogene:gene--piRNA:gene--protein_coding:intron--protein_coding:gene (-)	78
unprocessed_pseudogene:gene--piRNA:gene--protein_coding:intron--protein_coding:gene (-)--protein_coding:upstream	3
unprocessed_pseudogene:gene--piRNA:gene--protein_coding:intron--protein_coding:gene (-)--protein_coding:downstream	4
unprocessed_pseudogene:gene--piRNA:gene--protein_coding:intron--protein_coding:upstream	8
unprocessed_pseudogene:gene--piRNA:gene--protein_coding:intron--protein_coding:upstream--protein_coding:downstream	6
unprocessed_pseudogene:gene--piRNA:gene--protein_coding:intron--protein_coding:downstream	9
unprocessed_pseudogene:gene--piRNA:gene--protein_coding:gene (-)	7
unprocessed_pseudogene:gene--piRNA:gene--protein_coding:gene (-)--protein_coding:downstream	1
unprocessed_pseudogene:gene--piRNA:gene--protein_coding:upstream	3
unprocessed_pseudogene:gene--piRNA:gene--protein_coding:downstream	3
unprocessed_pseudogene:gene--lincRNA:gene--protein_coding:3'UTR (+)--protein_coding:CDS (+)--protein_coding:intron--protein_coding:gene (-)	1
unprocessed_pseudogene:gene--lincRNA:gene--protein_coding:CDS (+)--protein_coding:intron--protein_coding:upstream	1
unprocessed_pseudogene:gene--lincRNA:gene--protein_coding:intron	3
unprocessed_pseudogene:gene--lincRNA:gene--protein_coding:intron--protein_coding:gene (-)	3
unprocessed_pseudogene:gene--miRNA:gene	1
unprocessed_pseudogene:gene--protein_coding:3'UTR (+)	1
unprocessed_pseudogene:gene--protein_coding:CDS (+)	1690
unprocessed_pseudogene:gene--protein_coding:CDS (+)--protein_coding:intron	22
unprocessed_pseudogene:gene--protein_coding:CDS (+)--protein_coding:intron--protein_coding:gene (-)	7
unprocessed_pseudogene:gene--protein_coding:CDS (+)--protein_coding:intron--protein_coding:gene (-)--protein_coding:upstream--protein_coding:downstream	1
unprocessed_pseudogene:gene--protein_coding:CDS (+)--protein_coding:intron--protein_coding:gene (-)--protein_coding:downstream	1
unprocessed_pseudogene:gene--protein_coding:CDS (+)--protein_coding:intron--protein_coding:downstream	7
unprocessed_pseudogene:gene--protein_coding:CDS (+)--protein_coding:gene (-)	376
unprocessed_pseudogene:gene--protein_coding:CDS (+)--protein_coding:downstream	1
unprocessed_pseudogene:gene--protein_coding:intron	21
unprocessed_pseudogene:gene--protein_coding:intron--processed_transcript:intron--protein_coding:downstream	1
unprocessed_pseudogene:gene--protein_coding:intron--protein_coding:gene (-)	13
unprocessed_pseudogene:gene--protein_coding:intron--protein_coding:gene (-)--protein_coding:downstream	4
unprocessed_pseudogene:gene--protein_coding:intron--protein_coding:upstream--protein_coding:downstream	1
unprocessed_pseudogene:gene--protein_coding:intron--protein_coding:downstream	2
unprocessed_pseudogene:gene--protein_coding:gene (-)	1007
polymorphic_pseudogene:gene--processed_pseudogene:gene--piRNA:gene--lincRNA:gene--protein_coding:5'UTR (+)--protein_coding:CDS (+)--protein_coding:intron--processed_transcript:intron--protein_coding:gene (-)--protein_coding:upstream--protein_coding:downstream	1
polymorphic_pseudogene:gene--processed_pseudogene:gene--piRNA:gene--protein_coding:CDS (+)--protein_coding:intron--processed_transcript:intron--protein_coding:gene (-)--protein_coding:upstream	1
polymorphic_pseudogene:gene--processed_pseudogene:gene--piRNA:gene--protein_coding:CDS (+)--protein_coding:intron--protein_coding:gene (-)--protein_coding:upstream	1
polymorphic_pseudogene:gene--processed_pseudogene:gene--piRNA:gene--protein_coding:intron--protein_coding:gene (-)--protein_coding:upstream--protein_coding:downstream	1
polymorphic_pseudogene:gene--piRNA:gene	9
polymorphic_pseudogene:gene--piRNA:gene--miRNA:gene--protein_coding:intron--protein_coding:gene (-)--protein_coding:upstream	11
polymorphic_pseudogene:gene--piRNA:gene--protein_coding:5'UTR (+)--protein_coding:intron--protein_coding:gene (-)	1
polymorphic_pseudogene:gene--protein_coding:CDS (+)	1
polymorphic_pseudogene:gene--protein_coding:intron	2
processed_pseudogene:gene	818
processed_pseudogene:gene--transcribed_processed_pseudogene:gene	58
processed_pseudogene:gene--transcribed_processed_pseudogene:gene--piRNA:gene	207
processed_pseudogene:gene--transcribed_processed_pseudogene:gene--piRNA:gene--lincRNA:gene--snoRNA:gene--protein_coding:intron--protein_coding:downstream	1
processed_pseudogene:gene--transcribed_processed_pseudogene:gene--piRNA:gene--lincRNA:gene--protein_coding:3'UTR (+)--protein_coding:CDS (+)--protein_coding:intron--processed_transcript:intron--protein_coding:gene (-)--protein_coding:upstream--protein_coding:downstream	1
processed_pseudogene:gene--transcribed_processed_pseudogene:gene--piRNA:gene--lincRNA:gene--protein_coding:5'UTR (+)--protein_coding:CDS (+)--protein_coding:intron--protein_coding:gene (-)	1
processed_pseudogene:gene--transcribed_processed_pseudogene:gene--piRNA:gene--lincRNA:gene--protein_coding:5'UTR (+)--protein_coding:CDS (+)--protein_coding:intron--protein_coding:gene (-)--protein_coding:upstream--protein_coding:downstream	1
processed_pseudogene:gene--transcribed_processed_pseudogene:gene--piRNA:gene--lincRNA:gene--protein_coding:CDS (+)--protein_coding:intron--processed_transcript:intron--protein_coding:gene (-)--protein_coding:upstream--protein_coding:downstream	1
processed_pseudogene:gene--transcribed_processed_pseudogene:gene--piRNA:gene--lincRNA:gene--protein_coding:intron--processed_transcript:intron--protein_coding:gene (-)--protein_coding:downstream	2
processed_pseudogene:gene--transcribed_processed_pseudogene:gene--piRNA:gene--protein_coding:3'UTR (+)--protein_coding:5'UTR (+)--protein_coding:CDS (+)--protein_coding:intron--processed_transcript:intron--protein_coding:gene (-)--protein_coding:upstream--protein_coding:downstream	1
processed_pseudogene:gene--transcribed_processed_pseudogene:gene--piRNA:gene--protein_coding:5'UTR (+)--protein_coding:CDS (+)--protein_coding:intron--protein_coding:gene (-)	1
processed_pseudogene:gene--transcribed_processed_pseudogene:gene--piRNA:gene--protein_coding:CDS (+)	5
processed_pseudogene:gene--transcribed_processed_pseudogene:gene--piRNA:gene--protein_coding:CDS (+)--protein_coding:intron	4
processed_pseudogene:gene--transcribed_processed_pseudogene:gene--piRNA:gene--protein_coding:CDS (+)--protein_coding:intron--protein_coding:gene (-)--protein_coding:upstream--protein_coding:downstream	2
processed_pseudogene:gene--transcribed_processed_pseudogene:gene--piRNA:gene--protein_coding:CDS (+)--protein_coding:intron--protein_coding:upstream	1
processed_pseudogene:gene--transcribed_processed_pseudogene:gene--piRNA:gene--protein_coding:CDS (+)--protein_coding:gene (-)	1
processed_pseudogene:gene--transcribed_processed_pseudogene:gene--piRNA:gene--protein_coding:CDS (+)--protein_coding:downstream	1
processed_pseudogene:gene--transcribed_processed_pseudogene:gene--piRNA:gene--protein_coding:intron	12
processed_pseudogene:gene--transcribed_processed_pseudogene:gene--piRNA:gene--protein_coding:intron--protein_coding:gene (-)	1
processed_pseudogene:gene--transcribed_processed_pseudogene:gene--piRNA:gene--protein_coding:intron--protein_coding:gene (-)--protein_coding:upstream	4
processed_pseudogene:gene--transcribed_processed_pseudogene:gene--piRNA:gene--protein_coding:intron--protein_coding:gene (-)--protein_coding:downstream	1
processed_pseudogene:gene--transcribed_processed_pseudogene:gene--piRNA:gene--protein_coding:gene (-)	1
processed_pseudogene:gene--transcribed_processed_pseudogene:gene--lincRNA:gene--protein_coding:CDS (+)--protein_coding:intron	1
processed_pseudogene:gene--transcribed_processed_pseudogene:gene--protein_coding:5'UTR (+)--protein_coding:CDS (+)--protein_coding:intron--protein_coding:upstream	1
processed_pseudogene:gene--transcribed_processed_pseudogene:gene--protein_coding:CDS (+)	7
processed_pseudogene:gene--transcribed_processed_pseudogene:gene--protein_coding:CDS (+)--protein_coding:intron	3
processed_pseudogene:gene--transcribed_processed_pseudogene:gene--protein_coding:CDS (+)--protein_coding:intron--protein_coding:upstream	2
processed_pseudogene:gene--transcribed_processed_pseudogene:gene--protein_coding:intron	2
processed_pseudogene:gene--transcribed_processed_pseudogene:gene--protein_coding:intron--protein_coding:gene (-)	1
processed_pseudogene:gene--misc_RNA:gene	1
processed_pseudogene:gene--misc_RNA:gene--rRNA:gene--piRNA:gene--protein_coding:3'UTR (+)--protein_coding:CDS (+)--protein_coding:intron--processed_transcript:intron--protein_coding:gene (-)--protein_coding:upstream	1
processed_pseudogene:gene--misc_RNA:gene--piRNA:gene	1
processed_pseudogene:gene--misc_RNA:gene--piRNA:gene--lincRNA:gene--protein_coding:5'UTR (+)--protein_coding:CDS (+)--protein_coding:intron--protein_coding:gene (-)--protein_coding:upstream--protein_coding:downstream	1
processed_pseudogene:gene--misc_RNA:gene--piRNA:gene--lincRNA:gene--protein_coding:5'UTR (+)--protein_coding:intron--protein_coding:downstream	1
processed_pseudogene:gene--misc_RNA:gene--piRNA:gene--lincRNA:gene--protein_coding:CDS (+)--protein_coding:intron--processed_transcript:intron	1
processed_pseudogene:gene--misc_RNA:gene--piRNA:gene--lincRNA:gene--protein_coding:CDS (+)--protein_coding:intron--processed_transcript:intron--protein_coding:gene (-)	1
processed_pseudogene:gene--misc_RNA:gene--piRNA:gene--lincRNA:gene--protein_coding:CDS (+)--protein_coding:intron--protein_coding:gene (-)--protein_coding:upstream	1
processed_pseudogene:gene--misc_RNA:gene--piRNA:gene--protein_coding:5'UTR (+)--protein_coding:CDS (+)--protein_coding:intron--processed_transcript:intron--protein_coding:gene (-)--protein_coding:downstream	1
processed_pseudogene:gene--misc_RNA:gene--piRNA:gene--protein_coding:CDS (+)--protein_coding:intron--processed_transcript:intron--protein_coding:gene (-)--protein_coding:downstream	1
processed_pseudogene:gene--misc_RNA:gene--piRNA:gene--protein_coding:CDS (+)--protein_coding:intron--protein_coding:upstream	1
processed_pseudogene:gene--misc_RNA:gene--piRNA:gene--protein_coding:intron	2
processed_pseudogene:gene--misc_RNA:gene--piRNA:gene--protein_coding:intron--protein_coding:gene (-)	1
processed_pseudogene:gene--misc_RNA:gene--piRNA:gene--protein_coding:intron--protein_coding:gene (-)--protein_coding:downstream	1
processed_pseudogene:gene--misc_RNA:gene--protein_coding:intron--protein_coding:gene (-)	2
processed_pseudogene:gene--rRNA:gene--piRNA:gene--lincRNA:gene--protein_coding:5'UTR (+)--protein_coding:CDS (+)--protein_coding:intron--processed_transcript:intron--protein_coding:gene (-)--protein_coding:upstream--protein_coding:downstream--processed_transcript:downstream	1
processed_pseudogene:gene--rRNA:gene--piRNA:gene--protein_coding:5'UTR (+)--protein_coding:CDS (+)--protein_coding:intron--protein_coding:gene (-)--protein_coding:downstream	1
processed_pseudogene:gene--rRNA:gene--piRNA:gene--protein_coding:CDS (+)--protein_coding:intron--processed_transcript:intron--protein_coding:gene (-)--protein_coding:upstream	1
processed_pseudogene:gene--rRNA:gene--piRNA:gene--protein_coding:intron	126
processed_pseudogene:gene--rRNA:gene--protein_coding:3'UTR (+)--protein_coding:intron	1
processed_pseudogene:gene--piRNA:gene	11708
processed_pseudogene:gene--piRNA:gene--lincRNA:gene	7
processed_pseudogene:gene--piRNA:gene--lincRNA:gene--snRNA:gene--protein_coding:CDS (+)--protein_coding:intron--processed_transcript:intron--protein_coding:gene (-)--protein_coding:upstream--protein_coding:downstream	2
processed_pseudogene:gene--piRNA:gene--lincRNA:gene--snoRNA:gene--protein_coding:5'UTR (+)--protein_coding:CDS (+)--protein_coding:intron--processed_transcript:intron--protein_coding:gene (-)--protein_coding:upstream	1
processed_pseudogene:gene--piRNA:gene--lincRNA:gene--miRNA:gene--protein_coding:3'UTR (+)--protein_coding:intron--processed_transcript:intron	1
processed_pseudogene:gene--piRNA:gene--lincRNA:gene--miRNA:gene--protein_coding:CDS (+)--protein_coding:intron--processed_transcript:intron--protein_coding:gene (-)--protein_coding:upstream--processed_transcript:downstream	1
processed_pseudogene:gene--piRNA:gene--lincRNA:gene--protein_coding:3'UTR (+)--protein_coding:5'UTR (+)--protein_coding:CDS (+)--protein_coding:intron--processed_transcript:intron--protein_coding:gene (-)--protein_coding:upstream--protein_coding:downstream	2
processed_pseudogene:gene--piRNA:gene--lincRNA:gene--protein_coding:3'UTR (+)--protein_coding:5'UTR (+)--protein_coding:intron--processed_transcript:intron--protein_coding:upstream	1
processed_pseudogene:gene--piRNA:gene--lincRNA:gene--protein_coding:3'UTR (+)--protein_coding:CDS (+)--protein_coding:intron--processed_transcript:intron--protein_coding:gene (-)--protein_coding:upstream	3
processed_pseudogene:gene--piRNA:gene--lincRNA:gene--protein_coding:3'UTR (+)--protein_coding:CDS (+)--protein_coding:intron--processed_transcript:intron--protein_coding:gene (-)--protein_coding:upstream--protein_coding:downstream	1
processed_pseudogene:gene--piRNA:gene--lincRNA:gene--protein_coding:3'UTR (+)--protein_coding:CDS (+)--protein_coding:intron--processed_transcript:intron--processed_transcript:downstream	1
processed_pseudogene:gene--piRNA:gene--lincRNA:gene--protein_coding:3'UTR (+)--protein_coding:intron--processed_transcript:intron	1
processed_pseudogene:gene--piRNA:gene--lincRNA:gene--protein_coding:3'UTR (+)--protein_coding:intron--processed_transcript:intron--protein_coding:gene (-)--protein_coding:upstream	1
processed_pseudogene:gene--piRNA:gene--lincRNA:gene--protein_coding:3'UTR (+)--protein_coding:intron--protein_coding:gene (-)	3
processed_pseudogene:gene--piRNA:gene--lincRNA:gene--protein_coding:5'UTR (+)--protein_coding:CDS (+)--protein_coding:intron--processed_transcript:intron--protein_coding:gene (-)	8
processed_pseudogene:gene--piRNA:gene--lincRNA:gene--protein_coding:5'UTR (+)--protein_coding:CDS (+)--protein_coding:intron--processed_transcript:intron--protein_coding:gene (-)--protein_coding:upstream	9
processed_pseudogene:gene--piRNA:gene--lincRNA:gene--protein_coding:5'UTR (+)--protein_coding:CDS (+)--protein_coding:intron--processed_transcript:intron--protein_coding:gene (-)--protein_coding:upstream--protein_coding:downstream	8
processed_pseudogene:gene--piRNA:gene--lincRNA:gene--protein_coding:5'UTR (+)--protein_coding:CDS (+)--protein_coding:intron--processed_transcript:intron--protein_coding:gene (-)--protein_coding:downstream	1
processed_pseudogene:gene--piRNA:gene--lincRNA:gene--protein_coding:5'UTR (+)--protein_coding:CDS (+)--protein_coding:intron--processed_transcript:intron--protein_coding:upstream	1
processed_pseudogene:gene--piRNA:gene--lincRNA:gene--protein_coding:5'UTR (+)--protein_coding:CDS (+)--protein_coding:intron--protein_coding:gene (-)--protein_coding:upstream	2
processed_pseudogene:gene--piRNA:gene--lincRNA:gene--protein_coding:5'UTR (+)--protein_coding:CDS (+)--protein_coding:intron--protein_coding:gene (-)--protein_coding:upstream--protein_coding:downstream	6
processed_pseudogene:gene--piRNA:gene--lincRNA:gene--protein_coding:5'UTR (+)--protein_coding:CDS (+)--protein_coding:intron--protein_coding:upstream--protein_coding:downstream	1
processed_pseudogene:gene--piRNA:gene--lincRNA:gene--protein_coding:5'UTR (+)--protein_coding:intron--processed_transcript:intron--protein_coding:upstream	1
processed_pseudogene:gene--piRNA:gene--lincRNA:gene--protein_coding:5'UTR (+)--protein_coding:intron--processed_transcript:intron--protein_coding:upstream--protein_coding:downstream	5
processed_pseudogene:gene--piRNA:gene--lincRNA:gene--protein_coding:5'UTR (+)--protein_coding:intron--protein_coding:gene (-)--protein_coding:upstream	1
processed_pseudogene:gene--piRNA:gene--lincRNA:gene--protein_coding:5'UTR (+)--protein_coding:intron--protein_coding:gene (-)--protein_coding:upstream--protein_coding:downstream	1
processed_pseudogene:gene--piRNA:gene--lincRNA:gene--protein_coding:5'UTR (+)--protein_coding:intron--protein_coding:upstream--protein_coding:downstream	1
processed_pseudogene:gene--piRNA:gene--lincRNA:gene--protein_coding:CDS (+)--protein_coding:intron	8
processed_pseudogene:gene--piRNA:gene--lincRNA:gene--protein_coding:CDS (+)--protein_coding:intron--processed_transcript:intron	2
processed_pseudogene:gene--piRNA:gene--lincRNA:gene--protein_coding:CDS (+)--protein_coding:intron--processed_transcript:intron--protein_coding:gene (-)	3
processed_pseudogene:gene--piRNA:gene--lincRNA:gene--protein_coding:CDS (+)--protein_coding:intron--processed_transcript:intron--protein_coding:gene (-)--protein_coding:upstream	1
processed_pseudogene:gene--piRNA:gene--lincRNA:gene--protein_coding:CDS (+)--protein_coding:intron--processed_transcript:intron--protein_coding:gene (-)--protein_coding:upstream--protein_coding:downstream	7
processed_pseudogene:gene--piRNA:gene--lincRNA:gene--protein_coding:CDS (+)--protein_coding:intron--processed_transcript:intron--protein_coding:gene (-)--protein_coding:downstream	1
processed_pseudogene:gene--piRNA:gene--lincRNA:gene--protein_coding:CDS (+)--protein_coding:intron--processed_transcript:intron--protein_coding:upstream	3
processed_pseudogene:gene--piRNA:gene--lincRNA:gene--protein_coding:CDS (+)--protein_coding:intron--processed_transcript:intron--protein_coding:downstream	18
processed_pseudogene:gene--piRNA:gene--lincRNA:gene--protein_coding:CDS (+)--protein_coding:intron--protein_coding:gene (-)	4
processed_pseudogene:gene--piRNA:gene--lincRNA:gene--protein_coding:CDS (+)--protein_coding:intron--protein_coding:gene (-)--protein_coding:upstream	1
processed_pseudogene:gene--piRNA:gene--lincRNA:gene--protein_coding:CDS (+)--protein_coding:intron--protein_coding:gene (-)--protein_coding:upstream--protein_coding:downstream	9
processed_pseudogene:gene--piRNA:gene--lincRNA:gene--protein_coding:CDS (+)--protein_coding:intron--protein_coding:gene (-)--protein_coding:downstream	4
processed_pseudogene:gene--piRNA:gene--lincRNA:gene--protein_coding:CDS (+)--protein_coding:intron--protein_coding:upstream	5
processed_pseudogene:gene--piRNA:gene--lincRNA:gene--protein_coding:CDS (+)--protein_coding:intron--protein_coding:upstream--protein_coding:downstream	17
processed_pseudogene:gene--piRNA:gene--lincRNA:gene--protein_coding:CDS (+)--protein_coding:intron--protein_coding:downstream	2
processed_pseudogene:gene--piRNA:gene--lincRNA:gene--protein_coding:intron	24
processed_pseudogene:gene--piRNA:gene--lincRNA:gene--protein_coding:intron--processed_transcript:intron	3
processed_pseudogene:gene--piRNA:gene--lincRNA:gene--protein_coding:intron--processed_transcript:intron--protein_coding:gene (-)	3
processed_pseudogene:gene--piRNA:gene--lincRNA:gene--protein_coding:intron--processed_transcript:intron--protein_coding:gene (-)--protein_coding:upstream	1
processed_pseudogene:gene--piRNA:gene--lincRNA:gene--protein_coding:intron--processed_transcript:intron--protein_coding:gene (-)--protein_coding:upstream--protein_coding:downstream	9
processed_pseudogene:gene--piRNA:gene--lincRNA:gene--protein_coding:intron--processed_transcript:intron--protein_coding:gene (-)--protein_coding:upstream--protein_coding:downstream--processed_transcript:downstream	1
processed_pseudogene:gene--piRNA:gene--lincRNA:gene--protein_coding:intron--processed_transcript:intron--protein_coding:upstream	10
processed_pseudogene:gene--piRNA:gene--lincRNA:gene--protein_coding:intron--processed_transcript:intron--protein_coding:upstream--protein_coding:downstream	1
processed_pseudogene:gene--piRNA:gene--lincRNA:gene--protein_coding:intron--processed_transcript:intron--protein_coding:downstream	23
processed_pseudogene:gene--piRNA:gene--lincRNA:gene--protein_coding:intron--protein_coding:gene (-)	4
processed_pseudogene:gene--piRNA:gene--lincRNA:gene--protein_coding:intron--protein_coding:gene (-)--protein_coding:upstream	2
processed_pseudogene:gene--piRNA:gene--lincRNA:gene--protein_coding:intron--protein_coding:gene (-)--protein_coding:upstream--protein_coding:downstream	3
processed_pseudogene:gene--piRNA:gene--lincRNA:gene--protein_coding:intron--protein_coding:gene (-)--protein_coding:downstream	1
processed_pseudogene:gene--piRNA:gene--lincRNA:gene--protein_coding:intron--protein_coding:upstream	1
processed_pseudogene:gene--piRNA:gene--lincRNA:gene--protein_coding:intron--protein_coding:upstream--protein_coding:downstream	3
processed_pseudogene:gene--piRNA:gene--lincRNA:gene--protein_coding:intron--protein_coding:downstream	7
processed_pseudogene:gene--piRNA:gene--snoRNA:gene	1
processed_pseudogene:gene--piRNA:gene--snoRNA:gene--protein_coding:CDS (+)--protein_coding:intron--processed_transcript:intron--protein_coding:upstream--protein_coding:downstream	1
processed_pseudogene:gene--piRNA:gene--snoRNA:gene--protein_coding:intron	1
processed_pseudogene:gene--piRNA:gene--miRNA:gene	14
processed_pseudogene:gene--piRNA:gene--miRNA:gene--protein_coding:5'UTR (+)--protein_coding:CDS (+)--protein_coding:intron--processed_transcript:intron--protein_coding:upstream--protein_coding:downstream	1
processed_pseudogene:gene--piRNA:gene--miRNA:gene--protein_coding:intron	2
processed_pseudogene:gene--piRNA:gene--miRNA:gene--protein_coding:intron--protein_coding:gene (-)	1
processed_pseudogene:gene--piRNA:gene--protein_coding:3'UTR (+)--protein_coding:5'UTR (+)--protein_coding:CDS (+)--protein_coding:intron--processed_transcript:intron--protein_coding:upstream	1
processed_pseudogene:gene--piRNA:gene--protein_coding:3'UTR (+)--protein_coding:5'UTR (+)--protein_coding:CDS (+)--protein_coding:intron--protein_coding:gene (-)--protein_coding:upstream--protein_coding:downstream	1
processed_pseudogene:gene--piRNA:gene--protein_coding:3'UTR (+)--protein_coding:5'UTR (+)--protein_coding:intron--protein_coding:gene (-)--protein_coding:upstream	1
processed_pseudogene:gene--piRNA:gene--protein_coding:3'UTR (+)--protein_coding:CDS (+)--protein_coding:intron--processed_transcript:intron--protein_coding:gene (-)	1
processed_pseudogene:gene--piRNA:gene--protein_coding:3'UTR (+)--protein_coding:CDS (+)--protein_coding:intron--processed_transcript:intron--protein_coding:gene (-)--protein_coding:upstream--protein_coding:downstream	2
processed_pseudogene:gene--piRNA:gene--protein_coding:3'UTR (+)--protein_coding:CDS (+)--protein_coding:intron--processed_transcript:intron--protein_coding:upstream	5
processed_pseudogene:gene--piRNA:gene--protein_coding:3'UTR (+)--protein_coding:CDS (+)--protein_coding:intron--processed_transcript:intron--protein_coding:downstream	3
processed_pseudogene:gene--piRNA:gene--protein_coding:3'UTR (+)--protein_coding:intron	1
processed_pseudogene:gene--piRNA:gene--protein_coding:3'UTR (+)--protein_coding:intron--processed_transcript:intron--protein_coding:gene (-)--protein_coding:upstream	1
processed_pseudogene:gene--piRNA:gene--protein_coding:3'UTR (+)--protein_coding:intron--processed_transcript:intron--protein_coding:gene (-)--protein_coding:upstream--protein_coding:downstream	1
processed_pseudogene:gene--piRNA:gene--protein_coding:3'UTR (+)--protein_coding:intron--processed_transcript:intron--protein_coding:upstream	2
processed_pseudogene:gene--piRNA:gene--protein_coding:3'UTR (+)--protein_coding:upstream	8
processed_pseudogene:gene--piRNA:gene--protein_coding:5'UTR (+)	4
processed_pseudogene:gene--piRNA:gene--protein_coding:5'UTR (+)--protein_coding:CDS (+)--protein_coding:intron	1
processed_pseudogene:gene--piRNA:gene--protein_coding:5'UTR (+)--protein_coding:CDS (+)--protein_coding:intron--processed_transcript:intron	1
processed_pseudogene:gene--piRNA:gene--protein_coding:5'UTR (+)--protein_coding:CDS (+)--protein_coding:intron--processed_transcript:intron--protein_coding:gene (-)--protein_coding:upstream	3
processed_pseudogene:gene--piRNA:gene--protein_coding:5'UTR (+)--protein_coding:CDS (+)--protein_coding:intron--processed_transcript:intron--protein_coding:gene (-)--protein_coding:upstream--protein_coding:downstream	3
processed_pseudogene:gene--piRNA:gene--protein_coding:5'UTR (+)--protein_coding:CDS (+)--protein_coding:intron--processed_transcript:intron--protein_coding:gene (-)--protein_coding:downstream	1
processed_pseudogene:gene--piRNA:gene--protein_coding:5'UTR (+)--protein_coding:CDS (+)--protein_coding:intron--processed_transcript:intron--protein_coding:upstream--protein_coding:downstream	1
processed_pseudogene:gene--piRNA:gene--protein_coding:5'UTR (+)--protein_coding:CDS (+)--protein_coding:intron--protein_coding:gene (-)	1
processed_pseudogene:gene--piRNA:gene--protein_coding:5'UTR (+)--protein_coding:CDS (+)--protein_coding:intron--protein_coding:gene (-)--protein_coding:upstream	33
processed_pseudogene:gene--piRNA:gene--protein_coding:5'UTR (+)--protein_coding:CDS (+)--protein_coding:intron--protein_coding:gene (-)--protein_coding:upstream--protein_coding:downstream	4
processed_pseudogene:gene--piRNA:gene--protein_coding:5'UTR (+)--protein_coding:CDS (+)--protein_coding:intron--protein_coding:upstream	2
processed_pseudogene:gene--piRNA:gene--protein_coding:5'UTR (+)--protein_coding:CDS (+)--protein_coding:intron--protein_coding:upstream--protein_coding:downstream	1
processed_pseudogene:gene--piRNA:gene--protein_coding:5'UTR (+)--protein_coding:CDS (+)--protein_coding:intron--protein_coding:downstream	4
processed_pseudogene:gene--piRNA:gene--protein_coding:5'UTR (+)--protein_coding:intron	3
processed_pseudogene:gene--piRNA:gene--protein_coding:5'UTR (+)--protein_coding:intron--processed_transcript:intron	1
processed_pseudogene:gene--piRNA:gene--protein_coding:5'UTR (+)--protein_coding:intron--processed_transcript:intron--protein_coding:gene (-)	2
processed_pseudogene:gene--piRNA:gene--protein_coding:5'UTR (+)--protein_coding:intron--processed_transcript:intron--protein_coding:gene (-)--protein_coding:upstream	1
processed_pseudogene:gene--piRNA:gene--protein_coding:5'UTR (+)--protein_coding:intron--processed_transcript:intron--protein_coding:gene (-)--protein_coding:upstream--protein_coding:downstream	1
processed_pseudogene:gene--piRNA:gene--protein_coding:5'UTR (+)--protein_coding:intron--protein_coding:gene (-)--protein_coding:upstream	1
processed_pseudogene:gene--piRNA:gene--protein_coding:5'UTR (+)--protein_coding:intron--protein_coding:gene (-)--protein_coding:upstream--protein_coding:downstream	1
processed_pseudogene:gene--piRNA:gene--protein_coding:5'UTR (+)--protein_coding:intron--protein_coding:upstream	1
processed_pseudogene:gene--piRNA:gene--protein_coding:5'UTR (+)--protein_coding:intron--protein_coding:upstream--protein_coding:downstream	1
processed_pseudogene:gene--piRNA:gene--protein_coding:5'UTR (+)--protein_coding:upstream	7
processed_pseudogene:gene--piRNA:gene--protein_coding:CDS (+)	39
processed_pseudogene:gene--piRNA:gene--protein_coding:CDS (+)--protein_coding:intron	48
processed_pseudogene:gene--piRNA:gene--protein_coding:CDS (+)--protein_coding:intron--processed_transcript:intron	7
processed_pseudogene:gene--piRNA:gene--protein_coding:CDS (+)--protein_coding:intron--processed_transcript:intron--protein_coding:gene (-)	2
processed_pseudogene:gene--piRNA:gene--protein_coding:CDS (+)--protein_coding:intron--processed_transcript:intron--protein_coding:gene (-)--protein_coding:upstream	6
processed_pseudogene:gene--piRNA:gene--protein_coding:CDS (+)--protein_coding:intron--processed_transcript:intron--protein_coding:gene (-)--protein_coding:upstream--protein_coding:downstream	4
processed_pseudogene:gene--piRNA:gene--protein_coding:CDS (+)--protein_coding:intron--processed_transcript:intron--protein_coding:gene (-)--protein_coding:downstream	3
processed_pseudogene:gene--piRNA:gene--protein_coding:CDS (+)--protein_coding:intron--processed_transcript:intron--protein_coding:upstream	4
processed_pseudogene:gene--piRNA:gene--protein_coding:CDS (+)--protein_coding:intron--processed_transcript:intron--protein_coding:upstream--protein_coding:downstream	1
processed_pseudogene:gene--piRNA:gene--protein_coding:CDS (+)--protein_coding:intron--processed_transcript:intron--protein_coding:upstream--protein_coding:downstream--processed_transcript:upstream	1
processed_pseudogene:gene--piRNA:gene--protein_coding:CDS (+)--protein_coding:intron--processed_transcript:intron--protein_coding:downstream	1
processed_pseudogene:gene--piRNA:gene--protein_coding:CDS (+)--protein_coding:intron--protein_coding:gene (-)	7
processed_pseudogene:gene--piRNA:gene--protein_coding:CDS (+)--protein_coding:intron--protein_coding:gene (-)--protein_coding:upstream	8
processed_pseudogene:gene--piRNA:gene--protein_coding:CDS (+)--protein_coding:intron--protein_coding:gene (-)--protein_coding:upstream--protein_coding:downstream	9
processed_pseudogene:gene--piRNA:gene--protein_coding:CDS (+)--protein_coding:intron--protein_coding:gene (-)--protein_coding:upstream--processed_transcript:upstream	1
processed_pseudogene:gene--piRNA:gene--protein_coding:CDS (+)--protein_coding:intron--protein_coding:gene (-)--protein_coding:downstream	4
processed_pseudogene:gene--piRNA:gene--protein_coding:CDS (+)--protein_coding:intron--protein_coding:upstream	14
processed_pseudogene:gene--piRNA:gene--protein_coding:CDS (+)--protein_coding:intron--protein_coding:upstream--protein_coding:downstream	7
processed_pseudogene:gene--piRNA:gene--protein_coding:CDS (+)--protein_coding:intron--protein_coding:upstream--processed_transcript:upstream	9
processed_pseudogene:gene--piRNA:gene--protein_coding:CDS (+)--protein_coding:intron--protein_coding:downstream	10
processed_pseudogene:gene--piRNA:gene--protein_coding:CDS (+)--protein_coding:gene (-)	5
processed_pseudogene:gene--piRNA:gene--protein_coding:CDS (+)--protein_coding:gene (-)--protein_coding:upstream	2
processed_pseudogene:gene--piRNA:gene--protein_coding:intron	619
processed_pseudogene:gene--piRNA:gene--protein_coding:intron--processed_transcript:intron	55
processed_pseudogene:gene--piRNA:gene--protein_coding:intron--processed_transcript:intron--protein_coding:gene (-)	15
processed_pseudogene:gene--piRNA:gene--protein_coding:intron--processed_transcript:intron--protein_coding:gene (-)--protein_coding:upstream	6
processed_pseudogene:gene--piRNA:gene--protein_coding:intron--processed_transcript:intron--protein_coding:gene (-)--protein_coding:upstream--protein_coding:downstream	3
processed_pseudogene:gene--piRNA:gene--protein_coding:intron--processed_transcript:intron--protein_coding:gene (-)--protein_coding:downstream	4
processed_pseudogene:gene--piRNA:gene--protein_coding:intron--processed_transcript:intron--protein_coding:upstream	17
processed_pseudogene:gene--piRNA:gene--protein_coding:intron--processed_transcript:intron--protein_coding:upstream--protein_coding:downstream	928
processed_pseudogene:gene--piRNA:gene--protein_coding:intron--processed_transcript:intron--protein_coding:downstream	3
processed_pseudogene:gene--piRNA:gene--protein_coding:intron--protein_coding:gene (-)	25
processed_pseudogene:gene--piRNA:gene--protein_coding:intron--protein_coding:gene (-)--protein_coding:upstream	14
processed_pseudogene:gene--piRNA:gene--protein_coding:intron--protein_coding:gene (-)--protein_coding:upstream--protein_coding:downstream	4
processed_pseudogene:gene--piRNA:gene--protein_coding:intron--protein_coding:gene (-)--protein_coding:downstream	9
processed_pseudogene:gene--piRNA:gene--protein_coding:intron--protein_coding:upstream	162
processed_pseudogene:gene--piRNA:gene--protein_coding:intron--protein_coding:upstream--protein_coding:downstream	19
processed_pseudogene:gene--piRNA:gene--protein_coding:intron--protein_coding:upstream--processed_transcript:downstream	1
processed_pseudogene:gene--piRNA:gene--protein_coding:intron--protein_coding:downstream	35
processed_pseudogene:gene--piRNA:gene--protein_coding:intron--processed_transcript:upstream	1
processed_pseudogene:gene--piRNA:gene--protein_coding:gene (-)	9
processed_pseudogene:gene--piRNA:gene--protein_coding:gene (-)--protein_coding:upstream	2
processed_pseudogene:gene--piRNA:gene--protein_coding:upstream	243
processed_pseudogene:gene--piRNA:gene--protein_coding:downstream	2
processed_pseudogene:gene--lincRNA:gene	3
processed_pseudogene:gene--lincRNA:gene--protein_coding:CDS (+)--protein_coding:intron	1
processed_pseudogene:gene--lincRNA:gene--protein_coding:CDS (+)--protein_coding:intron--processed_transcript:intron--protein_coding:gene (-)	5
processed_pseudogene:gene--lincRNA:gene--protein_coding:CDS (+)--protein_coding:intron--processed_transcript:intron--protein_coding:downstream	1
processed_pseudogene:gene--lincRNA:gene--protein_coding:intron	2
processed_pseudogene:gene--lincRNA:gene--protein_coding:intron--processed_transcript:intron	1
processed_pseudogene:gene--lincRNA:gene--protein_coding:intron--processed_transcript:intron--protein_coding:upstream	1
processed_pseudogene:gene--lincRNA:gene--protein_coding:intron--protein_coding:gene (-)	20
processed_pseudogene:gene--lincRNA:gene--protein_coding:intron--protein_coding:downstream	1
processed_pseudogene:gene--miRNA:gene--protein_coding:CDS (+)--protein_coding:intron--processed_transcript:intron--protein_coding:gene (-)--protein_coding:upstream--protein_coding:downstream	1
processed_pseudogene:gene--miRNA:gene--protein_coding:intron	3
processed_pseudogene:gene--miRNA:gene--protein_coding:intron--processed_transcript:intron	1
processed_pseudogene:gene--protein_coding:3'UTR (+)	1
processed_pseudogene:gene--protein_coding:3'UTR (+)--protein_coding:intron	1
processed_pseudogene:gene--protein_coding:5'UTR (+)--protein_coding:CDS (+)--protein_coding:intron--processed_transcript:intron--protein_coding:gene (-)	1
processed_pseudogene:gene--protein_coding:5'UTR (+)--protein_coding:CDS (+)--protein_coding:intron--protein_coding:gene (-)	1
processed_pseudogene:gene--protein_coding:5'UTR (+)--protein_coding:intron	1
processed_pseudogene:gene--protein_coding:5'UTR (+)--protein_coding:intron--protein_coding:gene (-)	1
processed_pseudogene:gene--protein_coding:5'UTR (+)--protein_coding:intron--protein_coding:gene (-)--protein_coding:downstream	1
processed_pseudogene:gene--protein_coding:5'UTR (+)--protein_coding:intron--protein_coding:upstream	1
processed_pseudogene:gene--protein_coding:CDS (+)	391
processed_pseudogene:gene--protein_coding:CDS (+)--protein_coding:intron	51
processed_pseudogene:gene--protein_coding:CDS (+)--protein_coding:intron--processed_transcript:intron	1
processed_pseudogene:gene--protein_coding:CDS (+)--protein_coding:intron--processed_transcript:intron--protein_coding:gene (-)	2
processed_pseudogene:gene--protein_coding:CDS (+)--protein_coding:intron--processed_transcript:intron--protein_coding:upstream--protein_coding:downstream	1
processed_pseudogene:gene--protein_coding:CDS (+)--protein_coding:intron--protein_coding:gene (-)	3
processed_pseudogene:gene--protein_coding:CDS (+)--protein_coding:intron--protein_coding:gene (-)--protein_coding:downstream	1
processed_pseudogene:gene--protein_coding:CDS (+)--protein_coding:intron--protein_coding:upstream	3
processed_pseudogene:gene--protein_coding:CDS (+)--protein_coding:intron--protein_coding:upstream--protein_coding:downstream	1
processed_pseudogene:gene--protein_coding:CDS (+)--protein_coding:intron--protein_coding:downstream	3
processed_pseudogene:gene--protein_coding:CDS (+)--protein_coding:gene (-)	9
processed_pseudogene:gene--protein_coding:intron	139
processed_pseudogene:gene--protein_coding:intron--processed_transcript:intron	2
processed_pseudogene:gene--protein_coding:intron--processed_transcript:intron--protein_coding:gene (-)	2
processed_pseudogene:gene--protein_coding:intron--processed_transcript:intron--protein_coding:gene (-)--protein_coding:upstream	1
processed_pseudogene:gene--protein_coding:intron--processed_transcript:intron--protein_coding:downstream	1
processed_pseudogene:gene--protein_coding:intron--protein_coding:gene (-)	12
processed_pseudogene:gene--protein_coding:intron--protein_coding:gene (-)--protein_coding:upstream	2
processed_pseudogene:gene--protein_coding:intron--protein_coding:gene (-)--protein_coding:downstream	2
processed_pseudogene:gene--protein_coding:intron--protein_coding:upstream	3
processed_pseudogene:gene--protein_coding:intron--protein_coding:downstream	9
processed_pseudogene:gene--processed_transcript:intron	4
processed_pseudogene:gene--protein_coding:gene (-)	114
processed_pseudogene:gene--protein_coding:upstream	17
processed_pseudogene:gene--protein_coding:downstream	30
transcribed_processed_pseudogene:gene	65
transcribed_processed_pseudogene:gene--misc_RNA:gene--piRNA:gene--protein_coding:CDS (+)--protein_coding:intron	1
transcribed_processed_pseudogene:gene--piRNA:gene	185
transcribed_processed_pseudogene:gene--piRNA:gene--lincRNA:gene--protein_coding:5'UTR (+)--protein_coding:CDS (+)--protein_coding:intron--processed_transcript:intron--protein_coding:gene (-)--protein_coding:upstream	6
transcribed_processed_pseudogene:gene--piRNA:gene--lincRNA:gene--protein_coding:5'UTR (+)--protein_coding:CDS (+)--protein_coding:intron--protein_coding:gene (-)--protein_coding:upstream--processed_transcript:upstream	1
transcribed_processed_pseudogene:gene--piRNA:gene--lincRNA:gene--protein_coding:CDS (+)--protein_coding:intron--processed_transcript:intron--protein_coding:gene (-)--protein_coding:upstream--protein_coding:downstream	1
transcribed_processed_pseudogene:gene--piRNA:gene--lincRNA:gene--protein_coding:CDS (+)--protein_coding:intron--processed_transcript:intron--protein_coding:upstream	1
transcribed_processed_pseudogene:gene--piRNA:gene--lincRNA:gene--protein_coding:CDS (+)--protein_coding:intron--protein_coding:gene (-)	1
transcribed_processed_pseudogene:gene--piRNA:gene--lincRNA:gene--protein_coding:CDS (+)--protein_coding:intron--protein_coding:gene (-)--protein_coding:upstream	2
transcribed_processed_pseudogene:gene--piRNA:gene--lincRNA:gene--protein_coding:intron	4
transcribed_processed_pseudogene:gene--piRNA:gene--lincRNA:gene--protein_coding:intron--protein_coding:gene (-)--protein_coding:upstream--processed_transcript:upstream	1
transcribed_processed_pseudogene:gene--piRNA:gene--miRNA:gene--protein_coding:5'UTR (+)--protein_coding:CDS (+)--protein_coding:intron--protein_coding:gene (-)--protein_coding:upstream--protein_coding:downstream	1
transcribed_processed_pseudogene:gene--piRNA:gene--miRNA:gene--protein_coding:intron--protein_coding:gene (-)--processed_transcript:downstream	1
transcribed_processed_pseudogene:gene--piRNA:gene--protein_coding:3'UTR (+)	1
transcribed_processed_pseudogene:gene--piRNA:gene--protein_coding:3'UTR (+)--protein_coding:5'UTR (+)--protein_coding:CDS (+)--protein_coding:intron--protein_coding:gene (-)--protein_coding:upstream--protein_coding:downstream	1
transcribed_processed_pseudogene:gene--piRNA:gene--protein_coding:3'UTR (+)--protein_coding:intron	1
transcribed_processed_pseudogene:gene--piRNA:gene--protein_coding:5'UTR (+)--protein_coding:CDS (+)--protein_coding:intron--protein_coding:gene (-)--protein_coding:upstream	1
transcribed_processed_pseudogene:gene--piRNA:gene--protein_coding:5'UTR (+)--protein_coding:CDS (+)--protein_coding:intron--protein_coding:upstream	3
transcribed_processed_pseudogene:gene--piRNA:gene--protein_coding:CDS (+)--protein_coding:intron	4
transcribed_processed_pseudogene:gene--piRNA:gene--protein_coding:CDS (+)--protein_coding:intron--processed_transcript:intron	1
transcribed_processed_pseudogene:gene--piRNA:gene--protein_coding:CDS (+)--protein_coding:intron--processed_transcript:intron--protein_coding:gene (-)	1
transcribed_processed_pseudogene:gene--piRNA:gene--protein_coding:CDS (+)--protein_coding:intron--protein_coding:gene (-)	2
transcribed_processed_pseudogene:gene--piRNA:gene--protein_coding:CDS (+)--protein_coding:intron--protein_coding:gene (-)--protein_coding:upstream--protein_coding:downstream	2
transcribed_processed_pseudogene:gene--piRNA:gene--protein_coding:CDS (+)--protein_coding:intron--protein_coding:upstream	2
transcribed_processed_pseudogene:gene--piRNA:gene--protein_coding:CDS (+)--protein_coding:intron--protein_coding:upstream--protein_coding:downstream	1
transcribed_processed_pseudogene:gene--piRNA:gene--protein_coding:intron	35
transcribed_processed_pseudogene:gene--piRNA:gene--protein_coding:intron--processed_transcript:intron	4
transcribed_processed_pseudogene:gene--piRNA:gene--protein_coding:intron--processed_transcript:intron--protein_coding:gene (-)--protein_coding:upstream	1
transcribed_processed_pseudogene:gene--piRNA:gene--protein_coding:intron--protein_coding:gene (-)	1
transcribed_processed_pseudogene:gene--piRNA:gene--protein_coding:intron--protein_coding:gene (-)--protein_coding:upstream	2
transcribed_processed_pseudogene:gene--piRNA:gene--protein_coding:intron--protein_coding:upstream	5
transcribed_processed_pseudogene:gene--piRNA:gene--protein_coding:intron--protein_coding:upstream--protein_coding:downstream	1
transcribed_processed_pseudogene:gene--piRNA:gene--protein_coding:gene (-)	1
transcribed_processed_pseudogene:gene--lincRNA:gene	2
transcribed_processed_pseudogene:gene--protein_coding:5'UTR (+)	1
transcribed_processed_pseudogene:gene--protein_coding:5'UTR (+)--protein_coding:intron--protein_coding:gene (-)--protein_coding:upstream	1
transcribed_processed_pseudogene:gene--protein_coding:CDS (+)	35
transcribed_processed_pseudogene:gene--protein_coding:CDS (+)--protein_coding:intron	2
transcribed_processed_pseudogene:gene--protein_coding:CDS (+)--protein_coding:intron--protein_coding:gene (-)--protein_coding:upstream	2
transcribed_processed_pseudogene:gene--protein_coding:CDS (+)--protein_coding:gene (-)	1
transcribed_processed_pseudogene:gene--protein_coding:intron	8
transcribed_processed_pseudogene:gene--protein_coding:intron--protein_coding:gene (-)	1
transcribed_processed_pseudogene:gene--protein_coding:gene (-)	3
transcribed_processed_pseudogene:gene--protein_coding:upstream	1
misc_RNA:gene	2047494
misc_RNA:gene--rRNA:gene--piRNA:gene--protein_coding:intron	2
misc_RNA:gene--piRNA:gene	63929
misc_RNA:gene--piRNA:gene--lincRNA:gene--protein_coding:CDS (+)--protein_coding:intron	1
misc_RNA:gene--piRNA:gene--lincRNA:gene--protein_coding:intron	2
misc_RNA:gene--piRNA:gene--lincRNA:gene--protein_coding:intron--processed_transcript:intron	7
misc_RNA:gene--piRNA:gene--lincRNA:gene--protein_coding:intron--processed_transcript:intron--protein_coding:gene (-)--protein_coding:upstream	1
misc_RNA:gene--piRNA:gene--lincRNA:gene--protein_coding:intron--processed_transcript:intron--protein_coding:gene (-)--protein_coding:upstream--protein_coding:downstream	1
misc_RNA:gene--piRNA:gene--lincRNA:gene--protein_coding:intron--protein_coding:upstream--protein_coding:downstream	1
misc_RNA:gene--piRNA:gene--lincRNA:gene--protein_coding:intron--protein_coding:downstream	2
misc_RNA:gene--piRNA:gene--miRNA:gene	1
misc_RNA:gene--piRNA:gene--miRNA:gene--protein_coding:intron	1
misc_RNA:gene--piRNA:gene--protein_coding:3'UTR (+)--protein_coding:intron	1
misc_RNA:gene--piRNA:gene--protein_coding:5'UTR (+)--protein_coding:intron--protein_coding:gene (-)--processed_transcript:downstream	1
misc_RNA:gene--piRNA:gene--protein_coding:5'UTR (+)--protein_coding:intron--protein_coding:upstream	1
misc_RNA:gene--piRNA:gene--protein_coding:CDS (+)--protein_coding:intron	22
misc_RNA:gene--piRNA:gene--protein_coding:CDS (+)--protein_coding:intron--processed_transcript:intron--protein_coding:gene (-)--protein_coding:downstream	61
misc_RNA:gene--piRNA:gene--protein_coding:CDS (+)--protein_coding:intron--protein_coding:gene (-)--protein_coding:downstream	4
misc_RNA:gene--piRNA:gene--protein_coding:intron	41896
misc_RNA:gene--piRNA:gene--protein_coding:intron--processed_transcript:intron	11
misc_RNA:gene--piRNA:gene--protein_coding:intron--processed_transcript:intron--protein_coding:gene (-)--protein_coding:upstream--protein_coding:downstream	4
misc_RNA:gene--piRNA:gene--protein_coding:intron--processed_transcript:intron--protein_coding:upstream	4
misc_RNA:gene--piRNA:gene--protein_coding:intron--processed_transcript:intron--protein_coding:downstream	3
misc_RNA:gene--piRNA:gene--protein_coding:intron--protein_coding:gene (-)	4
misc_RNA:gene--piRNA:gene--protein_coding:intron--protein_coding:gene (-)--protein_coding:upstream	3
misc_RNA:gene--piRNA:gene--protein_coding:intron--protein_coding:gene (-)--protein_coding:downstream	1
misc_RNA:gene--piRNA:gene--protein_coding:intron--protein_coding:gene (-)--processed_transcript:downstream	3
misc_RNA:gene--piRNA:gene--protein_coding:intron--protein_coding:upstream	56
misc_RNA:gene--piRNA:gene--protein_coding:intron--protein_coding:upstream--protein_coding:downstream	2
misc_RNA:gene--piRNA:gene--protein_coding:intron--protein_coding:downstream	10
misc_RNA:gene--piRNA:gene--protein_coding:gene (-)	1
misc_RNA:gene--piRNA:gene--protein_coding:downstream	2
misc_RNA:gene--lincRNA:gene--protein_coding:intron--protein_coding:gene (-)	1
misc_RNA:gene--miRNA:gene--protein_coding:intron	1
misc_RNA:gene--protein_coding:CDS (+)	3
misc_RNA:gene--protein_coding:CDS (+)--protein_coding:intron	2
misc_RNA:gene--protein_coding:intron	1208
misc_RNA:gene--protein_coding:intron--processed_transcript:intron	2
misc_RNA:gene--protein_coding:intron--processed_transcript:intron--protein_coding:downstream	6
misc_RNA:gene--protein_coding:intron--protein_coding:gene (-)	2
misc_RNA:gene--protein_coding:intron--protein_coding:upstream	1
misc_RNA:gene--protein_coding:intron--protein_coding:downstream	2
misc_RNA:gene--protein_coding:gene (-)	1
rRNA:gene	124392
rRNA:gene--piRNA:gene	81080
rRNA:gene--piRNA:gene--lincRNA:gene--miRNA:gene--protein_coding:5'UTR (+)--protein_coding:CDS (+)--protein_coding:intron--processed_transcript:intron--protein_coding:gene (-)--protein_coding:upstream--protein_coding:downstream	2
rRNA:gene--piRNA:gene--lincRNA:gene--miRNA:gene--protein_coding:intron	1
rRNA:gene--piRNA:gene--lincRNA:gene--protein_coding:5'UTR (+)--protein_coding:intron--processed_transcript:intron--protein_coding:gene (-)--protein_coding:upstream	1
rRNA:gene--piRNA:gene--lincRNA:gene--protein_coding:CDS (+)--protein_coding:intron--protein_coding:downstream	2
rRNA:gene--piRNA:gene--lincRNA:gene--protein_coding:intron	11
rRNA:gene--piRNA:gene--lincRNA:gene--protein_coding:intron--processed_transcript:intron	3
rRNA:gene--piRNA:gene--lincRNA:gene--protein_coding:intron--processed_transcript:intron--protein_coding:gene (-)	1
rRNA:gene--piRNA:gene--lincRNA:gene--protein_coding:intron--processed_transcript:intron--protein_coding:gene (-)--protein_coding:upstream--protein_coding:downstream	2
rRNA:gene--piRNA:gene--lincRNA:gene--protein_coding:intron--processed_transcript:intron--protein_coding:upstream--protein_coding:downstream	2
rRNA:gene--piRNA:gene--lincRNA:gene--protein_coding:intron--protein_coding:gene (-)	15
rRNA:gene--piRNA:gene--lincRNA:gene--protein_coding:intron--protein_coding:gene (-)--protein_coding:upstream	2
rRNA:gene--piRNA:gene--lincRNA:gene--protein_coding:intron--protein_coding:upstream	4
rRNA:gene--piRNA:gene--lincRNA:gene--protein_coding:intron--protein_coding:upstream--protein_coding:downstream	49
rRNA:gene--piRNA:gene--protein_coding:3'UTR (+)--protein_coding:CDS (+)--protein_coding:intron--protein_coding:downstream	56
rRNA:gene--piRNA:gene--protein_coding:3'UTR (+)--protein_coding:intron--protein_coding:gene (-)--protein_coding:downstream	669
rRNA:gene--piRNA:gene--protein_coding:5'UTR (+)--protein_coding:intron	1
rRNA:gene--piRNA:gene--protein_coding:CDS (+)	1
rRNA:gene--piRNA:gene--protein_coding:CDS (+)--protein_coding:intron	3
rRNA:gene--piRNA:gene--protein_coding:CDS (+)--protein_coding:intron--processed_transcript:intron--protein_coding:gene (-)--protein_coding:downstream	1
rRNA:gene--piRNA:gene--protein_coding:CDS (+)--protein_coding:intron--protein_coding:gene (-)	2
rRNA:gene--piRNA:gene--protein_coding:intron	2140
rRNA:gene--piRNA:gene--protein_coding:intron--processed_transcript:intron	8
rRNA:gene--piRNA:gene--protein_coding:intron--processed_transcript:intron--protein_coding:upstream	1
rRNA:gene--piRNA:gene--protein_coding:intron--protein_coding:gene (-)	22
rRNA:gene--piRNA:gene--protein_coding:intron--protein_coding:gene (-)--protein_coding:upstream	6
rRNA:gene--piRNA:gene--protein_coding:intron--protein_coding:gene (-)--protein_coding:upstream--protein_coding:downstream	1
rRNA:gene--piRNA:gene--protein_coding:intron--protein_coding:gene (-)--protein_coding:downstream	2
rRNA:gene--piRNA:gene--protein_coding:intron--protein_coding:gene (-)--processed_transcript:downstream	1
rRNA:gene--piRNA:gene--protein_coding:intron--protein_coding:upstream	8
rRNA:gene--piRNA:gene--protein_coding:intron--protein_coding:downstream	32
rRNA:gene--piRNA:gene--protein_coding:intron--processed_transcript:downstream	17
rRNA:gene--piRNA:gene--protein_coding:gene (-)	1
rRNA:gene--piRNA:gene--protein_coding:upstream	1
rRNA:gene--piRNA:gene--protein_coding:downstream	94
rRNA:gene--lincRNA:gene--protein_coding:CDS (+)--protein_coding:intron--protein_coding:gene (-)--protein_coding:upstream--protein_coding:downstream	1
rRNA:gene--lincRNA:gene--protein_coding:intron	2
rRNA:gene--protein_coding:5'UTR (+)--protein_coding:intron--protein_coding:gene (-)	3
rRNA:gene--protein_coding:intron	101
rRNA:gene--protein_coding:intron--processed_transcript:intron--protein_coding:downstream	2
rRNA:gene--protein_coding:intron--protein_coding:gene (-)	2
rRNA:gene--protein_coding:intron--protein_coding:gene (-)--protein_coding:downstream	1
rRNA:gene--protein_coding:intron--protein_coding:upstream	1
rRNA:gene--protein_coding:gene (-)	2
rRNA:gene--protein_coding:upstream	1
rRNA:gene--protein_coding:downstream	2
piRNA:gene	12529905
piRNA:gene--lincRNA:gene	8701
piRNA:gene--lincRNA:gene--snRNA:gene	3
piRNA:gene--lincRNA:gene--snRNA:gene--protein_coding:CDS (+)--protein_coding:intron--processed_transcript:intron--protein_coding:gene (-)--protein_coding:upstream	1
piRNA:gene--lincRNA:gene--snRNA:gene--protein_coding:intron	55
piRNA:gene--lincRNA:gene--snRNA:gene--protein_coding:intron--processed_transcript:intron--protein_coding:upstream--protein_coding:downstream	2
piRNA:gene--lincRNA:gene--snRNA:gene--protein_coding:intron--processed_transcript:intron--protein_coding:downstream	3
piRNA:gene--lincRNA:gene--snRNA:gene--protein_coding:intron--protein_coding:downstream	1
piRNA:gene--lincRNA:gene--snoRNA:gene--protein_coding:intron	2
piRNA:gene--lincRNA:gene--snoRNA:gene--protein_coding:intron--processed_transcript:intron	1
piRNA:gene--lincRNA:gene--snoRNA:gene--protein_coding:intron--protein_coding:downstream	2
piRNA:gene--lincRNA:gene--miRNA:gene--protein_coding:3'UTR (+)--protein_coding:CDS (+)--protein_coding:intron--protein_coding:gene (-)--protein_coding:upstream	1
piRNA:gene--lincRNA:gene--miRNA:gene--protein_coding:3'UTR (+)--protein_coding:CDS (+)--protein_coding:gene (-)	1
piRNA:gene--lincRNA:gene--miRNA:gene--protein_coding:3'UTR (+)--protein_coding:intron--protein_coding:gene (-)--protein_coding:upstream	35
piRNA:gene--lincRNA:gene--miRNA:gene--protein_coding:5'UTR (+)--protein_coding:CDS (+)--protein_coding:intron--processed_transcript:intron--protein_coding:gene (-)--protein_coding:upstream--protein_coding:downstream	1
piRNA:gene--lincRNA:gene--miRNA:gene--protein_coding:5'UTR (+)--protein_coding:CDS (+)--protein_coding:intron--protein_coding:gene (-)--protein_coding:upstream	2
piRNA:gene--lincRNA:gene--miRNA:gene--protein_coding:5'UTR (+)--protein_coding:intron--protein_coding:gene (-)--protein_coding:upstream	1
piRNA:gene--lincRNA:gene--miRNA:gene--protein_coding:5'UTR (+)--protein_coding:intron--protein_coding:upstream	1
piRNA:gene--lincRNA:gene--miRNA:gene--protein_coding:CDS (+)--protein_coding:intron	36
piRNA:gene--lincRNA:gene--miRNA:gene--protein_coding:CDS (+)--protein_coding:intron--processed_transcript:intron	1
piRNA:gene--lincRNA:gene--miRNA:gene--protein_coding:CDS (+)--protein_coding:intron--protein_coding:gene (-)--protein_coding:downstream	1
piRNA:gene--lincRNA:gene--miRNA:gene--protein_coding:intron	161
piRNA:gene--lincRNA:gene--miRNA:gene--protein_coding:intron--processed_transcript:intron	2
piRNA:gene--lincRNA:gene--miRNA:gene--protein_coding:intron--processed_transcript:intron--protein_coding:downstream	81
piRNA:gene--lincRNA:gene--miRNA:gene--protein_coding:intron--protein_coding:gene (-)	1
piRNA:gene--lincRNA:gene--miRNA:gene--protein_coding:intron--protein_coding:gene (-)--protein_coding:downstream	1
piRNA:gene--lincRNA:gene--miRNA:gene--protein_coding:intron--protein_coding:upstream	6
piRNA:gene--lincRNA:gene--miRNA:gene--protein_coding:intron--protein_coding:downstream	11
piRNA:gene--lincRNA:gene--protein_coding:3'UTR (+)--protein_coding:5'UTR (+)--protein_coding:CDS (+)--protein_coding:intron--processed_transcript:intron--protein_coding:gene (-)--protein_coding:downstream	1
piRNA:gene--lincRNA:gene--protein_coding:3'UTR (+)--protein_coding:5'UTR (+)--protein_coding:CDS (+)--protein_coding:intron--protein_coding:gene (-)--protein_coding:upstream--protein_coding:downstream	2
piRNA:gene--lincRNA:gene--protein_coding:3'UTR (+)--protein_coding:5'UTR (+)--protein_coding:CDS (+)--protein_coding:intron--protein_coding:gene (-)--protein_coding:downstream	1
piRNA:gene--lincRNA:gene--protein_coding:3'UTR (+)--protein_coding:5'UTR (+)--protein_coding:intron--processed_transcript:intron--protein_coding:upstream	1
piRNA:gene--lincRNA:gene--protein_coding:3'UTR (+)--protein_coding:CDS (+)--protein_coding:intron	1
piRNA:gene--lincRNA:gene--protein_coding:3'UTR (+)--protein_coding:CDS (+)--protein_coding:intron--processed_transcript:intron--protein_coding:gene (-)--protein_coding:upstream--protein_coding:downstream	1
piRNA:gene--lincRNA:gene--protein_coding:3'UTR (+)--protein_coding:CDS (+)--protein_coding:intron--protein_coding:gene (-)--protein_coding:upstream--protein_coding:downstream	1
piRNA:gene--lincRNA:gene--protein_coding:3'UTR (+)--protein_coding:CDS (+)--protein_coding:intron--protein_coding:downstream	1
piRNA:gene--lincRNA:gene--protein_coding:3'UTR (+)--protein_coding:intron	2
piRNA:gene--lincRNA:gene--protein_coding:3'UTR (+)--protein_coding:intron--processed_transcript:intron	6
piRNA:gene--lincRNA:gene--protein_coding:3'UTR (+)--protein_coding:intron--processed_transcript:intron--protein_coding:gene (-)	2
piRNA:gene--lincRNA:gene--protein_coding:3'UTR (+)--protein_coding:intron--processed_transcript:intron--protein_coding:gene (-)--protein_coding:downstream	1
piRNA:gene--lincRNA:gene--protein_coding:3'UTR (+)--protein_coding:intron--processed_transcript:intron--protein_coding:upstream--protein_coding:downstream	1
piRNA:gene--lincRNA:gene--protein_coding:3'UTR (+)--protein_coding:intron--protein_coding:gene (-)	1
piRNA:gene--lincRNA:gene--protein_coding:3'UTR (+)--protein_coding:intron--protein_coding:gene (-)--protein_coding:upstream--protein_coding:downstream	1
piRNA:gene--lincRNA:gene--protein_coding:3'UTR (+)--protein_coding:intron--protein_coding:downstream	1
piRNA:gene--lincRNA:gene--protein_coding:5'UTR (+)--protein_coding:CDS (+)--protein_coding:intron	1
piRNA:gene--lincRNA:gene--protein_coding:5'UTR (+)--protein_coding:CDS (+)--protein_coding:intron--processed_transcript:intron	1
piRNA:gene--lincRNA:gene--protein_coding:5'UTR (+)--protein_coding:CDS (+)--protein_coding:intron--processed_transcript:intron--protein_coding:gene (-)	1
piRNA:gene--lincRNA:gene--protein_coding:5'UTR (+)--protein_coding:CDS (+)--protein_coding:intron--processed_transcript:intron--protein_coding:gene (-)--protein_coding:upstream	138
piRNA:gene--lincRNA:gene--protein_coding:5'UTR (+)--protein_coding:CDS (+)--protein_coding:intron--processed_transcript:intron--protein_coding:gene (-)--protein_coding:upstream--protein_coding:downstream	4
piRNA:gene--lincRNA:gene--protein_coding:5'UTR (+)--protein_coding:CDS (+)--protein_coding:intron--processed_transcript:intron--protein_coding:gene (-)--protein_coding:upstream--protein_coding:downstream--processed_transcript:upstream	10
piRNA:gene--lincRNA:gene--protein_coding:5'UTR (+)--protein_coding:CDS (+)--protein_coding:intron--processed_transcript:intron--protein_coding:gene (-)--protein_coding:upstream--processed_transcript:upstream	1
piRNA:gene--lincRNA:gene--protein_coding:5'UTR (+)--protein_coding:CDS (+)--protein_coding:intron--protein_coding:gene (-)--protein_coding:upstream	25
piRNA:gene--lincRNA:gene--protein_coding:5'UTR (+)--protein_coding:CDS (+)--protein_coding:intron--protein_coding:gene (-)--protein_coding:upstream--protein_coding:downstream	7
piRNA:gene--lincRNA:gene--protein_coding:5'UTR (+)--protein_coding:CDS (+)--protein_coding:intron--protein_coding:upstream	3
piRNA:gene--lincRNA:gene--protein_coding:5'UTR (+)--protein_coding:CDS (+)--protein_coding:intron--protein_coding:upstream--protein_coding:downstream	1
piRNA:gene--lincRNA:gene--protein_coding:5'UTR (+)--protein_coding:CDS (+)--protein_coding:gene (-)	1
piRNA:gene--lincRNA:gene--protein_coding:5'UTR (+)--protein_coding:intron	5
piRNA:gene--lincRNA:gene--protein_coding:5'UTR (+)--protein_coding:intron--processed_transcript:intron--protein_coding:gene (-)	3
piRNA:gene--lincRNA:gene--protein_coding:5'UTR (+)--protein_coding:intron--processed_transcript:intron--protein_coding:gene (-)--protein_coding:upstream	1
piRNA:gene--lincRNA:gene--protein_coding:5'UTR (+)--protein_coding:intron--processed_transcript:intron--protein_coding:gene (-)--protein_coding:downstream	2
piRNA:gene--lincRNA:gene--protein_coding:5'UTR (+)--protein_coding:intron--processed_transcript:intron--protein_coding:upstream--protein_coding:downstream	1
piRNA:gene--lincRNA:gene--protein_coding:5'UTR (+)--protein_coding:intron--protein_coding:gene (-)	6
piRNA:gene--lincRNA:gene--protein_coding:5'UTR (+)--protein_coding:intron--protein_coding:gene (-)--protein_coding:upstream	4
piRNA:gene--lincRNA:gene--protein_coding:5'UTR (+)--protein_coding:intron--protein_coding:gene (-)--protein_coding:upstream--protein_coding:downstream	2
piRNA:gene--lincRNA:gene--protein_coding:5'UTR (+)--protein_coding:intron--protein_coding:gene (-)--protein_coding:upstream--processed_transcript:upstream	1
piRNA:gene--lincRNA:gene--protein_coding:5'UTR (+)--protein_coding:intron--protein_coding:upstream	1
piRNA:gene--lincRNA:gene--protein_coding:5'UTR (+)--protein_coding:intron--protein_coding:upstream--protein_coding:downstream	1
piRNA:gene--lincRNA:gene--protein_coding:5'UTR (+)--protein_coding:intron--protein_coding:downstream	3
piRNA:gene--lincRNA:gene--protein_coding:CDS (+)	1
piRNA:gene--lincRNA:gene--protein_coding:CDS (+)--protein_coding:intron	34
piRNA:gene--lincRNA:gene--protein_coding:CDS (+)--protein_coding:intron--processed_transcript:intron	10
piRNA:gene--lincRNA:gene--protein_coding:CDS (+)--protein_coding:intron--processed_transcript:intron--protein_coding:gene (-)	2
piRNA:gene--lincRNA:gene--protein_coding:CDS (+)--protein_coding:intron--processed_transcript:intron--protein_coding:gene (-)--protein_coding:upstream	5
piRNA:gene--lincRNA:gene--protein_coding:CDS (+)--protein_coding:intron--processed_transcript:intron--protein_coding:gene (-)--protein_coding:upstream--protein_coding:downstream	5
piRNA:gene--lincRNA:gene--protein_coding:CDS (+)--protein_coding:intron--processed_transcript:intron--protein_coding:gene (-)--protein_coding:downstream	7
piRNA:gene--lincRNA:gene--protein_coding:CDS (+)--protein_coding:intron--processed_transcript:intron--protein_coding:upstream	48
piRNA:gene--lincRNA:gene--protein_coding:CDS (+)--protein_coding:intron--processed_transcript:intron--protein_coding:upstream--protein_coding:downstream	2
piRNA:gene--lincRNA:gene--protein_coding:CDS (+)--protein_coding:intron--processed_transcript:intron--protein_coding:upstream--processed_transcript:downstream	3
piRNA:gene--lincRNA:gene--protein_coding:CDS (+)--protein_coding:intron--processed_transcript:intron--protein_coding:downstream	3
piRNA:gene--lincRNA:gene--protein_coding:CDS (+)--protein_coding:intron--protein_coding:gene (-)	79
piRNA:gene--lincRNA:gene--protein_coding:CDS (+)--protein_coding:intron--protein_coding:gene (-)--protein_coding:upstream	9
piRNA:gene--lincRNA:gene--protein_coding:CDS (+)--protein_coding:intron--protein_coding:gene (-)--protein_coding:upstream--protein_coding:downstream	27
piRNA:gene--lincRNA:gene--protein_coding:CDS (+)--protein_coding:intron--protein_coding:gene (-)--protein_coding:downstream	11
piRNA:gene--lincRNA:gene--protein_coding:CDS (+)--protein_coding:intron--protein_coding:upstream	9
piRNA:gene--lincRNA:gene--protein_coding:CDS (+)--protein_coding:intron--protein_coding:upstream--protein_coding:downstream	6
piRNA:gene--lincRNA:gene--protein_coding:CDS (+)--protein_coding:intron--protein_coding:upstream--processed_transcript:downstream	1
piRNA:gene--lincRNA:gene--protein_coding:CDS (+)--protein_coding:intron--protein_coding:downstream	4
piRNA:gene--lincRNA:gene--protein_coding:intron	1357
piRNA:gene--lincRNA:gene--protein_coding:intron--processed_transcript:intron	92
piRNA:gene--lincRNA:gene--protein_coding:intron--processed_transcript:intron--protein_coding:gene (-)	4
piRNA:gene--lincRNA:gene--protein_coding:intron--processed_transcript:intron--protein_coding:gene (-)--protein_coding:upstream	20
piRNA:gene--lincRNA:gene--protein_coding:intron--processed_transcript:intron--protein_coding:gene (-)--protein_coding:upstream--protein_coding:downstream	6
piRNA:gene--lincRNA:gene--protein_coding:intron--processed_transcript:intron--protein_coding:gene (-)--protein_coding:downstream	6
piRNA:gene--lincRNA:gene--protein_coding:intron--processed_transcript:intron--protein_coding:upstream	13
piRNA:gene--lincRNA:gene--protein_coding:intron--processed_transcript:intron--protein_coding:upstream--protein_coding:downstream	32
piRNA:gene--lincRNA:gene--protein_coding:intron--processed_transcript:intron--protein_coding:downstream	43
piRNA:gene--lincRNA:gene--protein_coding:intron--processed_transcript:intron--processed_transcript:downstream	1
piRNA:gene--lincRNA:gene--protein_coding:intron--protein_coding:gene (-)	149
piRNA:gene--lincRNA:gene--protein_coding:intron--protein_coding:gene (-)--protein_coding:upstream	26
piRNA:gene--lincRNA:gene--protein_coding:intron--protein_coding:gene (-)--protein_coding:upstream--protein_coding:downstream	3
piRNA:gene--lincRNA:gene--protein_coding:intron--protein_coding:gene (-)--protein_coding:downstream	18
piRNA:gene--lincRNA:gene--protein_coding:intron--protein_coding:upstream	126
piRNA:gene--lincRNA:gene--protein_coding:intron--protein_coding:upstream--protein_coding:downstream	124
piRNA:gene--lincRNA:gene--protein_coding:intron--protein_coding:upstream--protein_coding:downstream--processed_transcript:upstream	1
piRNA:gene--lincRNA:gene--protein_coding:intron--protein_coding:downstream	117
piRNA:gene--lincRNA:gene--protein_coding:intron--processed_transcript:upstream	1
piRNA:gene--lincRNA:gene--processed_transcript:intron	3
piRNA:gene--lincRNA:gene--processed_transcript:intron--protein_coding:downstream	2
piRNA:gene--lincRNA:gene--protein_coding:gene (-)	24
piRNA:gene--lincRNA:gene--protein_coding:gene (-)--protein_coding:upstream	7
piRNA:gene--lincRNA:gene--protein_coding:upstream	14
piRNA:gene--lincRNA:gene--protein_coding:downstream	5
piRNA:gene--snRNA:gene	6442
piRNA:gene--snRNA:gene--protein_coding:3'UTR (+)	3
piRNA:gene--snRNA:gene--protein_coding:5'UTR (+)--protein_coding:intron--protein_coding:upstream	1
piRNA:gene--snRNA:gene--protein_coding:CDS (+)--protein_coding:intron	2
piRNA:gene--snRNA:gene--protein_coding:CDS (+)--protein_coding:intron--protein_coding:gene (-)	1
piRNA:gene--snRNA:gene--protein_coding:intron	267
piRNA:gene--snRNA:gene--protein_coding:intron--processed_transcript:intron	11
piRNA:gene--snRNA:gene--protein_coding:intron--processed_transcript:intron--protein_coding:downstream	2
piRNA:gene--snRNA:gene--protein_coding:intron--protein_coding:gene (-)	1
piRNA:gene--snRNA:gene--protein_coding:intron--protein_coding:gene (-)--protein_coding:upstream	1
piRNA:gene--snRNA:gene--protein_coding:intron--protein_coding:upstream	1
piRNA:gene--snoRNA:gene	26298
piRNA:gene--snoRNA:gene--protein_coding:5'UTR (+)--protein_coding:CDS (+)--protein_coding:intron--processed_transcript:intron--protein_coding:gene (-)--protein_coding:downstream	1
piRNA:gene--snoRNA:gene--protein_coding:CDS (+)--protein_coding:intron--processed_transcript:intron--protein_coding:gene (-)	8
piRNA:gene--snoRNA:gene--protein_coding:CDS (+)--protein_coding:intron--protein_coding:downstream	4
piRNA:gene--snoRNA:gene--protein_coding:intron	78
piRNA:gene--snoRNA:gene--protein_coding:intron--processed_transcript:intron	10
piRNA:gene--snoRNA:gene--protein_coding:intron--processed_transcript:intron--protein_coding:gene (-)	7
piRNA:gene--snoRNA:gene--protein_coding:intron--processed_transcript:intron--protein_coding:gene (-)--protein_coding:downstream	1
piRNA:gene--snoRNA:gene--protein_coding:intron--processed_transcript:intron--protein_coding:upstream	1
piRNA:gene--snoRNA:gene--protein_coding:intron--processed_transcript:intron--protein_coding:upstream--protein_coding:downstream	1
piRNA:gene--snoRNA:gene--protein_coding:intron--protein_coding:gene (-)	5
piRNA:gene--snoRNA:gene--protein_coding:intron--protein_coding:downstream	6
piRNA:gene--snoRNA:gene--processed_transcript:intron	4
piRNA:gene--snoRNA:gene--protein_coding:upstream	1
piRNA:gene--miRNA:gene	19511
piRNA:gene--miRNA:gene--protein_coding:3'UTR (+)--protein_coding:5'UTR (+)--protein_coding:CDS (+)--protein_coding:intron--processed_transcript:intron--protein_coding:gene (-)--protein_coding:upstream--protein_coding:downstream	1
piRNA:gene--miRNA:gene--protein_coding:3'UTR (+)--protein_coding:CDS (+)--protein_coding:intron--processed_transcript:intron--protein_coding:gene (-)--protein_coding:upstream--protein_coding:downstream	2
piRNA:gene--miRNA:gene--protein_coding:3'UTR (+)--protein_coding:intron	18
piRNA:gene--miRNA:gene--protein_coding:5'UTR (+)--protein_coding:CDS (+)--protein_coding:intron--processed_transcript:intron--protein_coding:gene (-)	1
piRNA:gene--miRNA:gene--protein_coding:5'UTR (+)--protein_coding:CDS (+)--protein_coding:intron--protein_coding:gene (-)--protein_coding:upstream--protein_coding:downstream	3
piRNA:gene--miRNA:gene--protein_coding:5'UTR (+)--protein_coding:CDS (+)--protein_coding:intron--protein_coding:gene (-)--protein_coding:downstream	1
piRNA:gene--miRNA:gene--protein_coding:5'UTR (+)--protein_coding:intron	1
piRNA:gene--miRNA:gene--protein_coding:5'UTR (+)--protein_coding:intron--processed_transcript:intron--protein_coding:gene (-)--protein_coding:upstream--protein_coding:downstream	1
piRNA:gene--miRNA:gene--protein_coding:CDS (+)	1
piRNA:gene--miRNA:gene--protein_coding:CDS (+)--protein_coding:intron	6
piRNA:gene--miRNA:gene--protein_coding:CDS (+)--protein_coding:intron--processed_transcript:intron	2
piRNA:gene--miRNA:gene--protein_coding:CDS (+)--protein_coding:intron--processed_transcript:intron--protein_coding:gene (-)--protein_coding:upstream--protein_coding:downstream--processed_transcript:downstream	1
piRNA:gene--miRNA:gene--protein_coding:CDS (+)--protein_coding:intron--processed_transcript:intron--protein_coding:upstream--protein_coding:downstream	2
piRNA:gene--miRNA:gene--protein_coding:CDS (+)--protein_coding:intron--processed_transcript:intron--protein_coding:downstream	2
piRNA:gene--miRNA:gene--protein_coding:CDS (+)--protein_coding:intron--protein_coding:gene (-)	46
piRNA:gene--miRNA:gene--protein_coding:CDS (+)--protein_coding:intron--protein_coding:gene (-)--protein_coding:upstream--protein_coding:downstream	1
piRNA:gene--miRNA:gene--protein_coding:CDS (+)--protein_coding:intron--protein_coding:gene (-)--protein_coding:downstream	1
piRNA:gene--miRNA:gene--protein_coding:CDS (+)--protein_coding:intron--protein_coding:downstream	3
piRNA:gene--miRNA:gene--protein_coding:intron	727
piRNA:gene--miRNA:gene--protein_coding:intron--processed_transcript:intron	13
piRNA:gene--miRNA:gene--protein_coding:intron--processed_transcript:intron--protein_coding:gene (-)	1
piRNA:gene--miRNA:gene--protein_coding:intron--processed_transcript:intron--protein_coding:gene (-)--protein_coding:upstream--protein_coding:downstream	1
piRNA:gene--miRNA:gene--protein_coding:intron--processed_transcript:intron--protein_coding:upstream	2
piRNA:gene--miRNA:gene--protein_coding:intron--processed_transcript:intron--protein_coding:upstream--protein_coding:downstream	1
piRNA:gene--miRNA:gene--protein_coding:intron--processed_transcript:intron--protein_coding:downstream	3
piRNA:gene--miRNA:gene--protein_coding:intron--protein_coding:gene (-)	9
piRNA:gene--miRNA:gene--protein_coding:intron--protein_coding:gene (-)--protein_coding:downstream	1
piRNA:gene--miRNA:gene--protein_coding:intron--protein_coding:gene (-)--processed_transcript:downstream	2
piRNA:gene--miRNA:gene--protein_coding:intron--protein_coding:upstream	18
piRNA:gene--miRNA:gene--protein_coding:intron--protein_coding:upstream--protein_coding:downstream	3
piRNA:gene--miRNA:gene--protein_coding:intron--protein_coding:downstream	16
piRNA:gene--miRNA:gene--protein_coding:gene (-)	1
piRNA:gene--miRNA:gene--protein_coding:upstream	3
piRNA:gene--miRNA:gene--protein_coding:downstream	1
piRNA:gene--protein_coding:3'UTR (+)	17
piRNA:gene--protein_coding:3'UTR (+)--protein_coding:5'UTR (+)--protein_coding:CDS (+)--protein_coding:intron--protein_coding:gene (-)--protein_coding:upstream--protein_coding:downstream	1
piRNA:gene--protein_coding:3'UTR (+)--protein_coding:5'UTR (+)--protein_coding:intron	1
piRNA:gene--protein_coding:3'UTR (+)--protein_coding:5'UTR (+)--protein_coding:intron--protein_coding:gene (-)--protein_coding:upstream--protein_coding:downstream	1
piRNA:gene--protein_coding:3'UTR (+)--protein_coding:5'UTR (+)--protein_coding:intron--protein_coding:downstream	3
piRNA:gene--protein_coding:3'UTR (+)--protein_coding:CDS (+)	1
piRNA:gene--protein_coding:3'UTR (+)--protein_coding:CDS (+)--protein_coding:intron	1
piRNA:gene--protein_coding:3'UTR (+)--protein_coding:CDS (+)--protein_coding:intron--processed_transcript:intron	1
piRNA:gene--protein_coding:3'UTR (+)--protein_coding:CDS (+)--protein_coding:intron--processed_transcript:intron--protein_coding:upstream	5
piRNA:gene--protein_coding:3'UTR (+)--protein_coding:CDS (+)--protein_coding:intron--processed_transcript:intron--protein_coding:downstream	1
piRNA:gene--protein_coding:3'UTR (+)--protein_coding:CDS (+)--protein_coding:intron--protein_coding:gene (-)	4
piRNA:gene--protein_coding:3'UTR (+)--protein_coding:CDS (+)--protein_coding:intron--protein_coding:gene (-)--protein_coding:upstream	1
piRNA:gene--protein_coding:3'UTR (+)--protein_coding:CDS (+)--protein_coding:intron--protein_coding:gene (-)--protein_coding:downstream	1
piRNA:gene--protein_coding:3'UTR (+)--protein_coding:CDS (+)--protein_coding:intron--protein_coding:upstream	21
piRNA:gene--protein_coding:3'UTR (+)--protein_coding:CDS (+)--protein_coding:intron--protein_coding:downstream	4
piRNA:gene--protein_coding:3'UTR (+)--protein_coding:intron	37
piRNA:gene--protein_coding:3'UTR (+)--protein_coding:intron--processed_transcript:intron	12
piRNA:gene--protein_coding:3'UTR (+)--protein_coding:intron--processed_transcript:intron--protein_coding:gene (-)--protein_coding:upstream	1
piRNA:gene--protein_coding:3'UTR (+)--protein_coding:intron--processed_transcript:intron--protein_coding:gene (-)--protein_coding:upstream--protein_coding:downstream	3
piRNA:gene--protein_coding:3'UTR (+)--protein_coding:intron--processed_transcript:intron--protein_coding:upstream	1
piRNA:gene--protein_coding:3'UTR (+)--protein_coding:intron--protein_coding:gene (-)	3
piRNA:gene--protein_coding:3'UTR (+)--protein_coding:intron--protein_coding:gene (-)--protein_coding:upstream	4
piRNA:gene--protein_coding:3'UTR (+)--protein_coding:intron--protein_coding:gene (-)--protein_coding:upstream--protein_coding:downstream	3
piRNA:gene--protein_coding:3'UTR (+)--protein_coding:intron--protein_coding:gene (-)--protein_coding:downstream	2
piRNA:gene--protein_coding:3'UTR (+)--protein_coding:intron--protein_coding:upstream	20
piRNA:gene--protein_coding:3'UTR (+)--protein_coding:intron--protein_coding:upstream--protein_coding:downstream	3
piRNA:gene--protein_coding:3'UTR (+)--protein_coding:intron--protein_coding:downstream	13
piRNA:gene--protein_coding:3'UTR (+)--processed_transcript:intron	22
piRNA:gene--protein_coding:3'UTR (+)--protein_coding:gene (-)--protein_coding:downstream	1
piRNA:gene--protein_coding:3'UTR (+)--protein_coding:upstream	4
piRNA:gene--protein_coding:5'UTR (+)	497
piRNA:gene--protein_coding:5'UTR (+)--protein_coding:CDS (+)	2
piRNA:gene--protein_coding:5'UTR (+)--protein_coding:CDS (+)--protein_coding:intron	33
piRNA:gene--protein_coding:5'UTR (+)--protein_coding:CDS (+)--protein_coding:intron--processed_transcript:intron--protein_coding:gene (-)	23
piRNA:gene--protein_coding:5'UTR (+)--protein_coding:CDS (+)--protein_coding:intron--processed_transcript:intron--protein_coding:gene (-)--protein_coding:upstream	17
piRNA:gene--protein_coding:5'UTR (+)--protein_coding:CDS (+)--protein_coding:intron--processed_transcript:intron--protein_coding:gene (-)--protein_coding:upstream--protein_coding:downstream	4
piRNA:gene--protein_coding:5'UTR (+)--protein_coding:CDS (+)--protein_coding:intron--processed_transcript:intron--protein_coding:upstream	2
piRNA:gene--protein_coding:5'UTR (+)--protein_coding:CDS (+)--protein_coding:intron--processed_transcript:intron--protein_coding:downstream	2
piRNA:gene--protein_coding:5'UTR (+)--protein_coding:CDS (+)--protein_coding:intron--protein_coding:gene (-)	12
piRNA:gene--protein_coding:5'UTR (+)--protein_coding:CDS (+)--protein_coding:intron--protein_coding:gene (-)--protein_coding:upstream	21
piRNA:gene--protein_coding:5'UTR (+)--protein_coding:CDS (+)--protein_coding:intron--protein_coding:gene (-)--protein_coding:upstream--protein_coding:downstream	17
piRNA:gene--protein_coding:5'UTR (+)--protein_coding:CDS (+)--protein_coding:intron--protein_coding:gene (-)--protein_coding:downstream	1
piRNA:gene--protein_coding:5'UTR (+)--protein_coding:CDS (+)--protein_coding:intron--protein_coding:upstream	5
piRNA:gene--protein_coding:5'UTR (+)--protein_coding:CDS (+)--protein_coding:intron--protein_coding:upstream--protein_coding:downstream	2
piRNA:gene--protein_coding:5'UTR (+)--protein_coding:CDS (+)--protein_coding:intron--protein_coding:downstream	3
piRNA:gene--protein_coding:5'UTR (+)--protein_coding:intron	129
piRNA:gene--protein_coding:5'UTR (+)--protein_coding:intron--processed_transcript:intron	59
piRNA:gene--protein_coding:5'UTR (+)--protein_coding:intron--processed_transcript:intron--protein_coding:gene (-)	4
piRNA:gene--protein_coding:5'UTR (+)--protein_coding:intron--processed_transcript:intron--protein_coding:gene (-)--protein_coding:upstream	3
piRNA:gene--protein_coding:5'UTR (+)--protein_coding:intron--processed_transcript:intron--protein_coding:gene (-)--protein_coding:upstream--protein_coding:downstream	1
piRNA:gene--protein_coding:5'UTR (+)--protein_coding:intron--processed_transcript:intron--protein_coding:gene (-)--protein_coding:downstream	2
piRNA:gene--protein_coding:5'UTR (+)--protein_coding:intron--processed_transcript:intron--protein_coding:upstream	5
piRNA:gene--protein_coding:5'UTR (+)--protein_coding:intron--processed_transcript:intron--protein_coding:downstream	16
piRNA:gene--protein_coding:5'UTR (+)--protein_coding:intron--protein_coding:gene (-)	44
piRNA:gene--protein_coding:5'UTR (+)--protein_coding:intron--protein_coding:gene (-)--protein_coding:upstream	233
piRNA:gene--protein_coding:5'UTR (+)--protein_coding:intron--protein_coding:gene (-)--protein_coding:upstream--protein_coding:downstream	4
piRNA:gene--protein_coding:5'UTR (+)--protein_coding:intron--protein_coding:gene (-)--protein_coding:downstream	8
piRNA:gene--protein_coding:5'UTR (+)--protein_coding:intron--protein_coding:gene (-)--processed_transcript:upstream	1
piRNA:gene--protein_coding:5'UTR (+)--protein_coding:intron--protein_coding:upstream	93
piRNA:gene--protein_coding:5'UTR (+)--protein_coding:intron--protein_coding:upstream--protein_coding:downstream	6
piRNA:gene--protein_coding:5'UTR (+)--protein_coding:intron--protein_coding:downstream	2
piRNA:gene--protein_coding:5'UTR (+)--processed_transcript:intron--protein_coding:upstream	3
piRNA:gene--protein_coding:5'UTR (+)--protein_coding:gene (-)	4
piRNA:gene--protein_coding:5'UTR (+)--protein_coding:gene (-)--protein_coding:upstream	1
piRNA:gene--protein_coding:5'UTR (+)--protein_coding:upstream	42
piRNA:gene--protein_coding:CDS (+)	374
piRNA:gene--protein_coding:CDS (+)--protein_coding:intron	757
piRNA:gene--protein_coding:CDS (+)--protein_coding:intron--processed_transcript:intron	105
piRNA:gene--protein_coding:CDS (+)--protein_coding:intron--processed_transcript:intron--protein_coding:gene (-)	13
piRNA:gene--protein_coding:CDS (+)--protein_coding:intron--processed_transcript:intron--protein_coding:gene (-)--protein_coding:upstream	11
piRNA:gene--protein_coding:CDS (+)--protein_coding:intron--processed_transcript:intron--protein_coding:gene (-)--protein_coding:upstream--protein_coding:downstream	28
piRNA:gene--protein_coding:CDS (+)--protein_coding:intron--processed_transcript:intron--protein_coding:gene (-)--protein_coding:upstream--processed_transcript:downstream	1
piRNA:gene--protein_coding:CDS (+)--protein_coding:intron--processed_transcript:intron--protein_coding:gene (-)--protein_coding:downstream	1
piRNA:gene--protein_coding:CDS (+)--protein_coding:intron--processed_transcript:intron--protein_coding:upstream	18
piRNA:gene--protein_coding:CDS (+)--protein_coding:intron--processed_transcript:intron--protein_coding:upstream--protein_coding:downstream	9
piRNA:gene--protein_coding:CDS (+)--protein_coding:intron--processed_transcript:intron--protein_coding:downstream	16
piRNA:gene--protein_coding:CDS (+)--protein_coding:intron--protein_coding:gene (-)	317
piRNA:gene--protein_coding:CDS (+)--protein_coding:intron--protein_coding:gene (-)--protein_coding:upstream	83
piRNA:gene--protein_coding:CDS (+)--protein_coding:intron--protein_coding:gene (-)--protein_coding:upstream--protein_coding:downstream	17
piRNA:gene--protein_coding:CDS (+)--protein_coding:intron--protein_coding:gene (-)--protein_coding:upstream--processed_transcript:upstream	1
piRNA:gene--protein_coding:CDS (+)--protein_coding:intron--protein_coding:gene (-)--protein_coding:downstream	24
piRNA:gene--protein_coding:CDS (+)--protein_coding:intron--protein_coding:upstream	222
piRNA:gene--protein_coding:CDS (+)--protein_coding:intron--protein_coding:upstream--protein_coding:downstream	22
piRNA:gene--protein_coding:CDS (+)--protein_coding:intron--protein_coding:upstream--protein_coding:downstream--processed_transcript:downstream	1
piRNA:gene--protein_coding:CDS (+)--protein_coding:intron--protein_coding:downstream	129
piRNA:gene--protein_coding:CDS (+)--protein_coding:gene (-)	17
piRNA:gene--protein_coding:CDS (+)--protein_coding:gene (-)--protein_coding:upstream	2
piRNA:gene--protein_coding:CDS (+)--protein_coding:gene (-)--protein_coding:downstream	1
piRNA:gene--protein_coding:CDS (+)--protein_coding:upstream	34
piRNA:gene--protein_coding:CDS (+)--protein_coding:downstream	1
piRNA:gene--protein_coding:intron	82979
piRNA:gene--protein_coding:intron--processed_transcript:intron	1639
piRNA:gene--protein_coding:intron--processed_transcript:intron--protein_coding:gene (-)	47
piRNA:gene--protein_coding:intron--processed_transcript:intron--protein_coding:gene (-)--protein_coding:upstream	161
piRNA:gene--protein_coding:intron--processed_transcript:intron--protein_coding:gene (-)--protein_coding:upstream--protein_coding:downstream	5
piRNA:gene--protein_coding:intron--processed_transcript:intron--protein_coding:gene (-)--protein_coding:downstream	139
piRNA:gene--protein_coding:intron--processed_transcript:intron--protein_coding:gene (-)--processed_transcript:downstream	4
piRNA:gene--protein_coding:intron--processed_transcript:intron--protein_coding:upstream	245
piRNA:gene--protein_coding:intron--processed_transcript:intron--protein_coding:upstream--protein_coding:downstream	283
piRNA:gene--protein_coding:intron--processed_transcript:intron--protein_coding:downstream	145
piRNA:gene--protein_coding:intron--processed_transcript:intron--protein_coding:downstream--processed_transcript:downstream	2
piRNA:gene--protein_coding:intron--processed_transcript:intron--processed_transcript:upstream	3
piRNA:gene--protein_coding:intron--processed_transcript:intron--processed_transcript:downstream	6
piRNA:gene--protein_coding:intron--protein_coding:gene (-)	936
piRNA:gene--protein_coding:intron--protein_coding:gene (-)--protein_coding:upstream	537
piRNA:gene--protein_coding:intron--protein_coding:gene (-)--protein_coding:upstream--protein_coding:downstream	66
piRNA:gene--protein_coding:intron--protein_coding:gene (-)--protein_coding:downstream	114
piRNA:gene--protein_coding:intron--protein_coding:upstream	2153
piRNA:gene--protein_coding:intron--protein_coding:upstream--protein_coding:downstream	228
piRNA:gene--protein_coding:intron--protein_coding:upstream--processed_transcript:downstream	6
piRNA:gene--protein_coding:intron--protein_coding:downstream	1598
piRNA:gene--protein_coding:intron--protein_coding:downstream--processed_transcript:downstream	3
piRNA:gene--protein_coding:intron--processed_transcript:upstream	9
piRNA:gene--protein_coding:intron--processed_transcript:downstream	11
piRNA:gene--processed_transcript:intron	441
piRNA:gene--processed_transcript:intron--protein_coding:gene (-)	1
piRNA:gene--processed_transcript:intron--protein_coding:downstream	6
piRNA:gene--protein_coding:gene (-)	468
piRNA:gene--protein_coding:gene (-)--protein_coding:upstream	24
piRNA:gene--protein_coding:gene (-)--protein_coding:downstream	6
piRNA:gene--protein_coding:upstream	59843
piRNA:gene--protein_coding:upstream--protein_coding:downstream	293
piRNA:gene--protein_coding:downstream	99533
piRNA:gene--processed_transcript:upstream	1
piRNA:gene--processed_transcript:downstream	3
lincRNA:gene	14830
lincRNA:gene--snRNA:gene	1
lincRNA:gene--snoRNA:gene	13
lincRNA:gene--miRNA:gene	243
lincRNA:gene--miRNA:gene--protein_coding:5'UTR (+)--protein_coding:CDS (+)--protein_coding:intron--processed_transcript:intron--protein_coding:gene (-)--protein_coding:upstream	1
lincRNA:gene--miRNA:gene--protein_coding:intron	29
lincRNA:gene--miRNA:gene--protein_coding:intron--processed_transcript:intron	2
lincRNA:gene--protein_coding:3'UTR (+)	1
lincRNA:gene--protein_coding:3'UTR (+)--protein_coding:5'UTR (+)--protein_coding:intron--protein_coding:upstream	1
lincRNA:gene--protein_coding:3'UTR (+)--protein_coding:CDS (+)--protein_coding:intron	7
lincRNA:gene--protein_coding:3'UTR (+)--protein_coding:intron	1
lincRNA:gene--protein_coding:5'UTR (+)	3
lincRNA:gene--protein_coding:5'UTR (+)--protein_coding:CDS (+)--protein_coding:intron--processed_transcript:intron--protein_coding:gene (-)--protein_coding:upstream	1
lincRNA:gene--protein_coding:5'UTR (+)--protein_coding:CDS (+)--protein_coding:intron--processed_transcript:intron--protein_coding:upstream	1
lincRNA:gene--protein_coding:5'UTR (+)--protein_coding:CDS (+)--protein_coding:intron--protein_coding:gene (-)--protein_coding:upstream	2
lincRNA:gene--protein_coding:5'UTR (+)--protein_coding:intron	2
lincRNA:gene--protein_coding:5'UTR (+)--protein_coding:intron--processed_transcript:intron	1
lincRNA:gene--protein_coding:5'UTR (+)--protein_coding:intron--processed_transcript:intron--protein_coding:gene (-)	1
lincRNA:gene--protein_coding:CDS (+)	1
lincRNA:gene--protein_coding:CDS (+)--protein_coding:intron	11
lincRNA:gene--protein_coding:CDS (+)--protein_coding:intron--processed_transcript:intron	1
lincRNA:gene--protein_coding:CDS (+)--protein_coding:intron--protein_coding:gene (-)	3
lincRNA:gene--protein_coding:CDS (+)--protein_coding:intron--protein_coding:gene (-)--protein_coding:upstream	6
lincRNA:gene--protein_coding:CDS (+)--protein_coding:intron--protein_coding:upstream	2
lincRNA:gene--protein_coding:intron	473
lincRNA:gene--protein_coding:intron--processed_transcript:intron	19
lincRNA:gene--protein_coding:intron--processed_transcript:intron--protein_coding:gene (-)--protein_coding:downstream	1
lincRNA:gene--protein_coding:intron--processed_transcript:intron--protein_coding:upstream	5
lincRNA:gene--protein_coding:intron--processed_transcript:intron--protein_coding:upstream--protein_coding:downstream	1
lincRNA:gene--protein_coding:intron--processed_transcript:intron--protein_coding:downstream	10
lincRNA:gene--protein_coding:intron--protein_coding:gene (-)	17
lincRNA:gene--protein_coding:intron--protein_coding:gene (-)--protein_coding:upstream	3
lincRNA:gene--protein_coding:intron--protein_coding:gene (-)--protein_coding:downstream	1
lincRNA:gene--protein_coding:intron--protein_coding:upstream	10
lincRNA:gene--protein_coding:intron--protein_coding:downstream	513
lincRNA:gene--processed_transcript:intron	25
lincRNA:gene--protein_coding:gene (-)	28
lincRNA:gene--protein_coding:upstream	2
lincRNA:gene--protein_coding:downstream	11
lincRNA:gene--processed_transcript:upstream	1
snRNA:gene	94
snRNA:gene--protein_coding:intron	3
snRNA:gene--protein_coding:intron--processed_transcript:intron	1
snoRNA:gene	21350
snoRNA:gene--protein_coding:intron	28
snoRNA:gene--protein_coding:intron--protein_coding:upstream	4
snoRNA:gene--protein_coding:intron--protein_coding:downstream	1
snoRNA:gene--processed_transcript:intron	7
miRNA:gene	24394
miRNA:gene--protein_coding:3'UTR (+)--protein_coding:intron	1
miRNA:gene--protein_coding:3'UTR (+)--protein_coding:intron--protein_coding:gene (-)--protein_coding:upstream	4
miRNA:gene--protein_coding:5'UTR (+)	1
miRNA:gene--protein_coding:5'UTR (+)--protein_coding:CDS (+)--protein_coding:intron	2
miRNA:gene--protein_coding:CDS (+)	1
miRNA:gene--protein_coding:CDS (+)--protein_coding:intron	87
miRNA:gene--protein_coding:CDS (+)--protein_coding:intron--protein_coding:gene (-)	1
miRNA:gene--protein_coding:intron	875
miRNA:gene--protein_coding:intron--processed_transcript:intron	31
miRNA:gene--protein_coding:intron--processed_transcript:intron--protein_coding:gene (-)	1
miRNA:gene--protein_coding:intron--processed_transcript:intron--protein_coding:upstream	3
miRNA:gene--protein_coding:intron--protein_coding:gene (-)	9
miRNA:gene--protein_coding:intron--protein_coding:gene (-)--protein_coding:downstream	1
miRNA:gene--protein_coding:intron--protein_coding:upstream	3
miRNA:gene--protein_coding:intron--protein_coding:downstream	9
miRNA:gene--processed_transcript:intron	35
miRNA:gene--protein_coding:gene (-)	4
protein_coding:3'UTR (+)	307
protein_coding:3'UTR (+)--protein_coding:5'UTR (+)	1
protein_coding:3'UTR (+)--protein_coding:5'UTR (+)--protein_coding:CDS (+)--protein_coding:intron	1
protein_coding:3'UTR (+)--protein_coding:CDS (+)	1
protein_coding:3'UTR (+)--protein_coding:CDS (+)--protein_coding:intron--protein_coding:upstream	1
protein_coding:3'UTR (+)--protein_coding:intron	61
protein_coding:3'UTR (+)--protein_coding:intron--processed_transcript:intron	1
protein_coding:3'UTR (+)--protein_coding:intron--processed_transcript:intron--protein_coding:upstream	1
protein_coding:3'UTR (+)--protein_coding:intron--protein_coding:gene (-)	1
protein_coding:3'UTR (+)--protein_coding:intron--protein_coding:gene (-)--protein_coding:upstream--protein_coding:downstream	1
protein_coding:3'UTR (+)--protein_coding:intron--protein_coding:upstream--protein_coding:downstream	1
protein_coding:3'UTR (+)--protein_coding:intron--protein_coding:downstream	1
protein_coding:3'UTR (+)--protein_coding:gene (-)	3
protein_coding:3'UTR (+)--protein_coding:upstream	6
protein_coding:3'UTR (+)--protein_coding:downstream	2
protein_coding:5'UTR (+)	677
protein_coding:5'UTR (+)--protein_coding:CDS (+)	4
protein_coding:5'UTR (+)--protein_coding:CDS (+)--protein_coding:intron	5
protein_coding:5'UTR (+)--protein_coding:CDS (+)--protein_coding:intron--processed_transcript:intron--protein_coding:gene (-)--protein_coding:upstream--protein_coding:downstream	1
protein_coding:5'UTR (+)--protein_coding:CDS (+)--protein_coding:intron--protein_coding:gene (-)	11
protein_coding:5'UTR (+)--protein_coding:CDS (+)--protein_coding:intron--protein_coding:gene (-)--protein_coding:upstream	1
protein_coding:5'UTR (+)--protein_coding:CDS (+)--protein_coding:intron--protein_coding:upstream	2
protein_coding:5'UTR (+)--protein_coding:CDS (+)--protein_coding:gene (-)	1
protein_coding:5'UTR (+)--protein_coding:intron	81
protein_coding:5'UTR (+)--protein_coding:intron--processed_transcript:intron--protein_coding:gene (-)	3
protein_coding:5'UTR (+)--protein_coding:intron--processed_transcript:intron--protein_coding:upstream	3
protein_coding:5'UTR (+)--protein_coding:intron--protein_coding:gene (-)	16
protein_coding:5'UTR (+)--protein_coding:intron--protein_coding:gene (-)--protein_coding:upstream	4
protein_coding:5'UTR (+)--protein_coding:intron--protein_coding:gene (-)--protein_coding:upstream--protein_coding:downstream	1
protein_coding:5'UTR (+)--protein_coding:intron--protein_coding:upstream	16
protein_coding:5'UTR (+)--protein_coding:intron--protein_coding:downstream	3
protein_coding:5'UTR (+)--processed_transcript:intron	1
protein_coding:5'UTR (+)--protein_coding:gene (-)	20
protein_coding:5'UTR (+)--protein_coding:upstream	24
protein_coding:5'UTR (+)--protein_coding:downstream	1
protein_coding:CDS (+)	10863
protein_coding:CDS (+)--protein_coding:intron	1074
protein_coding:CDS (+)--protein_coding:intron--processed_transcript:intron	49
protein_coding:CDS (+)--protein_coding:intron--processed_transcript:intron--protein_coding:gene (-)	4
protein_coding:CDS (+)--protein_coding:intron--processed_transcript:intron--protein_coding:upstream	4
protein_coding:CDS (+)--protein_coding:intron--processed_transcript:intron--protein_coding:downstream	1
protein_coding:CDS (+)--protein_coding:intron--protein_coding:gene (-)	59
protein_coding:CDS (+)--protein_coding:intron--protein_coding:gene (-)--protein_coding:upstream	13
protein_coding:CDS (+)--protein_coding:intron--protein_coding:gene (-)--protein_coding:upstream--protein_coding:downstream	2
protein_coding:CDS (+)--protein_coding:intron--protein_coding:gene (-)--protein_coding:downstream	2
protein_coding:CDS (+)--protein_coding:intron--protein_coding:upstream	31
protein_coding:CDS (+)--protein_coding:intron--protein_coding:downstream	42
protein_coding:CDS (+)--protein_coding:intron--processed_transcript:upstream	1
protein_coding:CDS (+)--protein_coding:intron--processed_transcript:downstream	1
protein_coding:CDS (+)--processed_transcript:intron	5
protein_coding:CDS (+)--processed_transcript:intron--protein_coding:gene (-)	1
protein_coding:CDS (+)--protein_coding:gene (-)	278
protein_coding:CDS (+)--protein_coding:upstream	13
protein_coding:CDS (+)--protein_coding:upstream--protein_coding:downstream	1
protein_coding:CDS (+)--protein_coding:downstream	9
protein_coding:intron	53144
protein_coding:intron--processed_transcript:intron	359
protein_coding:intron--processed_transcript:intron--protein_coding:gene (-)	13
protein_coding:intron--processed_transcript:intron--protein_coding:gene (-)--protein_coding:upstream	3
protein_coding:intron--processed_transcript:intron--protein_coding:upstream	16
protein_coding:intron--processed_transcript:intron--protein_coding:upstream--protein_coding:downstream	22
protein_coding:intron--processed_transcript:intron--protein_coding:downstream	21
protein_coding:intron--processed_transcript:intron--processed_transcript:downstream	1
protein_coding:intron--protein_coding:gene (-)	1479
protein_coding:intron--protein_coding:gene (-)--protein_coding:upstream	18
protein_coding:intron--protein_coding:gene (-)--protein_coding:upstream--protein_coding:downstream	1
protein_coding:intron--protein_coding:gene (-)--protein_coding:downstream	14
protein_coding:intron--protein_coding:upstream	588
protein_coding:intron--protein_coding:upstream--protein_coding:downstream	38
protein_coding:intron--protein_coding:upstream--protein_coding:downstream--processed_transcript:downstream	1
protein_coding:intron--protein_coding:downstream	1283
protein_coding:intron--processed_transcript:upstream	3
protein_coding:intron--processed_transcript:downstream	2
processed_transcript:intron	688
processed_transcript:intron--protein_coding:gene (-)	3
processed_transcript:intron--protein_coding:upstream	1
processed_transcript:intron--protein_coding:downstream	1
protein_coding:gene (-)	7149
protein_coding:gene (-)--protein_coding:upstream	16
protein_coding:gene (-)--protein_coding:upstream--protein_coding:downstream	1
protein_coding:gene (-)--protein_coding:upstream--processed_transcript:upstream	1
protein_coding:gene (-)--protein_coding:downstream	6
protein_coding:upstream	34140
protein_coding:upstream--protein_coding:downstream	246
protein_coding:downstream	31766
processed_transcript:upstream	11
processed_transcript:downstream	11
