# Supplementary material for: mmannot: How to improve small–RNA annotation?
Source: PLoS One. 2020 May 28;15(5):e0231738. doi: 10.1371/journal.pone.0231738 (PMC7255610; doi:10.1371/journal.pone.0231738)
Supplement: S2 File — (GZ) [file pone.0231738.s002.gz › Data/Counts/HS/SRR5398624_bowtie.csv]

Type	SRR5398624_bowtie
protein_coding:CDS (+)	42949
protein_coding:CDS (+)--protein_coding:5'UTR (+)	9
protein_coding:CDS (+)--protein_coding:5'UTR (+)--miRNA:gene--piRNA:gene--transcribed_processed_pseudogene:gene--protein_coding:intron--processed_transcript:intron--protein_coding:gene (-)--protein_coding:upstream	2
protein_coding:CDS (+)--protein_coding:5'UTR (+)--miRNA:gene--piRNA:gene--protein_coding:intron	2
protein_coding:CDS (+)--protein_coding:5'UTR (+)--miRNA:gene--piRNA:gene--protein_coding:intron--processed_transcript:intron--protein_coding:gene (-)--protein_coding:upstream	3
protein_coding:CDS (+)--protein_coding:5'UTR (+)--miRNA:gene--piRNA:gene--protein_coding:intron--processed_transcript:intron--protein_coding:upstream	5
protein_coding:CDS (+)--protein_coding:5'UTR (+)--miRNA:gene--piRNA:gene--protein_coding:intron--protein_coding:gene (-)--protein_coding:upstream	1
protein_coding:CDS (+)--protein_coding:5'UTR (+)--miRNA:gene--piRNA:gene--protein_coding:intron--protein_coding:upstream	1
protein_coding:CDS (+)--protein_coding:5'UTR (+)--miRNA:gene--piRNA:gene--processed_transcript:intron--protein_coding:upstream	2
protein_coding:CDS (+)--protein_coding:5'UTR (+)--lincRNA:gene--piRNA:gene--protein_coding:intron--protein_coding:gene (-)--protein_coding:upstream	1
protein_coding:CDS (+)--protein_coding:5'UTR (+)--lincRNA:gene--piRNA:gene--protein_coding:intron--protein_coding:upstream	1
protein_coding:CDS (+)--protein_coding:5'UTR (+)--lincRNA:gene--piRNA:gene--protein_coding:intron--protein_coding:downstream	1
protein_coding:CDS (+)--protein_coding:5'UTR (+)--piRNA:gene	9
protein_coding:CDS (+)--protein_coding:5'UTR (+)--piRNA:gene--transcribed_processed_pseudogene:gene--processed_pseudogene:gene--protein_coding:intron--protein_coding:gene (-)--protein_coding:upstream	1
protein_coding:CDS (+)--protein_coding:5'UTR (+)--piRNA:gene--processed_pseudogene:gene--protein_coding:intron	3
protein_coding:CDS (+)--protein_coding:5'UTR (+)--piRNA:gene--processed_pseudogene:gene--protein_coding:intron--processed_transcript:intron--protein_coding:gene (-)	1
protein_coding:CDS (+)--protein_coding:5'UTR (+)--piRNA:gene--processed_pseudogene:gene--protein_coding:intron--protein_coding:gene (-)	1
protein_coding:CDS (+)--protein_coding:5'UTR (+)--piRNA:gene--processed_pseudogene:gene--protein_coding:intron--protein_coding:upstream	1
protein_coding:CDS (+)--protein_coding:5'UTR (+)--piRNA:gene--unprocessed_pseudogene:gene--protein_coding:upstream	1
protein_coding:CDS (+)--protein_coding:5'UTR (+)--piRNA:gene--protein_coding:intron	4
protein_coding:CDS (+)--protein_coding:5'UTR (+)--piRNA:gene--protein_coding:intron--processed_transcript:intron--protein_coding:gene (-)	2
protein_coding:CDS (+)--protein_coding:5'UTR (+)--piRNA:gene--protein_coding:intron--processed_transcript:intron--protein_coding:gene (-)--protein_coding:upstream	2
protein_coding:CDS (+)--protein_coding:5'UTR (+)--piRNA:gene--protein_coding:intron--protein_coding:gene (-)	14
protein_coding:CDS (+)--protein_coding:5'UTR (+)--piRNA:gene--protein_coding:intron--protein_coding:gene (-)--protein_coding:upstream	3
protein_coding:CDS (+)--protein_coding:5'UTR (+)--piRNA:gene--protein_coding:intron--protein_coding:gene (-)--protein_coding:upstream--protein_coding:downstream	1
protein_coding:CDS (+)--protein_coding:5'UTR (+)--piRNA:gene--protein_coding:intron--protein_coding:gene (-)--protein_coding:downstream	1
protein_coding:CDS (+)--protein_coding:5'UTR (+)--piRNA:gene--protein_coding:intron--protein_coding:upstream	3
protein_coding:CDS (+)--protein_coding:5'UTR (+)--piRNA:gene--protein_coding:gene (-)	4
protein_coding:CDS (+)--protein_coding:5'UTR (+)--piRNA:gene--protein_coding:gene (-)--protein_coding:upstream	2
protein_coding:CDS (+)--protein_coding:5'UTR (+)--processed_pseudogene:gene--protein_coding:intron	1
protein_coding:CDS (+)--protein_coding:5'UTR (+)--processed_pseudogene:gene--protein_coding:intron--protein_coding:gene (-)	1
protein_coding:CDS (+)--protein_coding:5'UTR (+)--processed_pseudogene:gene--protein_coding:intron--protein_coding:gene (-)--protein_coding:upstream	1
protein_coding:CDS (+)--protein_coding:5'UTR (+)--processed_pseudogene:gene--protein_coding:intron--protein_coding:upstream	1
protein_coding:CDS (+)--protein_coding:5'UTR (+)--protein_coding:intron	2
protein_coding:CDS (+)--protein_coding:5'UTR (+)--protein_coding:intron--protein_coding:gene (-)	1
protein_coding:CDS (+)--protein_coding:5'UTR (+)--protein_coding:intron--protein_coding:gene (-)--protein_coding:upstream	3
protein_coding:CDS (+)--protein_coding:5'UTR (+)--protein_coding:intron--protein_coding:upstream	2
protein_coding:CDS (+)--protein_coding:5'UTR (+)--protein_coding:intron--protein_coding:upstream--protein_coding:downstream	1
protein_coding:CDS (+)--protein_coding:3'UTR (+)	1
protein_coding:CDS (+)--protein_coding:3'UTR (+)--snoRNA:gene--protein_coding:intron	1
protein_coding:CDS (+)--protein_coding:3'UTR (+)--piRNA:gene--protein_coding:intron--protein_coding:gene (-)	11
protein_coding:CDS (+)--protein_coding:3'UTR (+)--piRNA:gene--protein_coding:intron--protein_coding:upstream	1
protein_coding:CDS (+)--protein_coding:3'UTR (+)--piRNA:gene--protein_coding:upstream	2
protein_coding:CDS (+)--protein_coding:3'UTR (+)--protein_coding:intron	64
protein_coding:CDS (+)--protein_coding:3'UTR (+)--protein_coding:intron--protein_coding:gene (-)	1
protein_coding:CDS (+)--miRNA:gene	165
protein_coding:CDS (+)--miRNA:gene--lincRNA:gene	1
protein_coding:CDS (+)--miRNA:gene--lincRNA:gene--piRNA:gene--protein_coding:intron	1
protein_coding:CDS (+)--miRNA:gene--lincRNA:gene--protein_coding:intron	2
protein_coding:CDS (+)--miRNA:gene--piRNA:gene	20
protein_coding:CDS (+)--miRNA:gene--piRNA:gene--transcribed_processed_pseudogene:gene--protein_coding:intron--processed_transcript:intron--protein_coding:gene (-)--protein_coding:upstream	1
protein_coding:CDS (+)--miRNA:gene--piRNA:gene--transcribed_processed_pseudogene:gene--protein_coding:intron--protein_coding:gene (-)--protein_coding:upstream	1
protein_coding:CDS (+)--miRNA:gene--piRNA:gene--processed_pseudogene:gene--unprocessed_pseudogene:gene--protein_coding:intron	1
protein_coding:CDS (+)--miRNA:gene--piRNA:gene--processed_pseudogene:gene--protein_coding:intron	4
protein_coding:CDS (+)--miRNA:gene--piRNA:gene--protein_coding:intron	32
protein_coding:CDS (+)--miRNA:gene--piRNA:gene--protein_coding:intron--processed_transcript:intron	2
protein_coding:CDS (+)--miRNA:gene--piRNA:gene--protein_coding:intron--protein_coding:gene (-)--protein_coding:upstream	4
protein_coding:CDS (+)--miRNA:gene--piRNA:gene--protein_coding:gene (-)	4
protein_coding:CDS (+)--miRNA:gene--processed_pseudogene:gene--protein_coding:intron--protein_coding:gene (-)--protein_coding:downstream	1
protein_coding:CDS (+)--miRNA:gene--protein_coding:intron	103
protein_coding:CDS (+)--miRNA:gene--protein_coding:intron--processed_transcript:intron	2
protein_coding:CDS (+)--miRNA:gene--protein_coding:intron--protein_coding:gene (-)	3
protein_coding:CDS (+)--miRNA:gene--protein_coding:intron--protein_coding:upstream	1
protein_coding:CDS (+)--miRNA:gene--protein_coding:intron--protein_coding:downstream	1
protein_coding:CDS (+)--miRNA:gene--protein_coding:gene (-)	1
protein_coding:CDS (+)--miRNA:gene--protein_coding:upstream	4
protein_coding:CDS (+)--snoRNA:gene	1573
protein_coding:CDS (+)--snoRNA:gene--piRNA:gene	1
protein_coding:CDS (+)--snoRNA:gene--piRNA:gene--processed_pseudogene:gene--protein_coding:intron	1
protein_coding:CDS (+)--snoRNA:gene--piRNA:gene--protein_coding:intron	5
protein_coding:CDS (+)--snoRNA:gene--protein_coding:intron	33
protein_coding:CDS (+)--snoRNA:gene--protein_coding:intron--protein_coding:gene (-)	2
protein_coding:CDS (+)--snRNA:gene	1
protein_coding:CDS (+)--lincRNA:gene	17
protein_coding:CDS (+)--lincRNA:gene--piRNA:gene	36
protein_coding:CDS (+)--lincRNA:gene--piRNA:gene--transcribed_processed_pseudogene:gene	2
protein_coding:CDS (+)--lincRNA:gene--piRNA:gene--transcribed_processed_pseudogene:gene--processed_pseudogene:gene--unprocessed_pseudogene:gene	1
protein_coding:CDS (+)--lincRNA:gene--piRNA:gene--transcribed_processed_pseudogene:gene--protein_coding:intron--protein_coding:gene (-)	2
protein_coding:CDS (+)--lincRNA:gene--piRNA:gene--processed_pseudogene:gene	13
protein_coding:CDS (+)--lincRNA:gene--piRNA:gene--processed_pseudogene:gene--unprocessed_pseudogene:gene	1
protein_coding:CDS (+)--lincRNA:gene--piRNA:gene--processed_pseudogene:gene--protein_coding:intron	1
protein_coding:CDS (+)--lincRNA:gene--piRNA:gene--unprocessed_pseudogene:gene--protein_coding:intron	1
protein_coding:CDS (+)--lincRNA:gene--piRNA:gene--protein_coding:intron	28
protein_coding:CDS (+)--lincRNA:gene--piRNA:gene--protein_coding:intron--protein_coding:gene (-)	3
protein_coding:CDS (+)--lincRNA:gene--piRNA:gene--protein_coding:intron--protein_coding:gene (-)--protein_coding:upstream	26
protein_coding:CDS (+)--lincRNA:gene--piRNA:gene--protein_coding:intron--protein_coding:upstream	3
protein_coding:CDS (+)--lincRNA:gene--piRNA:gene--protein_coding:intron--protein_coding:downstream	2
protein_coding:CDS (+)--lincRNA:gene--piRNA:gene--protein_coding:gene (-)	1
protein_coding:CDS (+)--lincRNA:gene--transcribed_processed_pseudogene:gene--processed_pseudogene:gene--protein_coding:intron	3
protein_coding:CDS (+)--lincRNA:gene--transcribed_processed_pseudogene:gene--protein_coding:intron--protein_coding:gene (-)	1
protein_coding:CDS (+)--lincRNA:gene--processed_pseudogene:gene--unprocessed_pseudogene:gene	5
protein_coding:CDS (+)--lincRNA:gene--processed_pseudogene:gene--protein_coding:intron--processed_transcript:intron	2
protein_coding:CDS (+)--lincRNA:gene--protein_coding:intron	13
protein_coding:CDS (+)--lincRNA:gene--protein_coding:intron--processed_transcript:intron--protein_coding:gene (-)--protein_coding:upstream--protein_coding:downstream	1
protein_coding:CDS (+)--lincRNA:gene--protein_coding:intron--protein_coding:gene (-)	3
protein_coding:CDS (+)--lincRNA:gene--processed_transcript:upstream	1
protein_coding:CDS (+)--piRNA:gene	6470
protein_coding:CDS (+)--piRNA:gene--rRNA:gene	17
protein_coding:CDS (+)--piRNA:gene--rRNA:gene--protein_coding:intron	4
protein_coding:CDS (+)--piRNA:gene--rRNA:gene--protein_coding:intron--protein_coding:gene (-)--protein_coding:upstream	5
protein_coding:CDS (+)--piRNA:gene--rRNA:gene--protein_coding:downstream	394
protein_coding:CDS (+)--piRNA:gene--misc_RNA:gene	1
protein_coding:CDS (+)--piRNA:gene--transcribed_processed_pseudogene:gene	2
protein_coding:CDS (+)--piRNA:gene--transcribed_processed_pseudogene:gene--processed_pseudogene:gene	4
protein_coding:CDS (+)--piRNA:gene--transcribed_processed_pseudogene:gene--processed_pseudogene:gene--protein_coding:intron	3
protein_coding:CDS (+)--piRNA:gene--transcribed_processed_pseudogene:gene--protein_coding:intron	2
protein_coding:CDS (+)--piRNA:gene--transcribed_processed_pseudogene:gene--protein_coding:intron--processed_transcript:intron	1
protein_coding:CDS (+)--piRNA:gene--processed_pseudogene:gene	273
protein_coding:CDS (+)--piRNA:gene--processed_pseudogene:gene--polymorphic_pseudogene:gene	1
protein_coding:CDS (+)--piRNA:gene--processed_pseudogene:gene--polymorphic_pseudogene:gene--unprocessed_pseudogene:gene--protein_coding:intron	1
protein_coding:CDS (+)--piRNA:gene--processed_pseudogene:gene--unprocessed_pseudogene:gene	6
protein_coding:CDS (+)--piRNA:gene--processed_pseudogene:gene--unprocessed_pseudogene:gene--protein_coding:intron--protein_coding:gene (-)	1
protein_coding:CDS (+)--piRNA:gene--processed_pseudogene:gene--unprocessed_pseudogene:gene--protein_coding:gene (-)	1
protein_coding:CDS (+)--piRNA:gene--processed_pseudogene:gene--unprocessed_pseudogene:gene--protein_coding:gene (-)--protein_coding:upstream	1
protein_coding:CDS (+)--piRNA:gene--processed_pseudogene:gene--protein_coding:intron	35
protein_coding:CDS (+)--piRNA:gene--processed_pseudogene:gene--protein_coding:intron--protein_coding:gene (-)	3
protein_coding:CDS (+)--piRNA:gene--processed_pseudogene:gene--protein_coding:intron--protein_coding:gene (-)--protein_coding:upstream	2
protein_coding:CDS (+)--piRNA:gene--processed_pseudogene:gene--protein_coding:intron--protein_coding:upstream	1
protein_coding:CDS (+)--piRNA:gene--processed_pseudogene:gene--protein_coding:intron--protein_coding:downstream	1
protein_coding:CDS (+)--piRNA:gene--processed_pseudogene:gene--protein_coding:gene (-)	7
protein_coding:CDS (+)--piRNA:gene--processed_pseudogene:gene--protein_coding:gene (-)--protein_coding:downstream	1
protein_coding:CDS (+)--piRNA:gene--processed_pseudogene:gene--protein_coding:downstream	4
protein_coding:CDS (+)--piRNA:gene--polymorphic_pseudogene:gene--unprocessed_pseudogene:gene--protein_coding:gene (-)	1
protein_coding:CDS (+)--piRNA:gene--unprocessed_pseudogene:gene	23
protein_coding:CDS (+)--piRNA:gene--unprocessed_pseudogene:gene--protein_coding:intron	3
protein_coding:CDS (+)--piRNA:gene--unprocessed_pseudogene:gene--protein_coding:intron--protein_coding:gene (-)	5
protein_coding:CDS (+)--piRNA:gene--unprocessed_pseudogene:gene--protein_coding:intron--protein_coding:upstream	5
protein_coding:CDS (+)--piRNA:gene--unprocessed_pseudogene:gene--protein_coding:gene (-)	51
protein_coding:CDS (+)--piRNA:gene--pseudogene:gene	6
protein_coding:CDS (+)--piRNA:gene--protein_coding:intron	427
protein_coding:CDS (+)--piRNA:gene--protein_coding:intron--processed_transcript:intron	11
protein_coding:CDS (+)--piRNA:gene--protein_coding:intron--processed_transcript:intron--protein_coding:gene (-)	4
protein_coding:CDS (+)--piRNA:gene--protein_coding:intron--processed_transcript:intron--protein_coding:gene (-)--protein_coding:upstream	3
protein_coding:CDS (+)--piRNA:gene--protein_coding:intron--processed_transcript:intron--protein_coding:downstream	1
protein_coding:CDS (+)--piRNA:gene--protein_coding:intron--protein_coding:gene (-)	31
protein_coding:CDS (+)--piRNA:gene--protein_coding:intron--protein_coding:gene (-)--protein_coding:upstream	7
protein_coding:CDS (+)--piRNA:gene--protein_coding:intron--protein_coding:gene (-)--protein_coding:downstream	2
protein_coding:CDS (+)--piRNA:gene--protein_coding:intron--protein_coding:upstream	37
protein_coding:CDS (+)--piRNA:gene--protein_coding:intron--protein_coding:upstream--protein_coding:downstream	3
protein_coding:CDS (+)--piRNA:gene--protein_coding:intron--protein_coding:downstream	62
protein_coding:CDS (+)--piRNA:gene--protein_coding:intron--processed_transcript:downstream	1
protein_coding:CDS (+)--piRNA:gene--processed_transcript:intron	3
protein_coding:CDS (+)--piRNA:gene--protein_coding:gene (-)	33
protein_coding:CDS (+)--piRNA:gene--protein_coding:gene (-)--protein_coding:upstream	2
protein_coding:CDS (+)--piRNA:gene--protein_coding:gene (-)--protein_coding:downstream	1
protein_coding:CDS (+)--piRNA:gene--protein_coding:upstream	16
protein_coding:CDS (+)--piRNA:gene--protein_coding:downstream	10
protein_coding:CDS (+)--misc_RNA:gene	1
protein_coding:CDS (+)--misc_RNA:gene--protein_coding:intron--protein_coding:downstream	1
protein_coding:CDS (+)--transcribed_processed_pseudogene:gene	15
protein_coding:CDS (+)--transcribed_processed_pseudogene:gene--processed_pseudogene:gene	3
protein_coding:CDS (+)--transcribed_processed_pseudogene:gene--processed_pseudogene:gene--protein_coding:intron	2
protein_coding:CDS (+)--transcribed_processed_pseudogene:gene--processed_pseudogene:gene--protein_coding:gene (-)	2
protein_coding:CDS (+)--transcribed_processed_pseudogene:gene--protein_coding:intron--protein_coding:gene (-)	2
protein_coding:CDS (+)--processed_pseudogene:gene	400
protein_coding:CDS (+)--processed_pseudogene:gene--unprocessed_pseudogene:gene	3
protein_coding:CDS (+)--processed_pseudogene:gene--unprocessed_pseudogene:gene--protein_coding:intron	2
protein_coding:CDS (+)--processed_pseudogene:gene--unprocessed_pseudogene:gene--protein_coding:gene (-)	1
protein_coding:CDS (+)--processed_pseudogene:gene--pseudogene:gene--protein_coding:intron	1
protein_coding:CDS (+)--processed_pseudogene:gene--protein_coding:intron	14
protein_coding:CDS (+)--processed_pseudogene:gene--protein_coding:intron--processed_transcript:intron	2
protein_coding:CDS (+)--processed_pseudogene:gene--protein_coding:intron--protein_coding:gene (-)	3
protein_coding:CDS (+)--processed_pseudogene:gene--protein_coding:intron--protein_coding:upstream	4
protein_coding:CDS (+)--processed_pseudogene:gene--protein_coding:intron--protein_coding:upstream--protein_coding:downstream	11
protein_coding:CDS (+)--processed_pseudogene:gene--protein_coding:intron--protein_coding:downstream	3
protein_coding:CDS (+)--processed_pseudogene:gene--protein_coding:gene (-)	3
protein_coding:CDS (+)--polymorphic_pseudogene:gene	3
protein_coding:CDS (+)--unprocessed_pseudogene:gene	53
protein_coding:CDS (+)--unprocessed_pseudogene:gene--protein_coding:intron	8
protein_coding:CDS (+)--unprocessed_pseudogene:gene--protein_coding:intron--protein_coding:gene (-)	14
protein_coding:CDS (+)--unprocessed_pseudogene:gene--protein_coding:gene (-)	11
protein_coding:CDS (+)--protein_coding:intron	600
protein_coding:CDS (+)--protein_coding:intron--processed_transcript:intron	43
protein_coding:CDS (+)--protein_coding:intron--processed_transcript:intron--protein_coding:gene (-)	2
protein_coding:CDS (+)--protein_coding:intron--protein_coding:gene (-)	41
protein_coding:CDS (+)--protein_coding:intron--protein_coding:gene (-)--protein_coding:upstream	5
protein_coding:CDS (+)--protein_coding:intron--protein_coding:gene (-)--protein_coding:downstream	1
protein_coding:CDS (+)--protein_coding:intron--protein_coding:upstream	44
protein_coding:CDS (+)--protein_coding:intron--protein_coding:upstream--protein_coding:downstream	6
protein_coding:CDS (+)--protein_coding:intron--protein_coding:downstream	30
protein_coding:CDS (+)--processed_transcript:intron	8
protein_coding:CDS (+)--processed_transcript:intron--protein_coding:upstream	1
protein_coding:CDS (+)--protein_coding:gene (-)	95
protein_coding:CDS (+)--protein_coding:gene (-)--protein_coding:upstream	2
protein_coding:CDS (+)--protein_coding:gene (-)--protein_coding:downstream	1
protein_coding:CDS (+)--protein_coding:upstream	13
protein_coding:CDS (+)--protein_coding:downstream	8
protein_coding:5'UTR (+)	7823
protein_coding:5'UTR (+)--miRNA:gene	2465
protein_coding:5'UTR (+)--miRNA:gene--snRNA:gene--lincRNA:gene--protein_coding:intron--protein_coding:upstream	1
protein_coding:5'UTR (+)--miRNA:gene--lincRNA:gene	1
protein_coding:5'UTR (+)--miRNA:gene--lincRNA:gene--piRNA:gene--protein_coding:intron	1
protein_coding:5'UTR (+)--miRNA:gene--lincRNA:gene--piRNA:gene--protein_coding:intron--protein_coding:gene (-)--protein_coding:upstream	1
protein_coding:5'UTR (+)--miRNA:gene--piRNA:gene	1129
protein_coding:5'UTR (+)--miRNA:gene--piRNA:gene--protein_coding:intron	90
protein_coding:5'UTR (+)--miRNA:gene--piRNA:gene--protein_coding:intron--processed_transcript:intron	2
protein_coding:5'UTR (+)--miRNA:gene--piRNA:gene--protein_coding:intron--protein_coding:downstream	1
protein_coding:5'UTR (+)--miRNA:gene--protein_coding:intron	158
protein_coding:5'UTR (+)--miRNA:gene--protein_coding:intron--processed_transcript:intron	1
protein_coding:5'UTR (+)--snoRNA:gene--lincRNA:gene--piRNA:gene	6
protein_coding:5'UTR (+)--snoRNA:gene--lincRNA:gene--piRNA:gene--protein_coding:intron	2
protein_coding:5'UTR (+)--snoRNA:gene--piRNA:gene	981
protein_coding:5'UTR (+)--snoRNA:gene--piRNA:gene--protein_coding:intron	12
protein_coding:5'UTR (+)--snoRNA:gene--piRNA:gene--protein_coding:upstream	1
protein_coding:5'UTR (+)--lincRNA:gene	2
protein_coding:5'UTR (+)--lincRNA:gene--piRNA:gene	1
protein_coding:5'UTR (+)--lincRNA:gene--piRNA:gene--protein_coding:intron	4
protein_coding:5'UTR (+)--lincRNA:gene--piRNA:gene--protein_coding:intron--protein_coding:gene (-)	1
protein_coding:5'UTR (+)--lincRNA:gene--piRNA:gene--protein_coding:intron--protein_coding:gene (-)--protein_coding:upstream	1
protein_coding:5'UTR (+)--lincRNA:gene--piRNA:gene--protein_coding:intron--protein_coding:upstream	1
protein_coding:5'UTR (+)--lincRNA:gene--piRNA:gene--processed_transcript:intron	1
protein_coding:5'UTR (+)--lincRNA:gene--piRNA:gene--protein_coding:upstream	2
protein_coding:5'UTR (+)--lincRNA:gene--protein_coding:intron	2
protein_coding:5'UTR (+)--piRNA:gene	4790
protein_coding:5'UTR (+)--piRNA:gene--rRNA:gene--protein_coding:intron	1
protein_coding:5'UTR (+)--piRNA:gene--processed_pseudogene:gene	3
protein_coding:5'UTR (+)--piRNA:gene--processed_pseudogene:gene--protein_coding:gene (-)--protein_coding:upstream	1
protein_coding:5'UTR (+)--piRNA:gene--unprocessed_pseudogene:gene--protein_coding:intron	1
protein_coding:5'UTR (+)--piRNA:gene--unprocessed_pseudogene:gene--protein_coding:intron--protein_coding:gene (-)	2
protein_coding:5'UTR (+)--piRNA:gene--protein_coding:intron	471
protein_coding:5'UTR (+)--piRNA:gene--protein_coding:intron--processed_transcript:intron	7
protein_coding:5'UTR (+)--piRNA:gene--protein_coding:intron--processed_transcript:intron--protein_coding:upstream	2
protein_coding:5'UTR (+)--piRNA:gene--protein_coding:intron--processed_transcript:intron--protein_coding:downstream	1
protein_coding:5'UTR (+)--piRNA:gene--protein_coding:intron--protein_coding:gene (-)	25
protein_coding:5'UTR (+)--piRNA:gene--protein_coding:intron--protein_coding:gene (-)--protein_coding:upstream	5
protein_coding:5'UTR (+)--piRNA:gene--protein_coding:intron--protein_coding:gene (-)--processed_transcript:upstream	2
protein_coding:5'UTR (+)--piRNA:gene--protein_coding:intron--protein_coding:upstream	15
protein_coding:5'UTR (+)--piRNA:gene--protein_coding:intron--protein_coding:downstream	16
protein_coding:5'UTR (+)--piRNA:gene--processed_transcript:intron--protein_coding:upstream	3
protein_coding:5'UTR (+)--piRNA:gene--protein_coding:gene (-)	14
protein_coding:5'UTR (+)--piRNA:gene--protein_coding:upstream	1509
protein_coding:5'UTR (+)--piRNA:gene--protein_coding:downstream	6
protein_coding:5'UTR (+)--misc_RNA:gene--protein_coding:intron	1
protein_coding:5'UTR (+)--processed_pseudogene:gene	1
protein_coding:5'UTR (+)--unprocessed_pseudogene:gene--protein_coding:intron	1
protein_coding:5'UTR (+)--unprocessed_pseudogene:gene--protein_coding:intron--protein_coding:gene (-)	2
protein_coding:5'UTR (+)--protein_coding:intron	104
protein_coding:5'UTR (+)--protein_coding:intron--processed_transcript:intron	3
protein_coding:5'UTR (+)--protein_coding:intron--protein_coding:gene (-)	2
protein_coding:5'UTR (+)--protein_coding:intron--protein_coding:gene (-)--protein_coding:upstream	3
protein_coding:5'UTR (+)--protein_coding:intron--protein_coding:gene (-)--protein_coding:downstream	1
protein_coding:5'UTR (+)--protein_coding:intron--protein_coding:gene (-)--processed_transcript:upstream	1
protein_coding:5'UTR (+)--protein_coding:intron--protein_coding:upstream	26
protein_coding:5'UTR (+)--protein_coding:intron--protein_coding:upstream--protein_coding:downstream	1
protein_coding:5'UTR (+)--protein_coding:intron--protein_coding:downstream	1
protein_coding:5'UTR (+)--processed_transcript:intron	2
protein_coding:5'UTR (+)--processed_transcript:intron--protein_coding:upstream	1
protein_coding:5'UTR (+)--protein_coding:gene (-)	6
protein_coding:5'UTR (+)--protein_coding:upstream	9
protein_coding:3'UTR (+)	566
protein_coding:3'UTR (+)--miRNA:gene--piRNA:gene--protein_coding:intron	1
protein_coding:3'UTR (+)--miRNA:gene--protein_coding:intron	4
protein_coding:3'UTR (+)--lincRNA:gene--piRNA:gene--protein_coding:intron	2
protein_coding:3'UTR (+)--lincRNA:gene--piRNA:gene--protein_coding:intron--protein_coding:upstream	1
protein_coding:3'UTR (+)--piRNA:gene	98
protein_coding:3'UTR (+)--piRNA:gene--misc_RNA:gene	61
protein_coding:3'UTR (+)--piRNA:gene--protein_coding:intron	20
protein_coding:3'UTR (+)--piRNA:gene--protein_coding:intron--processed_transcript:intron	4
protein_coding:3'UTR (+)--piRNA:gene--protein_coding:intron--protein_coding:gene (-)	2
protein_coding:3'UTR (+)--piRNA:gene--protein_coding:intron--protein_coding:gene (-)--protein_coding:upstream	4
protein_coding:3'UTR (+)--piRNA:gene--protein_coding:intron--protein_coding:upstream	15
protein_coding:3'UTR (+)--piRNA:gene--protein_coding:upstream	488
protein_coding:3'UTR (+)--processed_pseudogene:gene--unprocessed_pseudogene:gene	1
protein_coding:3'UTR (+)--processed_pseudogene:gene--protein_coding:intron	1
protein_coding:3'UTR (+)--protein_coding:intron	36
protein_coding:3'UTR (+)--protein_coding:intron--processed_transcript:intron	1
protein_coding:3'UTR (+)--protein_coding:intron--protein_coding:gene (-)	2
protein_coding:3'UTR (+)--protein_coding:intron--protein_coding:gene (-)--protein_coding:upstream	1
protein_coding:3'UTR (+)--protein_coding:intron--protein_coding:upstream	1
protein_coding:3'UTR (+)--protein_coding:intron--protein_coding:downstream	1
protein_coding:3'UTR (+)--processed_transcript:intron	2
protein_coding:3'UTR (+)--protein_coding:gene (-)	2
protein_coding:3'UTR (+)--protein_coding:gene (-)--protein_coding:upstream	5
protein_coding:3'UTR (+)--protein_coding:upstream	154
protein_coding:3'UTR (+)--protein_coding:downstream	3
miRNA:gene	6854910
miRNA:gene--snoRNA:gene	28
miRNA:gene--snoRNA:gene--piRNA:gene--protein_coding:intron	1
miRNA:gene--snoRNA:gene--protein_coding:intron	1
miRNA:gene--snoRNA:gene--protein_coding:intron--protein_coding:gene (-)	2
miRNA:gene--lincRNA:gene	84
miRNA:gene--lincRNA:gene--piRNA:gene	5
miRNA:gene--lincRNA:gene--piRNA:gene--protein_coding:intron	22
miRNA:gene--lincRNA:gene--piRNA:gene--protein_coding:intron--processed_transcript:intron	2
miRNA:gene--lincRNA:gene--piRNA:gene--protein_coding:intron--processed_transcript:intron--protein_coding:gene (-)--protein_coding:upstream	1
miRNA:gene--lincRNA:gene--piRNA:gene--protein_coding:intron--protein_coding:gene (-)	1
miRNA:gene--lincRNA:gene--piRNA:gene--protein_coding:intron--protein_coding:upstream	1
miRNA:gene--lincRNA:gene--piRNA:gene--protein_coding:intron--protein_coding:downstream	1
miRNA:gene--lincRNA:gene--protein_coding:intron	98
miRNA:gene--lincRNA:gene--protein_coding:intron--protein_coding:upstream	1
miRNA:gene--lincRNA:gene--protein_coding:intron--protein_coding:downstream	1
miRNA:gene--lincRNA:gene--protein_coding:upstream	1
miRNA:gene--piRNA:gene	122203
miRNA:gene--piRNA:gene--misc_RNA:gene--protein_coding:intron	4
miRNA:gene--piRNA:gene--misc_RNA:gene--protein_coding:intron--protein_coding:upstream	2
miRNA:gene--piRNA:gene--processed_pseudogene:gene	2
miRNA:gene--piRNA:gene--processed_pseudogene:gene--protein_coding:intron	4
miRNA:gene--piRNA:gene--processed_pseudogene:gene--protein_coding:intron--protein_coding:gene (-)	4
miRNA:gene--piRNA:gene--processed_pseudogene:gene--protein_coding:intron--protein_coding:gene (-)--protein_coding:upstream	1
miRNA:gene--piRNA:gene--processed_pseudogene:gene--protein_coding:upstream	2
miRNA:gene--piRNA:gene--protein_coding:intron	8220
miRNA:gene--piRNA:gene--protein_coding:intron--processed_transcript:intron	222
miRNA:gene--piRNA:gene--protein_coding:intron--processed_transcript:intron--protein_coding:gene (-)--protein_coding:downstream	5
miRNA:gene--piRNA:gene--protein_coding:intron--processed_transcript:intron--protein_coding:upstream	2
miRNA:gene--piRNA:gene--protein_coding:intron--protein_coding:gene (-)	25
miRNA:gene--piRNA:gene--protein_coding:intron--protein_coding:gene (-)--protein_coding:upstream	1
miRNA:gene--piRNA:gene--protein_coding:intron--protein_coding:upstream	85
miRNA:gene--piRNA:gene--protein_coding:intron--protein_coding:upstream--protein_coding:downstream	4
miRNA:gene--piRNA:gene--protein_coding:intron--protein_coding:downstream	94
miRNA:gene--piRNA:gene--processed_transcript:intron	20
miRNA:gene--piRNA:gene--processed_transcript:intron--protein_coding:gene (-)--protein_coding:upstream	2
miRNA:gene--piRNA:gene--protein_coding:gene (-)	4
miRNA:gene--piRNA:gene--protein_coding:upstream	2661
miRNA:gene--piRNA:gene--protein_coding:downstream	3
miRNA:gene--piRNA:gene--processed_transcript:upstream	1
miRNA:gene--rRNA:gene--protein_coding:intron	2
miRNA:gene--transcribed_processed_pseudogene:gene--protein_coding:intron	1
miRNA:gene--processed_pseudogene:gene	120
miRNA:gene--processed_pseudogene:gene--protein_coding:intron	51
miRNA:gene--processed_pseudogene:gene--protein_coding:intron--processed_transcript:intron	1
miRNA:gene--processed_pseudogene:gene--protein_coding:intron--protein_coding:gene (-)	3
miRNA:gene--processed_pseudogene:gene--protein_coding:intron--protein_coding:downstream	1
miRNA:gene--polymorphic_pseudogene:gene--unprocessed_pseudogene:gene--protein_coding:intron	1
miRNA:gene--unprocessed_pseudogene:gene	2
miRNA:gene--unprocessed_pseudogene:gene--protein_coding:intron	24
miRNA:gene--unprocessed_pseudogene:gene--protein_coding:intron--processed_transcript:intron	1
miRNA:gene--protein_coding:intron	22328
miRNA:gene--protein_coding:intron--processed_transcript:intron	156
miRNA:gene--protein_coding:intron--processed_transcript:intron--protein_coding:upstream	1
miRNA:gene--protein_coding:intron--processed_transcript:intron--protein_coding:downstream	7
miRNA:gene--protein_coding:intron--protein_coding:gene (-)	46
miRNA:gene--protein_coding:intron--protein_coding:gene (-)--protein_coding:upstream	4
miRNA:gene--protein_coding:intron--protein_coding:gene (-)--protein_coding:downstream	4
miRNA:gene--protein_coding:intron--protein_coding:upstream	70
miRNA:gene--protein_coding:intron--protein_coding:downstream	70
miRNA:gene--protein_coding:intron--processed_transcript:downstream	6
miRNA:gene--processed_transcript:intron	153
miRNA:gene--processed_transcript:intron--protein_coding:gene (-)--protein_coding:upstream	1
miRNA:gene--processed_transcript:intron--protein_coding:upstream	1
miRNA:gene--protein_coding:gene (-)	114
miRNA:gene--protein_coding:gene (-)--protein_coding:upstream	1
miRNA:gene--protein_coding:upstream	656
miRNA:gene--protein_coding:downstream	75
miRNA:gene--processed_transcript:downstream	4
snoRNA:gene	187496
snoRNA:gene--lincRNA:gene	21
snoRNA:gene--lincRNA:gene--piRNA:gene	1
snoRNA:gene--lincRNA:gene--piRNA:gene--protein_coding:intron	1
snoRNA:gene--lincRNA:gene--protein_coding:intron	2
snoRNA:gene--lincRNA:gene--protein_coding:intron--processed_transcript:intron	1
snoRNA:gene--piRNA:gene	4102
snoRNA:gene--piRNA:gene--processed_pseudogene:gene--protein_coding:intron	2
snoRNA:gene--piRNA:gene--protein_coding:intron	235
snoRNA:gene--piRNA:gene--protein_coding:intron--processed_transcript:intron	2
snoRNA:gene--piRNA:gene--protein_coding:intron--protein_coding:upstream	10
snoRNA:gene--piRNA:gene--protein_coding:intron--protein_coding:downstream	2
snoRNA:gene--processed_pseudogene:gene--protein_coding:intron	2
snoRNA:gene--protein_coding:intron	823
snoRNA:gene--protein_coding:intron--processed_transcript:intron	15
snoRNA:gene--protein_coding:intron--protein_coding:gene (-)	2
snoRNA:gene--protein_coding:intron--protein_coding:gene (-)--protein_coding:upstream	3
snoRNA:gene--protein_coding:intron--protein_coding:gene (-)--protein_coding:downstream	1
snoRNA:gene--protein_coding:intron--protein_coding:upstream	4
snoRNA:gene--protein_coding:intron--protein_coding:downstream	15
snoRNA:gene--processed_transcript:intron	5
snoRNA:gene--protein_coding:gene (-)	7
snoRNA:gene--protein_coding:upstream	6
snoRNA:gene--protein_coding:downstream	4
snRNA:gene	30239
snRNA:gene--piRNA:gene	3292
snRNA:gene--piRNA:gene--protein_coding:intron	36
snRNA:gene--piRNA:gene--protein_coding:intron--protein_coding:gene (-)	2
snRNA:gene--piRNA:gene--protein_coding:intron--protein_coding:upstream	2
snRNA:gene--piRNA:gene--protein_coding:gene (-)	1
snRNA:gene--protein_coding:intron	104
snRNA:gene--protein_coding:intron--processed_transcript:intron	1
snRNA:gene--protein_coding:intron--protein_coding:gene (-)	5
snRNA:gene--processed_transcript:intron	1
snRNA:gene--protein_coding:gene (-)--protein_coding:upstream	1
lincRNA:gene	9648
lincRNA:gene--piRNA:gene	404521
lincRNA:gene--piRNA:gene--rRNA:gene--protein_coding:intron	4
lincRNA:gene--piRNA:gene--misc_RNA:gene	46
lincRNA:gene--piRNA:gene--misc_RNA:gene--protein_coding:intron	2
lincRNA:gene--piRNA:gene--processed_pseudogene:gene	17
lincRNA:gene--piRNA:gene--processed_pseudogene:gene--unprocessed_pseudogene:gene	1
lincRNA:gene--piRNA:gene--processed_pseudogene:gene--protein_coding:intron	3
lincRNA:gene--piRNA:gene--processed_pseudogene:gene--processed_transcript:intron	1
lincRNA:gene--piRNA:gene--processed_pseudogene:gene--protein_coding:gene (-)	3
lincRNA:gene--piRNA:gene--unprocessed_pseudogene:gene--protein_coding:intron--protein_coding:downstream	1
lincRNA:gene--piRNA:gene--protein_coding:intron	230
lincRNA:gene--piRNA:gene--protein_coding:intron--processed_transcript:intron	4
lincRNA:gene--piRNA:gene--protein_coding:intron--protein_coding:gene (-)	25
lincRNA:gene--piRNA:gene--protein_coding:intron--protein_coding:gene (-)--protein_coding:upstream	45
lincRNA:gene--piRNA:gene--protein_coding:intron--protein_coding:gene (-)--protein_coding:downstream	3
lincRNA:gene--piRNA:gene--protein_coding:intron--protein_coding:upstream	7
lincRNA:gene--piRNA:gene--protein_coding:intron--protein_coding:downstream	44
lincRNA:gene--piRNA:gene--processed_transcript:intron	8
lincRNA:gene--piRNA:gene--processed_transcript:intron--protein_coding:downstream	1
lincRNA:gene--piRNA:gene--protein_coding:gene (-)	3
lincRNA:gene--piRNA:gene--protein_coding:gene (-)--protein_coding:downstream	1
lincRNA:gene--piRNA:gene--protein_coding:upstream	1
lincRNA:gene--piRNA:gene--protein_coding:downstream	12594
lincRNA:gene--misc_RNA:gene--protein_coding:intron	2
lincRNA:gene--transcribed_processed_pseudogene:gene--processed_pseudogene:gene--unprocessed_pseudogene:gene--protein_coding:intron--processed_transcript:intron	1
lincRNA:gene--transcribed_processed_pseudogene:gene--processed_pseudogene:gene--protein_coding:intron	1
lincRNA:gene--processed_pseudogene:gene	5
lincRNA:gene--processed_pseudogene:gene--protein_coding:intron	3
lincRNA:gene--processed_pseudogene:gene--protein_coding:intron--protein_coding:gene (-)	5
lincRNA:gene--processed_pseudogene:gene--protein_coding:downstream	1
lincRNA:gene--polymorphic_pseudogene:gene	5
lincRNA:gene--unprocessed_pseudogene:gene	5
lincRNA:gene--protein_coding:intron	303
lincRNA:gene--protein_coding:intron--processed_transcript:intron	8
lincRNA:gene--protein_coding:intron--processed_transcript:intron--protein_coding:gene (-)--protein_coding:upstream	1
lincRNA:gene--protein_coding:intron--protein_coding:gene (-)	9
lincRNA:gene--protein_coding:intron--protein_coding:gene (-)--protein_coding:upstream	2
lincRNA:gene--protein_coding:intron--protein_coding:gene (-)--protein_coding:downstream	2
lincRNA:gene--protein_coding:intron--protein_coding:upstream	225
lincRNA:gene--protein_coding:intron--protein_coding:upstream--protein_coding:downstream	2
lincRNA:gene--protein_coding:intron--protein_coding:downstream	668
lincRNA:gene--processed_transcript:intron	8
lincRNA:gene--protein_coding:gene (-)	32
lincRNA:gene--protein_coding:gene (-)--protein_coding:upstream	2
lincRNA:gene--protein_coding:upstream	7
lincRNA:gene--protein_coding:downstream	128
lincRNA:gene--processed_transcript:upstream	7
piRNA:gene	5129308
piRNA:gene--rRNA:gene	116153
piRNA:gene--rRNA:gene--processed_pseudogene:gene--protein_coding:intron--protein_coding:gene (-)	1
piRNA:gene--rRNA:gene--protein_coding:intron	806
piRNA:gene--rRNA:gene--protein_coding:intron--processed_transcript:intron	1
piRNA:gene--rRNA:gene--protein_coding:intron--protein_coding:gene (-)	14
piRNA:gene--rRNA:gene--protein_coding:intron--protein_coding:upstream	6
piRNA:gene--rRNA:gene--protein_coding:intron--protein_coding:downstream	6
piRNA:gene--rRNA:gene--processed_transcript:intron	7
piRNA:gene--rRNA:gene--processed_transcript:intron--protein_coding:downstream	2
piRNA:gene--rRNA:gene--protein_coding:gene (-)	3
piRNA:gene--rRNA:gene--protein_coding:upstream	74
piRNA:gene--rRNA:gene--protein_coding:downstream	4
piRNA:gene--misc_RNA:gene	10771
piRNA:gene--misc_RNA:gene--protein_coding:intron	2762
piRNA:gene--misc_RNA:gene--protein_coding:intron--processed_transcript:intron	18
piRNA:gene--misc_RNA:gene--protein_coding:intron--protein_coding:gene (-)	9
piRNA:gene--misc_RNA:gene--protein_coding:intron--protein_coding:upstream	5
piRNA:gene--misc_RNA:gene--protein_coding:intron--protein_coding:downstream	14
piRNA:gene--misc_RNA:gene--processed_transcript:intron	1
piRNA:gene--misc_RNA:gene--protein_coding:gene (-)	11
piRNA:gene--misc_RNA:gene--protein_coding:gene (-)--protein_coding:downstream	2
piRNA:gene--misc_RNA:gene--protein_coding:downstream	35
piRNA:gene--transcribed_processed_pseudogene:gene	17
piRNA:gene--transcribed_processed_pseudogene:gene--processed_pseudogene:gene	8
piRNA:gene--transcribed_processed_pseudogene:gene--processed_pseudogene:gene--protein_coding:intron	1
piRNA:gene--transcribed_processed_pseudogene:gene--processed_pseudogene:gene--protein_coding:gene (-)	3
piRNA:gene--transcribed_processed_pseudogene:gene--protein_coding:intron	5
piRNA:gene--transcribed_processed_pseudogene:gene--protein_coding:intron--processed_transcript:intron	2
piRNA:gene--transcribed_processed_pseudogene:gene--protein_coding:gene (-)	3
piRNA:gene--transcribed_processed_pseudogene:gene--protein_coding:upstream	1
piRNA:gene--processed_pseudogene:gene	642
piRNA:gene--processed_pseudogene:gene--unprocessed_pseudogene:gene	15
piRNA:gene--processed_pseudogene:gene--unprocessed_pseudogene:gene--protein_coding:intron	2
piRNA:gene--processed_pseudogene:gene--protein_coding:intron	77
piRNA:gene--processed_pseudogene:gene--protein_coding:intron--processed_transcript:intron	2
piRNA:gene--processed_pseudogene:gene--protein_coding:intron--processed_transcript:intron--protein_coding:downstream	1
piRNA:gene--processed_pseudogene:gene--protein_coding:intron--protein_coding:gene (-)	3
piRNA:gene--processed_pseudogene:gene--protein_coding:intron--protein_coding:gene (-)--protein_coding:upstream	1
piRNA:gene--processed_pseudogene:gene--protein_coding:intron--protein_coding:upstream	10
piRNA:gene--processed_pseudogene:gene--protein_coding:intron--protein_coding:upstream--protein_coding:downstream	2
piRNA:gene--processed_pseudogene:gene--protein_coding:intron--protein_coding:downstream	6
piRNA:gene--processed_pseudogene:gene--protein_coding:gene (-)	6
piRNA:gene--processed_pseudogene:gene--protein_coding:upstream	1
piRNA:gene--processed_pseudogene:gene--protein_coding:downstream	32
piRNA:gene--polymorphic_pseudogene:gene--protein_coding:intron	1
piRNA:gene--unprocessed_pseudogene:gene	40
piRNA:gene--unprocessed_pseudogene:gene--protein_coding:intron	10
piRNA:gene--unprocessed_pseudogene:gene--protein_coding:intron--protein_coding:gene (-)	3
piRNA:gene--unprocessed_pseudogene:gene--protein_coding:intron--protein_coding:downstream	4
piRNA:gene--unprocessed_pseudogene:gene--processed_transcript:intron	1
piRNA:gene--unprocessed_pseudogene:gene--protein_coding:gene (-)	3
piRNA:gene--unprocessed_pseudogene:gene--protein_coding:gene (-)--protein_coding:downstream	3
piRNA:gene--pseudogene:gene	10
piRNA:gene--protein_coding:intron	19060
piRNA:gene--protein_coding:intron--processed_transcript:intron	180
piRNA:gene--protein_coding:intron--processed_transcript:intron--protein_coding:gene (-)	8
piRNA:gene--protein_coding:intron--processed_transcript:intron--protein_coding:upstream	8
piRNA:gene--protein_coding:intron--processed_transcript:intron--protein_coding:upstream--protein_coding:downstream	1
piRNA:gene--protein_coding:intron--processed_transcript:intron--protein_coding:downstream	17
piRNA:gene--protein_coding:intron--protein_coding:gene (-)	162
piRNA:gene--protein_coding:intron--protein_coding:gene (-)--protein_coding:upstream	27
piRNA:gene--protein_coding:intron--protein_coding:gene (-)--protein_coding:downstream	6
piRNA:gene--protein_coding:intron--protein_coding:gene (-)--processed_transcript:upstream	5
piRNA:gene--protein_coding:intron--protein_coding:upstream	828
piRNA:gene--protein_coding:intron--protein_coding:upstream--protein_coding:downstream	139
piRNA:gene--protein_coding:intron--protein_coding:upstream--processed_transcript:upstream	1
piRNA:gene--protein_coding:intron--protein_coding:downstream	720
piRNA:gene--protein_coding:intron--protein_coding:downstream--processed_transcript:downstream	2
piRNA:gene--protein_coding:intron--processed_transcript:upstream	2
piRNA:gene--protein_coding:intron--processed_transcript:downstream	4
piRNA:gene--processed_transcript:intron	199
piRNA:gene--processed_transcript:intron--protein_coding:gene (-)	1
piRNA:gene--processed_transcript:intron--protein_coding:upstream	1
piRNA:gene--processed_transcript:intron--protein_coding:downstream	3
piRNA:gene--protein_coding:gene (-)	175
piRNA:gene--protein_coding:gene (-)--protein_coding:upstream	41
piRNA:gene--protein_coding:gene (-)--protein_coding:downstream	6
piRNA:gene--protein_coding:upstream	35098
piRNA:gene--protein_coding:upstream--protein_coding:downstream	288
piRNA:gene--protein_coding:downstream	108412
rRNA:gene	548
misc_RNA:gene	1351
misc_RNA:gene--protein_coding:intron	93
misc_RNA:gene--protein_coding:intron--processed_transcript:intron	1
misc_RNA:gene--protein_coding:intron--protein_coding:downstream	1
misc_RNA:gene--protein_coding:upstream	3
transcribed_processed_pseudogene:gene	37
transcribed_processed_pseudogene:gene--processed_pseudogene:gene	4
transcribed_processed_pseudogene:gene--processed_pseudogene:gene--unprocessed_pseudogene:gene--protein_coding:gene (-)	2
transcribed_processed_pseudogene:gene--processed_pseudogene:gene--protein_coding:intron	1
transcribed_processed_pseudogene:gene--processed_pseudogene:gene--protein_coding:intron--processed_transcript:intron	1
transcribed_processed_pseudogene:gene--processed_pseudogene:gene--protein_coding:gene (-)	11
transcribed_processed_pseudogene:gene--protein_coding:intron	7
transcribed_processed_pseudogene:gene--protein_coding:gene (-)	8
processed_pseudogene:gene	684
processed_pseudogene:gene--unprocessed_pseudogene:gene	2
processed_pseudogene:gene--unprocessed_pseudogene:gene--protein_coding:intron	3
processed_pseudogene:gene--unprocessed_pseudogene:gene--protein_coding:gene (-)	2
processed_pseudogene:gene--pseudogene:gene	1
processed_pseudogene:gene--protein_coding:intron	66
processed_pseudogene:gene--protein_coding:intron--processed_transcript:intron	1
processed_pseudogene:gene--protein_coding:intron--protein_coding:gene (-)	9
processed_pseudogene:gene--protein_coding:intron--protein_coding:upstream	1
processed_pseudogene:gene--protein_coding:intron--protein_coding:downstream	2
processed_pseudogene:gene--protein_coding:gene (-)	166
processed_pseudogene:gene--protein_coding:upstream	4
polymorphic_pseudogene:gene	1
unprocessed_pseudogene:gene	36
unprocessed_pseudogene:gene--protein_coding:intron	17
unprocessed_pseudogene:gene--protein_coding:intron--processed_transcript:intron	1
unprocessed_pseudogene:gene--protein_coding:intron--protein_coding:gene (-)	4
unprocessed_pseudogene:gene--protein_coding:intron--protein_coding:upstream	1
unprocessed_pseudogene:gene--protein_coding:gene (-)	21
unprocessed_pseudogene:gene--protein_coding:gene (-)--protein_coding:downstream	1
protein_coding:intron	64767
protein_coding:intron--processed_transcript:intron	1008
protein_coding:intron--processed_transcript:intron--protein_coding:gene (-)	3
protein_coding:intron--processed_transcript:intron--protein_coding:gene (-)--protein_coding:downstream	1
protein_coding:intron--processed_transcript:intron--protein_coding:upstream	8
protein_coding:intron--processed_transcript:intron--protein_coding:upstream--protein_coding:downstream	2
protein_coding:intron--processed_transcript:intron--protein_coding:downstream	7
protein_coding:intron--processed_transcript:intron--processed_transcript:upstream	2
protein_coding:intron--protein_coding:gene (-)	1015
protein_coding:intron--protein_coding:gene (-)--protein_coding:upstream	20
protein_coding:intron--protein_coding:gene (-)--protein_coding:upstream--protein_coding:downstream	1
protein_coding:intron--protein_coding:gene (-)--protein_coding:upstream--processed_transcript:upstream	1
protein_coding:intron--protein_coding:gene (-)--protein_coding:downstream	11
protein_coding:intron--protein_coding:gene (-)--processed_transcript:upstream	1
protein_coding:intron--protein_coding:upstream	1394
protein_coding:intron--protein_coding:upstream--protein_coding:downstream	14
protein_coding:intron--protein_coding:downstream	1054
protein_coding:intron--processed_transcript:upstream	1
protein_coding:intron--processed_transcript:downstream	1
processed_transcript:intron	712
processed_transcript:intron--protein_coding:gene (-)	4
processed_transcript:intron--protein_coding:upstream	1
processed_transcript:intron--protein_coding:downstream--processed_transcript:downstream	1
processed_transcript:intron--processed_transcript:downstream	1
protein_coding:gene (-)	13759
protein_coding:gene (-)--protein_coding:upstream	9
protein_coding:gene (-)--protein_coding:downstream	6
protein_coding:gene (-)--processed_transcript:upstream	2
protein_coding:upstream	23890
protein_coding:upstream--protein_coding:downstream	97
protein_coding:downstream	19153
processed_transcript:upstream	13
processed_transcript:downstream	10
