# Supplementary material for: mmannot: How to improve small–RNA annotation?
Source: PLoS One. 2020 May 28;15(5):e0231738. doi: 10.1371/journal.pone.0231738 (PMC7255610; doi:10.1371/journal.pone.0231738)
Supplement: S2 File — (GZ) [file pone.0231738.s002.gz › Data/Counts/HS/SRR5398626_default.csv]

Type	SRR5398626
protein_coding:CDS (+)	29446
protein_coding:CDS (+)--protein_coding:5'UTR (+)	13
protein_coding:CDS (+)--protein_coding:5'UTR (+)--protein_coding:3'UTR (+)--miRNA:gene--piRNA:gene--processed_pseudogene:gene--protein_coding:intron--protein_coding:gene (-)--protein_coding:upstream	1
protein_coding:CDS (+)--protein_coding:5'UTR (+)--protein_coding:3'UTR (+)--lincRNA:gene--piRNA:gene--rRNA:gene--transcribed_processed_pseudogene:gene--processed_pseudogene:gene--unprocessed_pseudogene:gene--protein_coding:intron--processed_transcript:intron--protein_coding:gene (-)--protein_coding:upstream--protein_coding:downstream	1
protein_coding:CDS (+)--protein_coding:5'UTR (+)--protein_coding:3'UTR (+)--lincRNA:gene--piRNA:gene--processed_pseudogene:gene--unprocessed_pseudogene:gene--protein_coding:intron--processed_transcript:intron--protein_coding:gene (-)--protein_coding:upstream--protein_coding:downstream	2
protein_coding:CDS (+)--protein_coding:5'UTR (+)--protein_coding:3'UTR (+)--lincRNA:gene--piRNA:gene--processed_pseudogene:gene--unprocessed_pseudogene:gene--protein_coding:intron--protein_coding:gene (-)--protein_coding:upstream--protein_coding:downstream	3
protein_coding:CDS (+)--protein_coding:5'UTR (+)--protein_coding:3'UTR (+)--lincRNA:gene--piRNA:gene--processed_pseudogene:gene--protein_coding:intron--processed_transcript:intron--protein_coding:gene (-)--protein_coding:upstream--protein_coding:downstream	1
protein_coding:CDS (+)--protein_coding:5'UTR (+)--protein_coding:3'UTR (+)--lincRNA:gene--piRNA:gene--protein_coding:intron--processed_transcript:intron--protein_coding:gene (-)--protein_coding:upstream	1
protein_coding:CDS (+)--protein_coding:5'UTR (+)--protein_coding:3'UTR (+)--lincRNA:gene--piRNA:gene--protein_coding:intron--processed_transcript:intron--protein_coding:gene (-)--protein_coding:upstream--protein_coding:downstream	1
protein_coding:CDS (+)--protein_coding:5'UTR (+)--protein_coding:3'UTR (+)--lincRNA:gene--piRNA:gene--protein_coding:intron--protein_coding:gene (-)--protein_coding:upstream	1
protein_coding:CDS (+)--protein_coding:5'UTR (+)--protein_coding:3'UTR (+)--lincRNA:gene--piRNA:gene--protein_coding:intron--protein_coding:gene (-)--protein_coding:upstream--protein_coding:downstream	1
protein_coding:CDS (+)--protein_coding:5'UTR (+)--protein_coding:3'UTR (+)--lincRNA:gene--piRNA:gene--protein_coding:intron--protein_coding:gene (-)--protein_coding:upstream--protein_coding:downstream--processed_transcript:upstream	1
protein_coding:CDS (+)--protein_coding:5'UTR (+)--protein_coding:3'UTR (+)--piRNA:gene--processed_pseudogene:gene--unprocessed_pseudogene:gene--protein_coding:intron--protein_coding:gene (-)--protein_coding:downstream	1
protein_coding:CDS (+)--protein_coding:5'UTR (+)--protein_coding:3'UTR (+)--piRNA:gene--processed_pseudogene:gene--protein_coding:intron--processed_transcript:intron--protein_coding:gene (-)--protein_coding:upstream--protein_coding:downstream	1
protein_coding:CDS (+)--protein_coding:5'UTR (+)--protein_coding:3'UTR (+)--piRNA:gene--processed_pseudogene:gene--protein_coding:intron--protein_coding:gene (-)--protein_coding:upstream--protein_coding:downstream	1
protein_coding:CDS (+)--protein_coding:5'UTR (+)--protein_coding:3'UTR (+)--piRNA:gene--protein_coding:intron--processed_transcript:intron	16
protein_coding:CDS (+)--protein_coding:5'UTR (+)--protein_coding:3'UTR (+)--piRNA:gene--protein_coding:intron--protein_coding:gene (-)--protein_coding:upstream	1
protein_coding:CDS (+)--protein_coding:5'UTR (+)--protein_coding:3'UTR (+)--piRNA:gene--protein_coding:intron--protein_coding:gene (-)--protein_coding:upstream--protein_coding:downstream	2
protein_coding:CDS (+)--protein_coding:5'UTR (+)--protein_coding:3'UTR (+)--piRNA:gene--protein_coding:intron--protein_coding:downstream	1
protein_coding:CDS (+)--protein_coding:5'UTR (+)--protein_coding:3'UTR (+)--protein_coding:intron	2
protein_coding:CDS (+)--protein_coding:5'UTR (+)--miRNA:gene--lincRNA:gene--piRNA:gene--rRNA:gene--protein_coding:intron--processed_transcript:intron--protein_coding:gene (-)--protein_coding:upstream--protein_coding:downstream	1
protein_coding:CDS (+)--protein_coding:5'UTR (+)--miRNA:gene--lincRNA:gene--piRNA:gene--transcribed_processed_pseudogene:gene--processed_pseudogene:gene--unprocessed_pseudogene:gene--protein_coding:intron--protein_coding:gene (-)--protein_coding:upstream--protein_coding:downstream--processed_transcript:upstream	1
protein_coding:CDS (+)--protein_coding:5'UTR (+)--miRNA:gene--lincRNA:gene--piRNA:gene--transcribed_processed_pseudogene:gene--protein_coding:intron--processed_transcript:intron--protein_coding:gene (-)--protein_coding:upstream	10
protein_coding:CDS (+)--protein_coding:5'UTR (+)--miRNA:gene--lincRNA:gene--piRNA:gene--transcribed_processed_pseudogene:gene--protein_coding:intron--protein_coding:gene (-)--protein_coding:upstream--processed_transcript:upstream	1
protein_coding:CDS (+)--protein_coding:5'UTR (+)--miRNA:gene--lincRNA:gene--piRNA:gene--processed_pseudogene:gene--unprocessed_pseudogene:gene--protein_coding:intron--processed_transcript:intron--protein_coding:gene (-)--protein_coding:upstream--protein_coding:downstream	1
protein_coding:CDS (+)--protein_coding:5'UTR (+)--miRNA:gene--lincRNA:gene--piRNA:gene--processed_pseudogene:gene--protein_coding:intron--processed_transcript:intron--protein_coding:gene (-)--protein_coding:upstream	1
protein_coding:CDS (+)--protein_coding:5'UTR (+)--miRNA:gene--lincRNA:gene--piRNA:gene--processed_pseudogene:gene--protein_coding:intron--protein_coding:gene (-)	1
protein_coding:CDS (+)--protein_coding:5'UTR (+)--miRNA:gene--lincRNA:gene--piRNA:gene--protein_coding:intron--protein_coding:gene (-)	1
protein_coding:CDS (+)--protein_coding:5'UTR (+)--miRNA:gene--lincRNA:gene--piRNA:gene--protein_coding:intron--protein_coding:gene (-)--protein_coding:upstream	1
protein_coding:CDS (+)--protein_coding:5'UTR (+)--miRNA:gene--lincRNA:gene--piRNA:gene--protein_coding:intron--protein_coding:gene (-)--protein_coding:upstream--protein_coding:downstream	1
protein_coding:CDS (+)--protein_coding:5'UTR (+)--miRNA:gene--lincRNA:gene--piRNA:gene--protein_coding:intron--protein_coding:upstream	1
protein_coding:CDS (+)--protein_coding:5'UTR (+)--miRNA:gene--piRNA:gene	1
protein_coding:CDS (+)--protein_coding:5'UTR (+)--miRNA:gene--piRNA:gene--processed_pseudogene:gene--protein_coding:intron--protein_coding:gene (-)	1
protein_coding:CDS (+)--protein_coding:5'UTR (+)--miRNA:gene--piRNA:gene--protein_coding:intron--processed_transcript:intron	3
protein_coding:CDS (+)--protein_coding:5'UTR (+)--miRNA:gene--piRNA:gene--protein_coding:intron--processed_transcript:intron--protein_coding:gene (-)--protein_coding:upstream	19
protein_coding:CDS (+)--protein_coding:5'UTR (+)--miRNA:gene--piRNA:gene--protein_coding:intron--protein_coding:gene (-)--protein_coding:upstream	2
protein_coding:CDS (+)--protein_coding:5'UTR (+)--miRNA:gene--piRNA:gene--protein_coding:intron--protein_coding:upstream	1
protein_coding:CDS (+)--protein_coding:5'UTR (+)--miRNA:gene--protein_coding:intron--processed_transcript:intron--protein_coding:upstream	1
protein_coding:CDS (+)--protein_coding:5'UTR (+)--snoRNA:gene--piRNA:gene--protein_coding:intron--processed_transcript:intron--protein_coding:downstream	3
protein_coding:CDS (+)--protein_coding:5'UTR (+)--snRNA:gene--lincRNA:gene--piRNA:gene--protein_coding:intron--processed_transcript:intron--protein_coding:gene (-)--protein_coding:upstream	1
protein_coding:CDS (+)--protein_coding:5'UTR (+)--lincRNA:gene--piRNA:gene--rRNA:gene--processed_pseudogene:gene--protein_coding:intron--processed_transcript:intron--protein_coding:gene (-)--protein_coding:upstream--protein_coding:downstream	1
protein_coding:CDS (+)--protein_coding:5'UTR (+)--lincRNA:gene--piRNA:gene--transcribed_processed_pseudogene:gene--processed_pseudogene:gene--protein_coding:intron--processed_transcript:intron--protein_coding:gene (-)--protein_coding:upstream	2
protein_coding:CDS (+)--protein_coding:5'UTR (+)--lincRNA:gene--piRNA:gene--transcribed_processed_pseudogene:gene--protein_coding:intron--processed_transcript:intron--protein_coding:gene (-)--protein_coding:upstream--protein_coding:downstream	1
protein_coding:CDS (+)--protein_coding:5'UTR (+)--lincRNA:gene--piRNA:gene--processed_pseudogene:gene--unprocessed_pseudogene:gene--protein_coding:intron--processed_transcript:intron--protein_coding:gene (-)--protein_coding:upstream--protein_coding:downstream	2
protein_coding:CDS (+)--protein_coding:5'UTR (+)--lincRNA:gene--piRNA:gene--processed_pseudogene:gene--protein_coding:intron	1
protein_coding:CDS (+)--protein_coding:5'UTR (+)--lincRNA:gene--piRNA:gene--processed_pseudogene:gene--protein_coding:intron--processed_transcript:intron--protein_coding:gene (-)	17
protein_coding:CDS (+)--protein_coding:5'UTR (+)--lincRNA:gene--piRNA:gene--processed_pseudogene:gene--protein_coding:intron--processed_transcript:intron--protein_coding:gene (-)--protein_coding:upstream	10
protein_coding:CDS (+)--protein_coding:5'UTR (+)--lincRNA:gene--piRNA:gene--processed_pseudogene:gene--protein_coding:intron--processed_transcript:intron--protein_coding:gene (-)--protein_coding:upstream--protein_coding:downstream	4
protein_coding:CDS (+)--protein_coding:5'UTR (+)--lincRNA:gene--piRNA:gene--processed_pseudogene:gene--protein_coding:intron--processed_transcript:intron--protein_coding:upstream--protein_coding:downstream	2
protein_coding:CDS (+)--protein_coding:5'UTR (+)--lincRNA:gene--piRNA:gene--processed_pseudogene:gene--protein_coding:intron--protein_coding:gene (-)	1
protein_coding:CDS (+)--protein_coding:5'UTR (+)--lincRNA:gene--piRNA:gene--processed_pseudogene:gene--protein_coding:intron--protein_coding:gene (-)--protein_coding:upstream	2
protein_coding:CDS (+)--protein_coding:5'UTR (+)--lincRNA:gene--piRNA:gene--processed_pseudogene:gene--protein_coding:intron--protein_coding:gene (-)--protein_coding:upstream--protein_coding:downstream	1
protein_coding:CDS (+)--protein_coding:5'UTR (+)--lincRNA:gene--piRNA:gene--processed_pseudogene:gene--protein_coding:intron--protein_coding:gene (-)--protein_coding:upstream--processed_transcript:upstream	1
protein_coding:CDS (+)--protein_coding:5'UTR (+)--lincRNA:gene--piRNA:gene--processed_pseudogene:gene--protein_coding:intron--protein_coding:gene (-)--protein_coding:downstream	3
protein_coding:CDS (+)--protein_coding:5'UTR (+)--lincRNA:gene--piRNA:gene--processed_pseudogene:gene--protein_coding:intron--protein_coding:upstream	2
protein_coding:CDS (+)--protein_coding:5'UTR (+)--lincRNA:gene--piRNA:gene--polymorphic_pseudogene:gene--protein_coding:intron--processed_transcript:intron--protein_coding:gene (-)--protein_coding:upstream	1
protein_coding:CDS (+)--protein_coding:5'UTR (+)--lincRNA:gene--piRNA:gene--polymorphic_pseudogene:gene--protein_coding:intron--processed_transcript:intron--protein_coding:gene (-)--protein_coding:upstream--protein_coding:downstream	1
protein_coding:CDS (+)--protein_coding:5'UTR (+)--lincRNA:gene--piRNA:gene--unprocessed_pseudogene:gene--protein_coding:intron--processed_transcript:intron--protein_coding:gene (-)--protein_coding:upstream	2
protein_coding:CDS (+)--protein_coding:5'UTR (+)--lincRNA:gene--piRNA:gene--unprocessed_pseudogene:gene--protein_coding:intron--processed_transcript:intron--protein_coding:gene (-)--protein_coding:upstream--protein_coding:downstream	1
protein_coding:CDS (+)--protein_coding:5'UTR (+)--lincRNA:gene--piRNA:gene--unprocessed_pseudogene:gene--protein_coding:intron--protein_coding:gene (-)--protein_coding:upstream	167
protein_coding:CDS (+)--protein_coding:5'UTR (+)--lincRNA:gene--piRNA:gene--unprocessed_pseudogene:gene--protein_coding:intron--protein_coding:downstream	2
protein_coding:CDS (+)--protein_coding:5'UTR (+)--lincRNA:gene--piRNA:gene--protein_coding:intron	3
protein_coding:CDS (+)--protein_coding:5'UTR (+)--lincRNA:gene--piRNA:gene--protein_coding:intron--processed_transcript:intron	2
protein_coding:CDS (+)--protein_coding:5'UTR (+)--lincRNA:gene--piRNA:gene--protein_coding:intron--processed_transcript:intron--protein_coding:gene (-)--protein_coding:upstream	52
protein_coding:CDS (+)--protein_coding:5'UTR (+)--lincRNA:gene--piRNA:gene--protein_coding:intron--processed_transcript:intron--protein_coding:gene (-)--protein_coding:upstream--protein_coding:downstream	3
protein_coding:CDS (+)--protein_coding:5'UTR (+)--lincRNA:gene--piRNA:gene--protein_coding:intron--processed_transcript:intron--protein_coding:gene (-)--protein_coding:upstream--protein_coding:downstream--processed_transcript:upstream	17
protein_coding:CDS (+)--protein_coding:5'UTR (+)--lincRNA:gene--piRNA:gene--protein_coding:intron--processed_transcript:intron--protein_coding:gene (-)--protein_coding:downstream	2
protein_coding:CDS (+)--protein_coding:5'UTR (+)--lincRNA:gene--piRNA:gene--protein_coding:intron--protein_coding:gene (-)	7
protein_coding:CDS (+)--protein_coding:5'UTR (+)--lincRNA:gene--piRNA:gene--protein_coding:intron--protein_coding:gene (-)--protein_coding:upstream	29
protein_coding:CDS (+)--protein_coding:5'UTR (+)--lincRNA:gene--piRNA:gene--protein_coding:intron--protein_coding:gene (-)--protein_coding:upstream--protein_coding:downstream	8
protein_coding:CDS (+)--protein_coding:5'UTR (+)--lincRNA:gene--piRNA:gene--protein_coding:intron--protein_coding:gene (-)--protein_coding:downstream	2
protein_coding:CDS (+)--protein_coding:5'UTR (+)--lincRNA:gene--piRNA:gene--protein_coding:intron--protein_coding:upstream--protein_coding:downstream	1
protein_coding:CDS (+)--protein_coding:5'UTR (+)--lincRNA:gene--processed_pseudogene:gene--protein_coding:intron--protein_coding:gene (-)--protein_coding:upstream--protein_coding:downstream	1
protein_coding:CDS (+)--protein_coding:5'UTR (+)--lincRNA:gene--protein_coding:intron	1
protein_coding:CDS (+)--protein_coding:5'UTR (+)--lincRNA:gene--protein_coding:intron--processed_transcript:intron--protein_coding:gene (-)--protein_coding:upstream	1
protein_coding:CDS (+)--protein_coding:5'UTR (+)--lincRNA:gene--protein_coding:intron--protein_coding:gene (-)--protein_coding:upstream	2
protein_coding:CDS (+)--protein_coding:5'UTR (+)--piRNA:gene	15
protein_coding:CDS (+)--protein_coding:5'UTR (+)--piRNA:gene--rRNA:gene--protein_coding:intron--protein_coding:gene (-)--protein_coding:upstream	1
protein_coding:CDS (+)--protein_coding:5'UTR (+)--piRNA:gene--misc_RNA:gene--protein_coding:intron--protein_coding:gene (-)--protein_coding:upstream	1
protein_coding:CDS (+)--protein_coding:5'UTR (+)--piRNA:gene--transcribed_processed_pseudogene:gene--processed_pseudogene:gene--protein_coding:intron--protein_coding:gene (-)--protein_coding:upstream	1
protein_coding:CDS (+)--protein_coding:5'UTR (+)--piRNA:gene--transcribed_processed_pseudogene:gene--protein_coding:intron--protein_coding:gene (-)--protein_coding:upstream	1
protein_coding:CDS (+)--protein_coding:5'UTR (+)--piRNA:gene--transcribed_processed_pseudogene:gene--protein_coding:intron--protein_coding:upstream	5
protein_coding:CDS (+)--protein_coding:5'UTR (+)--piRNA:gene--processed_pseudogene:gene--unprocessed_pseudogene:gene--protein_coding:intron	1
protein_coding:CDS (+)--protein_coding:5'UTR (+)--piRNA:gene--processed_pseudogene:gene--unprocessed_pseudogene:gene--protein_coding:intron--processed_transcript:intron--protein_coding:gene (-)--protein_coding:upstream	3
protein_coding:CDS (+)--protein_coding:5'UTR (+)--piRNA:gene--processed_pseudogene:gene--unprocessed_pseudogene:gene--protein_coding:intron--processed_transcript:intron--protein_coding:gene (-)--protein_coding:upstream--protein_coding:downstream	1
protein_coding:CDS (+)--protein_coding:5'UTR (+)--piRNA:gene--processed_pseudogene:gene--unprocessed_pseudogene:gene--protein_coding:intron--protein_coding:gene (-)	1
protein_coding:CDS (+)--protein_coding:5'UTR (+)--piRNA:gene--processed_pseudogene:gene--unprocessed_pseudogene:gene--protein_coding:intron--protein_coding:gene (-)--protein_coding:upstream	1
protein_coding:CDS (+)--protein_coding:5'UTR (+)--piRNA:gene--processed_pseudogene:gene--protein_coding:intron	1
protein_coding:CDS (+)--protein_coding:5'UTR (+)--piRNA:gene--processed_pseudogene:gene--protein_coding:intron--processed_transcript:intron--protein_coding:gene (-)	2
protein_coding:CDS (+)--protein_coding:5'UTR (+)--piRNA:gene--processed_pseudogene:gene--protein_coding:intron--processed_transcript:intron--protein_coding:gene (-)--protein_coding:upstream	2
protein_coding:CDS (+)--protein_coding:5'UTR (+)--piRNA:gene--processed_pseudogene:gene--protein_coding:intron--processed_transcript:intron--protein_coding:gene (-)--protein_coding:upstream--protein_coding:downstream	1
protein_coding:CDS (+)--protein_coding:5'UTR (+)--piRNA:gene--processed_pseudogene:gene--protein_coding:intron--protein_coding:gene (-)	3
protein_coding:CDS (+)--protein_coding:5'UTR (+)--piRNA:gene--processed_pseudogene:gene--protein_coding:intron--protein_coding:gene (-)--protein_coding:upstream	93
protein_coding:CDS (+)--protein_coding:5'UTR (+)--piRNA:gene--processed_pseudogene:gene--protein_coding:intron--protein_coding:gene (-)--protein_coding:upstream--protein_coding:downstream	3
protein_coding:CDS (+)--protein_coding:5'UTR (+)--piRNA:gene--processed_pseudogene:gene--protein_coding:intron--protein_coding:gene (-)--protein_coding:upstream--protein_coding:downstream--processed_transcript:upstream	1
protein_coding:CDS (+)--protein_coding:5'UTR (+)--piRNA:gene--processed_pseudogene:gene--protein_coding:intron--protein_coding:gene (-)--protein_coding:downstream	1
protein_coding:CDS (+)--protein_coding:5'UTR (+)--piRNA:gene--processed_pseudogene:gene--protein_coding:intron--protein_coding:upstream--protein_coding:downstream	1
protein_coding:CDS (+)--protein_coding:5'UTR (+)--piRNA:gene--processed_pseudogene:gene--protein_coding:intron--protein_coding:downstream	2
protein_coding:CDS (+)--protein_coding:5'UTR (+)--piRNA:gene--unprocessed_pseudogene:gene	7
protein_coding:CDS (+)--protein_coding:5'UTR (+)--piRNA:gene--unprocessed_pseudogene:gene--protein_coding:intron	3
protein_coding:CDS (+)--protein_coding:5'UTR (+)--piRNA:gene--unprocessed_pseudogene:gene--protein_coding:intron--protein_coding:gene (-)	2
protein_coding:CDS (+)--protein_coding:5'UTR (+)--piRNA:gene--unprocessed_pseudogene:gene--protein_coding:intron--protein_coding:gene (-)--protein_coding:upstream	3
protein_coding:CDS (+)--protein_coding:5'UTR (+)--piRNA:gene--unprocessed_pseudogene:gene--protein_coding:intron--protein_coding:gene (-)--protein_coding:upstream--protein_coding:downstream	1
protein_coding:CDS (+)--protein_coding:5'UTR (+)--piRNA:gene--protein_coding:intron	39
protein_coding:CDS (+)--protein_coding:5'UTR (+)--piRNA:gene--protein_coding:intron--processed_transcript:intron	2
protein_coding:CDS (+)--protein_coding:5'UTR (+)--piRNA:gene--protein_coding:intron--processed_transcript:intron--protein_coding:gene (-)	40
protein_coding:CDS (+)--protein_coding:5'UTR (+)--piRNA:gene--protein_coding:intron--processed_transcript:intron--protein_coding:gene (-)--protein_coding:upstream	6
protein_coding:CDS (+)--protein_coding:5'UTR (+)--piRNA:gene--protein_coding:intron--processed_transcript:intron--protein_coding:gene (-)--protein_coding:upstream--protein_coding:downstream	4
protein_coding:CDS (+)--protein_coding:5'UTR (+)--piRNA:gene--protein_coding:intron--processed_transcript:intron--protein_coding:gene (-)--protein_coding:downstream	1
protein_coding:CDS (+)--protein_coding:5'UTR (+)--piRNA:gene--protein_coding:intron--processed_transcript:intron--protein_coding:upstream	2
protein_coding:CDS (+)--protein_coding:5'UTR (+)--piRNA:gene--protein_coding:intron--processed_transcript:intron--protein_coding:upstream--protein_coding:downstream	3
protein_coding:CDS (+)--protein_coding:5'UTR (+)--piRNA:gene--protein_coding:intron--processed_transcript:intron--protein_coding:downstream	1
protein_coding:CDS (+)--protein_coding:5'UTR (+)--piRNA:gene--protein_coding:intron--protein_coding:gene (-)	14
protein_coding:CDS (+)--protein_coding:5'UTR (+)--piRNA:gene--protein_coding:intron--protein_coding:gene (-)--protein_coding:upstream	28
protein_coding:CDS (+)--protein_coding:5'UTR (+)--piRNA:gene--protein_coding:intron--protein_coding:gene (-)--protein_coding:upstream--protein_coding:downstream	32
protein_coding:CDS (+)--protein_coding:5'UTR (+)--piRNA:gene--protein_coding:intron--protein_coding:gene (-)--protein_coding:upstream--processed_transcript:upstream	1
protein_coding:CDS (+)--protein_coding:5'UTR (+)--piRNA:gene--protein_coding:intron--protein_coding:gene (-)--protein_coding:upstream--processed_transcript:downstream	1
protein_coding:CDS (+)--protein_coding:5'UTR (+)--piRNA:gene--protein_coding:intron--protein_coding:gene (-)--protein_coding:downstream	2
protein_coding:CDS (+)--protein_coding:5'UTR (+)--piRNA:gene--protein_coding:intron--protein_coding:upstream	14
protein_coding:CDS (+)--protein_coding:5'UTR (+)--piRNA:gene--protein_coding:intron--protein_coding:upstream--protein_coding:downstream	3
protein_coding:CDS (+)--protein_coding:5'UTR (+)--piRNA:gene--protein_coding:gene (-)	2
protein_coding:CDS (+)--protein_coding:5'UTR (+)--piRNA:gene--protein_coding:gene (-)--protein_coding:upstream	1
protein_coding:CDS (+)--protein_coding:5'UTR (+)--piRNA:gene--protein_coding:upstream	1
protein_coding:CDS (+)--protein_coding:5'UTR (+)--transcribed_processed_pseudogene:gene	1
protein_coding:CDS (+)--protein_coding:5'UTR (+)--processed_pseudogene:gene--protein_coding:intron--processed_transcript:intron--protein_coding:gene (-)--protein_coding:upstream--protein_coding:downstream	1
protein_coding:CDS (+)--protein_coding:5'UTR (+)--processed_pseudogene:gene--protein_coding:intron--protein_coding:gene (-)--protein_coding:upstream	2
protein_coding:CDS (+)--protein_coding:5'UTR (+)--protein_coding:intron	14
protein_coding:CDS (+)--protein_coding:5'UTR (+)--protein_coding:intron--processed_transcript:intron--protein_coding:downstream	1
protein_coding:CDS (+)--protein_coding:5'UTR (+)--protein_coding:intron--protein_coding:gene (-)	24
protein_coding:CDS (+)--protein_coding:5'UTR (+)--protein_coding:intron--protein_coding:gene (-)--protein_coding:upstream	1
protein_coding:CDS (+)--protein_coding:5'UTR (+)--protein_coding:intron--protein_coding:gene (-)--protein_coding:downstream	1
protein_coding:CDS (+)--protein_coding:5'UTR (+)--protein_coding:intron--protein_coding:upstream	9
protein_coding:CDS (+)--protein_coding:5'UTR (+)--protein_coding:intron--protein_coding:downstream	1
protein_coding:CDS (+)--protein_coding:5'UTR (+)--protein_coding:gene (-)	2
protein_coding:CDS (+)--protein_coding:3'UTR (+)	3
protein_coding:CDS (+)--protein_coding:3'UTR (+)--miRNA:gene--lincRNA:gene--piRNA:gene--processed_pseudogene:gene--protein_coding:intron--processed_transcript:intron--protein_coding:downstream--processed_transcript:downstream	3
protein_coding:CDS (+)--protein_coding:3'UTR (+)--miRNA:gene--lincRNA:gene--piRNA:gene--processed_pseudogene:gene--protein_coding:intron--processed_transcript:intron--processed_transcript:downstream	5
protein_coding:CDS (+)--protein_coding:3'UTR (+)--miRNA:gene--lincRNA:gene--piRNA:gene--protein_coding:intron	46
protein_coding:CDS (+)--protein_coding:3'UTR (+)--miRNA:gene--lincRNA:gene--piRNA:gene--protein_coding:intron--processed_transcript:intron--protein_coding:gene (-)	2
protein_coding:CDS (+)--protein_coding:3'UTR (+)--miRNA:gene--lincRNA:gene--protein_coding:intron--protein_coding:upstream--protein_coding:downstream	1
protein_coding:CDS (+)--protein_coding:3'UTR (+)--miRNA:gene--piRNA:gene--processed_pseudogene:gene--protein_coding:intron--processed_transcript:intron	1
protein_coding:CDS (+)--protein_coding:3'UTR (+)--miRNA:gene--piRNA:gene--processed_pseudogene:gene--protein_coding:intron--processed_transcript:intron--protein_coding:upstream	4
protein_coding:CDS (+)--protein_coding:3'UTR (+)--miRNA:gene--piRNA:gene--protein_coding:intron	1
protein_coding:CDS (+)--protein_coding:3'UTR (+)--miRNA:gene--piRNA:gene--protein_coding:intron--processed_transcript:intron	2
protein_coding:CDS (+)--protein_coding:3'UTR (+)--miRNA:gene--piRNA:gene--protein_coding:intron--processed_transcript:intron--protein_coding:gene (-)--protein_coding:upstream--protein_coding:downstream	2
protein_coding:CDS (+)--protein_coding:3'UTR (+)--miRNA:gene--piRNA:gene--protein_coding:intron--protein_coding:downstream	1
protein_coding:CDS (+)--protein_coding:3'UTR (+)--snoRNA:gene--lincRNA:gene--piRNA:gene--protein_coding:intron--protein_coding:gene (-)--protein_coding:upstream	2
protein_coding:CDS (+)--protein_coding:3'UTR (+)--snoRNA:gene--piRNA:gene--protein_coding:intron	1
protein_coding:CDS (+)--protein_coding:3'UTR (+)--snoRNA:gene--piRNA:gene--protein_coding:intron--processed_transcript:intron--protein_coding:gene (-)--protein_coding:upstream--protein_coding:downstream	1
protein_coding:CDS (+)--protein_coding:3'UTR (+)--lincRNA:gene--piRNA:gene--misc_RNA:gene--protein_coding:intron	3
protein_coding:CDS (+)--protein_coding:3'UTR (+)--lincRNA:gene--piRNA:gene--processed_pseudogene:gene--unprocessed_pseudogene:gene--protein_coding:intron--processed_transcript:intron--protein_coding:gene (-)--protein_coding:upstream--protein_coding:downstream	5
protein_coding:CDS (+)--protein_coding:3'UTR (+)--lincRNA:gene--piRNA:gene--processed_pseudogene:gene--protein_coding:intron--processed_transcript:intron--protein_coding:gene (-)--protein_coding:upstream	4
protein_coding:CDS (+)--protein_coding:3'UTR (+)--lincRNA:gene--piRNA:gene--processed_pseudogene:gene--protein_coding:intron--protein_coding:gene (-)	1
protein_coding:CDS (+)--protein_coding:3'UTR (+)--lincRNA:gene--piRNA:gene--processed_pseudogene:gene--protein_coding:intron--protein_coding:gene (-)--protein_coding:upstream	1
protein_coding:CDS (+)--protein_coding:3'UTR (+)--lincRNA:gene--piRNA:gene--processed_pseudogene:gene--protein_coding:intron--protein_coding:downstream	1
protein_coding:CDS (+)--protein_coding:3'UTR (+)--lincRNA:gene--piRNA:gene--protein_coding:intron	1
protein_coding:CDS (+)--protein_coding:3'UTR (+)--lincRNA:gene--piRNA:gene--protein_coding:intron--processed_transcript:intron--protein_coding:gene (-)--protein_coding:upstream	1
protein_coding:CDS (+)--protein_coding:3'UTR (+)--lincRNA:gene--piRNA:gene--protein_coding:intron--processed_transcript:intron--protein_coding:gene (-)--protein_coding:upstream--protein_coding:downstream	2
protein_coding:CDS (+)--protein_coding:3'UTR (+)--lincRNA:gene--piRNA:gene--protein_coding:intron--processed_transcript:intron--protein_coding:gene (-)--protein_coding:upstream--processed_transcript:upstream	1
protein_coding:CDS (+)--protein_coding:3'UTR (+)--lincRNA:gene--piRNA:gene--protein_coding:intron--processed_transcript:intron--protein_coding:gene (-)--protein_coding:downstream	1
protein_coding:CDS (+)--protein_coding:3'UTR (+)--lincRNA:gene--piRNA:gene--protein_coding:intron--processed_transcript:intron--protein_coding:upstream	1
protein_coding:CDS (+)--protein_coding:3'UTR (+)--lincRNA:gene--piRNA:gene--protein_coding:intron--processed_transcript:intron--protein_coding:upstream--protein_coding:downstream	1
protein_coding:CDS (+)--protein_coding:3'UTR (+)--lincRNA:gene--piRNA:gene--protein_coding:intron--protein_coding:gene (-)	2
protein_coding:CDS (+)--protein_coding:3'UTR (+)--lincRNA:gene--piRNA:gene--protein_coding:intron--protein_coding:gene (-)--protein_coding:upstream--protein_coding:downstream	2
protein_coding:CDS (+)--protein_coding:3'UTR (+)--lincRNA:gene--piRNA:gene--protein_coding:intron--protein_coding:upstream	3
protein_coding:CDS (+)--protein_coding:3'UTR (+)--lincRNA:gene--protein_coding:intron	4
protein_coding:CDS (+)--protein_coding:3'UTR (+)--piRNA:gene	1
protein_coding:CDS (+)--protein_coding:3'UTR (+)--piRNA:gene--rRNA:gene--protein_coding:intron--protein_coding:downstream	13
protein_coding:CDS (+)--protein_coding:3'UTR (+)--piRNA:gene--transcribed_processed_pseudogene:gene--processed_pseudogene:gene	1
protein_coding:CDS (+)--protein_coding:3'UTR (+)--piRNA:gene--transcribed_processed_pseudogene:gene--processed_pseudogene:gene--protein_coding:intron--processed_transcript:intron--protein_coding:gene (-)--protein_coding:upstream	1
protein_coding:CDS (+)--protein_coding:3'UTR (+)--piRNA:gene--processed_pseudogene:gene	4
protein_coding:CDS (+)--protein_coding:3'UTR (+)--piRNA:gene--processed_pseudogene:gene--unprocessed_pseudogene:gene--protein_coding:intron--processed_transcript:intron--protein_coding:gene (-)--protein_coding:upstream	1
protein_coding:CDS (+)--protein_coding:3'UTR (+)--piRNA:gene--processed_pseudogene:gene--unprocessed_pseudogene:gene--protein_coding:intron--processed_transcript:intron--protein_coding:upstream	1
protein_coding:CDS (+)--protein_coding:3'UTR (+)--piRNA:gene--processed_pseudogene:gene--protein_coding:intron	1
protein_coding:CDS (+)--protein_coding:3'UTR (+)--piRNA:gene--processed_pseudogene:gene--protein_coding:intron--processed_transcript:intron--protein_coding:downstream	1
protein_coding:CDS (+)--protein_coding:3'UTR (+)--piRNA:gene--processed_pseudogene:gene--protein_coding:intron--protein_coding:gene (-)	1
protein_coding:CDS (+)--protein_coding:3'UTR (+)--piRNA:gene--processed_pseudogene:gene--protein_coding:intron--protein_coding:gene (-)--protein_coding:upstream	1
protein_coding:CDS (+)--protein_coding:3'UTR (+)--piRNA:gene--processed_pseudogene:gene--protein_coding:intron--protein_coding:upstream--protein_coding:downstream	1
protein_coding:CDS (+)--protein_coding:3'UTR (+)--piRNA:gene--processed_pseudogene:gene--protein_coding:intron--protein_coding:downstream	2
protein_coding:CDS (+)--protein_coding:3'UTR (+)--piRNA:gene--unprocessed_pseudogene:gene--protein_coding:intron	1
protein_coding:CDS (+)--protein_coding:3'UTR (+)--piRNA:gene--unprocessed_pseudogene:gene--protein_coding:intron--processed_transcript:intron--protein_coding:gene (-)--protein_coding:upstream--protein_coding:downstream	1
protein_coding:CDS (+)--protein_coding:3'UTR (+)--piRNA:gene--unprocessed_pseudogene:gene--protein_coding:intron--protein_coding:gene (-)--protein_coding:upstream--protein_coding:downstream	1
protein_coding:CDS (+)--protein_coding:3'UTR (+)--piRNA:gene--protein_coding:intron	3
protein_coding:CDS (+)--protein_coding:3'UTR (+)--piRNA:gene--protein_coding:intron--processed_transcript:intron--protein_coding:gene (-)--protein_coding:upstream	2
protein_coding:CDS (+)--protein_coding:3'UTR (+)--piRNA:gene--protein_coding:intron--processed_transcript:intron--protein_coding:gene (-)--protein_coding:upstream--protein_coding:downstream	1
protein_coding:CDS (+)--protein_coding:3'UTR (+)--piRNA:gene--protein_coding:intron--processed_transcript:intron--protein_coding:upstream	31
protein_coding:CDS (+)--protein_coding:3'UTR (+)--piRNA:gene--protein_coding:intron--processed_transcript:intron--protein_coding:upstream--protein_coding:downstream	1
protein_coding:CDS (+)--protein_coding:3'UTR (+)--piRNA:gene--protein_coding:intron--processed_transcript:intron--protein_coding:downstream	3
protein_coding:CDS (+)--protein_coding:3'UTR (+)--piRNA:gene--protein_coding:intron--protein_coding:gene (-)--protein_coding:upstream	1
protein_coding:CDS (+)--protein_coding:3'UTR (+)--piRNA:gene--protein_coding:intron--protein_coding:gene (-)--protein_coding:upstream--protein_coding:downstream	1
protein_coding:CDS (+)--protein_coding:3'UTR (+)--piRNA:gene--protein_coding:intron--protein_coding:upstream	18
protein_coding:CDS (+)--protein_coding:3'UTR (+)--piRNA:gene--protein_coding:intron--protein_coding:upstream--protein_coding:downstream	1
protein_coding:CDS (+)--protein_coding:3'UTR (+)--piRNA:gene--protein_coding:intron--protein_coding:downstream	2
protein_coding:CDS (+)--protein_coding:3'UTR (+)--piRNA:gene--protein_coding:upstream	6
protein_coding:CDS (+)--protein_coding:3'UTR (+)--processed_pseudogene:gene--protein_coding:intron	2
protein_coding:CDS (+)--protein_coding:3'UTR (+)--protein_coding:intron	5
protein_coding:CDS (+)--protein_coding:3'UTR (+)--protein_coding:intron--processed_transcript:intron--protein_coding:gene (-)--protein_coding:upstream	1
protein_coding:CDS (+)--protein_coding:3'UTR (+)--protein_coding:intron--processed_transcript:intron--protein_coding:gene (-)--protein_coding:downstream	2
protein_coding:CDS (+)--protein_coding:3'UTR (+)--protein_coding:intron--protein_coding:gene (-)	1
protein_coding:CDS (+)--protein_coding:3'UTR (+)--protein_coding:intron--protein_coding:upstream	1
protein_coding:CDS (+)--protein_coding:3'UTR (+)--protein_coding:intron--protein_coding:downstream	1
protein_coding:CDS (+)--miRNA:gene	280
protein_coding:CDS (+)--miRNA:gene--snoRNA:gene--piRNA:gene--protein_coding:intron--processed_transcript:intron--protein_coding:gene (-)--protein_coding:upstream	1
protein_coding:CDS (+)--miRNA:gene--snRNA:gene--lincRNA:gene--piRNA:gene--protein_coding:intron	1
protein_coding:CDS (+)--miRNA:gene--snRNA:gene--lincRNA:gene--protein_coding:intron--protein_coding:gene (-)--protein_coding:upstream	1
protein_coding:CDS (+)--miRNA:gene--lincRNA:gene	2
protein_coding:CDS (+)--miRNA:gene--lincRNA:gene--piRNA:gene--processed_pseudogene:gene--unprocessed_pseudogene:gene--protein_coding:intron--protein_coding:gene (-)	1
protein_coding:CDS (+)--miRNA:gene--lincRNA:gene--piRNA:gene--processed_pseudogene:gene--protein_coding:intron	2
protein_coding:CDS (+)--miRNA:gene--lincRNA:gene--piRNA:gene--processed_pseudogene:gene--protein_coding:intron--processed_transcript:intron--protein_coding:gene (-)--protein_coding:downstream	2
protein_coding:CDS (+)--miRNA:gene--lincRNA:gene--piRNA:gene--processed_pseudogene:gene--protein_coding:intron--protein_coding:gene (-)--protein_coding:upstream--protein_coding:downstream	1
protein_coding:CDS (+)--miRNA:gene--lincRNA:gene--piRNA:gene--processed_pseudogene:gene--protein_coding:intron--protein_coding:downstream	1
protein_coding:CDS (+)--miRNA:gene--lincRNA:gene--piRNA:gene--protein_coding:intron	92
protein_coding:CDS (+)--miRNA:gene--lincRNA:gene--piRNA:gene--protein_coding:intron--processed_transcript:intron	3
protein_coding:CDS (+)--miRNA:gene--lincRNA:gene--piRNA:gene--protein_coding:intron--processed_transcript:intron--protein_coding:gene (-)--protein_coding:upstream--protein_coding:downstream	1
protein_coding:CDS (+)--miRNA:gene--lincRNA:gene--piRNA:gene--protein_coding:intron--processed_transcript:intron--protein_coding:gene (-)--protein_coding:downstream	5
protein_coding:CDS (+)--miRNA:gene--lincRNA:gene--piRNA:gene--protein_coding:intron--processed_transcript:intron--protein_coding:upstream	2
protein_coding:CDS (+)--miRNA:gene--lincRNA:gene--piRNA:gene--protein_coding:intron--processed_transcript:intron--protein_coding:upstream--protein_coding:downstream	2
protein_coding:CDS (+)--miRNA:gene--lincRNA:gene--piRNA:gene--protein_coding:intron--protein_coding:gene (-)	137
protein_coding:CDS (+)--miRNA:gene--lincRNA:gene--piRNA:gene--protein_coding:intron--protein_coding:gene (-)--protein_coding:upstream	1
protein_coding:CDS (+)--miRNA:gene--lincRNA:gene--piRNA:gene--protein_coding:intron--protein_coding:gene (-)--protein_coding:upstream--protein_coding:downstream	3
protein_coding:CDS (+)--miRNA:gene--lincRNA:gene--piRNA:gene--protein_coding:intron--protein_coding:upstream	1
protein_coding:CDS (+)--miRNA:gene--lincRNA:gene--piRNA:gene--protein_coding:intron--protein_coding:upstream--protein_coding:downstream	1
protein_coding:CDS (+)--miRNA:gene--lincRNA:gene--piRNA:gene--protein_coding:intron--protein_coding:downstream	2
protein_coding:CDS (+)--miRNA:gene--lincRNA:gene--protein_coding:intron	6
protein_coding:CDS (+)--miRNA:gene--lincRNA:gene--protein_coding:intron--processed_transcript:intron	1
protein_coding:CDS (+)--miRNA:gene--lincRNA:gene--protein_coding:intron--protein_coding:gene (-)	1
protein_coding:CDS (+)--miRNA:gene--lincRNA:gene--protein_coding:intron--protein_coding:gene (-)--protein_coding:upstream	1
protein_coding:CDS (+)--miRNA:gene--lincRNA:gene--protein_coding:intron--protein_coding:gene (-)--protein_coding:upstream--protein_coding:downstream	1
protein_coding:CDS (+)--miRNA:gene--lincRNA:gene--protein_coding:intron--protein_coding:upstream	1
protein_coding:CDS (+)--miRNA:gene--lincRNA:gene--protein_coding:intron--protein_coding:downstream	1
protein_coding:CDS (+)--miRNA:gene--piRNA:gene	45
protein_coding:CDS (+)--miRNA:gene--piRNA:gene--rRNA:gene--processed_pseudogene:gene--protein_coding:intron--processed_transcript:intron	1
protein_coding:CDS (+)--miRNA:gene--piRNA:gene--misc_RNA:gene--transcribed_processed_pseudogene:gene--protein_coding:intron--processed_transcript:intron--protein_coding:upstream	1
protein_coding:CDS (+)--miRNA:gene--piRNA:gene--processed_pseudogene:gene	6
protein_coding:CDS (+)--miRNA:gene--piRNA:gene--processed_pseudogene:gene--polymorphic_pseudogene:gene--unprocessed_pseudogene:gene--protein_coding:intron--processed_transcript:intron--protein_coding:gene (-)--protein_coding:downstream	1
protein_coding:CDS (+)--miRNA:gene--piRNA:gene--processed_pseudogene:gene--protein_coding:intron	8
protein_coding:CDS (+)--miRNA:gene--piRNA:gene--processed_pseudogene:gene--protein_coding:intron--processed_transcript:intron	1
protein_coding:CDS (+)--miRNA:gene--piRNA:gene--processed_pseudogene:gene--protein_coding:intron--processed_transcript:intron--protein_coding:gene (-)	2
protein_coding:CDS (+)--miRNA:gene--piRNA:gene--processed_pseudogene:gene--protein_coding:intron--processed_transcript:intron--protein_coding:upstream	3
protein_coding:CDS (+)--miRNA:gene--piRNA:gene--processed_pseudogene:gene--protein_coding:intron--protein_coding:gene (-)	1
protein_coding:CDS (+)--miRNA:gene--piRNA:gene--processed_pseudogene:gene--protein_coding:intron--protein_coding:gene (-)--protein_coding:upstream	2
protein_coding:CDS (+)--miRNA:gene--piRNA:gene--processed_pseudogene:gene--protein_coding:intron--protein_coding:gene (-)--protein_coding:downstream	1
protein_coding:CDS (+)--miRNA:gene--piRNA:gene--processed_pseudogene:gene--protein_coding:intron--protein_coding:upstream--protein_coding:downstream	1
protein_coding:CDS (+)--miRNA:gene--piRNA:gene--processed_pseudogene:gene--protein_coding:intron--protein_coding:downstream	2
protein_coding:CDS (+)--miRNA:gene--piRNA:gene--unprocessed_pseudogene:gene--protein_coding:intron	2
protein_coding:CDS (+)--miRNA:gene--piRNA:gene--unprocessed_pseudogene:gene--protein_coding:intron--protein_coding:upstream	2
protein_coding:CDS (+)--miRNA:gene--piRNA:gene--protein_coding:intron	168
protein_coding:CDS (+)--miRNA:gene--piRNA:gene--protein_coding:intron--processed_transcript:intron	94
protein_coding:CDS (+)--miRNA:gene--piRNA:gene--protein_coding:intron--processed_transcript:intron--protein_coding:gene (-)	4
protein_coding:CDS (+)--miRNA:gene--piRNA:gene--protein_coding:intron--processed_transcript:intron--protein_coding:gene (-)--protein_coding:upstream	19
protein_coding:CDS (+)--miRNA:gene--piRNA:gene--protein_coding:intron--processed_transcript:intron--protein_coding:gene (-)--protein_coding:upstream--protein_coding:downstream	1
protein_coding:CDS (+)--miRNA:gene--piRNA:gene--protein_coding:intron--processed_transcript:intron--protein_coding:gene (-)--protein_coding:upstream--protein_coding:downstream--processed_transcript:downstream	2
protein_coding:CDS (+)--miRNA:gene--piRNA:gene--protein_coding:intron--processed_transcript:intron--protein_coding:gene (-)--protein_coding:downstream	1
protein_coding:CDS (+)--miRNA:gene--piRNA:gene--protein_coding:intron--processed_transcript:intron--protein_coding:upstream	2
protein_coding:CDS (+)--miRNA:gene--piRNA:gene--protein_coding:intron--processed_transcript:intron--protein_coding:upstream--protein_coding:downstream	3
protein_coding:CDS (+)--miRNA:gene--piRNA:gene--protein_coding:intron--processed_transcript:intron--protein_coding:downstream	3
protein_coding:CDS (+)--miRNA:gene--piRNA:gene--protein_coding:intron--protein_coding:gene (-)	45
protein_coding:CDS (+)--miRNA:gene--piRNA:gene--protein_coding:intron--protein_coding:gene (-)--protein_coding:upstream	23
protein_coding:CDS (+)--miRNA:gene--piRNA:gene--protein_coding:intron--protein_coding:gene (-)--protein_coding:downstream	3
protein_coding:CDS (+)--miRNA:gene--piRNA:gene--protein_coding:intron--protein_coding:upstream	20
protein_coding:CDS (+)--miRNA:gene--piRNA:gene--protein_coding:intron--protein_coding:upstream--protein_coding:downstream--processed_transcript:downstream	1
protein_coding:CDS (+)--miRNA:gene--piRNA:gene--protein_coding:intron--protein_coding:downstream	18
protein_coding:CDS (+)--miRNA:gene--piRNA:gene--protein_coding:intron--protein_coding:downstream--processed_transcript:downstream	2
protein_coding:CDS (+)--miRNA:gene--misc_RNA:gene--protein_coding:intron--protein_coding:gene (-)	1
protein_coding:CDS (+)--miRNA:gene--processed_pseudogene:gene	1
protein_coding:CDS (+)--miRNA:gene--processed_pseudogene:gene--protein_coding:intron	5
protein_coding:CDS (+)--miRNA:gene--processed_pseudogene:gene--protein_coding:intron--protein_coding:upstream	1
protein_coding:CDS (+)--miRNA:gene--processed_pseudogene:gene--protein_coding:intron--protein_coding:downstream	1
protein_coding:CDS (+)--miRNA:gene--unprocessed_pseudogene:gene--protein_coding:intron	2
protein_coding:CDS (+)--miRNA:gene--protein_coding:intron	503
protein_coding:CDS (+)--miRNA:gene--protein_coding:intron--processed_transcript:intron	9
protein_coding:CDS (+)--miRNA:gene--protein_coding:intron--processed_transcript:intron--protein_coding:upstream	2
protein_coding:CDS (+)--miRNA:gene--protein_coding:intron--processed_transcript:intron--protein_coding:downstream	2
protein_coding:CDS (+)--miRNA:gene--protein_coding:intron--protein_coding:gene (-)	13
protein_coding:CDS (+)--miRNA:gene--protein_coding:intron--protein_coding:gene (-)--protein_coding:upstream	1
protein_coding:CDS (+)--miRNA:gene--protein_coding:intron--protein_coding:gene (-)--protein_coding:downstream	1
protein_coding:CDS (+)--miRNA:gene--protein_coding:intron--protein_coding:upstream	2
protein_coding:CDS (+)--miRNA:gene--protein_coding:intron--protein_coding:upstream--protein_coding:downstream	8
protein_coding:CDS (+)--miRNA:gene--protein_coding:intron--protein_coding:downstream	89
protein_coding:CDS (+)--miRNA:gene--protein_coding:gene (-)	4
protein_coding:CDS (+)--miRNA:gene--protein_coding:upstream	1
protein_coding:CDS (+)--snoRNA:gene	2315
protein_coding:CDS (+)--snoRNA:gene--lincRNA:gene--piRNA:gene--processed_pseudogene:gene--protein_coding:intron--protein_coding:gene (-)	2
protein_coding:CDS (+)--snoRNA:gene--lincRNA:gene--piRNA:gene--protein_coding:intron	4
protein_coding:CDS (+)--snoRNA:gene--lincRNA:gene--piRNA:gene--protein_coding:intron--processed_transcript:intron	2
protein_coding:CDS (+)--snoRNA:gene--lincRNA:gene--piRNA:gene--protein_coding:intron--protein_coding:upstream	10
protein_coding:CDS (+)--snoRNA:gene--piRNA:gene--misc_RNA:gene--unprocessed_pseudogene:gene--protein_coding:intron--processed_transcript:intron--protein_coding:gene (-)--protein_coding:upstream--protein_coding:downstream	2
protein_coding:CDS (+)--snoRNA:gene--piRNA:gene--transcribed_processed_pseudogene:gene--protein_coding:intron--protein_coding:upstream--protein_coding:downstream	5
protein_coding:CDS (+)--snoRNA:gene--piRNA:gene--processed_pseudogene:gene--protein_coding:intron--processed_transcript:intron	1
protein_coding:CDS (+)--snoRNA:gene--piRNA:gene--processed_pseudogene:gene--protein_coding:intron--processed_transcript:intron--protein_coding:upstream--protein_coding:downstream	1
protein_coding:CDS (+)--snoRNA:gene--piRNA:gene--processed_pseudogene:gene--protein_coding:intron--protein_coding:gene (-)	1
protein_coding:CDS (+)--snoRNA:gene--piRNA:gene--processed_pseudogene:gene--protein_coding:intron--protein_coding:gene (-)--protein_coding:upstream	1
protein_coding:CDS (+)--snoRNA:gene--piRNA:gene--processed_pseudogene:gene--protein_coding:intron--protein_coding:gene (-)--protein_coding:downstream	1
protein_coding:CDS (+)--snoRNA:gene--piRNA:gene--unprocessed_pseudogene:gene--protein_coding:intron	1
protein_coding:CDS (+)--snoRNA:gene--piRNA:gene--unprocessed_pseudogene:gene--protein_coding:intron--protein_coding:gene (-)	1
protein_coding:CDS (+)--snoRNA:gene--piRNA:gene--protein_coding:intron	26
protein_coding:CDS (+)--snoRNA:gene--piRNA:gene--protein_coding:intron--processed_transcript:intron	9
protein_coding:CDS (+)--snoRNA:gene--piRNA:gene--protein_coding:intron--processed_transcript:intron--protein_coding:gene (-)--protein_coding:upstream	1
protein_coding:CDS (+)--snoRNA:gene--piRNA:gene--protein_coding:intron--processed_transcript:intron--protein_coding:gene (-)--protein_coding:upstream--protein_coding:downstream	10
protein_coding:CDS (+)--snoRNA:gene--piRNA:gene--protein_coding:intron--protein_coding:gene (-)	3
protein_coding:CDS (+)--snoRNA:gene--piRNA:gene--protein_coding:intron--protein_coding:gene (-)--protein_coding:downstream	1
protein_coding:CDS (+)--snoRNA:gene--piRNA:gene--protein_coding:intron--protein_coding:upstream--protein_coding:downstream	1
protein_coding:CDS (+)--snoRNA:gene--piRNA:gene--protein_coding:intron--protein_coding:downstream	11
protein_coding:CDS (+)--snoRNA:gene--processed_pseudogene:gene--protein_coding:intron	5
protein_coding:CDS (+)--snoRNA:gene--protein_coding:intron	100
protein_coding:CDS (+)--snoRNA:gene--protein_coding:intron--processed_transcript:intron	2
protein_coding:CDS (+)--snoRNA:gene--protein_coding:intron--processed_transcript:intron--protein_coding:gene (-)	16
protein_coding:CDS (+)--snoRNA:gene--protein_coding:intron--protein_coding:gene (-)	1
protein_coding:CDS (+)--snoRNA:gene--protein_coding:intron--protein_coding:downstream	1
protein_coding:CDS (+)--snoRNA:gene--protein_coding:gene (-)	1
protein_coding:CDS (+)--snRNA:gene--lincRNA:gene--piRNA:gene--protein_coding:intron--processed_transcript:intron--protein_coding:gene (-)--protein_coding:upstream	1
protein_coding:CDS (+)--snRNA:gene--lincRNA:gene--piRNA:gene--protein_coding:intron--processed_transcript:intron--protein_coding:gene (-)--protein_coding:upstream--protein_coding:downstream	1
protein_coding:CDS (+)--snRNA:gene--lincRNA:gene--processed_pseudogene:gene--protein_coding:intron--protein_coding:gene (-)--protein_coding:downstream	1
protein_coding:CDS (+)--snRNA:gene--piRNA:gene	1
protein_coding:CDS (+)--snRNA:gene--piRNA:gene--processed_pseudogene:gene--protein_coding:intron--protein_coding:gene (-)	1
protein_coding:CDS (+)--snRNA:gene--piRNA:gene--protein_coding:intron	5
protein_coding:CDS (+)--snRNA:gene--piRNA:gene--protein_coding:intron--processed_transcript:intron--protein_coding:gene (-)	1
protein_coding:CDS (+)--snRNA:gene--piRNA:gene--protein_coding:intron--processed_transcript:intron--protein_coding:gene (-)--protein_coding:upstream--protein_coding:downstream	1
protein_coding:CDS (+)--snRNA:gene--piRNA:gene--protein_coding:intron--protein_coding:gene (-)	1
protein_coding:CDS (+)--snRNA:gene--protein_coding:intron	1
protein_coding:CDS (+)--snRNA:gene--protein_coding:intron--protein_coding:gene (-)	1
protein_coding:CDS (+)--snRNA:gene--protein_coding:intron--protein_coding:upstream	1
protein_coding:CDS (+)--snRNA:gene--protein_coding:gene (-)	1
protein_coding:CDS (+)--lincRNA:gene	26
protein_coding:CDS (+)--lincRNA:gene--piRNA:gene	627
protein_coding:CDS (+)--lincRNA:gene--piRNA:gene--misc_RNA:gene--transcribed_processed_pseudogene:gene--protein_coding:intron	4
protein_coding:CDS (+)--lincRNA:gene--piRNA:gene--misc_RNA:gene--processed_pseudogene:gene--unprocessed_pseudogene:gene--protein_coding:intron--processed_transcript:intron--protein_coding:gene (-)--protein_coding:upstream--protein_coding:downstream	1
protein_coding:CDS (+)--lincRNA:gene--piRNA:gene--misc_RNA:gene--protein_coding:intron	1
protein_coding:CDS (+)--lincRNA:gene--piRNA:gene--misc_RNA:gene--protein_coding:intron--processed_transcript:intron	1
protein_coding:CDS (+)--lincRNA:gene--piRNA:gene--misc_RNA:gene--protein_coding:intron--processed_transcript:intron--protein_coding:gene (-)--protein_coding:upstream	4
protein_coding:CDS (+)--lincRNA:gene--piRNA:gene--transcribed_processed_pseudogene:gene--processed_pseudogene:gene	2
protein_coding:CDS (+)--lincRNA:gene--piRNA:gene--transcribed_processed_pseudogene:gene--processed_pseudogene:gene--unprocessed_pseudogene:gene--protein_coding:intron--processed_transcript:intron--protein_coding:gene (-)--protein_coding:upstream	1
protein_coding:CDS (+)--lincRNA:gene--piRNA:gene--transcribed_processed_pseudogene:gene--processed_pseudogene:gene--protein_coding:intron	3
protein_coding:CDS (+)--lincRNA:gene--piRNA:gene--transcribed_processed_pseudogene:gene--processed_pseudogene:gene--protein_coding:intron--processed_transcript:intron--protein_coding:gene (-)	2
protein_coding:CDS (+)--lincRNA:gene--piRNA:gene--transcribed_processed_pseudogene:gene--protein_coding:intron--processed_transcript:intron--protein_coding:gene (-)	1
protein_coding:CDS (+)--lincRNA:gene--piRNA:gene--transcribed_processed_pseudogene:gene--protein_coding:intron--processed_transcript:intron--protein_coding:gene (-)--protein_coding:upstream--protein_coding:downstream	1
protein_coding:CDS (+)--lincRNA:gene--piRNA:gene--processed_pseudogene:gene	16
protein_coding:CDS (+)--lincRNA:gene--piRNA:gene--processed_pseudogene:gene--unprocessed_pseudogene:gene	1
protein_coding:CDS (+)--lincRNA:gene--piRNA:gene--processed_pseudogene:gene--unprocessed_pseudogene:gene--protein_coding:intron--processed_transcript:intron	1
protein_coding:CDS (+)--lincRNA:gene--piRNA:gene--processed_pseudogene:gene--unprocessed_pseudogene:gene--protein_coding:intron--processed_transcript:intron--protein_coding:gene (-)	1
protein_coding:CDS (+)--lincRNA:gene--piRNA:gene--processed_pseudogene:gene--unprocessed_pseudogene:gene--protein_coding:intron--processed_transcript:intron--protein_coding:gene (-)--protein_coding:upstream	2
protein_coding:CDS (+)--lincRNA:gene--piRNA:gene--processed_pseudogene:gene--unprocessed_pseudogene:gene--protein_coding:intron--processed_transcript:intron--protein_coding:gene (-)--protein_coding:downstream	8
protein_coding:CDS (+)--lincRNA:gene--piRNA:gene--processed_pseudogene:gene--unprocessed_pseudogene:gene--protein_coding:intron--processed_transcript:intron--protein_coding:gene (-)--protein_coding:downstream--processed_transcript:downstream	1
protein_coding:CDS (+)--lincRNA:gene--piRNA:gene--processed_pseudogene:gene--unprocessed_pseudogene:gene--protein_coding:intron--protein_coding:gene (-)	3
protein_coding:CDS (+)--lincRNA:gene--piRNA:gene--processed_pseudogene:gene--unprocessed_pseudogene:gene--protein_coding:intron--protein_coding:gene (-)--protein_coding:upstream	2
protein_coding:CDS (+)--lincRNA:gene--piRNA:gene--processed_pseudogene:gene--unprocessed_pseudogene:gene--protein_coding:intron--protein_coding:gene (-)--protein_coding:upstream--protein_coding:downstream	1
protein_coding:CDS (+)--lincRNA:gene--piRNA:gene--processed_pseudogene:gene--unprocessed_pseudogene:gene--protein_coding:intron--protein_coding:gene (-)--protein_coding:downstream	1
protein_coding:CDS (+)--lincRNA:gene--piRNA:gene--processed_pseudogene:gene--protein_coding:intron	5
protein_coding:CDS (+)--lincRNA:gene--piRNA:gene--processed_pseudogene:gene--protein_coding:intron--processed_transcript:intron	8
protein_coding:CDS (+)--lincRNA:gene--piRNA:gene--processed_pseudogene:gene--protein_coding:intron--processed_transcript:intron--protein_coding:gene (-)	3
protein_coding:CDS (+)--lincRNA:gene--piRNA:gene--processed_pseudogene:gene--protein_coding:intron--processed_transcript:intron--protein_coding:gene (-)--protein_coding:upstream	3
protein_coding:CDS (+)--lincRNA:gene--piRNA:gene--processed_pseudogene:gene--protein_coding:intron--processed_transcript:intron--protein_coding:gene (-)--protein_coding:upstream--protein_coding:downstream	6
protein_coding:CDS (+)--lincRNA:gene--piRNA:gene--processed_pseudogene:gene--protein_coding:intron--processed_transcript:intron--protein_coding:gene (-)--protein_coding:upstream--processed_transcript:downstream	1
protein_coding:CDS (+)--lincRNA:gene--piRNA:gene--processed_pseudogene:gene--protein_coding:intron--processed_transcript:intron--protein_coding:gene (-)--protein_coding:downstream	2
protein_coding:CDS (+)--lincRNA:gene--piRNA:gene--processed_pseudogene:gene--protein_coding:intron--processed_transcript:intron--protein_coding:upstream	14
protein_coding:CDS (+)--lincRNA:gene--piRNA:gene--processed_pseudogene:gene--protein_coding:intron--processed_transcript:intron--protein_coding:upstream--protein_coding:downstream	1
protein_coding:CDS (+)--lincRNA:gene--piRNA:gene--processed_pseudogene:gene--protein_coding:intron--processed_transcript:intron--protein_coding:upstream--protein_coding:downstream--processed_transcript:downstream	2
protein_coding:CDS (+)--lincRNA:gene--piRNA:gene--processed_pseudogene:gene--protein_coding:intron--processed_transcript:intron--protein_coding:downstream	22
protein_coding:CDS (+)--lincRNA:gene--piRNA:gene--processed_pseudogene:gene--protein_coding:intron--protein_coding:gene (-)	4
protein_coding:CDS (+)--lincRNA:gene--piRNA:gene--processed_pseudogene:gene--protein_coding:intron--protein_coding:gene (-)--protein_coding:upstream	6
protein_coding:CDS (+)--lincRNA:gene--piRNA:gene--processed_pseudogene:gene--protein_coding:intron--protein_coding:gene (-)--protein_coding:upstream--protein_coding:downstream	1
protein_coding:CDS (+)--lincRNA:gene--piRNA:gene--processed_pseudogene:gene--protein_coding:intron--protein_coding:gene (-)--protein_coding:downstream	1
protein_coding:CDS (+)--lincRNA:gene--piRNA:gene--processed_pseudogene:gene--protein_coding:intron--protein_coding:upstream	4
protein_coding:CDS (+)--lincRNA:gene--piRNA:gene--processed_pseudogene:gene--protein_coding:intron--protein_coding:upstream--protein_coding:downstream	42
protein_coding:CDS (+)--lincRNA:gene--piRNA:gene--processed_pseudogene:gene--protein_coding:intron--protein_coding:upstream--processed_transcript:upstream	6
protein_coding:CDS (+)--lincRNA:gene--piRNA:gene--processed_pseudogene:gene--protein_coding:intron--protein_coding:downstream	4
protein_coding:CDS (+)--lincRNA:gene--piRNA:gene--polymorphic_pseudogene:gene--protein_coding:intron--processed_transcript:intron--protein_coding:gene (-)--protein_coding:upstream--protein_coding:downstream	1
protein_coding:CDS (+)--lincRNA:gene--piRNA:gene--unprocessed_pseudogene:gene--protein_coding:intron	3
protein_coding:CDS (+)--lincRNA:gene--piRNA:gene--unprocessed_pseudogene:gene--protein_coding:intron--processed_transcript:intron	1
protein_coding:CDS (+)--lincRNA:gene--piRNA:gene--unprocessed_pseudogene:gene--protein_coding:intron--processed_transcript:intron--protein_coding:gene (-)	1
protein_coding:CDS (+)--lincRNA:gene--piRNA:gene--unprocessed_pseudogene:gene--protein_coding:intron--processed_transcript:intron--protein_coding:gene (-)--protein_coding:upstream	1
protein_coding:CDS (+)--lincRNA:gene--piRNA:gene--unprocessed_pseudogene:gene--protein_coding:intron--processed_transcript:intron--protein_coding:gene (-)--protein_coding:upstream--protein_coding:downstream	2
protein_coding:CDS (+)--lincRNA:gene--piRNA:gene--unprocessed_pseudogene:gene--protein_coding:intron--processed_transcript:intron--protein_coding:upstream	1
protein_coding:CDS (+)--lincRNA:gene--piRNA:gene--unprocessed_pseudogene:gene--protein_coding:intron--processed_transcript:intron--protein_coding:upstream--protein_coding:downstream	1
protein_coding:CDS (+)--lincRNA:gene--piRNA:gene--unprocessed_pseudogene:gene--protein_coding:intron--protein_coding:gene (-)	2
protein_coding:CDS (+)--lincRNA:gene--piRNA:gene--unprocessed_pseudogene:gene--protein_coding:intron--protein_coding:gene (-)--protein_coding:upstream	3
protein_coding:CDS (+)--lincRNA:gene--piRNA:gene--unprocessed_pseudogene:gene--protein_coding:intron--protein_coding:downstream	1
protein_coding:CDS (+)--lincRNA:gene--piRNA:gene--protein_coding:intron	138
protein_coding:CDS (+)--lincRNA:gene--piRNA:gene--protein_coding:intron--processed_transcript:intron	11
protein_coding:CDS (+)--lincRNA:gene--piRNA:gene--protein_coding:intron--processed_transcript:intron--protein_coding:gene (-)	3
protein_coding:CDS (+)--lincRNA:gene--piRNA:gene--protein_coding:intron--processed_transcript:intron--protein_coding:gene (-)--protein_coding:upstream	1
protein_coding:CDS (+)--lincRNA:gene--piRNA:gene--protein_coding:intron--processed_transcript:intron--protein_coding:gene (-)--protein_coding:upstream--protein_coding:downstream	5
protein_coding:CDS (+)--lincRNA:gene--piRNA:gene--protein_coding:intron--processed_transcript:intron--protein_coding:gene (-)--protein_coding:downstream	3
protein_coding:CDS (+)--lincRNA:gene--piRNA:gene--protein_coding:intron--processed_transcript:intron--protein_coding:upstream	77
protein_coding:CDS (+)--lincRNA:gene--piRNA:gene--protein_coding:intron--processed_transcript:intron--protein_coding:upstream--protein_coding:downstream	4
protein_coding:CDS (+)--lincRNA:gene--piRNA:gene--protein_coding:intron--processed_transcript:intron--protein_coding:upstream--protein_coding:downstream--processed_transcript:downstream	1
protein_coding:CDS (+)--lincRNA:gene--piRNA:gene--protein_coding:intron--processed_transcript:intron--protein_coding:upstream--processed_transcript:downstream	2
protein_coding:CDS (+)--lincRNA:gene--piRNA:gene--protein_coding:intron--processed_transcript:intron--protein_coding:downstream	10
protein_coding:CDS (+)--lincRNA:gene--piRNA:gene--protein_coding:intron--processed_transcript:intron--processed_transcript:upstream	2
protein_coding:CDS (+)--lincRNA:gene--piRNA:gene--protein_coding:intron--protein_coding:gene (-)	96
protein_coding:CDS (+)--lincRNA:gene--piRNA:gene--protein_coding:intron--protein_coding:gene (-)--protein_coding:upstream	39
protein_coding:CDS (+)--lincRNA:gene--piRNA:gene--protein_coding:intron--protein_coding:gene (-)--protein_coding:upstream--protein_coding:downstream	36
protein_coding:CDS (+)--lincRNA:gene--piRNA:gene--protein_coding:intron--protein_coding:gene (-)--protein_coding:downstream	12
protein_coding:CDS (+)--lincRNA:gene--piRNA:gene--protein_coding:intron--protein_coding:upstream	23
protein_coding:CDS (+)--lincRNA:gene--piRNA:gene--protein_coding:intron--protein_coding:upstream--protein_coding:downstream	5
protein_coding:CDS (+)--lincRNA:gene--piRNA:gene--protein_coding:intron--protein_coding:downstream	12
protein_coding:CDS (+)--lincRNA:gene--piRNA:gene--protein_coding:upstream	1
protein_coding:CDS (+)--lincRNA:gene--transcribed_processed_pseudogene:gene--processed_pseudogene:gene	1
protein_coding:CDS (+)--lincRNA:gene--processed_pseudogene:gene	1
protein_coding:CDS (+)--lincRNA:gene--processed_pseudogene:gene--protein_coding:intron--processed_transcript:intron--protein_coding:gene (-)	4
protein_coding:CDS (+)--lincRNA:gene--protein_coding:intron	47
protein_coding:CDS (+)--lincRNA:gene--protein_coding:intron--processed_transcript:intron	1
protein_coding:CDS (+)--lincRNA:gene--protein_coding:intron--protein_coding:gene (-)	2
protein_coding:CDS (+)--lincRNA:gene--protein_coding:intron--protein_coding:gene (-)--protein_coding:upstream	22
protein_coding:CDS (+)--lincRNA:gene--protein_coding:intron--protein_coding:gene (-)--protein_coding:upstream--processed_transcript:upstream	1
protein_coding:CDS (+)--lincRNA:gene--protein_coding:intron--protein_coding:gene (-)--protein_coding:downstream	1
protein_coding:CDS (+)--lincRNA:gene--protein_coding:intron--protein_coding:upstream	2
protein_coding:CDS (+)--lincRNA:gene--protein_coding:intron--protein_coding:upstream--protein_coding:downstream	1
protein_coding:CDS (+)--lincRNA:gene--protein_coding:intron--protein_coding:downstream	3
protein_coding:CDS (+)--lincRNA:gene--protein_coding:gene (-)	2
protein_coding:CDS (+)--lincRNA:gene--processed_transcript:upstream	1
protein_coding:CDS (+)--piRNA:gene	7378
protein_coding:CDS (+)--piRNA:gene--rRNA:gene	26
protein_coding:CDS (+)--piRNA:gene--rRNA:gene--protein_coding:intron	21
protein_coding:CDS (+)--piRNA:gene--rRNA:gene--protein_coding:intron--processed_transcript:intron	3
protein_coding:CDS (+)--piRNA:gene--rRNA:gene--protein_coding:intron--processed_transcript:intron--protein_coding:downstream	1
protein_coding:CDS (+)--piRNA:gene--rRNA:gene--protein_coding:intron--protein_coding:gene (-)	5
protein_coding:CDS (+)--piRNA:gene--rRNA:gene--protein_coding:intron--protein_coding:upstream	1
protein_coding:CDS (+)--piRNA:gene--rRNA:gene--protein_coding:gene (-)	1
protein_coding:CDS (+)--piRNA:gene--rRNA:gene--protein_coding:upstream	1
protein_coding:CDS (+)--piRNA:gene--misc_RNA:gene	1
protein_coding:CDS (+)--piRNA:gene--misc_RNA:gene--processed_pseudogene:gene--protein_coding:intron--processed_transcript:intron--protein_coding:gene (-)--protein_coding:upstream--protein_coding:downstream	1
protein_coding:CDS (+)--piRNA:gene--misc_RNA:gene--unprocessed_pseudogene:gene--protein_coding:intron	1
protein_coding:CDS (+)--piRNA:gene--misc_RNA:gene--protein_coding:intron	63
protein_coding:CDS (+)--piRNA:gene--misc_RNA:gene--protein_coding:intron--processed_transcript:intron--protein_coding:gene (-)--protein_coding:downstream	64
protein_coding:CDS (+)--piRNA:gene--misc_RNA:gene--protein_coding:intron--protein_coding:gene (-)	1
protein_coding:CDS (+)--piRNA:gene--misc_RNA:gene--protein_coding:intron--protein_coding:gene (-)--protein_coding:upstream	1
protein_coding:CDS (+)--piRNA:gene--misc_RNA:gene--protein_coding:intron--protein_coding:gene (-)--protein_coding:downstream	11
protein_coding:CDS (+)--piRNA:gene--misc_RNA:gene--protein_coding:intron--protein_coding:downstream	1
protein_coding:CDS (+)--piRNA:gene--transcribed_processed_pseudogene:gene	16
protein_coding:CDS (+)--piRNA:gene--transcribed_processed_pseudogene:gene--processed_pseudogene:gene	13
protein_coding:CDS (+)--piRNA:gene--transcribed_processed_pseudogene:gene--processed_pseudogene:gene--unprocessed_pseudogene:gene	2
protein_coding:CDS (+)--piRNA:gene--transcribed_processed_pseudogene:gene--processed_pseudogene:gene--protein_coding:intron	4
protein_coding:CDS (+)--piRNA:gene--transcribed_processed_pseudogene:gene--processed_pseudogene:gene--protein_coding:intron--processed_transcript:intron--protein_coding:gene (-)--protein_coding:upstream--protein_coding:downstream	3
protein_coding:CDS (+)--piRNA:gene--transcribed_processed_pseudogene:gene--processed_pseudogene:gene--protein_coding:intron--protein_coding:gene (-)--protein_coding:upstream	2
protein_coding:CDS (+)--piRNA:gene--transcribed_processed_pseudogene:gene--protein_coding:intron	2
protein_coding:CDS (+)--piRNA:gene--transcribed_processed_pseudogene:gene--protein_coding:intron--processed_transcript:intron--protein_coding:gene (-)--protein_coding:downstream	1
protein_coding:CDS (+)--piRNA:gene--transcribed_processed_pseudogene:gene--protein_coding:intron--processed_transcript:intron--protein_coding:upstream--protein_coding:downstream	2
protein_coding:CDS (+)--piRNA:gene--transcribed_processed_pseudogene:gene--protein_coding:intron--protein_coding:gene (-)	2
protein_coding:CDS (+)--piRNA:gene--transcribed_processed_pseudogene:gene--protein_coding:intron--protein_coding:gene (-)--protein_coding:upstream	3
protein_coding:CDS (+)--piRNA:gene--transcribed_processed_pseudogene:gene--protein_coding:intron--protein_coding:gene (-)--protein_coding:upstream--protein_coding:downstream	3
protein_coding:CDS (+)--piRNA:gene--transcribed_processed_pseudogene:gene--protein_coding:intron--protein_coding:upstream	3
protein_coding:CDS (+)--piRNA:gene--processed_pseudogene:gene	245
protein_coding:CDS (+)--piRNA:gene--processed_pseudogene:gene--polymorphic_pseudogene:gene--unprocessed_pseudogene:gene--protein_coding:intron	2
protein_coding:CDS (+)--piRNA:gene--processed_pseudogene:gene--polymorphic_pseudogene:gene--protein_coding:intron	1
protein_coding:CDS (+)--piRNA:gene--processed_pseudogene:gene--unprocessed_pseudogene:gene	12
protein_coding:CDS (+)--piRNA:gene--processed_pseudogene:gene--unprocessed_pseudogene:gene--protein_coding:intron	3
protein_coding:CDS (+)--piRNA:gene--processed_pseudogene:gene--unprocessed_pseudogene:gene--protein_coding:intron--processed_transcript:intron	3
protein_coding:CDS (+)--piRNA:gene--processed_pseudogene:gene--unprocessed_pseudogene:gene--protein_coding:intron--processed_transcript:intron--protein_coding:gene (-)	1
protein_coding:CDS (+)--piRNA:gene--processed_pseudogene:gene--unprocessed_pseudogene:gene--protein_coding:intron--processed_transcript:intron--protein_coding:gene (-)--protein_coding:upstream	1
protein_coding:CDS (+)--piRNA:gene--processed_pseudogene:gene--unprocessed_pseudogene:gene--protein_coding:intron--processed_transcript:intron--protein_coding:gene (-)--protein_coding:upstream--protein_coding:downstream	21
protein_coding:CDS (+)--piRNA:gene--processed_pseudogene:gene--unprocessed_pseudogene:gene--protein_coding:intron--processed_transcript:intron--protein_coding:upstream--protein_coding:downstream	1
protein_coding:CDS (+)--piRNA:gene--processed_pseudogene:gene--unprocessed_pseudogene:gene--protein_coding:intron--protein_coding:gene (-)	7
protein_coding:CDS (+)--piRNA:gene--processed_pseudogene:gene--unprocessed_pseudogene:gene--protein_coding:intron--protein_coding:gene (-)--protein_coding:upstream	2
protein_coding:CDS (+)--piRNA:gene--processed_pseudogene:gene--protein_coding:intron	88
protein_coding:CDS (+)--piRNA:gene--processed_pseudogene:gene--protein_coding:intron--processed_transcript:intron	6
protein_coding:CDS (+)--piRNA:gene--processed_pseudogene:gene--protein_coding:intron--processed_transcript:intron--protein_coding:gene (-)	11
protein_coding:CDS (+)--piRNA:gene--processed_pseudogene:gene--protein_coding:intron--processed_transcript:intron--protein_coding:gene (-)--protein_coding:upstream	12
protein_coding:CDS (+)--piRNA:gene--processed_pseudogene:gene--protein_coding:intron--processed_transcript:intron--protein_coding:gene (-)--protein_coding:upstream--protein_coding:downstream	11
protein_coding:CDS (+)--piRNA:gene--processed_pseudogene:gene--protein_coding:intron--processed_transcript:intron--protein_coding:gene (-)--protein_coding:downstream	3
protein_coding:CDS (+)--piRNA:gene--processed_pseudogene:gene--protein_coding:intron--processed_transcript:intron--protein_coding:upstream	6
protein_coding:CDS (+)--piRNA:gene--processed_pseudogene:gene--protein_coding:intron--processed_transcript:intron--protein_coding:upstream--protein_coding:downstream	129
protein_coding:CDS (+)--piRNA:gene--processed_pseudogene:gene--protein_coding:intron--processed_transcript:intron--protein_coding:downstream	2
protein_coding:CDS (+)--piRNA:gene--processed_pseudogene:gene--protein_coding:intron--protein_coding:gene (-)	16
protein_coding:CDS (+)--piRNA:gene--processed_pseudogene:gene--protein_coding:intron--protein_coding:gene (-)--protein_coding:upstream	13
protein_coding:CDS (+)--piRNA:gene--processed_pseudogene:gene--protein_coding:intron--protein_coding:gene (-)--protein_coding:upstream--protein_coding:downstream	7
protein_coding:CDS (+)--piRNA:gene--processed_pseudogene:gene--protein_coding:intron--protein_coding:gene (-)--protein_coding:downstream	3
protein_coding:CDS (+)--piRNA:gene--processed_pseudogene:gene--protein_coding:intron--protein_coding:gene (-)--processed_transcript:downstream	1
protein_coding:CDS (+)--piRNA:gene--processed_pseudogene:gene--protein_coding:intron--protein_coding:upstream	14
protein_coding:CDS (+)--piRNA:gene--processed_pseudogene:gene--protein_coding:intron--protein_coding:upstream--protein_coding:downstream	5
protein_coding:CDS (+)--piRNA:gene--processed_pseudogene:gene--protein_coding:intron--protein_coding:downstream	14
protein_coding:CDS (+)--piRNA:gene--processed_pseudogene:gene--protein_coding:intron--protein_coding:downstream--processed_transcript:upstream	1
protein_coding:CDS (+)--piRNA:gene--processed_pseudogene:gene--protein_coding:gene (-)	12
protein_coding:CDS (+)--piRNA:gene--processed_pseudogene:gene--protein_coding:upstream	2
protein_coding:CDS (+)--piRNA:gene--processed_pseudogene:gene--protein_coding:downstream	2
protein_coding:CDS (+)--piRNA:gene--polymorphic_pseudogene:gene--protein_coding:intron--protein_coding:upstream--protein_coding:downstream	1
protein_coding:CDS (+)--piRNA:gene--unprocessed_pseudogene:gene	28
protein_coding:CDS (+)--piRNA:gene--unprocessed_pseudogene:gene--protein_coding:intron	13
protein_coding:CDS (+)--piRNA:gene--unprocessed_pseudogene:gene--protein_coding:intron--processed_transcript:intron	4
protein_coding:CDS (+)--piRNA:gene--unprocessed_pseudogene:gene--protein_coding:intron--processed_transcript:intron--protein_coding:gene (-)--protein_coding:upstream	1
protein_coding:CDS (+)--piRNA:gene--unprocessed_pseudogene:gene--protein_coding:intron--processed_transcript:intron--protein_coding:gene (-)--protein_coding:upstream--protein_coding:downstream	1
protein_coding:CDS (+)--piRNA:gene--unprocessed_pseudogene:gene--protein_coding:intron--processed_transcript:intron--protein_coding:gene (-)--protein_coding:downstream--processed_transcript:upstream	1
protein_coding:CDS (+)--piRNA:gene--unprocessed_pseudogene:gene--protein_coding:intron--processed_transcript:intron--protein_coding:downstream	1
protein_coding:CDS (+)--piRNA:gene--unprocessed_pseudogene:gene--protein_coding:intron--protein_coding:gene (-)	5
protein_coding:CDS (+)--piRNA:gene--unprocessed_pseudogene:gene--protein_coding:intron--protein_coding:gene (-)--protein_coding:upstream	15
protein_coding:CDS (+)--piRNA:gene--unprocessed_pseudogene:gene--protein_coding:intron--protein_coding:gene (-)--protein_coding:upstream--protein_coding:downstream	2
protein_coding:CDS (+)--piRNA:gene--unprocessed_pseudogene:gene--protein_coding:intron--protein_coding:gene (-)--protein_coding:downstream	1
protein_coding:CDS (+)--piRNA:gene--unprocessed_pseudogene:gene--protein_coding:intron--protein_coding:upstream	2
protein_coding:CDS (+)--piRNA:gene--unprocessed_pseudogene:gene--protein_coding:intron--protein_coding:downstream	4
protein_coding:CDS (+)--piRNA:gene--unprocessed_pseudogene:gene--protein_coding:gene (-)	2
protein_coding:CDS (+)--piRNA:gene--pseudogene:gene	2
protein_coding:CDS (+)--piRNA:gene--protein_coding:intron	1454
protein_coding:CDS (+)--piRNA:gene--protein_coding:intron--processed_transcript:intron	52
protein_coding:CDS (+)--piRNA:gene--protein_coding:intron--processed_transcript:intron--protein_coding:gene (-)	26
protein_coding:CDS (+)--piRNA:gene--protein_coding:intron--processed_transcript:intron--protein_coding:gene (-)--protein_coding:upstream	29
protein_coding:CDS (+)--piRNA:gene--protein_coding:intron--processed_transcript:intron--protein_coding:gene (-)--protein_coding:upstream--protein_coding:downstream	11
protein_coding:CDS (+)--piRNA:gene--protein_coding:intron--processed_transcript:intron--protein_coding:gene (-)--protein_coding:downstream	4
protein_coding:CDS (+)--piRNA:gene--protein_coding:intron--processed_transcript:intron--protein_coding:upstream	28
protein_coding:CDS (+)--piRNA:gene--protein_coding:intron--processed_transcript:intron--protein_coding:upstream--protein_coding:downstream	13
protein_coding:CDS (+)--piRNA:gene--protein_coding:intron--processed_transcript:intron--protein_coding:downstream	18
protein_coding:CDS (+)--piRNA:gene--protein_coding:intron--processed_transcript:intron--processed_transcript:upstream	1
protein_coding:CDS (+)--piRNA:gene--protein_coding:intron--protein_coding:gene (-)	296
protein_coding:CDS (+)--piRNA:gene--protein_coding:intron--protein_coding:gene (-)--protein_coding:upstream	77
protein_coding:CDS (+)--piRNA:gene--protein_coding:intron--protein_coding:gene (-)--protein_coding:upstream--protein_coding:downstream	22
protein_coding:CDS (+)--piRNA:gene--protein_coding:intron--protein_coding:gene (-)--protein_coding:upstream--processed_transcript:upstream	1
protein_coding:CDS (+)--piRNA:gene--protein_coding:intron--protein_coding:gene (-)--protein_coding:downstream	27
protein_coding:CDS (+)--piRNA:gene--protein_coding:intron--protein_coding:upstream	236
protein_coding:CDS (+)--piRNA:gene--protein_coding:intron--protein_coding:upstream--protein_coding:downstream	35
protein_coding:CDS (+)--piRNA:gene--protein_coding:intron--protein_coding:downstream	128
protein_coding:CDS (+)--piRNA:gene--protein_coding:intron--processed_transcript:upstream	1
protein_coding:CDS (+)--piRNA:gene--processed_transcript:intron	8
protein_coding:CDS (+)--piRNA:gene--protein_coding:gene (-)	1555
protein_coding:CDS (+)--piRNA:gene--protein_coding:gene (-)--protein_coding:upstream	6
protein_coding:CDS (+)--piRNA:gene--protein_coding:upstream	91
protein_coding:CDS (+)--piRNA:gene--protein_coding:downstream	4
protein_coding:CDS (+)--misc_RNA:gene--protein_coding:intron--protein_coding:gene (-)--protein_coding:upstream	1
protein_coding:CDS (+)--transcribed_processed_pseudogene:gene	34
protein_coding:CDS (+)--transcribed_processed_pseudogene:gene--processed_pseudogene:gene	3
protein_coding:CDS (+)--transcribed_processed_pseudogene:gene--processed_pseudogene:gene--protein_coding:intron	1
protein_coding:CDS (+)--transcribed_processed_pseudogene:gene--processed_pseudogene:gene--protein_coding:intron--protein_coding:downstream	1
protein_coding:CDS (+)--transcribed_processed_pseudogene:gene--unprocessed_pseudogene:gene--protein_coding:intron--protein_coding:gene (-)	1
protein_coding:CDS (+)--transcribed_processed_pseudogene:gene--protein_coding:intron	1
protein_coding:CDS (+)--transcribed_processed_pseudogene:gene--protein_coding:intron--protein_coding:gene (-)--protein_coding:upstream	1
protein_coding:CDS (+)--transcribed_processed_pseudogene:gene--protein_coding:intron--protein_coding:upstream	2
protein_coding:CDS (+)--processed_pseudogene:gene	260
protein_coding:CDS (+)--processed_pseudogene:gene--unprocessed_pseudogene:gene	1
protein_coding:CDS (+)--processed_pseudogene:gene--unprocessed_pseudogene:gene--protein_coding:intron	2
protein_coding:CDS (+)--processed_pseudogene:gene--unprocessed_pseudogene:gene--protein_coding:gene (-)	1
protein_coding:CDS (+)--processed_pseudogene:gene--protein_coding:intron	70
protein_coding:CDS (+)--processed_pseudogene:gene--protein_coding:intron--processed_transcript:intron	2
protein_coding:CDS (+)--processed_pseudogene:gene--protein_coding:intron--processed_transcript:intron--protein_coding:gene (-)	2
protein_coding:CDS (+)--processed_pseudogene:gene--protein_coding:intron--processed_transcript:intron--protein_coding:upstream--protein_coding:downstream	1
protein_coding:CDS (+)--processed_pseudogene:gene--protein_coding:intron--processed_transcript:intron--protein_coding:downstream	1
protein_coding:CDS (+)--processed_pseudogene:gene--protein_coding:intron--protein_coding:gene (-)	4
protein_coding:CDS (+)--processed_pseudogene:gene--protein_coding:intron--protein_coding:gene (-)--protein_coding:upstream	2
protein_coding:CDS (+)--processed_pseudogene:gene--protein_coding:intron--protein_coding:gene (-)--protein_coding:upstream--protein_coding:downstream	2
protein_coding:CDS (+)--processed_pseudogene:gene--protein_coding:intron--protein_coding:upstream	3
protein_coding:CDS (+)--processed_pseudogene:gene--protein_coding:intron--protein_coding:upstream--protein_coding:downstream	2
protein_coding:CDS (+)--processed_pseudogene:gene--protein_coding:gene (-)	5
protein_coding:CDS (+)--polymorphic_pseudogene:gene--unprocessed_pseudogene:gene--protein_coding:intron	1
protein_coding:CDS (+)--polymorphic_pseudogene:gene--protein_coding:intron	2
protein_coding:CDS (+)--unprocessed_pseudogene:gene	60
protein_coding:CDS (+)--unprocessed_pseudogene:gene--protein_coding:intron	15
protein_coding:CDS (+)--unprocessed_pseudogene:gene--protein_coding:intron--protein_coding:gene (-)--protein_coding:upstream	2
protein_coding:CDS (+)--unprocessed_pseudogene:gene--protein_coding:gene (-)	7
protein_coding:CDS (+)--unprocessed_pseudogene:gene--processed_transcript:downstream	1
protein_coding:CDS (+)--protein_coding:intron	1766
protein_coding:CDS (+)--protein_coding:intron--processed_transcript:intron	54
protein_coding:CDS (+)--protein_coding:intron--processed_transcript:intron--protein_coding:gene (-)	3
protein_coding:CDS (+)--protein_coding:intron--processed_transcript:intron--protein_coding:gene (-)--protein_coding:upstream	2
protein_coding:CDS (+)--protein_coding:intron--processed_transcript:intron--protein_coding:upstream	5
protein_coding:CDS (+)--protein_coding:intron--processed_transcript:intron--protein_coding:upstream--protein_coding:downstream	5
protein_coding:CDS (+)--protein_coding:intron--processed_transcript:intron--protein_coding:downstream	6
protein_coding:CDS (+)--protein_coding:intron--protein_coding:gene (-)	125
protein_coding:CDS (+)--protein_coding:intron--protein_coding:gene (-)--protein_coding:upstream	24
protein_coding:CDS (+)--protein_coding:intron--protein_coding:gene (-)--protein_coding:upstream--protein_coding:downstream	3
protein_coding:CDS (+)--protein_coding:intron--protein_coding:gene (-)--protein_coding:upstream--processed_transcript:upstream	1
protein_coding:CDS (+)--protein_coding:intron--protein_coding:gene (-)--protein_coding:downstream	6
protein_coding:CDS (+)--protein_coding:intron--protein_coding:upstream	57
protein_coding:CDS (+)--protein_coding:intron--protein_coding:upstream--protein_coding:downstream	4
protein_coding:CDS (+)--protein_coding:intron--protein_coding:downstream	60
protein_coding:CDS (+)--protein_coding:intron--processed_transcript:upstream	1
protein_coding:CDS (+)--processed_transcript:intron	9
protein_coding:CDS (+)--protein_coding:gene (-)	496
protein_coding:CDS (+)--protein_coding:gene (-)--protein_coding:upstream	2
protein_coding:CDS (+)--protein_coding:upstream	61
protein_coding:CDS (+)--protein_coding:downstream	4
protein_coding:CDS (+)--processed_transcript:downstream	1
protein_coding:5'UTR (+)	7330
protein_coding:5'UTR (+)--protein_coding:3'UTR (+)--miRNA:gene--lincRNA:gene--piRNA:gene--protein_coding:intron--protein_coding:gene (-)--protein_coding:upstream	1
protein_coding:5'UTR (+)--protein_coding:3'UTR (+)--lincRNA:gene--piRNA:gene--protein_coding:intron--processed_transcript:intron--protein_coding:upstream	1
protein_coding:5'UTR (+)--protein_coding:3'UTR (+)--lincRNA:gene--piRNA:gene--protein_coding:intron--protein_coding:gene (-)--protein_coding:upstream	1
protein_coding:5'UTR (+)--protein_coding:3'UTR (+)--piRNA:gene--protein_coding:intron--protein_coding:upstream--protein_coding:downstream	1
protein_coding:5'UTR (+)--protein_coding:3'UTR (+)--protein_coding:upstream--protein_coding:downstream	1
protein_coding:5'UTR (+)--miRNA:gene	5982
protein_coding:5'UTR (+)--miRNA:gene--lincRNA:gene--piRNA:gene--processed_pseudogene:gene--protein_coding:intron--protein_coding:upstream--processed_transcript:downstream	1
protein_coding:5'UTR (+)--miRNA:gene--lincRNA:gene--piRNA:gene--protein_coding:intron	1
protein_coding:5'UTR (+)--miRNA:gene--lincRNA:gene--piRNA:gene--protein_coding:intron--processed_transcript:intron	2
protein_coding:5'UTR (+)--miRNA:gene--lincRNA:gene--piRNA:gene--protein_coding:intron--protein_coding:upstream	1
protein_coding:5'UTR (+)--miRNA:gene--lincRNA:gene--piRNA:gene--protein_coding:intron--protein_coding:downstream	2
protein_coding:5'UTR (+)--miRNA:gene--piRNA:gene	1129
protein_coding:5'UTR (+)--miRNA:gene--piRNA:gene--processed_pseudogene:gene--protein_coding:intron--protein_coding:gene (-)--protein_coding:upstream	2
protein_coding:5'UTR (+)--miRNA:gene--piRNA:gene--protein_coding:intron	274
protein_coding:5'UTR (+)--miRNA:gene--piRNA:gene--protein_coding:intron--processed_transcript:intron	1
protein_coding:5'UTR (+)--miRNA:gene--piRNA:gene--protein_coding:intron--processed_transcript:intron--protein_coding:gene (-)--protein_coding:upstream--protein_coding:downstream	1
protein_coding:5'UTR (+)--miRNA:gene--piRNA:gene--protein_coding:intron--processed_transcript:intron--protein_coding:upstream	4
protein_coding:5'UTR (+)--miRNA:gene--piRNA:gene--protein_coding:intron--protein_coding:gene (-)	3
protein_coding:5'UTR (+)--miRNA:gene--piRNA:gene--protein_coding:intron--protein_coding:gene (-)--protein_coding:upstream--protein_coding:downstream	1
protein_coding:5'UTR (+)--miRNA:gene--piRNA:gene--protein_coding:intron--protein_coding:upstream	3
protein_coding:5'UTR (+)--miRNA:gene--piRNA:gene--protein_coding:intron--protein_coding:upstream--protein_coding:downstream	7
protein_coding:5'UTR (+)--miRNA:gene--piRNA:gene--protein_coding:intron--protein_coding:downstream	7
protein_coding:5'UTR (+)--miRNA:gene--protein_coding:intron	98
protein_coding:5'UTR (+)--miRNA:gene--protein_coding:intron--protein_coding:gene (-)--protein_coding:upstream--protein_coding:downstream	6
protein_coding:5'UTR (+)--miRNA:gene--protein_coding:intron--protein_coding:upstream	2
protein_coding:5'UTR (+)--miRNA:gene--protein_coding:intron--protein_coding:upstream--protein_coding:downstream	1
protein_coding:5'UTR (+)--miRNA:gene--protein_coding:gene (-)	1
protein_coding:5'UTR (+)--snoRNA:gene--lincRNA:gene--piRNA:gene	4
protein_coding:5'UTR (+)--snoRNA:gene--lincRNA:gene--piRNA:gene--protein_coding:intron	7
protein_coding:5'UTR (+)--snoRNA:gene--piRNA:gene	403
protein_coding:5'UTR (+)--snoRNA:gene--piRNA:gene--protein_coding:intron	12
protein_coding:5'UTR (+)--snoRNA:gene--piRNA:gene--protein_coding:intron--processed_transcript:intron--protein_coding:downstream	1
protein_coding:5'UTR (+)--snRNA:gene--protein_coding:intron	1
protein_coding:5'UTR (+)--snRNA:gene--protein_coding:intron--protein_coding:gene (-)--protein_coding:upstream	6
protein_coding:5'UTR (+)--lincRNA:gene	6
protein_coding:5'UTR (+)--lincRNA:gene--piRNA:gene	33
protein_coding:5'UTR (+)--lincRNA:gene--piRNA:gene--transcribed_processed_pseudogene:gene--protein_coding:intron	1
protein_coding:5'UTR (+)--lincRNA:gene--piRNA:gene--transcribed_processed_pseudogene:gene--protein_coding:intron--processed_transcript:intron--protein_coding:gene (-)--protein_coding:upstream--protein_coding:downstream	1
protein_coding:5'UTR (+)--lincRNA:gene--piRNA:gene--processed_pseudogene:gene--unprocessed_pseudogene:gene--protein_coding:intron--protein_coding:gene (-)--protein_coding:downstream	2
protein_coding:5'UTR (+)--lincRNA:gene--piRNA:gene--processed_pseudogene:gene--protein_coding:intron--processed_transcript:intron--protein_coding:gene (-)--protein_coding:upstream	1
protein_coding:5'UTR (+)--lincRNA:gene--piRNA:gene--processed_pseudogene:gene--protein_coding:intron--processed_transcript:intron--protein_coding:upstream	1
protein_coding:5'UTR (+)--lincRNA:gene--piRNA:gene--processed_pseudogene:gene--protein_coding:intron--processed_transcript:intron--protein_coding:upstream--protein_coding:downstream	10
protein_coding:5'UTR (+)--lincRNA:gene--piRNA:gene--processed_pseudogene:gene--protein_coding:intron--protein_coding:gene (-)--protein_coding:upstream	1
protein_coding:5'UTR (+)--lincRNA:gene--piRNA:gene--processed_pseudogene:gene--protein_coding:intron--protein_coding:upstream	1
protein_coding:5'UTR (+)--lincRNA:gene--piRNA:gene--unprocessed_pseudogene:gene--protein_coding:intron--processed_transcript:upstream	1
protein_coding:5'UTR (+)--lincRNA:gene--piRNA:gene--protein_coding:intron	19
protein_coding:5'UTR (+)--lincRNA:gene--piRNA:gene--protein_coding:intron--processed_transcript:intron	34
protein_coding:5'UTR (+)--lincRNA:gene--piRNA:gene--protein_coding:intron--processed_transcript:intron--protein_coding:gene (-)	5
protein_coding:5'UTR (+)--lincRNA:gene--piRNA:gene--protein_coding:intron--processed_transcript:intron--protein_coding:gene (-)--protein_coding:upstream	2
protein_coding:5'UTR (+)--lincRNA:gene--piRNA:gene--protein_coding:intron--processed_transcript:intron--protein_coding:gene (-)--protein_coding:upstream--protein_coding:downstream	2
protein_coding:5'UTR (+)--lincRNA:gene--piRNA:gene--protein_coding:intron--processed_transcript:intron--protein_coding:gene (-)--protein_coding:downstream	1
protein_coding:5'UTR (+)--lincRNA:gene--piRNA:gene--protein_coding:intron--processed_transcript:intron--protein_coding:upstream	1
protein_coding:5'UTR (+)--lincRNA:gene--piRNA:gene--protein_coding:intron--processed_transcript:intron--protein_coding:downstream	25
protein_coding:5'UTR (+)--lincRNA:gene--piRNA:gene--protein_coding:intron--protein_coding:gene (-)	2
protein_coding:5'UTR (+)--lincRNA:gene--piRNA:gene--protein_coding:intron--protein_coding:gene (-)--protein_coding:upstream	2
protein_coding:5'UTR (+)--lincRNA:gene--piRNA:gene--protein_coding:intron--protein_coding:upstream	3
protein_coding:5'UTR (+)--lincRNA:gene--piRNA:gene--protein_coding:intron--protein_coding:downstream	3
protein_coding:5'UTR (+)--lincRNA:gene--protein_coding:intron	3
protein_coding:5'UTR (+)--lincRNA:gene--protein_coding:intron--processed_transcript:intron	2
protein_coding:5'UTR (+)--lincRNA:gene--protein_coding:intron--protein_coding:gene (-)	3
protein_coding:5'UTR (+)--lincRNA:gene--protein_coding:intron--protein_coding:upstream	1
protein_coding:5'UTR (+)--lincRNA:gene--protein_coding:intron--protein_coding:downstream	1
protein_coding:5'UTR (+)--piRNA:gene	3664
protein_coding:5'UTR (+)--piRNA:gene--rRNA:gene--protein_coding:intron	1
protein_coding:5'UTR (+)--piRNA:gene--rRNA:gene--protein_coding:intron--protein_coding:gene (-)--protein_coding:upstream--protein_coding:downstream	1
protein_coding:5'UTR (+)--piRNA:gene--misc_RNA:gene--protein_coding:intron	6
protein_coding:5'UTR (+)--piRNA:gene--misc_RNA:gene--protein_coding:intron--protein_coding:gene (-)--processed_transcript:downstream	7
protein_coding:5'UTR (+)--piRNA:gene--transcribed_processed_pseudogene:gene--protein_coding:intron--protein_coding:upstream	1
protein_coding:5'UTR (+)--piRNA:gene--processed_pseudogene:gene	1
protein_coding:5'UTR (+)--piRNA:gene--processed_pseudogene:gene--protein_coding:intron	17
protein_coding:5'UTR (+)--piRNA:gene--processed_pseudogene:gene--protein_coding:intron--protein_coding:gene (-)	1
protein_coding:5'UTR (+)--piRNA:gene--processed_pseudogene:gene--protein_coding:intron--protein_coding:gene (-)--protein_coding:upstream	1
protein_coding:5'UTR (+)--piRNA:gene--processed_pseudogene:gene--protein_coding:intron--protein_coding:upstream	2
protein_coding:5'UTR (+)--piRNA:gene--processed_pseudogene:gene--protein_coding:intron--protein_coding:upstream--protein_coding:downstream	2
protein_coding:5'UTR (+)--piRNA:gene--processed_pseudogene:gene--protein_coding:intron--protein_coding:downstream	1
protein_coding:5'UTR (+)--piRNA:gene--unprocessed_pseudogene:gene--protein_coding:intron	2
protein_coding:5'UTR (+)--piRNA:gene--unprocessed_pseudogene:gene--protein_coding:intron--protein_coding:gene (-)	1
protein_coding:5'UTR (+)--piRNA:gene--unprocessed_pseudogene:gene--protein_coding:intron--protein_coding:gene (-)--protein_coding:upstream	1
protein_coding:5'UTR (+)--piRNA:gene--unprocessed_pseudogene:gene--protein_coding:intron--protein_coding:upstream	2
protein_coding:5'UTR (+)--piRNA:gene--protein_coding:intron	471
protein_coding:5'UTR (+)--piRNA:gene--protein_coding:intron--processed_transcript:intron	18
protein_coding:5'UTR (+)--piRNA:gene--protein_coding:intron--processed_transcript:intron--protein_coding:gene (-)	4
protein_coding:5'UTR (+)--piRNA:gene--protein_coding:intron--processed_transcript:intron--protein_coding:gene (-)--protein_coding:upstream	2
protein_coding:5'UTR (+)--piRNA:gene--protein_coding:intron--processed_transcript:intron--protein_coding:gene (-)--protein_coding:downstream	2
protein_coding:5'UTR (+)--piRNA:gene--protein_coding:intron--processed_transcript:intron--protein_coding:upstream	5
protein_coding:5'UTR (+)--piRNA:gene--protein_coding:intron--processed_transcript:intron--protein_coding:upstream--protein_coding:downstream	1
protein_coding:5'UTR (+)--piRNA:gene--protein_coding:intron--processed_transcript:intron--protein_coding:downstream	12
protein_coding:5'UTR (+)--piRNA:gene--protein_coding:intron--protein_coding:gene (-)	41
protein_coding:5'UTR (+)--piRNA:gene--protein_coding:intron--protein_coding:gene (-)--protein_coding:upstream	368
protein_coding:5'UTR (+)--piRNA:gene--protein_coding:intron--protein_coding:gene (-)--protein_coding:upstream--protein_coding:downstream	18
protein_coding:5'UTR (+)--piRNA:gene--protein_coding:intron--protein_coding:gene (-)--protein_coding:downstream	10
protein_coding:5'UTR (+)--piRNA:gene--protein_coding:intron--protein_coding:upstream	221
protein_coding:5'UTR (+)--piRNA:gene--protein_coding:intron--protein_coding:upstream--protein_coding:downstream	2
protein_coding:5'UTR (+)--piRNA:gene--protein_coding:intron--protein_coding:upstream--processed_transcript:upstream	1
protein_coding:5'UTR (+)--piRNA:gene--protein_coding:intron--protein_coding:downstream	28
protein_coding:5'UTR (+)--piRNA:gene--processed_transcript:intron	3
protein_coding:5'UTR (+)--piRNA:gene--protein_coding:gene (-)	7
protein_coding:5'UTR (+)--piRNA:gene--protein_coding:gene (-)--protein_coding:upstream	12
protein_coding:5'UTR (+)--piRNA:gene--protein_coding:upstream	4098
protein_coding:5'UTR (+)--piRNA:gene--protein_coding:downstream	1
protein_coding:5'UTR (+)--piRNA:gene--processed_transcript:downstream	1
protein_coding:5'UTR (+)--transcribed_processed_pseudogene:gene	1
protein_coding:5'UTR (+)--processed_pseudogene:gene	1
protein_coding:5'UTR (+)--processed_pseudogene:gene--protein_coding:intron	2
protein_coding:5'UTR (+)--processed_pseudogene:gene--protein_coding:intron--protein_coding:gene (-)--protein_coding:downstream	1
protein_coding:5'UTR (+)--processed_pseudogene:gene--protein_coding:intron--protein_coding:upstream	1
protein_coding:5'UTR (+)--unprocessed_pseudogene:gene--protein_coding:intron--protein_coding:upstream	1
protein_coding:5'UTR (+)--protein_coding:intron	171
protein_coding:5'UTR (+)--protein_coding:intron--processed_transcript:intron	2
protein_coding:5'UTR (+)--protein_coding:intron--processed_transcript:intron--protein_coding:upstream	2
protein_coding:5'UTR (+)--protein_coding:intron--protein_coding:gene (-)	22
protein_coding:5'UTR (+)--protein_coding:intron--protein_coding:gene (-)--protein_coding:upstream	9
protein_coding:5'UTR (+)--protein_coding:intron--protein_coding:upstream	26
protein_coding:5'UTR (+)--protein_coding:intron--protein_coding:upstream--protein_coding:downstream	2
protein_coding:5'UTR (+)--protein_coding:intron--protein_coding:downstream	6
protein_coding:5'UTR (+)--processed_transcript:intron	1
protein_coding:5'UTR (+)--protein_coding:gene (-)	26
protein_coding:5'UTR (+)--protein_coding:gene (-)--protein_coding:upstream	4
protein_coding:5'UTR (+)--protein_coding:upstream	49
protein_coding:5'UTR (+)--protein_coding:downstream	1
protein_coding:3'UTR (+)	660
protein_coding:3'UTR (+)--miRNA:gene	17
protein_coding:3'UTR (+)--miRNA:gene--lincRNA:gene--piRNA:gene--processed_pseudogene:gene--protein_coding:intron--protein_coding:gene (-)	4
protein_coding:3'UTR (+)--miRNA:gene--lincRNA:gene--piRNA:gene--protein_coding:intron--processed_transcript:intron--protein_coding:downstream	2
protein_coding:3'UTR (+)--miRNA:gene--lincRNA:gene--piRNA:gene--protein_coding:intron--protein_coding:gene (-)--protein_coding:upstream	64
protein_coding:3'UTR (+)--miRNA:gene--lincRNA:gene--protein_coding:intron	2
protein_coding:3'UTR (+)--miRNA:gene--piRNA:gene	1
protein_coding:3'UTR (+)--miRNA:gene--piRNA:gene--processed_pseudogene:gene--protein_coding:intron	1
protein_coding:3'UTR (+)--miRNA:gene--piRNA:gene--protein_coding:intron	18
protein_coding:3'UTR (+)--miRNA:gene--piRNA:gene--protein_coding:intron--processed_transcript:intron	14
protein_coding:3'UTR (+)--miRNA:gene--piRNA:gene--protein_coding:intron--protein_coding:gene (-)	1
protein_coding:3'UTR (+)--miRNA:gene--piRNA:gene--protein_coding:intron--protein_coding:gene (-)--protein_coding:upstream--protein_coding:downstream	1
protein_coding:3'UTR (+)--miRNA:gene--piRNA:gene--protein_coding:intron--protein_coding:upstream	1
protein_coding:3'UTR (+)--miRNA:gene--piRNA:gene--protein_coding:intron--protein_coding:downstream	3
protein_coding:3'UTR (+)--miRNA:gene--protein_coding:intron	25
protein_coding:3'UTR (+)--miRNA:gene--protein_coding:intron--processed_transcript:intron--protein_coding:gene (-)	1
protein_coding:3'UTR (+)--miRNA:gene--protein_coding:intron--protein_coding:gene (-)--protein_coding:upstream	3
protein_coding:3'UTR (+)--miRNA:gene--protein_coding:intron--protein_coding:gene (-)--protein_coding:downstream	1
protein_coding:3'UTR (+)--miRNA:gene--protein_coding:intron--protein_coding:upstream	1
protein_coding:3'UTR (+)--miRNA:gene--processed_transcript:intron	76
protein_coding:3'UTR (+)--snoRNA:gene--piRNA:gene--protein_coding:intron	1
protein_coding:3'UTR (+)--snRNA:gene--piRNA:gene	5
protein_coding:3'UTR (+)--snRNA:gene--piRNA:gene--protein_coding:intron	1
protein_coding:3'UTR (+)--lincRNA:gene	2
protein_coding:3'UTR (+)--lincRNA:gene--piRNA:gene--misc_RNA:gene	15
protein_coding:3'UTR (+)--lincRNA:gene--piRNA:gene--processed_pseudogene:gene--protein_coding:intron--processed_transcript:intron--protein_coding:gene (-)--protein_coding:upstream--protein_coding:downstream	1
protein_coding:3'UTR (+)--lincRNA:gene--piRNA:gene--processed_pseudogene:gene--protein_coding:intron--processed_transcript:intron--protein_coding:upstream	2
protein_coding:3'UTR (+)--lincRNA:gene--piRNA:gene--processed_pseudogene:gene--protein_coding:intron--processed_transcript:intron--protein_coding:downstream	1
protein_coding:3'UTR (+)--lincRNA:gene--piRNA:gene--protein_coding:intron	5
protein_coding:3'UTR (+)--lincRNA:gene--piRNA:gene--protein_coding:intron--processed_transcript:intron	3
protein_coding:3'UTR (+)--lincRNA:gene--piRNA:gene--protein_coding:intron--processed_transcript:intron--protein_coding:gene (-)--protein_coding:upstream	22
protein_coding:3'UTR (+)--lincRNA:gene--piRNA:gene--protein_coding:intron--processed_transcript:intron--protein_coding:gene (-)--protein_coding:upstream--protein_coding:downstream	1
protein_coding:3'UTR (+)--lincRNA:gene--piRNA:gene--protein_coding:intron--processed_transcript:intron--protein_coding:gene (-)--protein_coding:downstream	1
protein_coding:3'UTR (+)--lincRNA:gene--piRNA:gene--protein_coding:intron--processed_transcript:intron--protein_coding:upstream	1
protein_coding:3'UTR (+)--lincRNA:gene--piRNA:gene--protein_coding:intron--protein_coding:gene (-)	1
protein_coding:3'UTR (+)--lincRNA:gene--piRNA:gene--protein_coding:intron--protein_coding:gene (-)--protein_coding:upstream	1
protein_coding:3'UTR (+)--lincRNA:gene--piRNA:gene--protein_coding:intron--protein_coding:gene (-)--protein_coding:downstream	1
protein_coding:3'UTR (+)--lincRNA:gene--piRNA:gene--protein_coding:intron--protein_coding:upstream--protein_coding:downstream	2
protein_coding:3'UTR (+)--lincRNA:gene--piRNA:gene--protein_coding:intron--protein_coding:downstream	2
protein_coding:3'UTR (+)--lincRNA:gene--protein_coding:intron	3
protein_coding:3'UTR (+)--lincRNA:gene--protein_coding:intron--processed_transcript:intron--protein_coding:gene (-)--protein_coding:upstream	5
protein_coding:3'UTR (+)--lincRNA:gene--protein_coding:intron--protein_coding:gene (-)--protein_coding:upstream	12
protein_coding:3'UTR (+)--piRNA:gene	119
protein_coding:3'UTR (+)--piRNA:gene--rRNA:gene	1
protein_coding:3'UTR (+)--piRNA:gene--rRNA:gene--protein_coding:intron--protein_coding:gene (-)	1
protein_coding:3'UTR (+)--piRNA:gene--rRNA:gene--protein_coding:intron--protein_coding:gene (-)--protein_coding:downstream	202
protein_coding:3'UTR (+)--piRNA:gene--misc_RNA:gene	22
protein_coding:3'UTR (+)--piRNA:gene--misc_RNA:gene--processed_pseudogene:gene--protein_coding:intron--protein_coding:gene (-)--protein_coding:upstream--protein_coding:downstream	1
protein_coding:3'UTR (+)--piRNA:gene--misc_RNA:gene--protein_coding:intron	6
protein_coding:3'UTR (+)--piRNA:gene--misc_RNA:gene--protein_coding:intron--protein_coding:upstream--protein_coding:downstream	1
protein_coding:3'UTR (+)--piRNA:gene--processed_pseudogene:gene--protein_coding:intron	4
protein_coding:3'UTR (+)--piRNA:gene--processed_pseudogene:gene--protein_coding:intron--processed_transcript:intron--protein_coding:gene (-)--protein_coding:downstream	1
protein_coding:3'UTR (+)--piRNA:gene--processed_pseudogene:gene--protein_coding:intron--processed_transcript:intron--protein_coding:upstream--protein_coding:downstream	1
protein_coding:3'UTR (+)--piRNA:gene--processed_pseudogene:gene--protein_coding:intron--protein_coding:gene (-)--protein_coding:upstream--protein_coding:downstream	1
protein_coding:3'UTR (+)--piRNA:gene--unprocessed_pseudogene:gene	1
protein_coding:3'UTR (+)--piRNA:gene--unprocessed_pseudogene:gene--protein_coding:intron--processed_transcript:intron--protein_coding:upstream	1
protein_coding:3'UTR (+)--piRNA:gene--unprocessed_pseudogene:gene--protein_coding:intron--protein_coding:upstream--protein_coding:downstream	1
protein_coding:3'UTR (+)--piRNA:gene--protein_coding:intron	60
protein_coding:3'UTR (+)--piRNA:gene--protein_coding:intron--processed_transcript:intron	7
protein_coding:3'UTR (+)--piRNA:gene--protein_coding:intron--processed_transcript:intron--protein_coding:gene (-)	2
protein_coding:3'UTR (+)--piRNA:gene--protein_coding:intron--processed_transcript:intron--protein_coding:gene (-)--protein_coding:upstream	168
protein_coding:3'UTR (+)--piRNA:gene--protein_coding:intron--processed_transcript:intron--protein_coding:gene (-)--protein_coding:upstream--protein_coding:downstream	32
protein_coding:3'UTR (+)--piRNA:gene--protein_coding:intron--processed_transcript:intron--protein_coding:gene (-)--protein_coding:downstream	2
protein_coding:3'UTR (+)--piRNA:gene--protein_coding:intron--processed_transcript:intron--protein_coding:upstream	35
protein_coding:3'UTR (+)--piRNA:gene--protein_coding:intron--processed_transcript:intron--protein_coding:upstream--protein_coding:downstream	2
protein_coding:3'UTR (+)--piRNA:gene--protein_coding:intron--processed_transcript:intron--protein_coding:downstream	1
protein_coding:3'UTR (+)--piRNA:gene--protein_coding:intron--protein_coding:gene (-)	3
protein_coding:3'UTR (+)--piRNA:gene--protein_coding:intron--protein_coding:gene (-)--protein_coding:upstream	5
protein_coding:3'UTR (+)--piRNA:gene--protein_coding:intron--protein_coding:gene (-)--protein_coding:downstream	2
protein_coding:3'UTR (+)--piRNA:gene--protein_coding:intron--protein_coding:upstream	313
protein_coding:3'UTR (+)--piRNA:gene--protein_coding:intron--protein_coding:upstream--protein_coding:downstream	20
protein_coding:3'UTR (+)--piRNA:gene--protein_coding:intron--protein_coding:downstream	14
protein_coding:3'UTR (+)--piRNA:gene--protein_coding:gene (-)	2
protein_coding:3'UTR (+)--piRNA:gene--protein_coding:upstream	1406
protein_coding:3'UTR (+)--piRNA:gene--protein_coding:downstream	1
protein_coding:3'UTR (+)--processed_pseudogene:gene--protein_coding:intron	1
protein_coding:3'UTR (+)--processed_pseudogene:gene--protein_coding:intron--protein_coding:gene (-)	1
protein_coding:3'UTR (+)--protein_coding:intron	78
protein_coding:3'UTR (+)--protein_coding:intron--processed_transcript:intron	1
protein_coding:3'UTR (+)--protein_coding:intron--processed_transcript:intron--protein_coding:gene (-)--protein_coding:upstream--protein_coding:downstream	1
protein_coding:3'UTR (+)--protein_coding:intron--processed_transcript:intron--protein_coding:downstream	2
protein_coding:3'UTR (+)--protein_coding:intron--protein_coding:gene (-)	8
protein_coding:3'UTR (+)--protein_coding:intron--protein_coding:gene (-)--protein_coding:upstream	2
protein_coding:3'UTR (+)--protein_coding:intron--protein_coding:gene (-)--protein_coding:upstream--protein_coding:downstream	1
protein_coding:3'UTR (+)--protein_coding:intron--protein_coding:gene (-)--protein_coding:downstream	1
protein_coding:3'UTR (+)--protein_coding:intron--protein_coding:upstream	6
protein_coding:3'UTR (+)--protein_coding:intron--protein_coding:upstream--protein_coding:downstream	2
protein_coding:3'UTR (+)--protein_coding:gene (-)	3
protein_coding:3'UTR (+)--protein_coding:upstream	1710
protein_coding:3'UTR (+)--protein_coding:downstream	1
protein_coding:3'UTR (+)--processed_transcript:downstream	1
miRNA:gene	9380123
miRNA:gene--snoRNA:gene	15
miRNA:gene--snoRNA:gene--piRNA:gene--protein_coding:intron	2
miRNA:gene--snoRNA:gene--protein_coding:intron	7
miRNA:gene--snoRNA:gene--protein_coding:intron--protein_coding:gene (-)	3
miRNA:gene--snRNA:gene--lincRNA:gene--piRNA:gene--protein_coding:intron--processed_transcript:intron--protein_coding:downstream	3
miRNA:gene--snRNA:gene--protein_coding:intron--protein_coding:upstream	1
miRNA:gene--lincRNA:gene	55
miRNA:gene--lincRNA:gene--piRNA:gene	283
miRNA:gene--lincRNA:gene--piRNA:gene--rRNA:gene	20
miRNA:gene--lincRNA:gene--piRNA:gene--rRNA:gene--protein_coding:intron	78
miRNA:gene--lincRNA:gene--piRNA:gene--misc_RNA:gene--protein_coding:intron	1
miRNA:gene--lincRNA:gene--piRNA:gene--misc_RNA:gene--protein_coding:intron--protein_coding:gene (-)--protein_coding:upstream	2
miRNA:gene--lincRNA:gene--piRNA:gene--processed_pseudogene:gene--protein_coding:intron	5
miRNA:gene--lincRNA:gene--piRNA:gene--processed_pseudogene:gene--protein_coding:intron--processed_transcript:intron	2
miRNA:gene--lincRNA:gene--piRNA:gene--processed_pseudogene:gene--protein_coding:intron--protein_coding:gene (-)	2
miRNA:gene--lincRNA:gene--piRNA:gene--processed_pseudogene:gene--protein_coding:intron--protein_coding:gene (-)--protein_coding:downstream	2
miRNA:gene--lincRNA:gene--piRNA:gene--processed_pseudogene:gene--protein_coding:intron--protein_coding:upstream	2
miRNA:gene--lincRNA:gene--piRNA:gene--processed_pseudogene:gene--protein_coding:intron--protein_coding:downstream	3
miRNA:gene--lincRNA:gene--piRNA:gene--unprocessed_pseudogene:gene--protein_coding:intron	1
miRNA:gene--lincRNA:gene--piRNA:gene--unprocessed_pseudogene:gene--protein_coding:intron--processed_transcript:intron--protein_coding:upstream--protein_coding:downstream	1
miRNA:gene--lincRNA:gene--piRNA:gene--protein_coding:intron	707
miRNA:gene--lincRNA:gene--piRNA:gene--protein_coding:intron--processed_transcript:intron	110
miRNA:gene--lincRNA:gene--piRNA:gene--protein_coding:intron--processed_transcript:intron--protein_coding:gene (-)	1
miRNA:gene--lincRNA:gene--piRNA:gene--protein_coding:intron--processed_transcript:intron--protein_coding:upstream	3
miRNA:gene--lincRNA:gene--piRNA:gene--protein_coding:intron--processed_transcript:intron--protein_coding:upstream--protein_coding:downstream	2
miRNA:gene--lincRNA:gene--piRNA:gene--protein_coding:intron--processed_transcript:intron--protein_coding:downstream	141
miRNA:gene--lincRNA:gene--piRNA:gene--protein_coding:intron--protein_coding:gene (-)	14
miRNA:gene--lincRNA:gene--piRNA:gene--protein_coding:intron--protein_coding:gene (-)--protein_coding:upstream	1
miRNA:gene--lincRNA:gene--piRNA:gene--protein_coding:intron--protein_coding:gene (-)--protein_coding:downstream	1
miRNA:gene--lincRNA:gene--piRNA:gene--protein_coding:intron--protein_coding:gene (-)--processed_transcript:downstream	1
miRNA:gene--lincRNA:gene--piRNA:gene--protein_coding:intron--protein_coding:upstream	170
miRNA:gene--lincRNA:gene--piRNA:gene--protein_coding:intron--protein_coding:upstream--protein_coding:downstream	239
miRNA:gene--lincRNA:gene--piRNA:gene--protein_coding:intron--protein_coding:downstream	32
miRNA:gene--lincRNA:gene--piRNA:gene--protein_coding:intron--processed_transcript:downstream	1
miRNA:gene--lincRNA:gene--piRNA:gene--protein_coding:gene (-)--protein_coding:upstream	1
miRNA:gene--lincRNA:gene--piRNA:gene--protein_coding:upstream	33
miRNA:gene--lincRNA:gene--processed_pseudogene:gene	1
miRNA:gene--lincRNA:gene--processed_pseudogene:gene--protein_coding:intron	13
miRNA:gene--lincRNA:gene--processed_pseudogene:gene--protein_coding:intron--processed_transcript:intron	1
miRNA:gene--lincRNA:gene--processed_pseudogene:gene--protein_coding:intron--processed_transcript:intron--protein_coding:downstream	1
miRNA:gene--lincRNA:gene--unprocessed_pseudogene:gene--protein_coding:intron	3
miRNA:gene--lincRNA:gene--protein_coding:intron	904
miRNA:gene--lincRNA:gene--protein_coding:intron--processed_transcript:intron	3
miRNA:gene--lincRNA:gene--protein_coding:intron--processed_transcript:intron--protein_coding:downstream	1
miRNA:gene--lincRNA:gene--protein_coding:intron--protein_coding:gene (-)	6
miRNA:gene--lincRNA:gene--protein_coding:intron--protein_coding:upstream	2
miRNA:gene--lincRNA:gene--protein_coding:intron--protein_coding:downstream	10
miRNA:gene--lincRNA:gene--protein_coding:intron--processed_transcript:downstream	1
miRNA:gene--lincRNA:gene--protein_coding:gene (-)	2
miRNA:gene--lincRNA:gene--protein_coding:downstream	1
miRNA:gene--piRNA:gene	121720
miRNA:gene--piRNA:gene--rRNA:gene	117
miRNA:gene--piRNA:gene--rRNA:gene--protein_coding:intron	10
miRNA:gene--piRNA:gene--misc_RNA:gene	4
miRNA:gene--piRNA:gene--misc_RNA:gene--protein_coding:intron	9
miRNA:gene--piRNA:gene--misc_RNA:gene--protein_coding:intron--processed_transcript:intron	1
miRNA:gene--piRNA:gene--misc_RNA:gene--protein_coding:intron--processed_transcript:intron--protein_coding:upstream	2
miRNA:gene--piRNA:gene--misc_RNA:gene--protein_coding:intron--protein_coding:gene (-)	2
miRNA:gene--piRNA:gene--transcribed_processed_pseudogene:gene--processed_pseudogene:gene--protein_coding:intron	2
miRNA:gene--piRNA:gene--transcribed_processed_pseudogene:gene--processed_pseudogene:gene--protein_coding:intron--protein_coding:gene (-)--protein_coding:upstream	2
miRNA:gene--piRNA:gene--transcribed_processed_pseudogene:gene--protein_coding:intron	1
miRNA:gene--piRNA:gene--transcribed_processed_pseudogene:gene--protein_coding:intron--processed_transcript:intron--protein_coding:gene (-)--protein_coding:downstream	1
miRNA:gene--piRNA:gene--transcribed_processed_pseudogene:gene--protein_coding:intron--protein_coding:gene (-)	1
miRNA:gene--piRNA:gene--transcribed_processed_pseudogene:gene--protein_coding:intron--protein_coding:gene (-)--protein_coding:upstream	1
miRNA:gene--piRNA:gene--processed_pseudogene:gene	3
miRNA:gene--piRNA:gene--processed_pseudogene:gene--unprocessed_pseudogene:gene--protein_coding:intron	2
miRNA:gene--piRNA:gene--processed_pseudogene:gene--unprocessed_pseudogene:gene--protein_coding:intron--protein_coding:gene (-)	1
miRNA:gene--piRNA:gene--processed_pseudogene:gene--protein_coding:intron	87
miRNA:gene--piRNA:gene--processed_pseudogene:gene--protein_coding:intron--processed_transcript:intron	1
miRNA:gene--piRNA:gene--processed_pseudogene:gene--protein_coding:intron--processed_transcript:intron--protein_coding:gene (-)--protein_coding:upstream	5
miRNA:gene--piRNA:gene--processed_pseudogene:gene--protein_coding:intron--processed_transcript:intron--protein_coding:gene (-)--protein_coding:upstream--protein_coding:downstream--processed_transcript:downstream	1
miRNA:gene--piRNA:gene--processed_pseudogene:gene--protein_coding:intron--processed_transcript:intron--protein_coding:gene (-)--protein_coding:downstream	1
miRNA:gene--piRNA:gene--processed_pseudogene:gene--protein_coding:intron--processed_transcript:intron--protein_coding:upstream--protein_coding:downstream	1
miRNA:gene--piRNA:gene--processed_pseudogene:gene--protein_coding:intron--processed_transcript:intron--protein_coding:downstream	2
miRNA:gene--piRNA:gene--processed_pseudogene:gene--protein_coding:intron--protein_coding:gene (-)	11
miRNA:gene--piRNA:gene--processed_pseudogene:gene--protein_coding:intron--protein_coding:upstream	4
miRNA:gene--piRNA:gene--processed_pseudogene:gene--protein_coding:intron--protein_coding:downstream	3
miRNA:gene--piRNA:gene--processed_pseudogene:gene--protein_coding:gene (-)	1
miRNA:gene--piRNA:gene--polymorphic_pseudogene:gene--protein_coding:intron--protein_coding:gene (-)--protein_coding:upstream	26
miRNA:gene--piRNA:gene--unprocessed_pseudogene:gene--protein_coding:intron	4
miRNA:gene--piRNA:gene--unprocessed_pseudogene:gene--protein_coding:intron--protein_coding:gene (-)	1
miRNA:gene--piRNA:gene--protein_coding:intron	19769
miRNA:gene--piRNA:gene--protein_coding:intron--processed_transcript:intron	711
miRNA:gene--piRNA:gene--protein_coding:intron--processed_transcript:intron--protein_coding:gene (-)	12
miRNA:gene--piRNA:gene--protein_coding:intron--processed_transcript:intron--protein_coding:gene (-)--protein_coding:upstream	5
miRNA:gene--piRNA:gene--protein_coding:intron--processed_transcript:intron--protein_coding:gene (-)--protein_coding:upstream--protein_coding:downstream	6
miRNA:gene--piRNA:gene--protein_coding:intron--processed_transcript:intron--protein_coding:gene (-)--protein_coding:downstream	254
miRNA:gene--piRNA:gene--protein_coding:intron--processed_transcript:intron--protein_coding:upstream	18
miRNA:gene--piRNA:gene--protein_coding:intron--processed_transcript:intron--protein_coding:upstream--protein_coding:downstream	1
miRNA:gene--piRNA:gene--protein_coding:intron--processed_transcript:intron--protein_coding:upstream--protein_coding:downstream--processed_transcript:downstream	1
miRNA:gene--piRNA:gene--protein_coding:intron--processed_transcript:intron--protein_coding:downstream	32
miRNA:gene--piRNA:gene--protein_coding:intron--protein_coding:gene (-)	205
miRNA:gene--piRNA:gene--protein_coding:intron--protein_coding:gene (-)--protein_coding:upstream	9
miRNA:gene--piRNA:gene--protein_coding:intron--protein_coding:gene (-)--protein_coding:upstream--protein_coding:downstream	2
miRNA:gene--piRNA:gene--protein_coding:intron--protein_coding:gene (-)--protein_coding:downstream	25
miRNA:gene--piRNA:gene--protein_coding:intron--protein_coding:gene (-)--processed_transcript:downstream	2
miRNA:gene--piRNA:gene--protein_coding:intron--protein_coding:upstream	258
miRNA:gene--piRNA:gene--protein_coding:intron--protein_coding:upstream--protein_coding:downstream	9
miRNA:gene--piRNA:gene--protein_coding:intron--protein_coding:downstream	334
miRNA:gene--piRNA:gene--protein_coding:intron--processed_transcript:upstream	2
miRNA:gene--piRNA:gene--protein_coding:intron--processed_transcript:downstream	7
miRNA:gene--piRNA:gene--processed_transcript:intron	10
miRNA:gene--piRNA:gene--processed_transcript:intron--protein_coding:downstream	1
miRNA:gene--piRNA:gene--protein_coding:gene (-)	8
miRNA:gene--piRNA:gene--protein_coding:gene (-)--protein_coding:upstream	2
miRNA:gene--piRNA:gene--protein_coding:upstream	1707
miRNA:gene--piRNA:gene--protein_coding:downstream	9
miRNA:gene--rRNA:gene--protein_coding:intron	1
miRNA:gene--misc_RNA:gene	1
miRNA:gene--misc_RNA:gene--protein_coding:intron	1
miRNA:gene--transcribed_processed_pseudogene:gene	2
miRNA:gene--transcribed_processed_pseudogene:gene--protein_coding:intron	2
miRNA:gene--processed_pseudogene:gene	70
miRNA:gene--processed_pseudogene:gene--protein_coding:intron	119
miRNA:gene--processed_pseudogene:gene--protein_coding:intron--processed_transcript:intron	2
miRNA:gene--processed_pseudogene:gene--protein_coding:intron--protein_coding:gene (-)	8
miRNA:gene--processed_pseudogene:gene--protein_coding:intron--protein_coding:downstream	3
miRNA:gene--processed_pseudogene:gene--protein_coding:gene (-)	1
miRNA:gene--unprocessed_pseudogene:gene	10
miRNA:gene--unprocessed_pseudogene:gene--protein_coding:intron	44
miRNA:gene--unprocessed_pseudogene:gene--protein_coding:intron--protein_coding:upstream	8
miRNA:gene--protein_coding:intron	70700
miRNA:gene--protein_coding:intron--processed_transcript:intron	301
miRNA:gene--protein_coding:intron--processed_transcript:intron--protein_coding:gene (-)	12
miRNA:gene--protein_coding:intron--processed_transcript:intron--protein_coding:upstream	10
miRNA:gene--protein_coding:intron--processed_transcript:intron--protein_coding:downstream	2
miRNA:gene--protein_coding:intron--processed_transcript:intron--processed_transcript:upstream	8
miRNA:gene--protein_coding:intron--protein_coding:gene (-)	363
miRNA:gene--protein_coding:intron--protein_coding:gene (-)--protein_coding:upstream	2
miRNA:gene--protein_coding:intron--protein_coding:gene (-)--protein_coding:upstream--protein_coding:downstream	2
miRNA:gene--protein_coding:intron--protein_coding:gene (-)--protein_coding:downstream	3
miRNA:gene--protein_coding:intron--protein_coding:gene (-)--protein_coding:downstream--processed_transcript:downstream	1
miRNA:gene--protein_coding:intron--protein_coding:upstream	333
miRNA:gene--protein_coding:intron--protein_coding:upstream--protein_coding:downstream	31
miRNA:gene--protein_coding:intron--protein_coding:downstream	297
miRNA:gene--protein_coding:intron--processed_transcript:upstream	1
miRNA:gene--protein_coding:intron--processed_transcript:downstream	3
miRNA:gene--processed_transcript:intron	185
miRNA:gene--protein_coding:gene (-)	195
miRNA:gene--protein_coding:gene (-)--protein_coding:upstream	6
miRNA:gene--protein_coding:upstream	1220
miRNA:gene--protein_coding:upstream--protein_coding:downstream	3
miRNA:gene--protein_coding:downstream	459
miRNA:gene--processed_transcript:downstream	1
snoRNA:gene	392273
snoRNA:gene--lincRNA:gene	5
snoRNA:gene--lincRNA:gene--piRNA:gene	47
snoRNA:gene--lincRNA:gene--piRNA:gene--unprocessed_pseudogene:gene--protein_coding:intron	1
snoRNA:gene--lincRNA:gene--piRNA:gene--protein_coding:intron	97
snoRNA:gene--lincRNA:gene--piRNA:gene--protein_coding:intron--protein_coding:gene (-)	1
snoRNA:gene--lincRNA:gene--piRNA:gene--protein_coding:intron--protein_coding:gene (-)--protein_coding:upstream	2
snoRNA:gene--lincRNA:gene--protein_coding:intron	5
snoRNA:gene--lincRNA:gene--protein_coding:intron--protein_coding:upstream	1
snoRNA:gene--piRNA:gene	7087
snoRNA:gene--piRNA:gene--transcribed_processed_pseudogene:gene--protein_coding:intron	1
snoRNA:gene--piRNA:gene--processed_pseudogene:gene--protein_coding:intron	1
snoRNA:gene--piRNA:gene--processed_pseudogene:gene--protein_coding:intron--processed_transcript:intron	8
snoRNA:gene--piRNA:gene--processed_pseudogene:gene--protein_coding:intron--processed_transcript:intron--protein_coding:gene (-)--protein_coding:upstream--protein_coding:downstream	2
snoRNA:gene--piRNA:gene--unprocessed_pseudogene:gene--protein_coding:intron	1
snoRNA:gene--piRNA:gene--unprocessed_pseudogene:gene--protein_coding:intron--processed_transcript:intron--protein_coding:downstream	1
snoRNA:gene--piRNA:gene--unprocessed_pseudogene:gene--protein_coding:intron--protein_coding:gene (-)	1
snoRNA:gene--piRNA:gene--unprocessed_pseudogene:gene--protein_coding:intron--protein_coding:gene (-)--protein_coding:downstream	1
snoRNA:gene--piRNA:gene--protein_coding:intron	340
snoRNA:gene--piRNA:gene--protein_coding:intron--processed_transcript:intron	35
snoRNA:gene--piRNA:gene--protein_coding:intron--processed_transcript:intron--protein_coding:gene (-)	12
snoRNA:gene--piRNA:gene--protein_coding:intron--processed_transcript:intron--protein_coding:gene (-)--protein_coding:upstream	1
snoRNA:gene--piRNA:gene--protein_coding:intron--processed_transcript:intron--protein_coding:gene (-)--protein_coding:upstream--protein_coding:downstream	1
snoRNA:gene--piRNA:gene--protein_coding:intron--processed_transcript:intron--protein_coding:gene (-)--protein_coding:downstream	6
snoRNA:gene--piRNA:gene--protein_coding:intron--protein_coding:gene (-)	16
snoRNA:gene--piRNA:gene--protein_coding:intron--protein_coding:gene (-)--protein_coding:upstream	3
snoRNA:gene--piRNA:gene--protein_coding:intron--protein_coding:upstream	27
snoRNA:gene--piRNA:gene--protein_coding:intron--protein_coding:upstream--protein_coding:downstream	3
snoRNA:gene--piRNA:gene--protein_coding:intron--protein_coding:downstream	7
snoRNA:gene--piRNA:gene--processed_transcript:intron	1
snoRNA:gene--piRNA:gene--protein_coding:upstream	1
snoRNA:gene--piRNA:gene--protein_coding:downstream	1
snoRNA:gene--processed_pseudogene:gene	1
snoRNA:gene--processed_pseudogene:gene--protein_coding:intron	7
snoRNA:gene--unprocessed_pseudogene:gene--protein_coding:intron	3
snoRNA:gene--unprocessed_pseudogene:gene--protein_coding:intron--processed_transcript:intron--protein_coding:upstream--protein_coding:downstream	4
snoRNA:gene--protein_coding:intron	1373
snoRNA:gene--protein_coding:intron--processed_transcript:intron	9
snoRNA:gene--protein_coding:intron--processed_transcript:intron--protein_coding:upstream	1
snoRNA:gene--protein_coding:intron--processed_transcript:intron--protein_coding:downstream	1
snoRNA:gene--protein_coding:intron--protein_coding:gene (-)	19
snoRNA:gene--protein_coding:intron--protein_coding:upstream	30
snoRNA:gene--protein_coding:intron--protein_coding:downstream	36
snoRNA:gene--processed_transcript:intron	17
snoRNA:gene--protein_coding:gene (-)	4
snoRNA:gene--protein_coding:upstream	10
snoRNA:gene--protein_coding:downstream	6
snRNA:gene	25387
snRNA:gene--lincRNA:gene	1
snRNA:gene--lincRNA:gene--piRNA:gene--processed_pseudogene:gene--unprocessed_pseudogene:gene--protein_coding:intron--processed_transcript:intron--protein_coding:gene (-)--protein_coding:upstream--protein_coding:downstream	3
snRNA:gene--lincRNA:gene--piRNA:gene--protein_coding:intron	43
snRNA:gene--lincRNA:gene--piRNA:gene--protein_coding:intron--processed_transcript:intron--protein_coding:downstream	3
snRNA:gene--lincRNA:gene--protein_coding:intron--processed_transcript:intron--protein_coding:gene (-)	1
snRNA:gene--lincRNA:gene--protein_coding:intron--protein_coding:downstream	1
snRNA:gene--piRNA:gene	1562
snRNA:gene--piRNA:gene--processed_pseudogene:gene--protein_coding:intron--protein_coding:gene (-)	1
snRNA:gene--piRNA:gene--protein_coding:intron	308
snRNA:gene--piRNA:gene--protein_coding:intron--processed_transcript:intron	6
snRNA:gene--piRNA:gene--protein_coding:intron--processed_transcript:intron--protein_coding:gene (-)	1
snRNA:gene--piRNA:gene--protein_coding:intron--processed_transcript:intron--protein_coding:downstream	7
snRNA:gene--piRNA:gene--protein_coding:intron--protein_coding:gene (-)	18
snRNA:gene--piRNA:gene--protein_coding:intron--protein_coding:gene (-)--protein_coding:upstream	2
snRNA:gene--piRNA:gene--protein_coding:intron--protein_coding:downstream	1
snRNA:gene--protein_coding:intron	226
snRNA:gene--protein_coding:intron--processed_transcript:intron	3
snRNA:gene--protein_coding:intron--protein_coding:gene (-)	3
snRNA:gene--protein_coding:intron--protein_coding:downstream	3
snRNA:gene--processed_transcript:intron	3
snRNA:gene--protein_coding:gene (-)	1
lincRNA:gene	16464
lincRNA:gene--piRNA:gene	33838
lincRNA:gene--piRNA:gene--rRNA:gene--protein_coding:intron	17
lincRNA:gene--piRNA:gene--rRNA:gene--protein_coding:intron--processed_transcript:intron	1
lincRNA:gene--piRNA:gene--rRNA:gene--protein_coding:intron--processed_transcript:intron--protein_coding:gene (-)--protein_coding:upstream	1
lincRNA:gene--piRNA:gene--rRNA:gene--protein_coding:intron--protein_coding:gene (-)	7
lincRNA:gene--piRNA:gene--rRNA:gene--protein_coding:intron--protein_coding:gene (-)--protein_coding:downstream	1
lincRNA:gene--piRNA:gene--rRNA:gene--protein_coding:intron--protein_coding:upstream--protein_coding:downstream	28
lincRNA:gene--piRNA:gene--rRNA:gene--protein_coding:intron--protein_coding:downstream	3
lincRNA:gene--piRNA:gene--misc_RNA:gene	720
lincRNA:gene--piRNA:gene--misc_RNA:gene--protein_coding:intron	118
lincRNA:gene--piRNA:gene--misc_RNA:gene--protein_coding:intron--processed_transcript:intron	1
lincRNA:gene--piRNA:gene--misc_RNA:gene--protein_coding:intron--protein_coding:upstream--protein_coding:downstream	2
lincRNA:gene--piRNA:gene--misc_RNA:gene--protein_coding:intron--protein_coding:downstream	2
lincRNA:gene--piRNA:gene--transcribed_processed_pseudogene:gene--processed_pseudogene:gene--protein_coding:intron--processed_transcript:intron--protein_coding:gene (-)--protein_coding:downstream	1
lincRNA:gene--piRNA:gene--transcribed_processed_pseudogene:gene--processed_pseudogene:gene--protein_coding:intron--protein_coding:gene (-)	1
lincRNA:gene--piRNA:gene--transcribed_processed_pseudogene:gene--protein_coding:intron--processed_transcript:intron	1
lincRNA:gene--piRNA:gene--transcribed_processed_pseudogene:gene--protein_coding:intron--processed_transcript:intron--protein_coding:gene (-)--protein_coding:upstream--protein_coding:downstream	1
lincRNA:gene--piRNA:gene--transcribed_processed_pseudogene:gene--protein_coding:intron--protein_coding:upstream	1
lincRNA:gene--piRNA:gene--processed_pseudogene:gene	4
lincRNA:gene--piRNA:gene--processed_pseudogene:gene--protein_coding:intron	7
lincRNA:gene--piRNA:gene--processed_pseudogene:gene--protein_coding:intron--processed_transcript:intron	3
lincRNA:gene--piRNA:gene--processed_pseudogene:gene--protein_coding:intron--processed_transcript:intron--protein_coding:gene (-)--protein_coding:upstream	2
lincRNA:gene--piRNA:gene--processed_pseudogene:gene--protein_coding:intron--processed_transcript:intron--protein_coding:gene (-)--protein_coding:upstream--protein_coding:downstream	5
lincRNA:gene--piRNA:gene--processed_pseudogene:gene--protein_coding:intron--processed_transcript:intron--protein_coding:upstream	16
lincRNA:gene--piRNA:gene--processed_pseudogene:gene--protein_coding:intron--processed_transcript:intron--protein_coding:upstream--protein_coding:downstream	1
lincRNA:gene--piRNA:gene--processed_pseudogene:gene--protein_coding:intron--processed_transcript:intron--protein_coding:downstream	28
lincRNA:gene--piRNA:gene--processed_pseudogene:gene--protein_coding:intron--protein_coding:gene (-)	4
lincRNA:gene--piRNA:gene--processed_pseudogene:gene--protein_coding:intron--protein_coding:gene (-)--protein_coding:upstream	2
lincRNA:gene--piRNA:gene--processed_pseudogene:gene--protein_coding:intron--protein_coding:gene (-)--protein_coding:downstream	2
lincRNA:gene--piRNA:gene--processed_pseudogene:gene--protein_coding:intron--protein_coding:upstream--protein_coding:downstream	2
lincRNA:gene--piRNA:gene--processed_pseudogene:gene--protein_coding:intron--protein_coding:downstream	1
lincRNA:gene--piRNA:gene--unprocessed_pseudogene:gene	1
lincRNA:gene--piRNA:gene--unprocessed_pseudogene:gene--protein_coding:intron	2
lincRNA:gene--piRNA:gene--unprocessed_pseudogene:gene--protein_coding:intron--protein_coding:gene (-)	1
lincRNA:gene--piRNA:gene--unprocessed_pseudogene:gene--protein_coding:intron--protein_coding:gene (-)--protein_coding:upstream	1
lincRNA:gene--piRNA:gene--unprocessed_pseudogene:gene--protein_coding:intron--protein_coding:gene (-)--protein_coding:downstream	1
lincRNA:gene--piRNA:gene--unprocessed_pseudogene:gene--protein_coding:intron--protein_coding:upstream	2
lincRNA:gene--piRNA:gene--protein_coding:intron	1232
lincRNA:gene--piRNA:gene--protein_coding:intron--processed_transcript:intron	92
lincRNA:gene--piRNA:gene--protein_coding:intron--processed_transcript:intron--protein_coding:gene (-)	16
lincRNA:gene--piRNA:gene--protein_coding:intron--processed_transcript:intron--protein_coding:gene (-)--protein_coding:upstream	11
lincRNA:gene--piRNA:gene--protein_coding:intron--processed_transcript:intron--protein_coding:gene (-)--protein_coding:upstream--protein_coding:downstream	3
lincRNA:gene--piRNA:gene--protein_coding:intron--processed_transcript:intron--protein_coding:gene (-)--protein_coding:downstream	2
lincRNA:gene--piRNA:gene--protein_coding:intron--processed_transcript:intron--protein_coding:gene (-)--processed_transcript:upstream	1
lincRNA:gene--piRNA:gene--protein_coding:intron--processed_transcript:intron--protein_coding:upstream	7
lincRNA:gene--piRNA:gene--protein_coding:intron--processed_transcript:intron--protein_coding:upstream--protein_coding:downstream	48
lincRNA:gene--piRNA:gene--protein_coding:intron--processed_transcript:intron--protein_coding:upstream--protein_coding:downstream--processed_transcript:downstream	1
lincRNA:gene--piRNA:gene--protein_coding:intron--processed_transcript:intron--protein_coding:downstream	39
lincRNA:gene--piRNA:gene--protein_coding:intron--protein_coding:gene (-)	54
lincRNA:gene--piRNA:gene--protein_coding:intron--protein_coding:gene (-)--protein_coding:upstream	13
lincRNA:gene--piRNA:gene--protein_coding:intron--protein_coding:gene (-)--protein_coding:upstream--protein_coding:downstream	6
lincRNA:gene--piRNA:gene--protein_coding:intron--protein_coding:gene (-)--protein_coding:downstream	24
lincRNA:gene--piRNA:gene--protein_coding:intron--protein_coding:upstream	74
lincRNA:gene--piRNA:gene--protein_coding:intron--protein_coding:upstream--protein_coding:downstream	19
lincRNA:gene--piRNA:gene--protein_coding:intron--protein_coding:upstream--processed_transcript:upstream	1
lincRNA:gene--piRNA:gene--protein_coding:intron--protein_coding:downstream	178
lincRNA:gene--piRNA:gene--protein_coding:intron--processed_transcript:upstream	3
lincRNA:gene--piRNA:gene--processed_transcript:intron	1
lincRNA:gene--piRNA:gene--protein_coding:gene (-)	14
lincRNA:gene--piRNA:gene--protein_coding:gene (-)--protein_coding:upstream	3
lincRNA:gene--piRNA:gene--protein_coding:upstream	11
lincRNA:gene--piRNA:gene--protein_coding:upstream--protein_coding:downstream	2
lincRNA:gene--piRNA:gene--protein_coding:downstream	14472
lincRNA:gene--transcribed_processed_pseudogene:gene	1
lincRNA:gene--transcribed_processed_pseudogene:gene--processed_pseudogene:gene	1
lincRNA:gene--transcribed_processed_pseudogene:gene--protein_coding:intron--processed_transcript:intron	1
lincRNA:gene--processed_pseudogene:gene	3
lincRNA:gene--processed_pseudogene:gene--unprocessed_pseudogene:gene--protein_coding:gene (-)	1
lincRNA:gene--processed_pseudogene:gene--protein_coding:intron	2
lincRNA:gene--processed_pseudogene:gene--protein_coding:intron--processed_transcript:intron--protein_coding:gene (-)--protein_coding:upstream	1
lincRNA:gene--processed_pseudogene:gene--protein_coding:intron--processed_transcript:intron--protein_coding:gene (-)--protein_coding:downstream	1
lincRNA:gene--processed_pseudogene:gene--protein_coding:intron--protein_coding:gene (-)	39
lincRNA:gene--processed_pseudogene:gene--protein_coding:intron--protein_coding:gene (-)--protein_coding:downstream	1
lincRNA:gene--processed_pseudogene:gene--protein_coding:intron--protein_coding:downstream	2
lincRNA:gene--unprocessed_pseudogene:gene--protein_coding:intron	1
lincRNA:gene--unprocessed_pseudogene:gene--protein_coding:intron--processed_transcript:intron	1
lincRNA:gene--unprocessed_pseudogene:gene--protein_coding:intron--protein_coding:gene (-)	1
lincRNA:gene--unprocessed_pseudogene:gene--protein_coding:intron--protein_coding:gene (-)--protein_coding:upstream--protein_coding:downstream	1
lincRNA:gene--protein_coding:intron	606
lincRNA:gene--protein_coding:intron--processed_transcript:intron	18
lincRNA:gene--protein_coding:intron--processed_transcript:intron--protein_coding:gene (-)	1
lincRNA:gene--protein_coding:intron--processed_transcript:intron--protein_coding:gene (-)--protein_coding:downstream	1
lincRNA:gene--protein_coding:intron--processed_transcript:intron--protein_coding:downstream	36
lincRNA:gene--protein_coding:intron--protein_coding:gene (-)	17
lincRNA:gene--protein_coding:intron--protein_coding:gene (-)--protein_coding:upstream	1
lincRNA:gene--protein_coding:intron--protein_coding:gene (-)--protein_coding:downstream	4
lincRNA:gene--protein_coding:intron--protein_coding:upstream	22
lincRNA:gene--protein_coding:intron--protein_coding:upstream--protein_coding:downstream	1
lincRNA:gene--protein_coding:intron--protein_coding:upstream--processed_transcript:upstream	2
lincRNA:gene--protein_coding:intron--protein_coding:downstream	277
lincRNA:gene--processed_transcript:intron	3
lincRNA:gene--protein_coding:gene (-)	42
lincRNA:gene--protein_coding:upstream	11
lincRNA:gene--protein_coding:downstream	1
piRNA:gene	4219824
piRNA:gene--rRNA:gene	214505
piRNA:gene--rRNA:gene--processed_pseudogene:gene--protein_coding:intron	153
piRNA:gene--rRNA:gene--protein_coding:intron	2215
piRNA:gene--rRNA:gene--protein_coding:intron--processed_transcript:intron	6
piRNA:gene--rRNA:gene--protein_coding:intron--processed_transcript:intron--protein_coding:gene (-)--protein_coding:downstream	1
piRNA:gene--rRNA:gene--protein_coding:intron--processed_transcript:intron--protein_coding:downstream	4
piRNA:gene--rRNA:gene--protein_coding:intron--protein_coding:gene (-)	12
piRNA:gene--rRNA:gene--protein_coding:intron--protein_coding:gene (-)--protein_coding:upstream	10
piRNA:gene--rRNA:gene--protein_coding:intron--protein_coding:gene (-)--protein_coding:downstream	1
piRNA:gene--rRNA:gene--protein_coding:intron--protein_coding:gene (-)--processed_transcript:downstream	1
piRNA:gene--rRNA:gene--protein_coding:intron--protein_coding:upstream	10
piRNA:gene--rRNA:gene--protein_coding:intron--protein_coding:upstream--processed_transcript:downstream	1
piRNA:gene--rRNA:gene--protein_coding:intron--protein_coding:downstream	21
piRNA:gene--rRNA:gene--protein_coding:intron--processed_transcript:downstream	10
piRNA:gene--rRNA:gene--protein_coding:gene (-)	3
piRNA:gene--rRNA:gene--protein_coding:downstream	108
piRNA:gene--misc_RNA:gene	22266
piRNA:gene--misc_RNA:gene--processed_pseudogene:gene--protein_coding:intron	1
piRNA:gene--misc_RNA:gene--processed_pseudogene:gene--protein_coding:intron--protein_coding:gene (-)--protein_coding:upstream--protein_coding:downstream	1
piRNA:gene--misc_RNA:gene--polymorphic_pseudogene:gene--protein_coding:intron	1
piRNA:gene--misc_RNA:gene--unprocessed_pseudogene:gene--protein_coding:intron--processed_transcript:intron--processed_transcript:upstream	1
piRNA:gene--misc_RNA:gene--protein_coding:intron	39723
piRNA:gene--misc_RNA:gene--protein_coding:intron--processed_transcript:intron	5
piRNA:gene--misc_RNA:gene--protein_coding:intron--processed_transcript:intron--protein_coding:upstream--protein_coding:downstream	2
piRNA:gene--misc_RNA:gene--protein_coding:intron--processed_transcript:intron--protein_coding:downstream	1
piRNA:gene--misc_RNA:gene--protein_coding:intron--protein_coding:gene (-)	17
piRNA:gene--misc_RNA:gene--protein_coding:intron--protein_coding:gene (-)--protein_coding:upstream	1
piRNA:gene--misc_RNA:gene--protein_coding:intron--protein_coding:gene (-)--protein_coding:downstream	1
piRNA:gene--misc_RNA:gene--protein_coding:intron--protein_coding:gene (-)--processed_transcript:upstream	1
piRNA:gene--misc_RNA:gene--protein_coding:intron--protein_coding:gene (-)--processed_transcript:downstream	7
piRNA:gene--misc_RNA:gene--protein_coding:intron--protein_coding:upstream	4
piRNA:gene--misc_RNA:gene--protein_coding:intron--protein_coding:upstream--protein_coding:downstream	2
piRNA:gene--misc_RNA:gene--protein_coding:intron--protein_coding:downstream	87
piRNA:gene--misc_RNA:gene--protein_coding:gene (-)	8
piRNA:gene--misc_RNA:gene--protein_coding:gene (-)--protein_coding:downstream	1
piRNA:gene--misc_RNA:gene--protein_coding:upstream	1
piRNA:gene--misc_RNA:gene--protein_coding:downstream	11
piRNA:gene--transcribed_processed_pseudogene:gene	7
piRNA:gene--transcribed_processed_pseudogene:gene--processed_pseudogene:gene	4
piRNA:gene--transcribed_processed_pseudogene:gene--processed_pseudogene:gene--unprocessed_pseudogene:gene	1
piRNA:gene--transcribed_processed_pseudogene:gene--processed_pseudogene:gene--unprocessed_pseudogene:gene--protein_coding:intron	1
piRNA:gene--transcribed_processed_pseudogene:gene--processed_pseudogene:gene--protein_coding:intron	1
piRNA:gene--transcribed_processed_pseudogene:gene--unprocessed_pseudogene:gene--protein_coding:intron	1
piRNA:gene--transcribed_processed_pseudogene:gene--protein_coding:intron	11
piRNA:gene--transcribed_processed_pseudogene:gene--protein_coding:intron--processed_transcript:intron	3
piRNA:gene--transcribed_processed_pseudogene:gene--protein_coding:intron--protein_coding:gene (-)	2
piRNA:gene--transcribed_processed_pseudogene:gene--protein_coding:gene (-)	4
piRNA:gene--transcribed_processed_pseudogene:gene--protein_coding:gene (-)--protein_coding:upstream	1
piRNA:gene--processed_pseudogene:gene	242
piRNA:gene--processed_pseudogene:gene--unprocessed_pseudogene:gene	1
piRNA:gene--processed_pseudogene:gene--unprocessed_pseudogene:gene--protein_coding:intron	1
piRNA:gene--processed_pseudogene:gene--unprocessed_pseudogene:gene--protein_coding:intron--processed_transcript:intron	2
piRNA:gene--processed_pseudogene:gene--unprocessed_pseudogene:gene--protein_coding:intron--protein_coding:gene (-)	6
piRNA:gene--processed_pseudogene:gene--unprocessed_pseudogene:gene--protein_coding:intron--protein_coding:gene (-)--protein_coding:upstream	2
piRNA:gene--processed_pseudogene:gene--unprocessed_pseudogene:gene--protein_coding:intron--protein_coding:gene (-)--protein_coding:downstream	1
piRNA:gene--processed_pseudogene:gene--unprocessed_pseudogene:gene--protein_coding:intron--protein_coding:upstream	1
piRNA:gene--processed_pseudogene:gene--unprocessed_pseudogene:gene--protein_coding:intron--protein_coding:downstream	1
piRNA:gene--processed_pseudogene:gene--unprocessed_pseudogene:gene--protein_coding:gene (-)	1
piRNA:gene--processed_pseudogene:gene--protein_coding:intron	304
piRNA:gene--processed_pseudogene:gene--protein_coding:intron--processed_transcript:intron	30
piRNA:gene--processed_pseudogene:gene--protein_coding:intron--processed_transcript:intron--protein_coding:gene (-)	11
piRNA:gene--processed_pseudogene:gene--protein_coding:intron--processed_transcript:intron--protein_coding:gene (-)--protein_coding:upstream	4
piRNA:gene--processed_pseudogene:gene--protein_coding:intron--processed_transcript:intron--protein_coding:gene (-)--protein_coding:upstream--protein_coding:downstream	1
piRNA:gene--processed_pseudogene:gene--protein_coding:intron--processed_transcript:intron--protein_coding:gene (-)--protein_coding:upstream--protein_coding:downstream--processed_transcript:upstream	1
piRNA:gene--processed_pseudogene:gene--protein_coding:intron--processed_transcript:intron--protein_coding:gene (-)--protein_coding:downstream	2
piRNA:gene--processed_pseudogene:gene--protein_coding:intron--processed_transcript:intron--protein_coding:upstream	8
piRNA:gene--processed_pseudogene:gene--protein_coding:intron--processed_transcript:intron--protein_coding:upstream--protein_coding:downstream	3
piRNA:gene--processed_pseudogene:gene--protein_coding:intron--processed_transcript:intron--protein_coding:downstream	6
piRNA:gene--processed_pseudogene:gene--protein_coding:intron--processed_transcript:intron--processed_transcript:upstream	1
piRNA:gene--processed_pseudogene:gene--protein_coding:intron--protein_coding:gene (-)	57
piRNA:gene--processed_pseudogene:gene--protein_coding:intron--protein_coding:gene (-)--protein_coding:upstream	8
piRNA:gene--processed_pseudogene:gene--protein_coding:intron--protein_coding:gene (-)--protein_coding:upstream--protein_coding:downstream	1
piRNA:gene--processed_pseudogene:gene--protein_coding:intron--protein_coding:gene (-)--protein_coding:downstream	4
piRNA:gene--processed_pseudogene:gene--protein_coding:intron--protein_coding:upstream	30
piRNA:gene--processed_pseudogene:gene--protein_coding:intron--protein_coding:upstream--protein_coding:downstream	21
piRNA:gene--processed_pseudogene:gene--protein_coding:intron--protein_coding:upstream--processed_transcript:downstream	1
piRNA:gene--processed_pseudogene:gene--protein_coding:intron--protein_coding:downstream	41
piRNA:gene--processed_pseudogene:gene--protein_coding:intron--protein_coding:downstream--processed_transcript:upstream	1
piRNA:gene--processed_pseudogene:gene--processed_transcript:intron--processed_transcript:upstream	1
piRNA:gene--processed_pseudogene:gene--protein_coding:gene (-)	51
piRNA:gene--processed_pseudogene:gene--protein_coding:upstream	2
piRNA:gene--processed_pseudogene:gene--protein_coding:downstream	10
piRNA:gene--polymorphic_pseudogene:gene--protein_coding:intron	1
piRNA:gene--unprocessed_pseudogene:gene	12
piRNA:gene--unprocessed_pseudogene:gene--protein_coding:intron	39
piRNA:gene--unprocessed_pseudogene:gene--protein_coding:intron--processed_transcript:intron	6
piRNA:gene--unprocessed_pseudogene:gene--protein_coding:intron--processed_transcript:intron--protein_coding:gene (-)--protein_coding:upstream	2
piRNA:gene--unprocessed_pseudogene:gene--protein_coding:intron--processed_transcript:intron--protein_coding:gene (-)--protein_coding:upstream--protein_coding:downstream	1
piRNA:gene--unprocessed_pseudogene:gene--protein_coding:intron--protein_coding:gene (-)	41
piRNA:gene--unprocessed_pseudogene:gene--protein_coding:intron--protein_coding:gene (-)--protein_coding:upstream	3
piRNA:gene--unprocessed_pseudogene:gene--protein_coding:intron--protein_coding:upstream	3
piRNA:gene--unprocessed_pseudogene:gene--protein_coding:intron--protein_coding:upstream--protein_coding:downstream	2
piRNA:gene--unprocessed_pseudogene:gene--protein_coding:intron--protein_coding:downstream	9
piRNA:gene--unprocessed_pseudogene:gene--protein_coding:gene (-)	4
piRNA:gene--protein_coding:intron	43843
piRNA:gene--protein_coding:intron--processed_transcript:intron	1111
piRNA:gene--protein_coding:intron--processed_transcript:intron--protein_coding:gene (-)	50
piRNA:gene--protein_coding:intron--processed_transcript:intron--protein_coding:gene (-)--protein_coding:upstream	26
piRNA:gene--protein_coding:intron--processed_transcript:intron--protein_coding:gene (-)--protein_coding:upstream--protein_coding:downstream	7
piRNA:gene--protein_coding:intron--processed_transcript:intron--protein_coding:gene (-)--protein_coding:upstream--processed_transcript:upstream	1
piRNA:gene--protein_coding:intron--processed_transcript:intron--protein_coding:gene (-)--protein_coding:downstream	9
piRNA:gene--protein_coding:intron--processed_transcript:intron--protein_coding:gene (-)--processed_transcript:downstream	1
piRNA:gene--protein_coding:intron--processed_transcript:intron--protein_coding:upstream	280
piRNA:gene--protein_coding:intron--processed_transcript:intron--protein_coding:upstream--protein_coding:downstream	216
piRNA:gene--protein_coding:intron--processed_transcript:intron--protein_coding:downstream	153
piRNA:gene--protein_coding:intron--processed_transcript:intron--protein_coding:downstream--processed_transcript:downstream	1
piRNA:gene--protein_coding:intron--protein_coding:gene (-)	704
piRNA:gene--protein_coding:intron--protein_coding:gene (-)--protein_coding:upstream	151
piRNA:gene--protein_coding:intron--protein_coding:gene (-)--protein_coding:upstream--protein_coding:downstream	75
piRNA:gene--protein_coding:intron--protein_coding:gene (-)--protein_coding:downstream	83
piRNA:gene--protein_coding:intron--protein_coding:gene (-)--processed_transcript:upstream	1
piRNA:gene--protein_coding:intron--protein_coding:upstream	2261
piRNA:gene--protein_coding:intron--protein_coding:upstream--protein_coding:downstream	146
piRNA:gene--protein_coding:intron--protein_coding:upstream--processed_transcript:upstream	2
piRNA:gene--protein_coding:intron--protein_coding:upstream--processed_transcript:downstream	8
piRNA:gene--protein_coding:intron--protein_coding:downstream	1591
piRNA:gene--protein_coding:intron--protein_coding:downstream--processed_transcript:downstream	2
piRNA:gene--protein_coding:intron--processed_transcript:upstream	3
piRNA:gene--protein_coding:intron--processed_transcript:downstream	5
piRNA:gene--processed_transcript:intron	396
piRNA:gene--processed_transcript:intron--protein_coding:gene (-)	1
piRNA:gene--processed_transcript:intron--protein_coding:upstream	1
piRNA:gene--processed_transcript:intron--protein_coding:downstream	5
piRNA:gene--processed_transcript:intron--processed_transcript:downstream	1
piRNA:gene--protein_coding:gene (-)	5017
piRNA:gene--protein_coding:gene (-)--protein_coding:upstream	18
piRNA:gene--protein_coding:gene (-)--protein_coding:downstream	41
piRNA:gene--protein_coding:upstream	113674
piRNA:gene--protein_coding:upstream--protein_coding:downstream	367
piRNA:gene--protein_coding:downstream	77315
piRNA:gene--processed_transcript:upstream	1
piRNA:gene--processed_transcript:downstream	1
rRNA:gene	998
rRNA:gene--protein_coding:intron	10
misc_RNA:gene	626
misc_RNA:gene--processed_pseudogene:gene--protein_coding:intron	1
misc_RNA:gene--protein_coding:intron	15
misc_RNA:gene--protein_coding:intron--processed_transcript:intron	1
misc_RNA:gene--protein_coding:intron--protein_coding:gene (-)--protein_coding:upstream	1
misc_RNA:gene--protein_coding:intron--protein_coding:downstream	1
transcribed_processed_pseudogene:gene	39
transcribed_processed_pseudogene:gene--processed_pseudogene:gene	6
transcribed_processed_pseudogene:gene--processed_pseudogene:gene--protein_coding:intron--protein_coding:gene (-)	1
transcribed_processed_pseudogene:gene--processed_pseudogene:gene--protein_coding:gene (-)	1
transcribed_processed_pseudogene:gene--protein_coding:intron	6
transcribed_processed_pseudogene:gene--protein_coding:intron--processed_transcript:intron	1
transcribed_processed_pseudogene:gene--protein_coding:intron--protein_coding:downstream	1
transcribed_processed_pseudogene:gene--protein_coding:gene (-)	1
transcribed_processed_pseudogene:gene--protein_coding:upstream	1
processed_pseudogene:gene	249
processed_pseudogene:gene--unprocessed_pseudogene:gene	3
processed_pseudogene:gene--unprocessed_pseudogene:gene--protein_coding:intron	2
processed_pseudogene:gene--unprocessed_pseudogene:gene--protein_coding:intron--protein_coding:gene (-)	2
processed_pseudogene:gene--protein_coding:intron	202
processed_pseudogene:gene--protein_coding:intron--processed_transcript:intron	6
processed_pseudogene:gene--protein_coding:intron--processed_transcript:intron--protein_coding:gene (-)	1
processed_pseudogene:gene--protein_coding:intron--protein_coding:gene (-)	14
processed_pseudogene:gene--protein_coding:intron--protein_coding:gene (-)--protein_coding:upstream	1
processed_pseudogene:gene--protein_coding:intron--protein_coding:gene (-)--protein_coding:downstream	2
processed_pseudogene:gene--protein_coding:intron--protein_coding:upstream	4
processed_pseudogene:gene--protein_coding:intron--protein_coding:downstream	6
processed_pseudogene:gene--protein_coding:gene (-)	45
processed_pseudogene:gene--protein_coding:upstream	3
processed_pseudogene:gene--protein_coding:downstream	2
polymorphic_pseudogene:gene	1
unprocessed_pseudogene:gene	24
unprocessed_pseudogene:gene--protein_coding:intron	17
unprocessed_pseudogene:gene--protein_coding:intron--processed_transcript:intron	14
unprocessed_pseudogene:gene--protein_coding:intron--protein_coding:gene (-)	3
unprocessed_pseudogene:gene--processed_transcript:intron	1
unprocessed_pseudogene:gene--protein_coding:gene (-)	10
protein_coding:intron	52507
protein_coding:intron--processed_transcript:intron	482
protein_coding:intron--processed_transcript:intron--protein_coding:gene (-)	14
protein_coding:intron--processed_transcript:intron--protein_coding:gene (-)--protein_coding:upstream	5
protein_coding:intron--processed_transcript:intron--protein_coding:gene (-)--protein_coding:downstream	1
protein_coding:intron--processed_transcript:intron--protein_coding:upstream	22
protein_coding:intron--processed_transcript:intron--protein_coding:upstream--protein_coding:downstream	6
protein_coding:intron--processed_transcript:intron--protein_coding:downstream	25
protein_coding:intron--processed_transcript:intron--processed_transcript:upstream	1
protein_coding:intron--protein_coding:gene (-)	2870
protein_coding:intron--protein_coding:gene (-)--protein_coding:upstream	33
protein_coding:intron--protein_coding:gene (-)--protein_coding:downstream	14
protein_coding:intron--protein_coding:upstream	814
protein_coding:intron--protein_coding:upstream--protein_coding:downstream	52
protein_coding:intron--protein_coding:upstream--processed_transcript:upstream	1
protein_coding:intron--protein_coding:downstream	1055
protein_coding:intron--processed_transcript:upstream	5
protein_coding:intron--processed_transcript:downstream	5
processed_transcript:intron	775
processed_transcript:intron--protein_coding:upstream	1
protein_coding:gene (-)	6448
protein_coding:gene (-)--protein_coding:upstream	16
protein_coding:gene (-)--protein_coding:downstream	4
protein_coding:upstream	63362
protein_coding:upstream--protein_coding:downstream	231
protein_coding:upstream--processed_transcript:upstream	1
protein_coding:downstream	52530
processed_transcript:upstream	18
processed_transcript:downstream	22
