# Supplementary material for: mmannot: How to improve small–RNA annotation?
Source: PLoS One. 2020 May 28;15(5):e0231738. doi: 10.1371/journal.pone.0231738 (PMC7255610; doi:10.1371/journal.pone.0231738)
Supplement: S2 File — (GZ) [file pone.0231738.s002.gz › Data/Counts/HS/SRR5398628_default.csv]

Type	SRR5398628
protein_coding:CDS (+)	25180
protein_coding:CDS (+)--protein_coding:5'UTR (+)	12
protein_coding:CDS (+)--protein_coding:5'UTR (+)--protein_coding:3'UTR (+)--miRNA:gene--lincRNA:gene--piRNA:gene--protein_coding:intron--processed_transcript:intron--protein_coding:upstream	1
protein_coding:CDS (+)--protein_coding:5'UTR (+)--protein_coding:3'UTR (+)--miRNA:gene--lincRNA:gene--piRNA:gene--protein_coding:gene (-)	1
protein_coding:CDS (+)--protein_coding:5'UTR (+)--protein_coding:3'UTR (+)--miRNA:gene--piRNA:gene--protein_coding:intron--processed_transcript:intron--protein_coding:gene (-)--protein_coding:upstream--protein_coding:downstream	1
protein_coding:CDS (+)--protein_coding:5'UTR (+)--protein_coding:3'UTR (+)--lincRNA:gene--piRNA:gene--processed_pseudogene:gene--unprocessed_pseudogene:gene--protein_coding:intron--processed_transcript:intron--protein_coding:gene (-)--protein_coding:upstream	1
protein_coding:CDS (+)--protein_coding:5'UTR (+)--protein_coding:3'UTR (+)--lincRNA:gene--piRNA:gene--processed_pseudogene:gene--unprocessed_pseudogene:gene--protein_coding:intron--processed_transcript:intron--protein_coding:gene (-)--protein_coding:upstream--protein_coding:downstream	1
protein_coding:CDS (+)--protein_coding:5'UTR (+)--protein_coding:3'UTR (+)--lincRNA:gene--piRNA:gene--processed_pseudogene:gene--unprocessed_pseudogene:gene--protein_coding:intron--protein_coding:gene (-)--protein_coding:upstream--protein_coding:downstream	3
protein_coding:CDS (+)--protein_coding:5'UTR (+)--protein_coding:3'UTR (+)--lincRNA:gene--piRNA:gene--processed_pseudogene:gene--protein_coding:intron--processed_transcript:intron--protein_coding:gene (-)--protein_coding:upstream	2
protein_coding:CDS (+)--protein_coding:5'UTR (+)--protein_coding:3'UTR (+)--lincRNA:gene--piRNA:gene--processed_pseudogene:gene--protein_coding:intron--processed_transcript:intron--protein_coding:gene (-)--protein_coding:upstream--protein_coding:downstream	2
protein_coding:CDS (+)--protein_coding:5'UTR (+)--protein_coding:3'UTR (+)--lincRNA:gene--piRNA:gene--processed_pseudogene:gene--protein_coding:intron--processed_transcript:intron--protein_coding:gene (-)--protein_coding:downstream	1
protein_coding:CDS (+)--protein_coding:5'UTR (+)--protein_coding:3'UTR (+)--lincRNA:gene--piRNA:gene--protein_coding:intron--protein_coding:gene (-)--protein_coding:upstream--protein_coding:downstream	4
protein_coding:CDS (+)--protein_coding:5'UTR (+)--protein_coding:3'UTR (+)--lincRNA:gene--piRNA:gene--protein_coding:intron--protein_coding:gene (-)--protein_coding:downstream	1
protein_coding:CDS (+)--protein_coding:5'UTR (+)--protein_coding:3'UTR (+)--lincRNA:gene--piRNA:gene--protein_coding:intron--protein_coding:upstream	1
protein_coding:CDS (+)--protein_coding:5'UTR (+)--protein_coding:3'UTR (+)--lincRNA:gene--processed_pseudogene:gene--protein_coding:intron--processed_transcript:intron--protein_coding:upstream	1
protein_coding:CDS (+)--protein_coding:5'UTR (+)--protein_coding:3'UTR (+)--piRNA:gene--transcribed_processed_pseudogene:gene--processed_pseudogene:gene--protein_coding:intron--processed_transcript:intron--protein_coding:gene (-)--protein_coding:upstream--protein_coding:downstream	1
protein_coding:CDS (+)--protein_coding:5'UTR (+)--protein_coding:3'UTR (+)--piRNA:gene--transcribed_processed_pseudogene:gene--protein_coding:intron--protein_coding:gene (-)--protein_coding:upstream--protein_coding:downstream	1
protein_coding:CDS (+)--protein_coding:5'UTR (+)--protein_coding:3'UTR (+)--piRNA:gene--processed_pseudogene:gene--protein_coding:intron--processed_transcript:intron--protein_coding:upstream	1
protein_coding:CDS (+)--protein_coding:5'UTR (+)--protein_coding:3'UTR (+)--piRNA:gene--processed_pseudogene:gene--protein_coding:intron--protein_coding:gene (-)--protein_coding:upstream--protein_coding:downstream	1
protein_coding:CDS (+)--protein_coding:5'UTR (+)--protein_coding:3'UTR (+)--piRNA:gene--unprocessed_pseudogene:gene--protein_coding:intron--protein_coding:gene (-)--protein_coding:upstream--protein_coding:downstream	1
protein_coding:CDS (+)--protein_coding:5'UTR (+)--protein_coding:3'UTR (+)--piRNA:gene--protein_coding:intron--processed_transcript:intron	46
protein_coding:CDS (+)--protein_coding:5'UTR (+)--protein_coding:3'UTR (+)--piRNA:gene--protein_coding:intron--protein_coding:gene (-)--protein_coding:upstream--protein_coding:downstream	2
protein_coding:CDS (+)--protein_coding:5'UTR (+)--protein_coding:3'UTR (+)--piRNA:gene--protein_coding:intron--protein_coding:downstream	3
protein_coding:CDS (+)--protein_coding:5'UTR (+)--protein_coding:3'UTR (+)--protein_coding:intron	1
protein_coding:CDS (+)--protein_coding:5'UTR (+)--miRNA:gene--lincRNA:gene--piRNA:gene--rRNA:gene--protein_coding:intron--processed_transcript:intron--protein_coding:gene (-)--protein_coding:upstream--protein_coding:downstream	2
protein_coding:CDS (+)--protein_coding:5'UTR (+)--miRNA:gene--lincRNA:gene--piRNA:gene--transcribed_processed_pseudogene:gene--protein_coding:intron--processed_transcript:intron--protein_coding:gene (-)--protein_coding:upstream	6
protein_coding:CDS (+)--protein_coding:5'UTR (+)--miRNA:gene--lincRNA:gene--piRNA:gene--transcribed_processed_pseudogene:gene--protein_coding:intron--protein_coding:gene (-)--protein_coding:upstream--processed_transcript:upstream	1
protein_coding:CDS (+)--protein_coding:5'UTR (+)--miRNA:gene--lincRNA:gene--piRNA:gene--protein_coding:intron--processed_transcript:intron--protein_coding:gene (-)--protein_coding:upstream--protein_coding:downstream	1
protein_coding:CDS (+)--protein_coding:5'UTR (+)--miRNA:gene--lincRNA:gene--piRNA:gene--protein_coding:intron--protein_coding:gene (-)--protein_coding:upstream	2
protein_coding:CDS (+)--protein_coding:5'UTR (+)--miRNA:gene--lincRNA:gene--protein_coding:intron--processed_transcript:intron--protein_coding:gene (-)--protein_coding:upstream	1
protein_coding:CDS (+)--protein_coding:5'UTR (+)--miRNA:gene--piRNA:gene	1
protein_coding:CDS (+)--protein_coding:5'UTR (+)--miRNA:gene--piRNA:gene--transcribed_processed_pseudogene:gene--protein_coding:intron--protein_coding:gene (-)--protein_coding:upstream--protein_coding:downstream	1
protein_coding:CDS (+)--protein_coding:5'UTR (+)--miRNA:gene--piRNA:gene--processed_pseudogene:gene--unprocessed_pseudogene:gene--protein_coding:intron--processed_transcript:intron--protein_coding:gene (-)--protein_coding:upstream	1
protein_coding:CDS (+)--protein_coding:5'UTR (+)--miRNA:gene--piRNA:gene--processed_pseudogene:gene--protein_coding:intron	1
protein_coding:CDS (+)--protein_coding:5'UTR (+)--miRNA:gene--piRNA:gene--processed_pseudogene:gene--protein_coding:intron--processed_transcript:intron--protein_coding:upstream--protein_coding:downstream	1
protein_coding:CDS (+)--protein_coding:5'UTR (+)--miRNA:gene--piRNA:gene--protein_coding:intron--processed_transcript:intron	1
protein_coding:CDS (+)--protein_coding:5'UTR (+)--miRNA:gene--piRNA:gene--protein_coding:intron--processed_transcript:intron--protein_coding:gene (-)	1
protein_coding:CDS (+)--protein_coding:5'UTR (+)--miRNA:gene--piRNA:gene--protein_coding:intron--processed_transcript:intron--protein_coding:gene (-)--protein_coding:upstream	13
protein_coding:CDS (+)--protein_coding:5'UTR (+)--miRNA:gene--piRNA:gene--protein_coding:intron--protein_coding:gene (-)--protein_coding:upstream	3
protein_coding:CDS (+)--protein_coding:5'UTR (+)--miRNA:gene--piRNA:gene--protein_coding:intron--protein_coding:gene (-)--protein_coding:upstream--protein_coding:downstream	1
protein_coding:CDS (+)--protein_coding:5'UTR (+)--miRNA:gene--piRNA:gene--protein_coding:intron--protein_coding:gene (-)--protein_coding:downstream	1
protein_coding:CDS (+)--protein_coding:5'UTR (+)--miRNA:gene--unprocessed_pseudogene:gene--protein_coding:intron--protein_coding:gene (-)	1
protein_coding:CDS (+)--protein_coding:5'UTR (+)--miRNA:gene--protein_coding:intron	2
protein_coding:CDS (+)--protein_coding:5'UTR (+)--snoRNA:gene--lincRNA:gene--piRNA:gene--processed_pseudogene:gene--protein_coding:intron--processed_transcript:intron--protein_coding:gene (-)--protein_coding:upstream	1
protein_coding:CDS (+)--protein_coding:5'UTR (+)--snoRNA:gene--lincRNA:gene--piRNA:gene--protein_coding:intron--processed_transcript:intron--protein_coding:gene (-)	1
protein_coding:CDS (+)--protein_coding:5'UTR (+)--snoRNA:gene--piRNA:gene--protein_coding:intron--processed_transcript:intron--protein_coding:gene (-)--protein_coding:downstream	1
protein_coding:CDS (+)--protein_coding:5'UTR (+)--snoRNA:gene--piRNA:gene--protein_coding:intron--processed_transcript:intron--protein_coding:downstream	2
protein_coding:CDS (+)--protein_coding:5'UTR (+)--snoRNA:gene--protein_coding:intron--protein_coding:gene (-)--protein_coding:upstream	1
protein_coding:CDS (+)--protein_coding:5'UTR (+)--snRNA:gene--lincRNA:gene--piRNA:gene--processed_pseudogene:gene--protein_coding:intron--processed_transcript:intron--protein_coding:gene (-)--protein_coding:upstream--protein_coding:downstream	1
protein_coding:CDS (+)--protein_coding:5'UTR (+)--lincRNA:gene--piRNA:gene	1
protein_coding:CDS (+)--protein_coding:5'UTR (+)--lincRNA:gene--piRNA:gene--rRNA:gene--processed_pseudogene:gene--protein_coding:intron--processed_transcript:intron--protein_coding:gene (-)--protein_coding:upstream--protein_coding:downstream--processed_transcript:downstream	1
protein_coding:CDS (+)--protein_coding:5'UTR (+)--lincRNA:gene--piRNA:gene--misc_RNA:gene--processed_pseudogene:gene--protein_coding:intron--protein_coding:gene (-)--protein_coding:upstream--protein_coding:downstream	1
protein_coding:CDS (+)--protein_coding:5'UTR (+)--lincRNA:gene--piRNA:gene--misc_RNA:gene--processed_pseudogene:gene--protein_coding:intron--protein_coding:downstream	1
protein_coding:CDS (+)--protein_coding:5'UTR (+)--lincRNA:gene--piRNA:gene--transcribed_processed_pseudogene:gene--processed_pseudogene:gene--protein_coding:intron--processed_transcript:intron--protein_coding:gene (-)--protein_coding:upstream--protein_coding:downstream	1
protein_coding:CDS (+)--protein_coding:5'UTR (+)--lincRNA:gene--piRNA:gene--transcribed_processed_pseudogene:gene--processed_pseudogene:gene--protein_coding:intron--protein_coding:gene (-)	1
protein_coding:CDS (+)--protein_coding:5'UTR (+)--lincRNA:gene--piRNA:gene--transcribed_processed_pseudogene:gene--processed_pseudogene:gene--protein_coding:intron--protein_coding:gene (-)--protein_coding:upstream--protein_coding:downstream	1
protein_coding:CDS (+)--protein_coding:5'UTR (+)--lincRNA:gene--piRNA:gene--transcribed_processed_pseudogene:gene--protein_coding:intron--protein_coding:upstream	1
protein_coding:CDS (+)--protein_coding:5'UTR (+)--lincRNA:gene--piRNA:gene--processed_pseudogene:gene--polymorphic_pseudogene:gene--protein_coding:intron--processed_transcript:intron--protein_coding:gene (-)--protein_coding:upstream--protein_coding:downstream	1
protein_coding:CDS (+)--protein_coding:5'UTR (+)--lincRNA:gene--piRNA:gene--processed_pseudogene:gene--unprocessed_pseudogene:gene--protein_coding:intron--processed_transcript:intron--protein_coding:gene (-)	1
protein_coding:CDS (+)--protein_coding:5'UTR (+)--lincRNA:gene--piRNA:gene--processed_pseudogene:gene--unprocessed_pseudogene:gene--protein_coding:intron--processed_transcript:intron--protein_coding:gene (-)--protein_coding:upstream	1
protein_coding:CDS (+)--protein_coding:5'UTR (+)--lincRNA:gene--piRNA:gene--processed_pseudogene:gene--unprocessed_pseudogene:gene--protein_coding:intron--processed_transcript:intron--protein_coding:gene (-)--protein_coding:upstream--protein_coding:downstream	3
protein_coding:CDS (+)--protein_coding:5'UTR (+)--lincRNA:gene--piRNA:gene--processed_pseudogene:gene--unprocessed_pseudogene:gene--protein_coding:intron--protein_coding:gene (-)--protein_coding:upstream--protein_coding:downstream	2
protein_coding:CDS (+)--protein_coding:5'UTR (+)--lincRNA:gene--piRNA:gene--processed_pseudogene:gene--unprocessed_pseudogene:gene--protein_coding:intron--protein_coding:gene (-)--protein_coding:downstream	1
protein_coding:CDS (+)--protein_coding:5'UTR (+)--lincRNA:gene--piRNA:gene--processed_pseudogene:gene--protein_coding:intron	1
protein_coding:CDS (+)--protein_coding:5'UTR (+)--lincRNA:gene--piRNA:gene--processed_pseudogene:gene--protein_coding:intron--processed_transcript:intron--protein_coding:gene (-)	8
protein_coding:CDS (+)--protein_coding:5'UTR (+)--lincRNA:gene--piRNA:gene--processed_pseudogene:gene--protein_coding:intron--processed_transcript:intron--protein_coding:gene (-)--protein_coding:upstream	8
protein_coding:CDS (+)--protein_coding:5'UTR (+)--lincRNA:gene--piRNA:gene--processed_pseudogene:gene--protein_coding:intron--processed_transcript:intron--protein_coding:gene (-)--protein_coding:upstream--protein_coding:downstream	8
protein_coding:CDS (+)--protein_coding:5'UTR (+)--lincRNA:gene--piRNA:gene--processed_pseudogene:gene--protein_coding:intron--processed_transcript:intron--protein_coding:upstream	1
protein_coding:CDS (+)--protein_coding:5'UTR (+)--lincRNA:gene--piRNA:gene--processed_pseudogene:gene--protein_coding:intron--protein_coding:gene (-)--protein_coding:upstream	3
protein_coding:CDS (+)--protein_coding:5'UTR (+)--lincRNA:gene--piRNA:gene--processed_pseudogene:gene--protein_coding:intron--protein_coding:gene (-)--protein_coding:upstream--protein_coding:downstream	8
protein_coding:CDS (+)--protein_coding:5'UTR (+)--lincRNA:gene--piRNA:gene--processed_pseudogene:gene--protein_coding:intron--protein_coding:upstream--protein_coding:downstream	2
protein_coding:CDS (+)--protein_coding:5'UTR (+)--lincRNA:gene--piRNA:gene--unprocessed_pseudogene:gene--protein_coding:intron--processed_transcript:intron--protein_coding:gene (-)--protein_coding:upstream--protein_coding:downstream--processed_transcript:upstream	1
protein_coding:CDS (+)--protein_coding:5'UTR (+)--lincRNA:gene--piRNA:gene--unprocessed_pseudogene:gene--protein_coding:intron--protein_coding:gene (-)	1
protein_coding:CDS (+)--protein_coding:5'UTR (+)--lincRNA:gene--piRNA:gene--unprocessed_pseudogene:gene--protein_coding:intron--protein_coding:gene (-)--protein_coding:upstream	44
protein_coding:CDS (+)--protein_coding:5'UTR (+)--lincRNA:gene--piRNA:gene--unprocessed_pseudogene:gene--protein_coding:intron--protein_coding:gene (-)--protein_coding:upstream--protein_coding:downstream	1
protein_coding:CDS (+)--protein_coding:5'UTR (+)--lincRNA:gene--piRNA:gene--unprocessed_pseudogene:gene--protein_coding:intron--protein_coding:downstream	4
protein_coding:CDS (+)--protein_coding:5'UTR (+)--lincRNA:gene--piRNA:gene--protein_coding:intron	4
protein_coding:CDS (+)--protein_coding:5'UTR (+)--lincRNA:gene--piRNA:gene--protein_coding:intron--processed_transcript:intron	1
protein_coding:CDS (+)--protein_coding:5'UTR (+)--lincRNA:gene--piRNA:gene--protein_coding:intron--processed_transcript:intron--protein_coding:gene (-)	1
protein_coding:CDS (+)--protein_coding:5'UTR (+)--lincRNA:gene--piRNA:gene--protein_coding:intron--processed_transcript:intron--protein_coding:gene (-)--protein_coding:upstream	139
protein_coding:CDS (+)--protein_coding:5'UTR (+)--lincRNA:gene--piRNA:gene--protein_coding:intron--processed_transcript:intron--protein_coding:gene (-)--protein_coding:upstream--protein_coding:downstream	5
protein_coding:CDS (+)--protein_coding:5'UTR (+)--lincRNA:gene--piRNA:gene--protein_coding:intron--processed_transcript:intron--protein_coding:gene (-)--protein_coding:upstream--protein_coding:downstream--processed_transcript:upstream	10
protein_coding:CDS (+)--protein_coding:5'UTR (+)--lincRNA:gene--piRNA:gene--protein_coding:intron--processed_transcript:intron--protein_coding:gene (-)--protein_coding:upstream--processed_transcript:upstream	1
protein_coding:CDS (+)--protein_coding:5'UTR (+)--lincRNA:gene--piRNA:gene--protein_coding:intron--processed_transcript:intron--protein_coding:gene (-)--protein_coding:downstream	1
protein_coding:CDS (+)--protein_coding:5'UTR (+)--lincRNA:gene--piRNA:gene--protein_coding:intron--processed_transcript:intron--protein_coding:upstream	1
protein_coding:CDS (+)--protein_coding:5'UTR (+)--lincRNA:gene--piRNA:gene--protein_coding:intron--processed_transcript:intron--protein_coding:upstream--protein_coding:downstream	1
protein_coding:CDS (+)--protein_coding:5'UTR (+)--lincRNA:gene--piRNA:gene--protein_coding:intron--protein_coding:gene (-)	8
protein_coding:CDS (+)--protein_coding:5'UTR (+)--lincRNA:gene--piRNA:gene--protein_coding:intron--protein_coding:gene (-)--protein_coding:upstream	24
protein_coding:CDS (+)--protein_coding:5'UTR (+)--lincRNA:gene--piRNA:gene--protein_coding:intron--protein_coding:gene (-)--protein_coding:upstream--protein_coding:downstream	10
protein_coding:CDS (+)--protein_coding:5'UTR (+)--lincRNA:gene--piRNA:gene--protein_coding:intron--protein_coding:upstream	2
protein_coding:CDS (+)--protein_coding:5'UTR (+)--lincRNA:gene--piRNA:gene--protein_coding:intron--protein_coding:upstream--protein_coding:downstream	3
protein_coding:CDS (+)--protein_coding:5'UTR (+)--lincRNA:gene--piRNA:gene--protein_coding:gene (-)	1
protein_coding:CDS (+)--protein_coding:5'UTR (+)--lincRNA:gene--protein_coding:intron--processed_transcript:intron--protein_coding:gene (-)--protein_coding:upstream	1
protein_coding:CDS (+)--protein_coding:5'UTR (+)--lincRNA:gene--protein_coding:intron--processed_transcript:intron--protein_coding:gene (-)--protein_coding:downstream	1
protein_coding:CDS (+)--protein_coding:5'UTR (+)--lincRNA:gene--protein_coding:intron--processed_transcript:intron--protein_coding:upstream	1
protein_coding:CDS (+)--protein_coding:5'UTR (+)--lincRNA:gene--protein_coding:intron--protein_coding:gene (-)	1
protein_coding:CDS (+)--protein_coding:5'UTR (+)--lincRNA:gene--protein_coding:intron--protein_coding:gene (-)--protein_coding:upstream	1
protein_coding:CDS (+)--protein_coding:5'UTR (+)--piRNA:gene	28
protein_coding:CDS (+)--protein_coding:5'UTR (+)--piRNA:gene--misc_RNA:gene--processed_pseudogene:gene--protein_coding:intron--processed_transcript:intron--protein_coding:gene (-)--protein_coding:downstream	1
protein_coding:CDS (+)--protein_coding:5'UTR (+)--piRNA:gene--transcribed_processed_pseudogene:gene--processed_pseudogene:gene--unprocessed_pseudogene:gene--protein_coding:intron--protein_coding:upstream	1
protein_coding:CDS (+)--protein_coding:5'UTR (+)--piRNA:gene--transcribed_processed_pseudogene:gene--processed_pseudogene:gene--protein_coding:intron--protein_coding:gene (-)	1
protein_coding:CDS (+)--protein_coding:5'UTR (+)--piRNA:gene--transcribed_processed_pseudogene:gene--protein_coding:intron--protein_coding:gene (-)--protein_coding:upstream	1
protein_coding:CDS (+)--protein_coding:5'UTR (+)--piRNA:gene--transcribed_processed_pseudogene:gene--protein_coding:intron--protein_coding:upstream	2
protein_coding:CDS (+)--protein_coding:5'UTR (+)--piRNA:gene--processed_pseudogene:gene--polymorphic_pseudogene:gene--protein_coding:intron--processed_transcript:intron--protein_coding:gene (-)--protein_coding:upstream	1
protein_coding:CDS (+)--protein_coding:5'UTR (+)--piRNA:gene--processed_pseudogene:gene--unprocessed_pseudogene:gene--protein_coding:intron--processed_transcript:intron--protein_coding:gene (-)--protein_coding:upstream	3
protein_coding:CDS (+)--protein_coding:5'UTR (+)--piRNA:gene--processed_pseudogene:gene--unprocessed_pseudogene:gene--protein_coding:intron--processed_transcript:intron--protein_coding:gene (-)--protein_coding:upstream--protein_coding:downstream	1
protein_coding:CDS (+)--protein_coding:5'UTR (+)--piRNA:gene--processed_pseudogene:gene--protein_coding:intron	3
protein_coding:CDS (+)--protein_coding:5'UTR (+)--piRNA:gene--processed_pseudogene:gene--protein_coding:intron--processed_transcript:intron	2
protein_coding:CDS (+)--protein_coding:5'UTR (+)--piRNA:gene--processed_pseudogene:gene--protein_coding:intron--processed_transcript:intron--protein_coding:gene (-)--protein_coding:upstream	2
protein_coding:CDS (+)--protein_coding:5'UTR (+)--piRNA:gene--processed_pseudogene:gene--protein_coding:intron--processed_transcript:intron--protein_coding:gene (-)--protein_coding:upstream--protein_coding:downstream	3
protein_coding:CDS (+)--protein_coding:5'UTR (+)--piRNA:gene--processed_pseudogene:gene--protein_coding:intron--processed_transcript:intron--protein_coding:gene (-)--protein_coding:downstream	1
protein_coding:CDS (+)--protein_coding:5'UTR (+)--piRNA:gene--processed_pseudogene:gene--protein_coding:intron--processed_transcript:intron--protein_coding:upstream--protein_coding:downstream	1
protein_coding:CDS (+)--protein_coding:5'UTR (+)--piRNA:gene--processed_pseudogene:gene--protein_coding:intron--processed_transcript:intron--protein_coding:downstream	1
protein_coding:CDS (+)--protein_coding:5'UTR (+)--piRNA:gene--processed_pseudogene:gene--protein_coding:intron--protein_coding:gene (-)	1
protein_coding:CDS (+)--protein_coding:5'UTR (+)--piRNA:gene--processed_pseudogene:gene--protein_coding:intron--protein_coding:gene (-)--protein_coding:upstream	33
protein_coding:CDS (+)--protein_coding:5'UTR (+)--piRNA:gene--processed_pseudogene:gene--protein_coding:intron--protein_coding:gene (-)--protein_coding:upstream--protein_coding:downstream	3
protein_coding:CDS (+)--protein_coding:5'UTR (+)--piRNA:gene--processed_pseudogene:gene--protein_coding:intron--protein_coding:gene (-)--protein_coding:downstream	1
protein_coding:CDS (+)--protein_coding:5'UTR (+)--piRNA:gene--processed_pseudogene:gene--protein_coding:intron--protein_coding:upstream	2
protein_coding:CDS (+)--protein_coding:5'UTR (+)--piRNA:gene--processed_pseudogene:gene--protein_coding:intron--protein_coding:upstream--protein_coding:downstream	2
protein_coding:CDS (+)--protein_coding:5'UTR (+)--piRNA:gene--processed_pseudogene:gene--protein_coding:intron--protein_coding:downstream	5
protein_coding:CDS (+)--protein_coding:5'UTR (+)--piRNA:gene--unprocessed_pseudogene:gene	2
protein_coding:CDS (+)--protein_coding:5'UTR (+)--piRNA:gene--unprocessed_pseudogene:gene--protein_coding:intron--processed_transcript:intron--protein_coding:gene (-)--protein_coding:upstream--protein_coding:downstream	1
protein_coding:CDS (+)--protein_coding:5'UTR (+)--piRNA:gene--unprocessed_pseudogene:gene--protein_coding:intron--processed_transcript:intron--protein_coding:gene (-)--protein_coding:upstream--protein_coding:downstream--processed_transcript:downstream	1
protein_coding:CDS (+)--protein_coding:5'UTR (+)--piRNA:gene--unprocessed_pseudogene:gene--protein_coding:intron--processed_transcript:intron--protein_coding:gene (-)--protein_coding:downstream	1
protein_coding:CDS (+)--protein_coding:5'UTR (+)--piRNA:gene--unprocessed_pseudogene:gene--protein_coding:intron--protein_coding:gene (-)	1
protein_coding:CDS (+)--protein_coding:5'UTR (+)--piRNA:gene--unprocessed_pseudogene:gene--protein_coding:intron--protein_coding:gene (-)--protein_coding:upstream--protein_coding:downstream	2
protein_coding:CDS (+)--protein_coding:5'UTR (+)--piRNA:gene--protein_coding:intron	60
protein_coding:CDS (+)--protein_coding:5'UTR (+)--piRNA:gene--protein_coding:intron--processed_transcript:intron	3
protein_coding:CDS (+)--protein_coding:5'UTR (+)--piRNA:gene--protein_coding:intron--processed_transcript:intron--protein_coding:gene (-)	26
protein_coding:CDS (+)--protein_coding:5'UTR (+)--piRNA:gene--protein_coding:intron--processed_transcript:intron--protein_coding:gene (-)--protein_coding:upstream	7
protein_coding:CDS (+)--protein_coding:5'UTR (+)--piRNA:gene--protein_coding:intron--processed_transcript:intron--protein_coding:gene (-)--protein_coding:upstream--protein_coding:downstream	5
protein_coding:CDS (+)--protein_coding:5'UTR (+)--piRNA:gene--protein_coding:intron--processed_transcript:intron--protein_coding:gene (-)--protein_coding:downstream	1
protein_coding:CDS (+)--protein_coding:5'UTR (+)--piRNA:gene--protein_coding:intron--processed_transcript:intron--protein_coding:upstream	3
protein_coding:CDS (+)--protein_coding:5'UTR (+)--piRNA:gene--protein_coding:intron--processed_transcript:intron--protein_coding:downstream	1
protein_coding:CDS (+)--protein_coding:5'UTR (+)--piRNA:gene--protein_coding:intron--protein_coding:gene (-)	16
protein_coding:CDS (+)--protein_coding:5'UTR (+)--piRNA:gene--protein_coding:intron--protein_coding:gene (-)--protein_coding:upstream	23
protein_coding:CDS (+)--protein_coding:5'UTR (+)--piRNA:gene--protein_coding:intron--protein_coding:gene (-)--protein_coding:upstream--protein_coding:downstream	19
protein_coding:CDS (+)--protein_coding:5'UTR (+)--piRNA:gene--protein_coding:intron--protein_coding:gene (-)--protein_coding:downstream	1
protein_coding:CDS (+)--protein_coding:5'UTR (+)--piRNA:gene--protein_coding:intron--protein_coding:upstream	9
protein_coding:CDS (+)--protein_coding:5'UTR (+)--piRNA:gene--protein_coding:intron--protein_coding:upstream--protein_coding:downstream	4
protein_coding:CDS (+)--protein_coding:5'UTR (+)--piRNA:gene--protein_coding:intron--protein_coding:downstream	4
protein_coding:CDS (+)--protein_coding:5'UTR (+)--piRNA:gene--protein_coding:gene (-)	4
protein_coding:CDS (+)--protein_coding:5'UTR (+)--piRNA:gene--protein_coding:gene (-)--protein_coding:upstream	4
protein_coding:CDS (+)--protein_coding:5'UTR (+)--transcribed_processed_pseudogene:gene--processed_pseudogene:gene--protein_coding:intron--protein_coding:upstream	1
protein_coding:CDS (+)--protein_coding:5'UTR (+)--processed_pseudogene:gene--protein_coding:intron--protein_coding:gene (-)	1
protein_coding:CDS (+)--protein_coding:5'UTR (+)--unprocessed_pseudogene:gene--protein_coding:intron	1
protein_coding:CDS (+)--protein_coding:5'UTR (+)--protein_coding:intron	8
protein_coding:CDS (+)--protein_coding:5'UTR (+)--protein_coding:intron--processed_transcript:intron--protein_coding:gene (-)--protein_coding:upstream--protein_coding:downstream	1
protein_coding:CDS (+)--protein_coding:5'UTR (+)--protein_coding:intron--protein_coding:gene (-)	31
protein_coding:CDS (+)--protein_coding:5'UTR (+)--protein_coding:intron--protein_coding:gene (-)--protein_coding:upstream	5
protein_coding:CDS (+)--protein_coding:5'UTR (+)--protein_coding:intron--protein_coding:gene (-)--protein_coding:downstream	1
protein_coding:CDS (+)--protein_coding:5'UTR (+)--protein_coding:intron--protein_coding:upstream	3
protein_coding:CDS (+)--protein_coding:5'UTR (+)--protein_coding:intron--protein_coding:downstream	2
protein_coding:CDS (+)--protein_coding:5'UTR (+)--protein_coding:gene (-)	1
protein_coding:CDS (+)--protein_coding:3'UTR (+)	5
protein_coding:CDS (+)--protein_coding:3'UTR (+)--miRNA:gene--lincRNA:gene--piRNA:gene--processed_pseudogene:gene--protein_coding:intron--processed_transcript:intron--protein_coding:gene (-)--protein_coding:upstream--protein_coding:downstream	1
protein_coding:CDS (+)--protein_coding:3'UTR (+)--miRNA:gene--lincRNA:gene--piRNA:gene--processed_pseudogene:gene--protein_coding:intron--processed_transcript:intron--processed_transcript:downstream	1
protein_coding:CDS (+)--protein_coding:3'UTR (+)--miRNA:gene--lincRNA:gene--piRNA:gene--protein_coding:intron	17
protein_coding:CDS (+)--protein_coding:3'UTR (+)--miRNA:gene--lincRNA:gene--piRNA:gene--protein_coding:intron--protein_coding:gene (-)--protein_coding:upstream	1
protein_coding:CDS (+)--protein_coding:3'UTR (+)--miRNA:gene--lincRNA:gene--protein_coding:intron--protein_coding:upstream--protein_coding:downstream	1
protein_coding:CDS (+)--protein_coding:3'UTR (+)--miRNA:gene--piRNA:gene--processed_pseudogene:gene--protein_coding:intron--processed_transcript:intron	1
protein_coding:CDS (+)--protein_coding:3'UTR (+)--miRNA:gene--piRNA:gene--processed_pseudogene:gene--protein_coding:intron--processed_transcript:intron--protein_coding:upstream	2
protein_coding:CDS (+)--protein_coding:3'UTR (+)--miRNA:gene--piRNA:gene--protein_coding:intron--processed_transcript:intron	1
protein_coding:CDS (+)--protein_coding:3'UTR (+)--miRNA:gene--piRNA:gene--protein_coding:intron--processed_transcript:intron--protein_coding:gene (-)--protein_coding:upstream--protein_coding:downstream	2
protein_coding:CDS (+)--protein_coding:3'UTR (+)--miRNA:gene--piRNA:gene--protein_coding:intron--processed_transcript:intron--protein_coding:downstream	1
protein_coding:CDS (+)--protein_coding:3'UTR (+)--miRNA:gene--piRNA:gene--protein_coding:intron--protein_coding:gene (-)--protein_coding:upstream--protein_coding:downstream	1
protein_coding:CDS (+)--protein_coding:3'UTR (+)--miRNA:gene--piRNA:gene--protein_coding:intron--protein_coding:gene (-)--protein_coding:downstream	1
protein_coding:CDS (+)--protein_coding:3'UTR (+)--miRNA:gene--piRNA:gene--protein_coding:intron--protein_coding:upstream	1
protein_coding:CDS (+)--protein_coding:3'UTR (+)--miRNA:gene--protein_coding:intron	1
protein_coding:CDS (+)--protein_coding:3'UTR (+)--snoRNA:gene--piRNA:gene--protein_coding:intron--protein_coding:gene (-)	1
protein_coding:CDS (+)--protein_coding:3'UTR (+)--lincRNA:gene--piRNA:gene--transcribed_processed_pseudogene:gene--processed_pseudogene:gene--protein_coding:intron--processed_transcript:intron--protein_coding:gene (-)--protein_coding:upstream--protein_coding:downstream	1
protein_coding:CDS (+)--protein_coding:3'UTR (+)--lincRNA:gene--piRNA:gene--processed_pseudogene:gene--unprocessed_pseudogene:gene--protein_coding:intron--processed_transcript:intron--protein_coding:gene (-)--protein_coding:upstream--protein_coding:downstream	4
protein_coding:CDS (+)--protein_coding:3'UTR (+)--lincRNA:gene--piRNA:gene--processed_pseudogene:gene--protein_coding:intron--processed_transcript:intron--protein_coding:gene (-)--protein_coding:upstream	6
protein_coding:CDS (+)--protein_coding:3'UTR (+)--lincRNA:gene--piRNA:gene--processed_pseudogene:gene--protein_coding:intron--processed_transcript:intron--protein_coding:gene (-)--protein_coding:upstream--protein_coding:downstream	1
protein_coding:CDS (+)--protein_coding:3'UTR (+)--lincRNA:gene--piRNA:gene--processed_pseudogene:gene--protein_coding:intron--protein_coding:gene (-)--protein_coding:downstream	1
protein_coding:CDS (+)--protein_coding:3'UTR (+)--lincRNA:gene--piRNA:gene--unprocessed_pseudogene:gene--protein_coding:intron--processed_transcript:intron--protein_coding:gene (-)--protein_coding:upstream--processed_transcript:downstream	1
protein_coding:CDS (+)--protein_coding:3'UTR (+)--lincRNA:gene--piRNA:gene--protein_coding:intron	2
protein_coding:CDS (+)--protein_coding:3'UTR (+)--lincRNA:gene--piRNA:gene--protein_coding:intron--processed_transcript:intron--protein_coding:gene (-)--protein_coding:upstream--protein_coding:downstream	1
protein_coding:CDS (+)--protein_coding:3'UTR (+)--lincRNA:gene--piRNA:gene--protein_coding:intron--protein_coding:gene (-)	1
protein_coding:CDS (+)--protein_coding:3'UTR (+)--lincRNA:gene--piRNA:gene--protein_coding:intron--protein_coding:gene (-)--protein_coding:upstream	3
protein_coding:CDS (+)--protein_coding:3'UTR (+)--lincRNA:gene--piRNA:gene--protein_coding:intron--protein_coding:upstream	1
protein_coding:CDS (+)--protein_coding:3'UTR (+)--lincRNA:gene--piRNA:gene--protein_coding:intron--protein_coding:downstream	1
protein_coding:CDS (+)--protein_coding:3'UTR (+)--lincRNA:gene--protein_coding:intron	7
protein_coding:CDS (+)--protein_coding:3'UTR (+)--piRNA:gene	3
protein_coding:CDS (+)--protein_coding:3'UTR (+)--piRNA:gene--rRNA:gene--misc_RNA:gene--processed_pseudogene:gene--protein_coding:intron--processed_transcript:intron--protein_coding:gene (-)--protein_coding:upstream	1
protein_coding:CDS (+)--protein_coding:3'UTR (+)--piRNA:gene--rRNA:gene--protein_coding:intron--protein_coding:downstream	56
protein_coding:CDS (+)--protein_coding:3'UTR (+)--piRNA:gene--transcribed_processed_pseudogene:gene--processed_pseudogene:gene	1
protein_coding:CDS (+)--protein_coding:3'UTR (+)--piRNA:gene--processed_pseudogene:gene	2
protein_coding:CDS (+)--protein_coding:3'UTR (+)--piRNA:gene--processed_pseudogene:gene--unprocessed_pseudogene:gene--protein_coding:intron--processed_transcript:intron--protein_coding:gene (-)--protein_coding:upstream	1
protein_coding:CDS (+)--protein_coding:3'UTR (+)--piRNA:gene--processed_pseudogene:gene--protein_coding:intron--processed_transcript:intron--protein_coding:gene (-)	1
protein_coding:CDS (+)--protein_coding:3'UTR (+)--piRNA:gene--processed_pseudogene:gene--protein_coding:intron--processed_transcript:intron--protein_coding:gene (-)--protein_coding:upstream--protein_coding:downstream	3
protein_coding:CDS (+)--protein_coding:3'UTR (+)--piRNA:gene--processed_pseudogene:gene--protein_coding:intron--processed_transcript:intron--protein_coding:upstream	3
protein_coding:CDS (+)--protein_coding:3'UTR (+)--piRNA:gene--processed_pseudogene:gene--protein_coding:intron--processed_transcript:intron--protein_coding:downstream	1
protein_coding:CDS (+)--protein_coding:3'UTR (+)--piRNA:gene--unprocessed_pseudogene:gene--protein_coding:intron--processed_transcript:intron--protein_coding:gene (-)--protein_coding:upstream--protein_coding:downstream	1
protein_coding:CDS (+)--protein_coding:3'UTR (+)--piRNA:gene--unprocessed_pseudogene:gene--protein_coding:intron--processed_transcript:intron--protein_coding:gene (-)--protein_coding:downstream	1
protein_coding:CDS (+)--protein_coding:3'UTR (+)--piRNA:gene--unprocessed_pseudogene:gene--protein_coding:intron--protein_coding:gene (-)	1
protein_coding:CDS (+)--protein_coding:3'UTR (+)--piRNA:gene--protein_coding:intron	5
protein_coding:CDS (+)--protein_coding:3'UTR (+)--piRNA:gene--protein_coding:intron--processed_transcript:intron--protein_coding:gene (-)	1
protein_coding:CDS (+)--protein_coding:3'UTR (+)--piRNA:gene--protein_coding:intron--processed_transcript:intron--protein_coding:gene (-)--protein_coding:upstream	1
protein_coding:CDS (+)--protein_coding:3'UTR (+)--piRNA:gene--protein_coding:intron--processed_transcript:intron--protein_coding:upstream	15
protein_coding:CDS (+)--protein_coding:3'UTR (+)--piRNA:gene--protein_coding:intron--processed_transcript:intron--protein_coding:downstream	2
protein_coding:CDS (+)--protein_coding:3'UTR (+)--piRNA:gene--protein_coding:intron--protein_coding:gene (-)	5
protein_coding:CDS (+)--protein_coding:3'UTR (+)--piRNA:gene--protein_coding:intron--protein_coding:gene (-)--protein_coding:upstream	2
protein_coding:CDS (+)--protein_coding:3'UTR (+)--piRNA:gene--protein_coding:intron--protein_coding:gene (-)--protein_coding:upstream--protein_coding:downstream	2
protein_coding:CDS (+)--protein_coding:3'UTR (+)--piRNA:gene--protein_coding:intron--protein_coding:gene (-)--protein_coding:downstream	1
protein_coding:CDS (+)--protein_coding:3'UTR (+)--piRNA:gene--protein_coding:intron--protein_coding:upstream	40
protein_coding:CDS (+)--protein_coding:3'UTR (+)--piRNA:gene--protein_coding:intron--protein_coding:downstream	4
protein_coding:CDS (+)--protein_coding:3'UTR (+)--piRNA:gene--protein_coding:upstream	3
protein_coding:CDS (+)--protein_coding:3'UTR (+)--processed_pseudogene:gene--protein_coding:intron--processed_transcript:intron	1
protein_coding:CDS (+)--protein_coding:3'UTR (+)--protein_coding:intron	3
protein_coding:CDS (+)--protein_coding:3'UTR (+)--protein_coding:intron--protein_coding:gene (-)--protein_coding:downstream	1
protein_coding:CDS (+)--protein_coding:3'UTR (+)--protein_coding:intron--protein_coding:upstream	1
protein_coding:CDS (+)--miRNA:gene	213
protein_coding:CDS (+)--miRNA:gene--lincRNA:gene--piRNA:gene--processed_pseudogene:gene--unprocessed_pseudogene:gene--protein_coding:intron	1
protein_coding:CDS (+)--miRNA:gene--lincRNA:gene--piRNA:gene--processed_pseudogene:gene--unprocessed_pseudogene:gene--protein_coding:intron--protein_coding:gene (-)--protein_coding:upstream--protein_coding:downstream	1
protein_coding:CDS (+)--miRNA:gene--lincRNA:gene--piRNA:gene--processed_pseudogene:gene--protein_coding:intron--processed_transcript:intron--protein_coding:gene (-)--protein_coding:upstream--processed_transcript:downstream	1
protein_coding:CDS (+)--miRNA:gene--lincRNA:gene--piRNA:gene--protein_coding:intron	48
protein_coding:CDS (+)--miRNA:gene--lincRNA:gene--piRNA:gene--protein_coding:intron--processed_transcript:intron	2
protein_coding:CDS (+)--miRNA:gene--lincRNA:gene--piRNA:gene--protein_coding:intron--processed_transcript:intron--protein_coding:gene (-)--protein_coding:upstream--protein_coding:downstream	2
protein_coding:CDS (+)--miRNA:gene--lincRNA:gene--piRNA:gene--protein_coding:intron--processed_transcript:intron--protein_coding:gene (-)--protein_coding:downstream	5
protein_coding:CDS (+)--miRNA:gene--lincRNA:gene--piRNA:gene--protein_coding:intron--protein_coding:gene (-)	72
protein_coding:CDS (+)--miRNA:gene--lincRNA:gene--piRNA:gene--protein_coding:intron--protein_coding:gene (-)--protein_coding:upstream--protein_coding:downstream	2
protein_coding:CDS (+)--miRNA:gene--lincRNA:gene--piRNA:gene--protein_coding:intron--protein_coding:gene (-)--protein_coding:downstream	1
protein_coding:CDS (+)--miRNA:gene--lincRNA:gene--piRNA:gene--protein_coding:intron--protein_coding:upstream	2
protein_coding:CDS (+)--miRNA:gene--lincRNA:gene--piRNA:gene--protein_coding:intron--protein_coding:upstream--protein_coding:downstream	1
protein_coding:CDS (+)--miRNA:gene--lincRNA:gene--piRNA:gene--protein_coding:intron--protein_coding:downstream	2
protein_coding:CDS (+)--miRNA:gene--lincRNA:gene--protein_coding:intron	2
protein_coding:CDS (+)--miRNA:gene--lincRNA:gene--protein_coding:intron--protein_coding:gene (-)--protein_coding:downstream	2
protein_coding:CDS (+)--miRNA:gene--lincRNA:gene--protein_coding:intron--protein_coding:downstream	1
protein_coding:CDS (+)--miRNA:gene--piRNA:gene	20
protein_coding:CDS (+)--miRNA:gene--piRNA:gene--processed_pseudogene:gene	2
protein_coding:CDS (+)--miRNA:gene--piRNA:gene--processed_pseudogene:gene--protein_coding:intron	4
protein_coding:CDS (+)--miRNA:gene--piRNA:gene--processed_pseudogene:gene--protein_coding:intron--processed_transcript:intron--protein_coding:gene (-)	2
protein_coding:CDS (+)--miRNA:gene--piRNA:gene--processed_pseudogene:gene--protein_coding:intron--processed_transcript:intron--protein_coding:gene (-)--protein_coding:upstream	1
protein_coding:CDS (+)--miRNA:gene--piRNA:gene--processed_pseudogene:gene--protein_coding:intron--protein_coding:gene (-)	1
protein_coding:CDS (+)--miRNA:gene--piRNA:gene--processed_pseudogene:gene--protein_coding:intron--protein_coding:upstream	1
protein_coding:CDS (+)--miRNA:gene--piRNA:gene--processed_pseudogene:gene--protein_coding:intron--protein_coding:downstream	1
protein_coding:CDS (+)--miRNA:gene--piRNA:gene--unprocessed_pseudogene:gene--protein_coding:intron	2
protein_coding:CDS (+)--miRNA:gene--piRNA:gene--unprocessed_pseudogene:gene--protein_coding:intron--protein_coding:upstream	2
protein_coding:CDS (+)--miRNA:gene--piRNA:gene--protein_coding:intron	127
protein_coding:CDS (+)--miRNA:gene--piRNA:gene--protein_coding:intron--processed_transcript:intron	55
protein_coding:CDS (+)--miRNA:gene--piRNA:gene--protein_coding:intron--processed_transcript:intron--protein_coding:gene (-)	1
protein_coding:CDS (+)--miRNA:gene--piRNA:gene--protein_coding:intron--processed_transcript:intron--protein_coding:gene (-)--protein_coding:upstream	8
protein_coding:CDS (+)--miRNA:gene--piRNA:gene--protein_coding:intron--processed_transcript:intron--protein_coding:gene (-)--protein_coding:upstream--protein_coding:downstream	8
protein_coding:CDS (+)--miRNA:gene--piRNA:gene--protein_coding:intron--processed_transcript:intron--protein_coding:gene (-)--protein_coding:upstream--protein_coding:downstream--processed_transcript:downstream	1
protein_coding:CDS (+)--miRNA:gene--piRNA:gene--protein_coding:intron--processed_transcript:intron--protein_coding:upstream--protein_coding:downstream	2
protein_coding:CDS (+)--miRNA:gene--piRNA:gene--protein_coding:intron--processed_transcript:intron--protein_coding:downstream	4
protein_coding:CDS (+)--miRNA:gene--piRNA:gene--protein_coding:intron--protein_coding:gene (-)	57
protein_coding:CDS (+)--miRNA:gene--piRNA:gene--protein_coding:intron--protein_coding:gene (-)--protein_coding:upstream	13
protein_coding:CDS (+)--miRNA:gene--piRNA:gene--protein_coding:intron--protein_coding:gene (-)--protein_coding:upstream--protein_coding:downstream	1
protein_coding:CDS (+)--miRNA:gene--piRNA:gene--protein_coding:intron--protein_coding:upstream	16
protein_coding:CDS (+)--miRNA:gene--piRNA:gene--protein_coding:intron--protein_coding:upstream--protein_coding:downstream	1
protein_coding:CDS (+)--miRNA:gene--piRNA:gene--protein_coding:intron--protein_coding:downstream	11
protein_coding:CDS (+)--miRNA:gene--processed_pseudogene:gene	1
protein_coding:CDS (+)--miRNA:gene--processed_pseudogene:gene--protein_coding:intron	1
protein_coding:CDS (+)--miRNA:gene--processed_pseudogene:gene--protein_coding:intron--protein_coding:upstream	4
protein_coding:CDS (+)--miRNA:gene--protein_coding:intron	244
protein_coding:CDS (+)--miRNA:gene--protein_coding:intron--processed_transcript:intron	6
protein_coding:CDS (+)--miRNA:gene--protein_coding:intron--processed_transcript:intron--protein_coding:gene (-)	1
protein_coding:CDS (+)--miRNA:gene--protein_coding:intron--processed_transcript:intron--protein_coding:downstream	2
protein_coding:CDS (+)--miRNA:gene--protein_coding:intron--protein_coding:gene (-)	7
protein_coding:CDS (+)--miRNA:gene--protein_coding:intron--protein_coding:gene (-)--protein_coding:upstream	1
protein_coding:CDS (+)--miRNA:gene--protein_coding:intron--protein_coding:gene (-)--protein_coding:downstream	1
protein_coding:CDS (+)--miRNA:gene--protein_coding:intron--protein_coding:upstream	6
protein_coding:CDS (+)--miRNA:gene--protein_coding:intron--protein_coding:upstream--protein_coding:downstream	6
protein_coding:CDS (+)--miRNA:gene--protein_coding:intron--protein_coding:downstream	41
protein_coding:CDS (+)--miRNA:gene--protein_coding:gene (-)	2
protein_coding:CDS (+)--snoRNA:gene	1038
protein_coding:CDS (+)--snoRNA:gene--lincRNA:gene--piRNA:gene--protein_coding:intron	2
protein_coding:CDS (+)--snoRNA:gene--lincRNA:gene--piRNA:gene--protein_coding:intron--processed_transcript:intron	2
protein_coding:CDS (+)--snoRNA:gene--lincRNA:gene--piRNA:gene--protein_coding:intron--protein_coding:gene (-)	2
protein_coding:CDS (+)--snoRNA:gene--lincRNA:gene--piRNA:gene--protein_coding:intron--protein_coding:upstream	3
protein_coding:CDS (+)--snoRNA:gene--piRNA:gene	1
protein_coding:CDS (+)--snoRNA:gene--piRNA:gene--misc_RNA:gene--unprocessed_pseudogene:gene--protein_coding:intron--processed_transcript:intron--protein_coding:gene (-)--protein_coding:upstream--protein_coding:downstream	1
protein_coding:CDS (+)--snoRNA:gene--piRNA:gene--transcribed_processed_pseudogene:gene--protein_coding:intron--protein_coding:upstream--protein_coding:downstream	1
protein_coding:CDS (+)--snoRNA:gene--piRNA:gene--processed_pseudogene:gene--unprocessed_pseudogene:gene--protein_coding:intron--protein_coding:gene (-)	2
protein_coding:CDS (+)--snoRNA:gene--piRNA:gene--processed_pseudogene:gene--protein_coding:intron	2
protein_coding:CDS (+)--snoRNA:gene--piRNA:gene--processed_pseudogene:gene--protein_coding:intron--processed_transcript:intron--protein_coding:upstream--protein_coding:downstream	1
protein_coding:CDS (+)--snoRNA:gene--piRNA:gene--processed_pseudogene:gene--protein_coding:intron--protein_coding:gene (-)--protein_coding:downstream	1
protein_coding:CDS (+)--snoRNA:gene--piRNA:gene--processed_pseudogene:gene--protein_coding:intron--protein_coding:upstream--protein_coding:downstream	2
protein_coding:CDS (+)--snoRNA:gene--piRNA:gene--unprocessed_pseudogene:gene--protein_coding:intron--processed_transcript:intron--protein_coding:gene (-)	1
protein_coding:CDS (+)--snoRNA:gene--piRNA:gene--protein_coding:intron	11
protein_coding:CDS (+)--snoRNA:gene--piRNA:gene--protein_coding:intron--processed_transcript:intron--protein_coding:gene (-)	1
protein_coding:CDS (+)--snoRNA:gene--piRNA:gene--protein_coding:intron--processed_transcript:intron--protein_coding:gene (-)--protein_coding:upstream--protein_coding:downstream	7
protein_coding:CDS (+)--snoRNA:gene--piRNA:gene--protein_coding:intron--processed_transcript:intron--protein_coding:downstream	1
protein_coding:CDS (+)--snoRNA:gene--piRNA:gene--protein_coding:intron--protein_coding:gene (-)	2
protein_coding:CDS (+)--snoRNA:gene--piRNA:gene--protein_coding:intron--protein_coding:gene (-)--protein_coding:upstream	1
protein_coding:CDS (+)--snoRNA:gene--piRNA:gene--protein_coding:intron--protein_coding:upstream	2
protein_coding:CDS (+)--snoRNA:gene--piRNA:gene--protein_coding:intron--protein_coding:downstream	8
protein_coding:CDS (+)--snoRNA:gene--processed_pseudogene:gene--protein_coding:intron	5
protein_coding:CDS (+)--snoRNA:gene--protein_coding:intron	68
protein_coding:CDS (+)--snoRNA:gene--protein_coding:intron--processed_transcript:intron--protein_coding:gene (-)	8
protein_coding:CDS (+)--snoRNA:gene--protein_coding:intron--protein_coding:gene (-)	1
protein_coding:CDS (+)--snRNA:gene	2
protein_coding:CDS (+)--snRNA:gene--lincRNA:gene--piRNA:gene--processed_pseudogene:gene--protein_coding:intron--processed_transcript:intron--protein_coding:gene (-)--protein_coding:upstream--protein_coding:downstream	2
protein_coding:CDS (+)--snRNA:gene--lincRNA:gene--piRNA:gene--protein_coding:intron--processed_transcript:intron--protein_coding:gene (-)--protein_coding:upstream	2
protein_coding:CDS (+)--snRNA:gene--lincRNA:gene--piRNA:gene--protein_coding:intron--processed_transcript:intron--protein_coding:gene (-)--protein_coding:upstream--protein_coding:downstream	1
protein_coding:CDS (+)--snRNA:gene--piRNA:gene	3
protein_coding:CDS (+)--snRNA:gene--piRNA:gene--protein_coding:intron	1
protein_coding:CDS (+)--snRNA:gene--piRNA:gene--protein_coding:intron--protein_coding:gene (-)	1
protein_coding:CDS (+)--snRNA:gene--protein_coding:intron	2
protein_coding:CDS (+)--lincRNA:gene	17
protein_coding:CDS (+)--lincRNA:gene--piRNA:gene	383
protein_coding:CDS (+)--lincRNA:gene--piRNA:gene--rRNA:gene--protein_coding:intron--protein_coding:gene (-)--protein_coding:upstream--protein_coding:downstream	1
protein_coding:CDS (+)--lincRNA:gene--piRNA:gene--rRNA:gene--protein_coding:intron--protein_coding:downstream	3
protein_coding:CDS (+)--lincRNA:gene--piRNA:gene--misc_RNA:gene--transcribed_processed_pseudogene:gene--protein_coding:intron	1
protein_coding:CDS (+)--lincRNA:gene--piRNA:gene--misc_RNA:gene--processed_pseudogene:gene--unprocessed_pseudogene:gene--protein_coding:intron--processed_transcript:intron--protein_coding:gene (-)--protein_coding:upstream--protein_coding:downstream	2
protein_coding:CDS (+)--lincRNA:gene--piRNA:gene--misc_RNA:gene--processed_pseudogene:gene--protein_coding:intron--processed_transcript:intron	1
protein_coding:CDS (+)--lincRNA:gene--piRNA:gene--misc_RNA:gene--processed_pseudogene:gene--protein_coding:intron--processed_transcript:intron--protein_coding:gene (-)	1
protein_coding:CDS (+)--lincRNA:gene--piRNA:gene--misc_RNA:gene--processed_pseudogene:gene--protein_coding:intron--protein_coding:gene (-)--protein_coding:upstream	1
protein_coding:CDS (+)--lincRNA:gene--piRNA:gene--misc_RNA:gene--protein_coding:intron--processed_transcript:intron	1
protein_coding:CDS (+)--lincRNA:gene--piRNA:gene--transcribed_processed_pseudogene:gene	1
protein_coding:CDS (+)--lincRNA:gene--piRNA:gene--transcribed_processed_pseudogene:gene--processed_pseudogene:gene	2
protein_coding:CDS (+)--lincRNA:gene--piRNA:gene--transcribed_processed_pseudogene:gene--processed_pseudogene:gene--protein_coding:intron	1
protein_coding:CDS (+)--lincRNA:gene--piRNA:gene--transcribed_processed_pseudogene:gene--processed_pseudogene:gene--protein_coding:intron--protein_coding:upstream	1
protein_coding:CDS (+)--lincRNA:gene--piRNA:gene--transcribed_processed_pseudogene:gene--protein_coding:intron	1
protein_coding:CDS (+)--lincRNA:gene--piRNA:gene--transcribed_processed_pseudogene:gene--protein_coding:intron--processed_transcript:intron--protein_coding:gene (-)--protein_coding:upstream--protein_coding:downstream	1
protein_coding:CDS (+)--lincRNA:gene--piRNA:gene--transcribed_processed_pseudogene:gene--protein_coding:intron--processed_transcript:intron--protein_coding:upstream	1
protein_coding:CDS (+)--lincRNA:gene--piRNA:gene--transcribed_processed_pseudogene:gene--protein_coding:intron--protein_coding:gene (-)	1
protein_coding:CDS (+)--lincRNA:gene--piRNA:gene--transcribed_processed_pseudogene:gene--protein_coding:intron--protein_coding:gene (-)--protein_coding:upstream	2
protein_coding:CDS (+)--lincRNA:gene--piRNA:gene--transcribed_processed_pseudogene:gene--protein_coding:intron--protein_coding:gene (-)--protein_coding:upstream--processed_transcript:upstream	1
protein_coding:CDS (+)--lincRNA:gene--piRNA:gene--processed_pseudogene:gene	12
protein_coding:CDS (+)--lincRNA:gene--piRNA:gene--processed_pseudogene:gene--unprocessed_pseudogene:gene	2
protein_coding:CDS (+)--lincRNA:gene--piRNA:gene--processed_pseudogene:gene--unprocessed_pseudogene:gene--protein_coding:intron	1
protein_coding:CDS (+)--lincRNA:gene--piRNA:gene--processed_pseudogene:gene--unprocessed_pseudogene:gene--protein_coding:intron--processed_transcript:intron--protein_coding:gene (-)--protein_coding:upstream--protein_coding:downstream	1
protein_coding:CDS (+)--lincRNA:gene--piRNA:gene--processed_pseudogene:gene--unprocessed_pseudogene:gene--protein_coding:intron--processed_transcript:intron--protein_coding:gene (-)--protein_coding:downstream	3
protein_coding:CDS (+)--lincRNA:gene--piRNA:gene--processed_pseudogene:gene--unprocessed_pseudogene:gene--protein_coding:intron--processed_transcript:intron--protein_coding:upstream	1
protein_coding:CDS (+)--lincRNA:gene--piRNA:gene--processed_pseudogene:gene--unprocessed_pseudogene:gene--protein_coding:intron--protein_coding:gene (-)	2
protein_coding:CDS (+)--lincRNA:gene--piRNA:gene--processed_pseudogene:gene--unprocessed_pseudogene:gene--protein_coding:intron--protein_coding:gene (-)--protein_coding:upstream	2
protein_coding:CDS (+)--lincRNA:gene--piRNA:gene--processed_pseudogene:gene--unprocessed_pseudogene:gene--protein_coding:intron--protein_coding:gene (-)--protein_coding:downstream	1
protein_coding:CDS (+)--lincRNA:gene--piRNA:gene--processed_pseudogene:gene--protein_coding:intron	8
protein_coding:CDS (+)--lincRNA:gene--piRNA:gene--processed_pseudogene:gene--protein_coding:intron--processed_transcript:intron	7
protein_coding:CDS (+)--lincRNA:gene--piRNA:gene--processed_pseudogene:gene--protein_coding:intron--processed_transcript:intron--protein_coding:gene (-)	1
protein_coding:CDS (+)--lincRNA:gene--piRNA:gene--processed_pseudogene:gene--protein_coding:intron--processed_transcript:intron--protein_coding:gene (-)--protein_coding:upstream--protein_coding:downstream	6
protein_coding:CDS (+)--lincRNA:gene--piRNA:gene--processed_pseudogene:gene--protein_coding:intron--processed_transcript:intron--protein_coding:gene (-)--protein_coding:upstream--protein_coding:downstream--processed_transcript:upstream	1
protein_coding:CDS (+)--lincRNA:gene--piRNA:gene--processed_pseudogene:gene--protein_coding:intron--processed_transcript:intron--protein_coding:gene (-)--protein_coding:upstream--protein_coding:downstream--processed_transcript:downstream	1
protein_coding:CDS (+)--lincRNA:gene--piRNA:gene--processed_pseudogene:gene--protein_coding:intron--processed_transcript:intron--protein_coding:upstream	3
protein_coding:CDS (+)--lincRNA:gene--piRNA:gene--processed_pseudogene:gene--protein_coding:intron--processed_transcript:intron--protein_coding:upstream--protein_coding:downstream	1
protein_coding:CDS (+)--lincRNA:gene--piRNA:gene--processed_pseudogene:gene--protein_coding:intron--processed_transcript:intron--protein_coding:downstream	18
protein_coding:CDS (+)--lincRNA:gene--piRNA:gene--processed_pseudogene:gene--protein_coding:intron--protein_coding:gene (-)	1
protein_coding:CDS (+)--lincRNA:gene--piRNA:gene--processed_pseudogene:gene--protein_coding:intron--protein_coding:gene (-)--protein_coding:upstream	1
protein_coding:CDS (+)--lincRNA:gene--piRNA:gene--processed_pseudogene:gene--protein_coding:intron--protein_coding:gene (-)--protein_coding:upstream--protein_coding:downstream	8
protein_coding:CDS (+)--lincRNA:gene--piRNA:gene--processed_pseudogene:gene--protein_coding:intron--protein_coding:gene (-)--protein_coding:upstream--processed_transcript:upstream	1
protein_coding:CDS (+)--lincRNA:gene--piRNA:gene--processed_pseudogene:gene--protein_coding:intron--protein_coding:gene (-)--protein_coding:downstream	2
protein_coding:CDS (+)--lincRNA:gene--piRNA:gene--processed_pseudogene:gene--protein_coding:intron--protein_coding:upstream	5
protein_coding:CDS (+)--lincRNA:gene--piRNA:gene--processed_pseudogene:gene--protein_coding:intron--protein_coding:upstream--protein_coding:downstream	17
protein_coding:CDS (+)--lincRNA:gene--piRNA:gene--processed_pseudogene:gene--protein_coding:intron--protein_coding:upstream--processed_transcript:upstream	9
protein_coding:CDS (+)--lincRNA:gene--piRNA:gene--processed_pseudogene:gene--protein_coding:intron--protein_coding:downstream	2
protein_coding:CDS (+)--lincRNA:gene--piRNA:gene--processed_pseudogene:gene--protein_coding:gene (-)	2
protein_coding:CDS (+)--lincRNA:gene--piRNA:gene--unprocessed_pseudogene:gene--protein_coding:intron--processed_transcript:intron--protein_coding:gene (-)--protein_coding:upstream--protein_coding:downstream	5
protein_coding:CDS (+)--lincRNA:gene--piRNA:gene--unprocessed_pseudogene:gene--protein_coding:intron--processed_transcript:intron--protein_coding:gene (-)--protein_coding:downstream	2
protein_coding:CDS (+)--lincRNA:gene--piRNA:gene--unprocessed_pseudogene:gene--protein_coding:intron--processed_transcript:intron--protein_coding:upstream	5
protein_coding:CDS (+)--lincRNA:gene--piRNA:gene--unprocessed_pseudogene:gene--protein_coding:intron--processed_transcript:intron--protein_coding:downstream	1
protein_coding:CDS (+)--lincRNA:gene--piRNA:gene--unprocessed_pseudogene:gene--protein_coding:intron--protein_coding:gene (-)	1
protein_coding:CDS (+)--lincRNA:gene--piRNA:gene--unprocessed_pseudogene:gene--protein_coding:intron--protein_coding:gene (-)--protein_coding:upstream	3
protein_coding:CDS (+)--lincRNA:gene--piRNA:gene--unprocessed_pseudogene:gene--protein_coding:intron--protein_coding:gene (-)--protein_coding:upstream--protein_coding:downstream	1
protein_coding:CDS (+)--lincRNA:gene--piRNA:gene--unprocessed_pseudogene:gene--protein_coding:intron--protein_coding:gene (-)--protein_coding:downstream	2
protein_coding:CDS (+)--lincRNA:gene--piRNA:gene--unprocessed_pseudogene:gene--protein_coding:intron--protein_coding:downstream	3
protein_coding:CDS (+)--lincRNA:gene--piRNA:gene--protein_coding:intron	100
protein_coding:CDS (+)--lincRNA:gene--piRNA:gene--protein_coding:intron--processed_transcript:intron	10
protein_coding:CDS (+)--lincRNA:gene--piRNA:gene--protein_coding:intron--processed_transcript:intron--protein_coding:gene (-)	2
protein_coding:CDS (+)--lincRNA:gene--piRNA:gene--protein_coding:intron--processed_transcript:intron--protein_coding:gene (-)--protein_coding:upstream	4
protein_coding:CDS (+)--lincRNA:gene--piRNA:gene--protein_coding:intron--processed_transcript:intron--protein_coding:gene (-)--protein_coding:upstream--protein_coding:downstream	7
protein_coding:CDS (+)--lincRNA:gene--piRNA:gene--protein_coding:intron--processed_transcript:intron--protein_coding:gene (-)--protein_coding:downstream	3
protein_coding:CDS (+)--lincRNA:gene--piRNA:gene--protein_coding:intron--processed_transcript:intron--protein_coding:upstream	49
protein_coding:CDS (+)--lincRNA:gene--piRNA:gene--protein_coding:intron--processed_transcript:intron--protein_coding:upstream--protein_coding:downstream	2
protein_coding:CDS (+)--lincRNA:gene--piRNA:gene--protein_coding:intron--processed_transcript:intron--protein_coding:upstream--processed_transcript:downstream	3
protein_coding:CDS (+)--lincRNA:gene--piRNA:gene--protein_coding:intron--processed_transcript:intron--protein_coding:downstream	5
protein_coding:CDS (+)--lincRNA:gene--piRNA:gene--protein_coding:intron--protein_coding:gene (-)	107
protein_coding:CDS (+)--lincRNA:gene--piRNA:gene--protein_coding:intron--protein_coding:gene (-)--protein_coding:upstream	37
protein_coding:CDS (+)--lincRNA:gene--piRNA:gene--protein_coding:intron--protein_coding:gene (-)--protein_coding:upstream--protein_coding:downstream	31
protein_coding:CDS (+)--lincRNA:gene--piRNA:gene--protein_coding:intron--protein_coding:gene (-)--protein_coding:downstream	12
protein_coding:CDS (+)--lincRNA:gene--piRNA:gene--protein_coding:intron--protein_coding:upstream	29
protein_coding:CDS (+)--lincRNA:gene--piRNA:gene--protein_coding:intron--protein_coding:upstream--protein_coding:downstream	4
protein_coding:CDS (+)--lincRNA:gene--piRNA:gene--protein_coding:intron--protein_coding:upstream--protein_coding:downstream--processed_transcript:downstream	1
protein_coding:CDS (+)--lincRNA:gene--piRNA:gene--protein_coding:intron--protein_coding:upstream--processed_transcript:downstream	1
protein_coding:CDS (+)--lincRNA:gene--piRNA:gene--protein_coding:intron--protein_coding:downstream	12
protein_coding:CDS (+)--lincRNA:gene--transcribed_processed_pseudogene:gene--processed_pseudogene:gene--protein_coding:intron	1
protein_coding:CDS (+)--lincRNA:gene--transcribed_processed_pseudogene:gene--protein_coding:intron	1
protein_coding:CDS (+)--lincRNA:gene--processed_pseudogene:gene--unprocessed_pseudogene:gene	1
protein_coding:CDS (+)--lincRNA:gene--processed_pseudogene:gene--protein_coding:intron	2
protein_coding:CDS (+)--lincRNA:gene--processed_pseudogene:gene--protein_coding:intron--processed_transcript:intron--protein_coding:gene (-)	5
protein_coding:CDS (+)--lincRNA:gene--processed_pseudogene:gene--protein_coding:intron--protein_coding:gene (-)--protein_coding:upstream	1
protein_coding:CDS (+)--lincRNA:gene--processed_pseudogene:gene--protein_coding:intron--protein_coding:upstream--protein_coding:downstream	1
protein_coding:CDS (+)--lincRNA:gene--protein_coding:intron	39
protein_coding:CDS (+)--lincRNA:gene--protein_coding:intron--processed_transcript:intron	4
protein_coding:CDS (+)--lincRNA:gene--protein_coding:intron--processed_transcript:intron--protein_coding:upstream--protein_coding:downstream	1
protein_coding:CDS (+)--lincRNA:gene--protein_coding:intron--protein_coding:gene (-)	4
protein_coding:CDS (+)--lincRNA:gene--protein_coding:intron--protein_coding:gene (-)--protein_coding:upstream	10
protein_coding:CDS (+)--lincRNA:gene--protein_coding:intron--protein_coding:gene (-)--protein_coding:downstream	1
protein_coding:CDS (+)--lincRNA:gene--protein_coding:intron--protein_coding:upstream	5
protein_coding:CDS (+)--lincRNA:gene--protein_coding:intron--protein_coding:downstream	5
protein_coding:CDS (+)--piRNA:gene	4357
protein_coding:CDS (+)--piRNA:gene--rRNA:gene	14
protein_coding:CDS (+)--piRNA:gene--rRNA:gene--processed_pseudogene:gene--protein_coding:intron--processed_transcript:intron--protein_coding:gene (-)--protein_coding:upstream	1
protein_coding:CDS (+)--piRNA:gene--rRNA:gene--processed_pseudogene:gene--protein_coding:intron--protein_coding:gene (-)--protein_coding:upstream--protein_coding:downstream	1
protein_coding:CDS (+)--piRNA:gene--rRNA:gene--protein_coding:intron	13
protein_coding:CDS (+)--piRNA:gene--rRNA:gene--protein_coding:intron--processed_transcript:intron	5
protein_coding:CDS (+)--piRNA:gene--rRNA:gene--protein_coding:intron--processed_transcript:intron--protein_coding:gene (-)--protein_coding:downstream	1
protein_coding:CDS (+)--piRNA:gene--rRNA:gene--protein_coding:intron--protein_coding:gene (-)	2
protein_coding:CDS (+)--piRNA:gene--rRNA:gene--protein_coding:intron--protein_coding:gene (-)--protein_coding:downstream	1
protein_coding:CDS (+)--piRNA:gene--rRNA:gene--protein_coding:intron--protein_coding:upstream	2
protein_coding:CDS (+)--piRNA:gene--rRNA:gene--protein_coding:downstream	1
protein_coding:CDS (+)--piRNA:gene--misc_RNA:gene	1
protein_coding:CDS (+)--piRNA:gene--misc_RNA:gene--processed_pseudogene:gene--protein_coding:intron--processed_transcript:intron--protein_coding:gene (-)--protein_coding:downstream	1
protein_coding:CDS (+)--piRNA:gene--misc_RNA:gene--processed_pseudogene:gene--protein_coding:intron--protein_coding:gene (-)--protein_coding:downstream	1
protein_coding:CDS (+)--piRNA:gene--misc_RNA:gene--processed_pseudogene:gene--protein_coding:intron--protein_coding:upstream	1
protein_coding:CDS (+)--piRNA:gene--misc_RNA:gene--unprocessed_pseudogene:gene--protein_coding:intron--protein_coding:gene (-)--protein_coding:upstream--protein_coding:downstream	1
protein_coding:CDS (+)--piRNA:gene--misc_RNA:gene--protein_coding:intron	38
protein_coding:CDS (+)--piRNA:gene--misc_RNA:gene--protein_coding:intron--processed_transcript:intron--protein_coding:gene (-)--protein_coding:downstream	61
protein_coding:CDS (+)--piRNA:gene--misc_RNA:gene--protein_coding:intron--protein_coding:gene (-)--protein_coding:downstream	4
protein_coding:CDS (+)--piRNA:gene--transcribed_processed_pseudogene:gene	11
protein_coding:CDS (+)--piRNA:gene--transcribed_processed_pseudogene:gene--processed_pseudogene:gene	17
protein_coding:CDS (+)--piRNA:gene--transcribed_processed_pseudogene:gene--processed_pseudogene:gene--unprocessed_pseudogene:gene--protein_coding:intron	2
protein_coding:CDS (+)--piRNA:gene--transcribed_processed_pseudogene:gene--processed_pseudogene:gene--unprocessed_pseudogene:gene--protein_coding:intron--processed_transcript:intron--protein_coding:upstream	1
protein_coding:CDS (+)--piRNA:gene--transcribed_processed_pseudogene:gene--processed_pseudogene:gene--protein_coding:intron	2
protein_coding:CDS (+)--piRNA:gene--transcribed_processed_pseudogene:gene--processed_pseudogene:gene--protein_coding:downstream	1
protein_coding:CDS (+)--piRNA:gene--transcribed_processed_pseudogene:gene--protein_coding:intron	4
protein_coding:CDS (+)--piRNA:gene--transcribed_processed_pseudogene:gene--protein_coding:intron--processed_transcript:intron	1
protein_coding:CDS (+)--piRNA:gene--transcribed_processed_pseudogene:gene--protein_coding:intron--processed_transcript:intron--protein_coding:gene (-)	1
protein_coding:CDS (+)--piRNA:gene--transcribed_processed_pseudogene:gene--protein_coding:intron--protein_coding:gene (-)	3
protein_coding:CDS (+)--piRNA:gene--transcribed_processed_pseudogene:gene--protein_coding:intron--protein_coding:gene (-)--protein_coding:upstream	1
protein_coding:CDS (+)--piRNA:gene--transcribed_processed_pseudogene:gene--protein_coding:intron--protein_coding:gene (-)--protein_coding:upstream--protein_coding:downstream	2
protein_coding:CDS (+)--piRNA:gene--transcribed_processed_pseudogene:gene--protein_coding:intron--protein_coding:upstream	2
protein_coding:CDS (+)--piRNA:gene--processed_pseudogene:gene	270
protein_coding:CDS (+)--piRNA:gene--processed_pseudogene:gene--polymorphic_pseudogene:gene--unprocessed_pseudogene:gene--protein_coding:intron	6
protein_coding:CDS (+)--piRNA:gene--processed_pseudogene:gene--polymorphic_pseudogene:gene--protein_coding:intron--protein_coding:gene (-)--protein_coding:upstream	1
protein_coding:CDS (+)--piRNA:gene--processed_pseudogene:gene--unprocessed_pseudogene:gene	9
protein_coding:CDS (+)--piRNA:gene--processed_pseudogene:gene--unprocessed_pseudogene:gene--protein_coding:intron	8
protein_coding:CDS (+)--piRNA:gene--processed_pseudogene:gene--unprocessed_pseudogene:gene--protein_coding:intron--processed_transcript:intron--protein_coding:gene (-)--protein_coding:upstream	1
protein_coding:CDS (+)--piRNA:gene--processed_pseudogene:gene--unprocessed_pseudogene:gene--protein_coding:intron--processed_transcript:intron--protein_coding:gene (-)--protein_coding:upstream--protein_coding:downstream	11
protein_coding:CDS (+)--piRNA:gene--processed_pseudogene:gene--unprocessed_pseudogene:gene--protein_coding:intron--processed_transcript:intron--protein_coding:gene (-)--protein_coding:downstream	1
protein_coding:CDS (+)--piRNA:gene--processed_pseudogene:gene--unprocessed_pseudogene:gene--protein_coding:intron--processed_transcript:intron--protein_coding:upstream--protein_coding:downstream	1
protein_coding:CDS (+)--piRNA:gene--processed_pseudogene:gene--unprocessed_pseudogene:gene--protein_coding:intron--processed_transcript:intron--protein_coding:downstream	1
protein_coding:CDS (+)--piRNA:gene--processed_pseudogene:gene--unprocessed_pseudogene:gene--protein_coding:intron--processed_transcript:intron--processed_transcript:downstream	1
protein_coding:CDS (+)--piRNA:gene--processed_pseudogene:gene--unprocessed_pseudogene:gene--protein_coding:intron--protein_coding:gene (-)--protein_coding:upstream	2
protein_coding:CDS (+)--piRNA:gene--processed_pseudogene:gene--unprocessed_pseudogene:gene--protein_coding:intron--protein_coding:gene (-)--protein_coding:upstream--protein_coding:downstream--processed_transcript:upstream	1
protein_coding:CDS (+)--piRNA:gene--processed_pseudogene:gene--unprocessed_pseudogene:gene--protein_coding:intron--protein_coding:upstream	1
protein_coding:CDS (+)--piRNA:gene--processed_pseudogene:gene--protein_coding:intron	75
protein_coding:CDS (+)--piRNA:gene--processed_pseudogene:gene--protein_coding:intron--processed_transcript:intron	7
protein_coding:CDS (+)--piRNA:gene--processed_pseudogene:gene--protein_coding:intron--processed_transcript:intron--protein_coding:gene (-)	2
protein_coding:CDS (+)--piRNA:gene--processed_pseudogene:gene--protein_coding:intron--processed_transcript:intron--protein_coding:gene (-)--protein_coding:upstream	6
protein_coding:CDS (+)--piRNA:gene--processed_pseudogene:gene--protein_coding:intron--processed_transcript:intron--protein_coding:gene (-)--protein_coding:upstream--protein_coding:downstream	5
protein_coding:CDS (+)--piRNA:gene--processed_pseudogene:gene--protein_coding:intron--processed_transcript:intron--protein_coding:gene (-)--protein_coding:downstream	3
protein_coding:CDS (+)--piRNA:gene--processed_pseudogene:gene--protein_coding:intron--processed_transcript:intron--protein_coding:upstream	7
protein_coding:CDS (+)--piRNA:gene--processed_pseudogene:gene--protein_coding:intron--processed_transcript:intron--protein_coding:upstream--protein_coding:downstream	927
protein_coding:CDS (+)--piRNA:gene--processed_pseudogene:gene--protein_coding:intron--processed_transcript:intron--protein_coding:upstream--protein_coding:downstream--processed_transcript:upstream	1
protein_coding:CDS (+)--piRNA:gene--processed_pseudogene:gene--protein_coding:intron--protein_coding:gene (-)	8
protein_coding:CDS (+)--piRNA:gene--processed_pseudogene:gene--protein_coding:intron--protein_coding:gene (-)--protein_coding:upstream	10
protein_coding:CDS (+)--piRNA:gene--processed_pseudogene:gene--protein_coding:intron--protein_coding:gene (-)--protein_coding:upstream--protein_coding:downstream	11
protein_coding:CDS (+)--piRNA:gene--processed_pseudogene:gene--protein_coding:intron--protein_coding:gene (-)--protein_coding:downstream	4
protein_coding:CDS (+)--piRNA:gene--processed_pseudogene:gene--protein_coding:intron--protein_coding:upstream	12
protein_coding:CDS (+)--piRNA:gene--processed_pseudogene:gene--protein_coding:intron--protein_coding:upstream--protein_coding:downstream	7
protein_coding:CDS (+)--piRNA:gene--processed_pseudogene:gene--protein_coding:intron--protein_coding:downstream	11
protein_coding:CDS (+)--piRNA:gene--processed_pseudogene:gene--protein_coding:gene (-)	9
protein_coding:CDS (+)--piRNA:gene--processed_pseudogene:gene--protein_coding:upstream	2
protein_coding:CDS (+)--piRNA:gene--unprocessed_pseudogene:gene	30
protein_coding:CDS (+)--piRNA:gene--unprocessed_pseudogene:gene--protein_coding:intron	12
protein_coding:CDS (+)--piRNA:gene--unprocessed_pseudogene:gene--protein_coding:intron--processed_transcript:intron	1
protein_coding:CDS (+)--piRNA:gene--unprocessed_pseudogene:gene--protein_coding:intron--processed_transcript:intron--protein_coding:gene (-)	1
protein_coding:CDS (+)--piRNA:gene--unprocessed_pseudogene:gene--protein_coding:intron--processed_transcript:intron--protein_coding:gene (-)--protein_coding:upstream	2
protein_coding:CDS (+)--piRNA:gene--unprocessed_pseudogene:gene--protein_coding:intron--processed_transcript:intron--protein_coding:gene (-)--protein_coding:upstream--protein_coding:downstream	1
protein_coding:CDS (+)--piRNA:gene--unprocessed_pseudogene:gene--protein_coding:intron--processed_transcript:intron--protein_coding:gene (-)--protein_coding:downstream	1
protein_coding:CDS (+)--piRNA:gene--unprocessed_pseudogene:gene--protein_coding:intron--processed_transcript:intron--protein_coding:downstream	1
protein_coding:CDS (+)--piRNA:gene--unprocessed_pseudogene:gene--protein_coding:intron--protein_coding:gene (-)	4
protein_coding:CDS (+)--piRNA:gene--unprocessed_pseudogene:gene--protein_coding:intron--protein_coding:gene (-)--protein_coding:upstream	9
protein_coding:CDS (+)--piRNA:gene--unprocessed_pseudogene:gene--protein_coding:intron--protein_coding:gene (-)--protein_coding:upstream--protein_coding:downstream	2
protein_coding:CDS (+)--piRNA:gene--unprocessed_pseudogene:gene--protein_coding:intron--protein_coding:gene (-)--protein_coding:downstream	1
protein_coding:CDS (+)--piRNA:gene--unprocessed_pseudogene:gene--protein_coding:intron--protein_coding:upstream	3
protein_coding:CDS (+)--piRNA:gene--unprocessed_pseudogene:gene--protein_coding:intron--protein_coding:downstream	2
protein_coding:CDS (+)--piRNA:gene--unprocessed_pseudogene:gene--processed_transcript:intron	1
protein_coding:CDS (+)--piRNA:gene--unprocessed_pseudogene:gene--protein_coding:gene (-)	2
protein_coding:CDS (+)--piRNA:gene--pseudogene:gene	1
protein_coding:CDS (+)--piRNA:gene--protein_coding:intron	909
protein_coding:CDS (+)--piRNA:gene--protein_coding:intron--processed_transcript:intron	68
protein_coding:CDS (+)--piRNA:gene--protein_coding:intron--processed_transcript:intron--protein_coding:gene (-)	15
protein_coding:CDS (+)--piRNA:gene--protein_coding:intron--processed_transcript:intron--protein_coding:gene (-)--protein_coding:upstream	23
protein_coding:CDS (+)--piRNA:gene--protein_coding:intron--processed_transcript:intron--protein_coding:gene (-)--protein_coding:upstream--protein_coding:downstream	13
protein_coding:CDS (+)--piRNA:gene--protein_coding:intron--processed_transcript:intron--protein_coding:gene (-)--protein_coding:upstream--processed_transcript:downstream	1
protein_coding:CDS (+)--piRNA:gene--protein_coding:intron--processed_transcript:intron--protein_coding:gene (-)--protein_coding:downstream	2
protein_coding:CDS (+)--piRNA:gene--protein_coding:intron--processed_transcript:intron--protein_coding:upstream	25
protein_coding:CDS (+)--piRNA:gene--protein_coding:intron--processed_transcript:intron--protein_coding:upstream--protein_coding:downstream	9
protein_coding:CDS (+)--piRNA:gene--protein_coding:intron--processed_transcript:intron--protein_coding:downstream	14
protein_coding:CDS (+)--piRNA:gene--protein_coding:intron--processed_transcript:intron--processed_transcript:upstream	1
protein_coding:CDS (+)--piRNA:gene--protein_coding:intron--protein_coding:gene (-)	324
protein_coding:CDS (+)--piRNA:gene--protein_coding:intron--protein_coding:gene (-)--protein_coding:upstream	68
protein_coding:CDS (+)--piRNA:gene--protein_coding:intron--protein_coding:gene (-)--protein_coding:upstream--protein_coding:downstream	17
protein_coding:CDS (+)--piRNA:gene--protein_coding:intron--protein_coding:gene (-)--protein_coding:upstream--processed_transcript:upstream	1
protein_coding:CDS (+)--piRNA:gene--protein_coding:intron--protein_coding:gene (-)--protein_coding:downstream	32
protein_coding:CDS (+)--piRNA:gene--protein_coding:intron--protein_coding:upstream	185
protein_coding:CDS (+)--piRNA:gene--protein_coding:intron--protein_coding:upstream--protein_coding:downstream	57
protein_coding:CDS (+)--piRNA:gene--protein_coding:intron--protein_coding:upstream--processed_transcript:downstream	1
protein_coding:CDS (+)--piRNA:gene--protein_coding:intron--protein_coding:downstream	157
protein_coding:CDS (+)--piRNA:gene--processed_transcript:intron	28
protein_coding:CDS (+)--piRNA:gene--protein_coding:gene (-)	392
protein_coding:CDS (+)--piRNA:gene--protein_coding:gene (-)--protein_coding:upstream	1
protein_coding:CDS (+)--piRNA:gene--protein_coding:gene (-)--protein_coding:downstream	1
protein_coding:CDS (+)--piRNA:gene--protein_coding:upstream	50
protein_coding:CDS (+)--piRNA:gene--protein_coding:downstream	3
protein_coding:CDS (+)--misc_RNA:gene	1
protein_coding:CDS (+)--transcribed_processed_pseudogene:gene	39
protein_coding:CDS (+)--transcribed_processed_pseudogene:gene--processed_pseudogene:gene	6
protein_coding:CDS (+)--transcribed_processed_pseudogene:gene--processed_pseudogene:gene--unprocessed_pseudogene:gene--protein_coding:intron	1
protein_coding:CDS (+)--transcribed_processed_pseudogene:gene--processed_pseudogene:gene--protein_coding:intron	2
protein_coding:CDS (+)--transcribed_processed_pseudogene:gene--unprocessed_pseudogene:gene--protein_coding:gene (-)	1
protein_coding:CDS (+)--transcribed_processed_pseudogene:gene--protein_coding:intron	2
protein_coding:CDS (+)--transcribed_processed_pseudogene:gene--protein_coding:intron--protein_coding:gene (-)--protein_coding:upstream	2
protein_coding:CDS (+)--transcribed_processed_pseudogene:gene--protein_coding:gene (-)	2
protein_coding:CDS (+)--processed_pseudogene:gene	291
protein_coding:CDS (+)--processed_pseudogene:gene--polymorphic_pseudogene:gene--unprocessed_pseudogene:gene--protein_coding:intron	1
protein_coding:CDS (+)--processed_pseudogene:gene--unprocessed_pseudogene:gene	1
protein_coding:CDS (+)--processed_pseudogene:gene--unprocessed_pseudogene:gene--protein_coding:intron--processed_transcript:intron	1
protein_coding:CDS (+)--processed_pseudogene:gene--unprocessed_pseudogene:gene--protein_coding:intron--protein_coding:gene (-)	1
protein_coding:CDS (+)--processed_pseudogene:gene--unprocessed_pseudogene:gene--protein_coding:intron--processed_transcript:downstream	1
protein_coding:CDS (+)--processed_pseudogene:gene--unprocessed_pseudogene:gene--protein_coding:gene (-)	3
protein_coding:CDS (+)--processed_pseudogene:gene--pseudogene:gene--protein_coding:intron	3
protein_coding:CDS (+)--processed_pseudogene:gene--protein_coding:intron	56
protein_coding:CDS (+)--processed_pseudogene:gene--protein_coding:intron--processed_transcript:intron	1
protein_coding:CDS (+)--processed_pseudogene:gene--protein_coding:intron--processed_transcript:intron--protein_coding:gene (-)	2
protein_coding:CDS (+)--processed_pseudogene:gene--protein_coding:intron--processed_transcript:intron--protein_coding:upstream--protein_coding:downstream	1
protein_coding:CDS (+)--processed_pseudogene:gene--protein_coding:intron--protein_coding:gene (-)	3
protein_coding:CDS (+)--processed_pseudogene:gene--protein_coding:intron--protein_coding:gene (-)--protein_coding:upstream	2
protein_coding:CDS (+)--processed_pseudogene:gene--protein_coding:intron--protein_coding:upstream	3
protein_coding:CDS (+)--processed_pseudogene:gene--protein_coding:intron--protein_coding:upstream--protein_coding:downstream	1
protein_coding:CDS (+)--processed_pseudogene:gene--protein_coding:intron--protein_coding:downstream	4
protein_coding:CDS (+)--processed_pseudogene:gene--protein_coding:gene (-)	4
protein_coding:CDS (+)--polymorphic_pseudogene:gene	2
protein_coding:CDS (+)--polymorphic_pseudogene:gene--protein_coding:intron	1
protein_coding:CDS (+)--unprocessed_pseudogene:gene	56
protein_coding:CDS (+)--unprocessed_pseudogene:gene--protein_coding:intron	14
protein_coding:CDS (+)--unprocessed_pseudogene:gene--protein_coding:intron--processed_transcript:intron	2
protein_coding:CDS (+)--unprocessed_pseudogene:gene--protein_coding:intron--protein_coding:gene (-)	2
protein_coding:CDS (+)--unprocessed_pseudogene:gene--protein_coding:intron--protein_coding:gene (-)--protein_coding:upstream	1
protein_coding:CDS (+)--unprocessed_pseudogene:gene--protein_coding:intron--protein_coding:gene (-)--protein_coding:upstream--protein_coding:downstream	1
protein_coding:CDS (+)--unprocessed_pseudogene:gene--protein_coding:intron--protein_coding:downstream	1
protein_coding:CDS (+)--unprocessed_pseudogene:gene--protein_coding:gene (-)	12
protein_coding:CDS (+)--protein_coding:intron	1572
protein_coding:CDS (+)--protein_coding:intron--processed_transcript:intron	62
protein_coding:CDS (+)--protein_coding:intron--processed_transcript:intron--protein_coding:gene (-)	6
protein_coding:CDS (+)--protein_coding:intron--processed_transcript:intron--protein_coding:gene (-)--protein_coding:downstream	2
protein_coding:CDS (+)--protein_coding:intron--processed_transcript:intron--protein_coding:upstream	7
protein_coding:CDS (+)--protein_coding:intron--processed_transcript:intron--protein_coding:downstream	5
protein_coding:CDS (+)--protein_coding:intron--protein_coding:gene (-)	91
protein_coding:CDS (+)--protein_coding:intron--protein_coding:gene (-)--protein_coding:upstream	16
protein_coding:CDS (+)--protein_coding:intron--protein_coding:gene (-)--protein_coding:upstream--protein_coding:downstream	2
protein_coding:CDS (+)--protein_coding:intron--protein_coding:gene (-)--protein_coding:downstream	4
protein_coding:CDS (+)--protein_coding:intron--protein_coding:upstream	49
protein_coding:CDS (+)--protein_coding:intron--protein_coding:upstream--protein_coding:downstream	2
protein_coding:CDS (+)--protein_coding:intron--protein_coding:downstream	57
protein_coding:CDS (+)--protein_coding:intron--processed_transcript:upstream	1
protein_coding:CDS (+)--protein_coding:intron--processed_transcript:downstream	2
protein_coding:CDS (+)--processed_transcript:intron	12
protein_coding:CDS (+)--processed_transcript:intron--protein_coding:gene (-)	2
protein_coding:CDS (+)--protein_coding:gene (-)	307
protein_coding:CDS (+)--protein_coding:upstream	42
protein_coding:CDS (+)--protein_coding:upstream--protein_coding:downstream	1
protein_coding:CDS (+)--protein_coding:downstream	14
protein_coding:5'UTR (+)	3351
protein_coding:5'UTR (+)--protein_coding:3'UTR (+)	1
protein_coding:5'UTR (+)--protein_coding:3'UTR (+)--lincRNA:gene--protein_coding:intron--protein_coding:upstream	1
protein_coding:5'UTR (+)--protein_coding:3'UTR (+)--piRNA:gene--processed_pseudogene:gene--protein_coding:intron--protein_coding:gene (-)	1
protein_coding:5'UTR (+)--protein_coding:3'UTR (+)--piRNA:gene--processed_pseudogene:gene--protein_coding:intron--protein_coding:gene (-)--protein_coding:upstream	1
protein_coding:5'UTR (+)--protein_coding:3'UTR (+)--piRNA:gene--protein_coding:intron	1
protein_coding:5'UTR (+)--protein_coding:3'UTR (+)--piRNA:gene--protein_coding:intron--protein_coding:upstream--protein_coding:downstream	1
protein_coding:5'UTR (+)--protein_coding:3'UTR (+)--piRNA:gene--protein_coding:intron--protein_coding:downstream	1
protein_coding:5'UTR (+)--miRNA:gene	2457
protein_coding:5'UTR (+)--miRNA:gene--lincRNA:gene--piRNA:gene--protein_coding:intron	1
protein_coding:5'UTR (+)--miRNA:gene--lincRNA:gene--piRNA:gene--protein_coding:intron--processed_transcript:intron--protein_coding:upstream--protein_coding:downstream	1
protein_coding:5'UTR (+)--miRNA:gene--lincRNA:gene--piRNA:gene--protein_coding:intron--protein_coding:upstream	1
protein_coding:5'UTR (+)--miRNA:gene--lincRNA:gene--protein_coding:intron	1
protein_coding:5'UTR (+)--miRNA:gene--piRNA:gene	490
protein_coding:5'UTR (+)--miRNA:gene--piRNA:gene--processed_pseudogene:gene--protein_coding:intron--protein_coding:upstream--protein_coding:downstream	1
protein_coding:5'UTR (+)--miRNA:gene--piRNA:gene--protein_coding:intron	97
protein_coding:5'UTR (+)--miRNA:gene--piRNA:gene--protein_coding:intron--processed_transcript:intron--protein_coding:gene (-)--protein_coding:upstream--protein_coding:downstream	1
protein_coding:5'UTR (+)--miRNA:gene--piRNA:gene--protein_coding:intron--processed_transcript:intron--protein_coding:gene (-)--protein_coding:downstream	1
protein_coding:5'UTR (+)--miRNA:gene--piRNA:gene--protein_coding:intron--protein_coding:gene (-)	1
protein_coding:5'UTR (+)--miRNA:gene--piRNA:gene--protein_coding:intron--protein_coding:upstream--protein_coding:downstream	3
protein_coding:5'UTR (+)--miRNA:gene--piRNA:gene--protein_coding:intron--protein_coding:downstream	1
protein_coding:5'UTR (+)--miRNA:gene--processed_pseudogene:gene--protein_coding:intron--protein_coding:gene (-)--protein_coding:upstream	1
protein_coding:5'UTR (+)--miRNA:gene--unprocessed_pseudogene:gene--protein_coding:intron	2
protein_coding:5'UTR (+)--miRNA:gene--protein_coding:intron	49
protein_coding:5'UTR (+)--miRNA:gene--protein_coding:intron--processed_transcript:intron	2
protein_coding:5'UTR (+)--miRNA:gene--protein_coding:upstream	1
protein_coding:5'UTR (+)--snoRNA:gene	2
protein_coding:5'UTR (+)--snoRNA:gene--lincRNA:gene--piRNA:gene	1
protein_coding:5'UTR (+)--snoRNA:gene--lincRNA:gene--piRNA:gene--protein_coding:intron	2
protein_coding:5'UTR (+)--snoRNA:gene--piRNA:gene	211
protein_coding:5'UTR (+)--snoRNA:gene--piRNA:gene--protein_coding:intron	1
protein_coding:5'UTR (+)--snoRNA:gene--piRNA:gene--protein_coding:intron--protein_coding:upstream	2
protein_coding:5'UTR (+)--snRNA:gene--piRNA:gene--protein_coding:intron	1
protein_coding:5'UTR (+)--snRNA:gene--piRNA:gene--protein_coding:intron--protein_coding:upstream	1
protein_coding:5'UTR (+)--snRNA:gene--protein_coding:intron--protein_coding:gene (-)--protein_coding:upstream	9
protein_coding:5'UTR (+)--lincRNA:gene	10
protein_coding:5'UTR (+)--lincRNA:gene--piRNA:gene	14
protein_coding:5'UTR (+)--lincRNA:gene--piRNA:gene--rRNA:gene--protein_coding:intron--processed_transcript:intron--protein_coding:gene (-)--protein_coding:upstream	1
protein_coding:5'UTR (+)--lincRNA:gene--piRNA:gene--processed_pseudogene:gene--unprocessed_pseudogene:gene--protein_coding:intron--protein_coding:gene (-)--protein_coding:downstream	1
protein_coding:5'UTR (+)--lincRNA:gene--piRNA:gene--processed_pseudogene:gene--protein_coding:intron--processed_transcript:intron--protein_coding:upstream--protein_coding:downstream	4
protein_coding:5'UTR (+)--lincRNA:gene--piRNA:gene--processed_pseudogene:gene--protein_coding:intron--protein_coding:gene (-)--protein_coding:upstream--protein_coding:downstream	1
protein_coding:5'UTR (+)--lincRNA:gene--piRNA:gene--polymorphic_pseudogene:gene--protein_coding:intron--protein_coding:gene (-)	1
protein_coding:5'UTR (+)--lincRNA:gene--piRNA:gene--unprocessed_pseudogene:gene--protein_coding:intron--processed_transcript:intron--protein_coding:gene (-)--protein_coding:downstream	1
protein_coding:5'UTR (+)--lincRNA:gene--piRNA:gene--protein_coding:intron	12
protein_coding:5'UTR (+)--lincRNA:gene--piRNA:gene--protein_coding:intron--processed_transcript:intron	5
protein_coding:5'UTR (+)--lincRNA:gene--piRNA:gene--protein_coding:intron--processed_transcript:intron--protein_coding:gene (-)	2
protein_coding:5'UTR (+)--lincRNA:gene--piRNA:gene--protein_coding:intron--processed_transcript:intron--protein_coding:gene (-)--protein_coding:upstream	1
protein_coding:5'UTR (+)--lincRNA:gene--piRNA:gene--protein_coding:intron--processed_transcript:intron--protein_coding:gene (-)--protein_coding:downstream	2
protein_coding:5'UTR (+)--lincRNA:gene--piRNA:gene--protein_coding:intron--processed_transcript:intron--protein_coding:upstream--protein_coding:downstream	1
protein_coding:5'UTR (+)--lincRNA:gene--piRNA:gene--protein_coding:intron--processed_transcript:intron--protein_coding:downstream	11
protein_coding:5'UTR (+)--lincRNA:gene--piRNA:gene--protein_coding:intron--protein_coding:gene (-)--protein_coding:upstream	4
protein_coding:5'UTR (+)--lincRNA:gene--piRNA:gene--protein_coding:intron--protein_coding:gene (-)--protein_coding:upstream--protein_coding:downstream	2
protein_coding:5'UTR (+)--lincRNA:gene--piRNA:gene--protein_coding:intron--protein_coding:gene (-)--protein_coding:upstream--processed_transcript:upstream	1
protein_coding:5'UTR (+)--lincRNA:gene--piRNA:gene--protein_coding:intron--protein_coding:upstream	3
protein_coding:5'UTR (+)--lincRNA:gene--piRNA:gene--protein_coding:intron--protein_coding:upstream--protein_coding:downstream	2
protein_coding:5'UTR (+)--lincRNA:gene--piRNA:gene--protein_coding:intron--protein_coding:downstream	3
protein_coding:5'UTR (+)--lincRNA:gene--piRNA:gene--protein_coding:upstream	1
protein_coding:5'UTR (+)--lincRNA:gene--protein_coding:intron	4
protein_coding:5'UTR (+)--lincRNA:gene--protein_coding:intron--processed_transcript:intron	1
protein_coding:5'UTR (+)--lincRNA:gene--protein_coding:intron--protein_coding:gene (-)	1
protein_coding:5'UTR (+)--piRNA:gene	3573
protein_coding:5'UTR (+)--piRNA:gene--rRNA:gene--protein_coding:intron	1
protein_coding:5'UTR (+)--piRNA:gene--rRNA:gene--protein_coding:intron--protein_coding:gene (-)	3
protein_coding:5'UTR (+)--piRNA:gene--misc_RNA:gene--processed_pseudogene:gene--protein_coding:intron--processed_transcript:intron--protein_coding:upstream	1
protein_coding:5'UTR (+)--piRNA:gene--misc_RNA:gene--protein_coding:intron	3
protein_coding:5'UTR (+)--piRNA:gene--misc_RNA:gene--protein_coding:intron--protein_coding:gene (-)--processed_transcript:downstream	1
protein_coding:5'UTR (+)--piRNA:gene--processed_pseudogene:gene	3
protein_coding:5'UTR (+)--piRNA:gene--processed_pseudogene:gene--protein_coding:intron	4
protein_coding:5'UTR (+)--piRNA:gene--processed_pseudogene:gene--protein_coding:intron--processed_transcript:intron	1
protein_coding:5'UTR (+)--piRNA:gene--processed_pseudogene:gene--protein_coding:intron--protein_coding:gene (-)--protein_coding:upstream--protein_coding:downstream	1
protein_coding:5'UTR (+)--piRNA:gene--unprocessed_pseudogene:gene--protein_coding:intron--processed_transcript:intron--protein_coding:gene (-)--protein_coding:downstream	3
protein_coding:5'UTR (+)--piRNA:gene--unprocessed_pseudogene:gene--protein_coding:intron--protein_coding:gene (-)	1
protein_coding:5'UTR (+)--piRNA:gene--unprocessed_pseudogene:gene--protein_coding:intron--protein_coding:gene (-)--protein_coding:downstream	1
protein_coding:5'UTR (+)--piRNA:gene--protein_coding:intron	383
protein_coding:5'UTR (+)--piRNA:gene--protein_coding:intron--processed_transcript:intron	12
protein_coding:5'UTR (+)--piRNA:gene--protein_coding:intron--processed_transcript:intron--protein_coding:gene (-)	4
protein_coding:5'UTR (+)--piRNA:gene--protein_coding:intron--processed_transcript:intron--protein_coding:gene (-)--protein_coding:upstream	4
protein_coding:5'UTR (+)--piRNA:gene--protein_coding:intron--processed_transcript:intron--protein_coding:upstream	5
protein_coding:5'UTR (+)--piRNA:gene--protein_coding:intron--processed_transcript:intron--protein_coding:downstream	7
protein_coding:5'UTR (+)--piRNA:gene--protein_coding:intron--protein_coding:gene (-)	29
protein_coding:5'UTR (+)--piRNA:gene--protein_coding:intron--protein_coding:gene (-)--protein_coding:upstream	226
protein_coding:5'UTR (+)--piRNA:gene--protein_coding:intron--protein_coding:gene (-)--protein_coding:upstream--protein_coding:downstream	4
protein_coding:5'UTR (+)--piRNA:gene--protein_coding:intron--protein_coding:gene (-)--protein_coding:downstream	10
protein_coding:5'UTR (+)--piRNA:gene--protein_coding:intron--protein_coding:gene (-)--processed_transcript:upstream	1
protein_coding:5'UTR (+)--piRNA:gene--protein_coding:intron--protein_coding:upstream	102
protein_coding:5'UTR (+)--piRNA:gene--protein_coding:intron--protein_coding:downstream	19
protein_coding:5'UTR (+)--piRNA:gene--processed_transcript:intron	2
protein_coding:5'UTR (+)--piRNA:gene--processed_transcript:intron--protein_coding:upstream	3
protein_coding:5'UTR (+)--piRNA:gene--protein_coding:gene (-)	11
protein_coding:5'UTR (+)--piRNA:gene--protein_coding:gene (-)--protein_coding:upstream	13
protein_coding:5'UTR (+)--piRNA:gene--protein_coding:upstream	2778
protein_coding:5'UTR (+)--piRNA:gene--protein_coding:downstream	6
protein_coding:5'UTR (+)--misc_RNA:gene--protein_coding:intron	1
protein_coding:5'UTR (+)--transcribed_processed_pseudogene:gene	1
protein_coding:5'UTR (+)--transcribed_processed_pseudogene:gene--protein_coding:intron--protein_coding:gene (-)--protein_coding:upstream	1
protein_coding:5'UTR (+)--processed_pseudogene:gene--protein_coding:intron	2
protein_coding:5'UTR (+)--processed_pseudogene:gene--protein_coding:intron--processed_transcript:intron	1
protein_coding:5'UTR (+)--processed_pseudogene:gene--protein_coding:intron--protein_coding:gene (-)	1
protein_coding:5'UTR (+)--processed_pseudogene:gene--protein_coding:intron--protein_coding:gene (-)--protein_coding:downstream	1
protein_coding:5'UTR (+)--processed_pseudogene:gene--protein_coding:intron--protein_coding:upstream	1
protein_coding:5'UTR (+)--unprocessed_pseudogene:gene--protein_coding:intron	1
protein_coding:5'UTR (+)--protein_coding:intron	139
protein_coding:5'UTR (+)--protein_coding:intron--processed_transcript:intron	1
protein_coding:5'UTR (+)--protein_coding:intron--processed_transcript:intron--protein_coding:gene (-)	4
protein_coding:5'UTR (+)--protein_coding:intron--processed_transcript:intron--protein_coding:upstream	3
protein_coding:5'UTR (+)--protein_coding:intron--processed_transcript:intron--protein_coding:downstream	1
protein_coding:5'UTR (+)--protein_coding:intron--protein_coding:gene (-)	18
protein_coding:5'UTR (+)--protein_coding:intron--protein_coding:gene (-)--protein_coding:upstream	11
protein_coding:5'UTR (+)--protein_coding:intron--protein_coding:gene (-)--protein_coding:upstream--protein_coding:downstream	1
protein_coding:5'UTR (+)--protein_coding:intron--protein_coding:upstream	23
protein_coding:5'UTR (+)--protein_coding:intron--protein_coding:downstream	3
protein_coding:5'UTR (+)--protein_coding:intron--processed_transcript:downstream	1
protein_coding:5'UTR (+)--processed_transcript:intron	1
protein_coding:5'UTR (+)--protein_coding:gene (-)	22
protein_coding:5'UTR (+)--protein_coding:gene (-)--protein_coding:upstream	1
protein_coding:5'UTR (+)--protein_coding:upstream	36
protein_coding:5'UTR (+)--protein_coding:downstream	1
protein_coding:3'UTR (+)	624
protein_coding:3'UTR (+)--miRNA:gene	6
protein_coding:3'UTR (+)--miRNA:gene--lincRNA:gene--piRNA:gene--processed_pseudogene:gene--protein_coding:intron--processed_transcript:intron	1
protein_coding:3'UTR (+)--miRNA:gene--lincRNA:gene--piRNA:gene--processed_pseudogene:gene--protein_coding:intron--protein_coding:gene (-)	3
protein_coding:3'UTR (+)--miRNA:gene--lincRNA:gene--piRNA:gene--protein_coding:intron--processed_transcript:intron--protein_coding:gene (-)	1
protein_coding:3'UTR (+)--miRNA:gene--lincRNA:gene--piRNA:gene--protein_coding:intron--protein_coding:gene (-)--protein_coding:upstream	35
protein_coding:3'UTR (+)--miRNA:gene--lincRNA:gene--piRNA:gene--protein_coding:intron--protein_coding:gene (-)--protein_coding:downstream	1
protein_coding:3'UTR (+)--miRNA:gene--lincRNA:gene--protein_coding:intron	1
protein_coding:3'UTR (+)--miRNA:gene--piRNA:gene--protein_coding:intron	20
protein_coding:3'UTR (+)--miRNA:gene--piRNA:gene--protein_coding:intron--processed_transcript:intron	8
protein_coding:3'UTR (+)--miRNA:gene--piRNA:gene--protein_coding:intron--protein_coding:upstream	1
protein_coding:3'UTR (+)--miRNA:gene--piRNA:gene--protein_coding:intron--protein_coding:downstream	3
protein_coding:3'UTR (+)--miRNA:gene--protein_coding:intron	16
protein_coding:3'UTR (+)--miRNA:gene--protein_coding:intron--protein_coding:gene (-)--protein_coding:upstream	4
protein_coding:3'UTR (+)--miRNA:gene--protein_coding:intron--protein_coding:gene (-)--protein_coding:downstream	1
protein_coding:3'UTR (+)--miRNA:gene--protein_coding:intron--protein_coding:downstream	1
protein_coding:3'UTR (+)--miRNA:gene--processed_transcript:intron	22
protein_coding:3'UTR (+)--snoRNA:gene--lincRNA:gene--piRNA:gene--protein_coding:intron--processed_transcript:intron--protein_coding:gene (-)	1
protein_coding:3'UTR (+)--snRNA:gene	1
protein_coding:3'UTR (+)--snRNA:gene--piRNA:gene	7
protein_coding:3'UTR (+)--snRNA:gene--piRNA:gene--protein_coding:intron	1
protein_coding:3'UTR (+)--lincRNA:gene	1
protein_coding:3'UTR (+)--lincRNA:gene--piRNA:gene--misc_RNA:gene	10
protein_coding:3'UTR (+)--lincRNA:gene--piRNA:gene--misc_RNA:gene--protein_coding:intron	1
protein_coding:3'UTR (+)--lincRNA:gene--piRNA:gene--processed_pseudogene:gene--protein_coding:intron--processed_transcript:intron	1
protein_coding:3'UTR (+)--lincRNA:gene--piRNA:gene--processed_pseudogene:gene--protein_coding:intron--processed_transcript:intron--protein_coding:upstream	1
protein_coding:3'UTR (+)--lincRNA:gene--piRNA:gene--processed_pseudogene:gene--protein_coding:intron--protein_coding:gene (-)--protein_coding:upstream	1
protein_coding:3'UTR (+)--lincRNA:gene--piRNA:gene--protein_coding:intron	3
protein_coding:3'UTR (+)--lincRNA:gene--piRNA:gene--protein_coding:intron--processed_transcript:intron	6
protein_coding:3'UTR (+)--lincRNA:gene--piRNA:gene--protein_coding:intron--processed_transcript:intron--protein_coding:gene (-)	1
protein_coding:3'UTR (+)--lincRNA:gene--piRNA:gene--protein_coding:intron--processed_transcript:intron--protein_coding:gene (-)--protein_coding:upstream	10
protein_coding:3'UTR (+)--lincRNA:gene--piRNA:gene--protein_coding:intron--processed_transcript:intron--protein_coding:gene (-)--protein_coding:downstream	1
protein_coding:3'UTR (+)--lincRNA:gene--piRNA:gene--protein_coding:intron--processed_transcript:intron--protein_coding:upstream--protein_coding:downstream	1
protein_coding:3'UTR (+)--lincRNA:gene--piRNA:gene--protein_coding:intron--protein_coding:upstream	5
protein_coding:3'UTR (+)--lincRNA:gene--piRNA:gene--protein_coding:intron--protein_coding:downstream	1
protein_coding:3'UTR (+)--lincRNA:gene--protein_coding:intron	1
protein_coding:3'UTR (+)--lincRNA:gene--protein_coding:intron--processed_transcript:intron--protein_coding:gene (-)--protein_coding:upstream	5
protein_coding:3'UTR (+)--lincRNA:gene--protein_coding:intron--protein_coding:gene (-)--protein_coding:upstream	6
protein_coding:3'UTR (+)--piRNA:gene	98
protein_coding:3'UTR (+)--piRNA:gene--rRNA:gene--processed_pseudogene:gene--protein_coding:intron	1
protein_coding:3'UTR (+)--piRNA:gene--rRNA:gene--protein_coding:intron--protein_coding:gene (-)--protein_coding:downstream	669
protein_coding:3'UTR (+)--piRNA:gene--misc_RNA:gene	45
protein_coding:3'UTR (+)--piRNA:gene--misc_RNA:gene--protein_coding:intron	7
protein_coding:3'UTR (+)--piRNA:gene--misc_RNA:gene--protein_coding:intron--protein_coding:upstream--protein_coding:downstream	1
protein_coding:3'UTR (+)--piRNA:gene--misc_RNA:gene--protein_coding:intron--protein_coding:downstream	1
protein_coding:3'UTR (+)--piRNA:gene--processed_pseudogene:gene--protein_coding:intron	1
protein_coding:3'UTR (+)--piRNA:gene--processed_pseudogene:gene--protein_coding:intron--processed_transcript:intron--protein_coding:upstream	2
protein_coding:3'UTR (+)--piRNA:gene--unprocessed_pseudogene:gene	5
protein_coding:3'UTR (+)--piRNA:gene--unprocessed_pseudogene:gene--protein_coding:intron	2
protein_coding:3'UTR (+)--piRNA:gene--unprocessed_pseudogene:gene--protein_coding:intron--processed_transcript:intron	1
protein_coding:3'UTR (+)--piRNA:gene--protein_coding:intron	38
protein_coding:3'UTR (+)--piRNA:gene--protein_coding:intron--processed_transcript:intron	4
protein_coding:3'UTR (+)--piRNA:gene--protein_coding:intron--processed_transcript:intron--protein_coding:gene (-)--protein_coding:upstream	117
protein_coding:3'UTR (+)--piRNA:gene--protein_coding:intron--processed_transcript:intron--protein_coding:gene (-)--protein_coding:upstream--protein_coding:downstream	3
protein_coding:3'UTR (+)--piRNA:gene--protein_coding:intron--processed_transcript:intron--protein_coding:upstream	21
protein_coding:3'UTR (+)--piRNA:gene--protein_coding:intron--processed_transcript:intron--protein_coding:upstream--protein_coding:downstream	2
protein_coding:3'UTR (+)--piRNA:gene--protein_coding:intron--protein_coding:gene (-)	5
protein_coding:3'UTR (+)--piRNA:gene--protein_coding:intron--protein_coding:gene (-)--protein_coding:upstream	6
protein_coding:3'UTR (+)--piRNA:gene--protein_coding:intron--protein_coding:gene (-)--protein_coding:upstream--protein_coding:downstream	1
protein_coding:3'UTR (+)--piRNA:gene--protein_coding:intron--protein_coding:gene (-)--protein_coding:downstream	1
protein_coding:3'UTR (+)--piRNA:gene--protein_coding:intron--protein_coding:upstream	136
protein_coding:3'UTR (+)--piRNA:gene--protein_coding:intron--protein_coding:upstream--protein_coding:downstream	22
protein_coding:3'UTR (+)--piRNA:gene--protein_coding:intron--protein_coding:downstream	18
protein_coding:3'UTR (+)--piRNA:gene--protein_coding:gene (-)--protein_coding:upstream	1
protein_coding:3'UTR (+)--piRNA:gene--protein_coding:gene (-)--protein_coding:downstream	1
protein_coding:3'UTR (+)--piRNA:gene--protein_coding:upstream	979
protein_coding:3'UTR (+)--processed_pseudogene:gene--protein_coding:intron	2
protein_coding:3'UTR (+)--unprocessed_pseudogene:gene	1
protein_coding:3'UTR (+)--protein_coding:intron	83
protein_coding:3'UTR (+)--protein_coding:intron--processed_transcript:intron	2
protein_coding:3'UTR (+)--protein_coding:intron--processed_transcript:intron--protein_coding:upstream	1
protein_coding:3'UTR (+)--protein_coding:intron--protein_coding:gene (-)	2
protein_coding:3'UTR (+)--protein_coding:intron--protein_coding:gene (-)--protein_coding:upstream--protein_coding:downstream	1
protein_coding:3'UTR (+)--protein_coding:intron--protein_coding:upstream	4
protein_coding:3'UTR (+)--protein_coding:intron--protein_coding:upstream--protein_coding:downstream	1
protein_coding:3'UTR (+)--protein_coding:intron--protein_coding:downstream	1
protein_coding:3'UTR (+)--processed_transcript:intron	1
protein_coding:3'UTR (+)--protein_coding:gene (-)	5
protein_coding:3'UTR (+)--protein_coding:upstream	797
protein_coding:3'UTR (+)--protein_coding:downstream	2
miRNA:gene	4603233
miRNA:gene--snoRNA:gene	15
miRNA:gene--snoRNA:gene--lincRNA:gene--piRNA:gene--transcribed_processed_pseudogene:gene--processed_pseudogene:gene--protein_coding:intron--protein_coding:downstream	1
miRNA:gene--snoRNA:gene--lincRNA:gene--piRNA:gene--protein_coding:intron--processed_transcript:intron	1
miRNA:gene--snoRNA:gene--piRNA:gene--protein_coding:intron	4
miRNA:gene--snoRNA:gene--protein_coding:intron	7
miRNA:gene--snRNA:gene--lincRNA:gene--piRNA:gene--protein_coding:intron--processed_transcript:intron--protein_coding:downstream	2
miRNA:gene--snRNA:gene--piRNA:gene--protein_coding:intron--protein_coding:gene (-)--protein_coding:upstream	1
miRNA:gene--lincRNA:gene	33
miRNA:gene--lincRNA:gene--piRNA:gene	182
miRNA:gene--lincRNA:gene--piRNA:gene--rRNA:gene	17
miRNA:gene--lincRNA:gene--piRNA:gene--rRNA:gene--protein_coding:intron	68
miRNA:gene--lincRNA:gene--piRNA:gene--misc_RNA:gene--protein_coding:intron--protein_coding:gene (-)--protein_coding:upstream	1
miRNA:gene--lincRNA:gene--piRNA:gene--processed_pseudogene:gene--protein_coding:intron	1
miRNA:gene--lincRNA:gene--piRNA:gene--processed_pseudogene:gene--protein_coding:intron--processed_transcript:intron--protein_coding:gene (-)	1
miRNA:gene--lincRNA:gene--piRNA:gene--processed_pseudogene:gene--protein_coding:intron--protein_coding:gene (-)	1
miRNA:gene--lincRNA:gene--piRNA:gene--unprocessed_pseudogene:gene--protein_coding:intron--processed_transcript:intron--protein_coding:upstream--protein_coding:downstream	3
miRNA:gene--lincRNA:gene--piRNA:gene--unprocessed_pseudogene:gene--protein_coding:intron--protein_coding:gene (-)--protein_coding:upstream	1
miRNA:gene--lincRNA:gene--piRNA:gene--protein_coding:intron	490
miRNA:gene--lincRNA:gene--piRNA:gene--protein_coding:intron--processed_transcript:intron	44
miRNA:gene--lincRNA:gene--piRNA:gene--protein_coding:intron--processed_transcript:intron--protein_coding:gene (-)	1
miRNA:gene--lincRNA:gene--piRNA:gene--protein_coding:intron--processed_transcript:intron--protein_coding:gene (-)--protein_coding:upstream--protein_coding:downstream	1
miRNA:gene--lincRNA:gene--piRNA:gene--protein_coding:intron--processed_transcript:intron--protein_coding:upstream	2
miRNA:gene--lincRNA:gene--piRNA:gene--protein_coding:intron--processed_transcript:intron--protein_coding:downstream	81
miRNA:gene--lincRNA:gene--piRNA:gene--protein_coding:intron--protein_coding:gene (-)	6
miRNA:gene--lincRNA:gene--piRNA:gene--protein_coding:intron--protein_coding:gene (-)--protein_coding:upstream	2
miRNA:gene--lincRNA:gene--piRNA:gene--protein_coding:intron--protein_coding:gene (-)--protein_coding:downstream	1
miRNA:gene--lincRNA:gene--piRNA:gene--protein_coding:intron--protein_coding:gene (-)--processed_transcript:downstream	1
miRNA:gene--lincRNA:gene--piRNA:gene--protein_coding:intron--protein_coding:upstream	81
miRNA:gene--lincRNA:gene--piRNA:gene--protein_coding:intron--protein_coding:upstream--protein_coding:downstream	102
miRNA:gene--lincRNA:gene--piRNA:gene--protein_coding:intron--protein_coding:downstream	11
miRNA:gene--lincRNA:gene--piRNA:gene--protein_coding:upstream	12
miRNA:gene--lincRNA:gene--processed_pseudogene:gene	1
miRNA:gene--lincRNA:gene--processed_pseudogene:gene--protein_coding:intron	9
miRNA:gene--lincRNA:gene--unprocessed_pseudogene:gene--protein_coding:intron--protein_coding:upstream--protein_coding:downstream	1
miRNA:gene--lincRNA:gene--protein_coding:intron	379
miRNA:gene--lincRNA:gene--protein_coding:intron--processed_transcript:intron--protein_coding:downstream	1
miRNA:gene--lincRNA:gene--protein_coding:intron--protein_coding:gene (-)	4
miRNA:gene--lincRNA:gene--protein_coding:intron--protein_coding:upstream	1
miRNA:gene--lincRNA:gene--protein_coding:intron--protein_coding:downstream	2
miRNA:gene--lincRNA:gene--protein_coding:gene (-)	1
miRNA:gene--piRNA:gene	60869
miRNA:gene--piRNA:gene--rRNA:gene	137
miRNA:gene--piRNA:gene--rRNA:gene--misc_RNA:gene--protein_coding:intron	1
miRNA:gene--piRNA:gene--rRNA:gene--protein_coding:intron	7
miRNA:gene--piRNA:gene--misc_RNA:gene	1
miRNA:gene--piRNA:gene--misc_RNA:gene--protein_coding:intron	2
miRNA:gene--piRNA:gene--misc_RNA:gene--protein_coding:intron--processed_transcript:intron--protein_coding:upstream	4
miRNA:gene--piRNA:gene--transcribed_processed_pseudogene:gene--processed_pseudogene:gene--protein_coding:intron--protein_coding:gene (-)--protein_coding:upstream	4
miRNA:gene--piRNA:gene--transcribed_processed_pseudogene:gene--protein_coding:intron--processed_transcript:intron	1
miRNA:gene--piRNA:gene--transcribed_processed_pseudogene:gene--protein_coding:intron--protein_coding:upstream	1
miRNA:gene--piRNA:gene--processed_pseudogene:gene--protein_coding:intron	46
miRNA:gene--piRNA:gene--processed_pseudogene:gene--protein_coding:intron--processed_transcript:intron	2
miRNA:gene--piRNA:gene--processed_pseudogene:gene--protein_coding:intron--processed_transcript:intron--protein_coding:gene (-)	2
miRNA:gene--piRNA:gene--processed_pseudogene:gene--protein_coding:intron--processed_transcript:intron--protein_coding:upstream	1
miRNA:gene--piRNA:gene--processed_pseudogene:gene--protein_coding:intron--processed_transcript:intron--protein_coding:downstream	1
miRNA:gene--piRNA:gene--processed_pseudogene:gene--protein_coding:intron--protein_coding:gene (-)	5
miRNA:gene--piRNA:gene--processed_pseudogene:gene--protein_coding:intron--protein_coding:upstream	3
miRNA:gene--piRNA:gene--processed_pseudogene:gene--protein_coding:intron--protein_coding:upstream--protein_coding:downstream	1
miRNA:gene--piRNA:gene--processed_pseudogene:gene--protein_coding:intron--protein_coding:downstream	1
miRNA:gene--piRNA:gene--processed_pseudogene:gene--protein_coding:intron--processed_transcript:upstream	1
miRNA:gene--piRNA:gene--polymorphic_pseudogene:gene--protein_coding:intron--protein_coding:gene (-)--protein_coding:upstream	11
miRNA:gene--piRNA:gene--unprocessed_pseudogene:gene--protein_coding:intron	2
miRNA:gene--piRNA:gene--unprocessed_pseudogene:gene--protein_coding:intron--protein_coding:gene (-)	3
miRNA:gene--piRNA:gene--unprocessed_pseudogene:gene--protein_coding:intron--protein_coding:gene (-)--protein_coding:downstream	1
miRNA:gene--piRNA:gene--unprocessed_pseudogene:gene--protein_coding:intron--protein_coding:downstream	1
miRNA:gene--piRNA:gene--protein_coding:intron	9292
miRNA:gene--piRNA:gene--protein_coding:intron--processed_transcript:intron	327
miRNA:gene--piRNA:gene--protein_coding:intron--processed_transcript:intron--protein_coding:gene (-)	5
miRNA:gene--piRNA:gene--protein_coding:intron--processed_transcript:intron--protein_coding:gene (-)--protein_coding:upstream	2
miRNA:gene--piRNA:gene--protein_coding:intron--processed_transcript:intron--protein_coding:gene (-)--protein_coding:upstream--protein_coding:downstream	2
miRNA:gene--piRNA:gene--protein_coding:intron--processed_transcript:intron--protein_coding:gene (-)--protein_coding:downstream	122
miRNA:gene--piRNA:gene--protein_coding:intron--processed_transcript:intron--protein_coding:upstream	17
miRNA:gene--piRNA:gene--protein_coding:intron--processed_transcript:intron--protein_coding:upstream--protein_coding:downstream	4
miRNA:gene--piRNA:gene--protein_coding:intron--processed_transcript:intron--protein_coding:downstream	15
miRNA:gene--piRNA:gene--protein_coding:intron--protein_coding:gene (-)	117
miRNA:gene--piRNA:gene--protein_coding:intron--protein_coding:gene (-)--protein_coding:upstream	10
miRNA:gene--piRNA:gene--protein_coding:intron--protein_coding:gene (-)--protein_coding:upstream--protein_coding:downstream	1
miRNA:gene--piRNA:gene--protein_coding:intron--protein_coding:gene (-)--protein_coding:downstream	21
miRNA:gene--piRNA:gene--protein_coding:intron--protein_coding:gene (-)--processed_transcript:downstream	2
miRNA:gene--piRNA:gene--protein_coding:intron--protein_coding:upstream	122
miRNA:gene--piRNA:gene--protein_coding:intron--protein_coding:upstream--protein_coding:downstream	6
miRNA:gene--piRNA:gene--protein_coding:intron--protein_coding:downstream	156
miRNA:gene--piRNA:gene--processed_transcript:intron	2
miRNA:gene--piRNA:gene--protein_coding:gene (-)	11
miRNA:gene--piRNA:gene--protein_coding:upstream	1604
miRNA:gene--piRNA:gene--protein_coding:downstream	1
miRNA:gene--misc_RNA:gene	3
miRNA:gene--processed_pseudogene:gene	24
miRNA:gene--processed_pseudogene:gene--protein_coding:intron	60
miRNA:gene--processed_pseudogene:gene--protein_coding:intron--processed_transcript:intron	3
miRNA:gene--processed_pseudogene:gene--protein_coding:intron--protein_coding:gene (-)	1
miRNA:gene--unprocessed_pseudogene:gene	2
miRNA:gene--unprocessed_pseudogene:gene--protein_coding:intron	17
miRNA:gene--unprocessed_pseudogene:gene--protein_coding:intron--processed_transcript:intron	1
miRNA:gene--unprocessed_pseudogene:gene--protein_coding:intron--protein_coding:gene (-)--protein_coding:upstream	1
miRNA:gene--unprocessed_pseudogene:gene--protein_coding:intron--protein_coding:upstream	2
miRNA:gene--protein_coding:intron	38093
miRNA:gene--protein_coding:intron--processed_transcript:intron	173
miRNA:gene--protein_coding:intron--processed_transcript:intron--protein_coding:gene (-)	5
miRNA:gene--protein_coding:intron--processed_transcript:intron--protein_coding:gene (-)--protein_coding:downstream	2
miRNA:gene--protein_coding:intron--processed_transcript:intron--protein_coding:upstream	6
miRNA:gene--protein_coding:intron--processed_transcript:intron--protein_coding:downstream	1
miRNA:gene--protein_coding:intron--processed_transcript:intron--processed_transcript:upstream	1
miRNA:gene--protein_coding:intron--protein_coding:gene (-)	156
miRNA:gene--protein_coding:intron--protein_coding:gene (-)--protein_coding:upstream	1
miRNA:gene--protein_coding:intron--protein_coding:gene (-)--protein_coding:downstream	3
miRNA:gene--protein_coding:intron--protein_coding:upstream	191
miRNA:gene--protein_coding:intron--protein_coding:upstream--protein_coding:downstream	15
miRNA:gene--protein_coding:intron--protein_coding:downstream	149
miRNA:gene--protein_coding:intron--processed_transcript:downstream	2
miRNA:gene--processed_transcript:intron	83
miRNA:gene--protein_coding:gene (-)	119
miRNA:gene--protein_coding:upstream	486
miRNA:gene--protein_coding:downstream	223
miRNA:gene--processed_transcript:downstream	3
snoRNA:gene	225894
snoRNA:gene--lincRNA:gene	3
snoRNA:gene--lincRNA:gene--piRNA:gene	19
snoRNA:gene--lincRNA:gene--piRNA:gene--protein_coding:intron	22
snoRNA:gene--lincRNA:gene--piRNA:gene--protein_coding:intron--processed_transcript:intron--protein_coding:gene (-)--protein_coding:upstream	1
snoRNA:gene--lincRNA:gene--piRNA:gene--protein_coding:intron--protein_coding:downstream	2
snoRNA:gene--lincRNA:gene--protein_coding:intron	8
snoRNA:gene--piRNA:gene	3550
snoRNA:gene--piRNA:gene--processed_pseudogene:gene--protein_coding:intron	2
snoRNA:gene--piRNA:gene--processed_pseudogene:gene--protein_coding:intron--processed_transcript:intron	6
snoRNA:gene--piRNA:gene--unprocessed_pseudogene:gene--protein_coding:intron	1
snoRNA:gene--piRNA:gene--protein_coding:intron	210
snoRNA:gene--piRNA:gene--protein_coding:intron--processed_transcript:intron	16
snoRNA:gene--piRNA:gene--protein_coding:intron--processed_transcript:intron--protein_coding:gene (-)	6
snoRNA:gene--piRNA:gene--protein_coding:intron--processed_transcript:intron--protein_coding:gene (-)--protein_coding:downstream	2
snoRNA:gene--piRNA:gene--protein_coding:intron--processed_transcript:intron--protein_coding:upstream	1
snoRNA:gene--piRNA:gene--protein_coding:intron--processed_transcript:intron--protein_coding:upstream--protein_coding:downstream	1
snoRNA:gene--piRNA:gene--protein_coding:intron--protein_coding:gene (-)	8
snoRNA:gene--piRNA:gene--protein_coding:intron--protein_coding:upstream	18
snoRNA:gene--piRNA:gene--protein_coding:intron--protein_coding:upstream--protein_coding:downstream	6
snoRNA:gene--piRNA:gene--protein_coding:intron--protein_coding:downstream	13
snoRNA:gene--transcribed_processed_pseudogene:gene	1
snoRNA:gene--processed_pseudogene:gene	1
snoRNA:gene--processed_pseudogene:gene--protein_coding:intron	1
snoRNA:gene--unprocessed_pseudogene:gene--protein_coding:intron	3
snoRNA:gene--protein_coding:intron	1081
snoRNA:gene--protein_coding:intron--processed_transcript:intron	12
snoRNA:gene--protein_coding:intron--protein_coding:gene (-)	4
snoRNA:gene--protein_coding:intron--protein_coding:upstream	11
snoRNA:gene--protein_coding:intron--protein_coding:upstream--protein_coding:downstream	1
snoRNA:gene--protein_coding:intron--protein_coding:downstream	24
snoRNA:gene--processed_transcript:intron	14
snoRNA:gene--protein_coding:gene (-)	1
snoRNA:gene--protein_coding:upstream	4
snoRNA:gene--protein_coding:downstream	6
snRNA:gene	21496
snRNA:gene--lincRNA:gene--piRNA:gene--processed_pseudogene:gene--unprocessed_pseudogene:gene--protein_coding:intron--processed_transcript:intron--protein_coding:gene (-)--protein_coding:upstream--protein_coding:downstream	7
snRNA:gene--lincRNA:gene--piRNA:gene--protein_coding:intron	51
snRNA:gene--lincRNA:gene--piRNA:gene--protein_coding:intron--processed_transcript:intron--protein_coding:upstream--protein_coding:downstream	2
snRNA:gene--lincRNA:gene--piRNA:gene--protein_coding:intron--processed_transcript:intron--protein_coding:downstream	1
snRNA:gene--piRNA:gene	2057
snRNA:gene--piRNA:gene--processed_pseudogene:gene	1
snRNA:gene--piRNA:gene--protein_coding:intron	236
snRNA:gene--piRNA:gene--protein_coding:intron--processed_transcript:intron	13
snRNA:gene--piRNA:gene--protein_coding:intron--processed_transcript:intron--protein_coding:upstream	1
snRNA:gene--piRNA:gene--protein_coding:intron--processed_transcript:intron--protein_coding:downstream	2
snRNA:gene--piRNA:gene--protein_coding:intron--protein_coding:gene (-)	28
snRNA:gene--piRNA:gene--protein_coding:intron--protein_coding:downstream	1
snRNA:gene--processed_pseudogene:gene--protein_coding:intron	2
snRNA:gene--protein_coding:intron	177
snRNA:gene--protein_coding:intron--processed_transcript:intron	2
snRNA:gene--protein_coding:intron--protein_coding:gene (-)	1
snRNA:gene--protein_coding:intron--protein_coding:gene (-)--protein_coding:upstream	1
snRNA:gene--protein_coding:intron--protein_coding:upstream	1
snRNA:gene--processed_transcript:intron	1
lincRNA:gene	28019
lincRNA:gene--piRNA:gene	20297
lincRNA:gene--piRNA:gene--rRNA:gene--protein_coding:intron	14
lincRNA:gene--piRNA:gene--rRNA:gene--protein_coding:intron--processed_transcript:intron	3
lincRNA:gene--piRNA:gene--rRNA:gene--protein_coding:intron--processed_transcript:intron--protein_coding:gene (-)	1
lincRNA:gene--piRNA:gene--rRNA:gene--protein_coding:intron--processed_transcript:intron--protein_coding:gene (-)--protein_coding:upstream--protein_coding:downstream	2
lincRNA:gene--piRNA:gene--rRNA:gene--protein_coding:intron--processed_transcript:intron--protein_coding:upstream--protein_coding:downstream	2
lincRNA:gene--piRNA:gene--rRNA:gene--protein_coding:intron--protein_coding:gene (-)	15
lincRNA:gene--piRNA:gene--rRNA:gene--protein_coding:intron--protein_coding:gene (-)--protein_coding:upstream	2
lincRNA:gene--piRNA:gene--rRNA:gene--protein_coding:intron--protein_coding:upstream	4
lincRNA:gene--piRNA:gene--rRNA:gene--protein_coding:intron--protein_coding:upstream--protein_coding:downstream	48
lincRNA:gene--piRNA:gene--misc_RNA:gene	632
lincRNA:gene--piRNA:gene--misc_RNA:gene--protein_coding:intron	85
lincRNA:gene--piRNA:gene--misc_RNA:gene--protein_coding:intron--processed_transcript:intron	6
lincRNA:gene--piRNA:gene--misc_RNA:gene--protein_coding:intron--processed_transcript:intron--protein_coding:gene (-)--protein_coding:upstream	1
lincRNA:gene--piRNA:gene--misc_RNA:gene--protein_coding:intron--processed_transcript:intron--protein_coding:gene (-)--protein_coding:upstream--protein_coding:downstream	1
lincRNA:gene--piRNA:gene--misc_RNA:gene--protein_coding:intron--protein_coding:gene (-)	1
lincRNA:gene--piRNA:gene--misc_RNA:gene--protein_coding:intron--protein_coding:downstream	2
lincRNA:gene--piRNA:gene--transcribed_processed_pseudogene:gene--processed_pseudogene:gene	1
lincRNA:gene--piRNA:gene--transcribed_processed_pseudogene:gene--processed_pseudogene:gene--protein_coding:intron--processed_transcript:intron--protein_coding:gene (-)--protein_coding:downstream	1
lincRNA:gene--piRNA:gene--transcribed_processed_pseudogene:gene--protein_coding:intron	1
lincRNA:gene--piRNA:gene--transcribed_processed_pseudogene:gene--protein_coding:intron--processed_transcript:intron--protein_coding:gene (-)--protein_coding:downstream	1
lincRNA:gene--piRNA:gene--processed_pseudogene:gene	9
lincRNA:gene--piRNA:gene--processed_pseudogene:gene--unprocessed_pseudogene:gene--protein_coding:intron--processed_transcript:intron--protein_coding:gene (-)--protein_coding:upstream--protein_coding:downstream	4
lincRNA:gene--piRNA:gene--processed_pseudogene:gene--protein_coding:intron	9
lincRNA:gene--piRNA:gene--processed_pseudogene:gene--protein_coding:intron--processed_transcript:intron	4
lincRNA:gene--piRNA:gene--processed_pseudogene:gene--protein_coding:intron--processed_transcript:intron--protein_coding:gene (-)	3
lincRNA:gene--piRNA:gene--processed_pseudogene:gene--protein_coding:intron--processed_transcript:intron--protein_coding:gene (-)--protein_coding:upstream	1
lincRNA:gene--piRNA:gene--processed_pseudogene:gene--protein_coding:intron--processed_transcript:intron--protein_coding:gene (-)--protein_coding:upstream--protein_coding:downstream	7
lincRNA:gene--piRNA:gene--processed_pseudogene:gene--protein_coding:intron--processed_transcript:intron--protein_coding:upstream	9
lincRNA:gene--piRNA:gene--processed_pseudogene:gene--protein_coding:intron--processed_transcript:intron--protein_coding:downstream	23
lincRNA:gene--piRNA:gene--processed_pseudogene:gene--protein_coding:intron--protein_coding:gene (-)	2
lincRNA:gene--piRNA:gene--processed_pseudogene:gene--protein_coding:intron--protein_coding:gene (-)--protein_coding:upstream	2
lincRNA:gene--piRNA:gene--processed_pseudogene:gene--protein_coding:intron--protein_coding:gene (-)--protein_coding:upstream--protein_coding:downstream	3
lincRNA:gene--piRNA:gene--processed_pseudogene:gene--protein_coding:intron--protein_coding:upstream	1
lincRNA:gene--piRNA:gene--processed_pseudogene:gene--protein_coding:intron--protein_coding:upstream--protein_coding:downstream	2
lincRNA:gene--piRNA:gene--processed_pseudogene:gene--protein_coding:intron--protein_coding:downstream	6
lincRNA:gene--piRNA:gene--unprocessed_pseudogene:gene	1
lincRNA:gene--piRNA:gene--unprocessed_pseudogene:gene--protein_coding:intron	1
lincRNA:gene--piRNA:gene--unprocessed_pseudogene:gene--protein_coding:intron--processed_transcript:intron	1
lincRNA:gene--piRNA:gene--unprocessed_pseudogene:gene--protein_coding:intron--processed_transcript:intron--protein_coding:upstream	1
lincRNA:gene--piRNA:gene--unprocessed_pseudogene:gene--protein_coding:intron--processed_transcript:intron--protein_coding:downstream	2
lincRNA:gene--piRNA:gene--protein_coding:intron	1213
lincRNA:gene--piRNA:gene--protein_coding:intron--processed_transcript:intron	204
lincRNA:gene--piRNA:gene--protein_coding:intron--processed_transcript:intron--protein_coding:gene (-)	2
lincRNA:gene--piRNA:gene--protein_coding:intron--processed_transcript:intron--protein_coding:gene (-)--protein_coding:upstream	4
lincRNA:gene--piRNA:gene--protein_coding:intron--processed_transcript:intron--protein_coding:gene (-)--protein_coding:upstream--protein_coding:downstream	4
lincRNA:gene--piRNA:gene--protein_coding:intron--processed_transcript:intron--protein_coding:gene (-)--protein_coding:downstream	7
lincRNA:gene--piRNA:gene--protein_coding:intron--processed_transcript:intron--protein_coding:upstream	16
lincRNA:gene--piRNA:gene--protein_coding:intron--processed_transcript:intron--protein_coding:upstream--protein_coding:downstream	31
lincRNA:gene--piRNA:gene--protein_coding:intron--processed_transcript:intron--protein_coding:downstream	41
lincRNA:gene--piRNA:gene--protein_coding:intron--processed_transcript:intron--processed_transcript:downstream	1
lincRNA:gene--piRNA:gene--protein_coding:intron--protein_coding:gene (-)	56
lincRNA:gene--piRNA:gene--protein_coding:intron--protein_coding:gene (-)--protein_coding:upstream	17
lincRNA:gene--piRNA:gene--protein_coding:intron--protein_coding:gene (-)--protein_coding:upstream--protein_coding:downstream	3
lincRNA:gene--piRNA:gene--protein_coding:intron--protein_coding:gene (-)--protein_coding:downstream	17
lincRNA:gene--piRNA:gene--protein_coding:intron--protein_coding:upstream	56
lincRNA:gene--piRNA:gene--protein_coding:intron--protein_coding:upstream--protein_coding:downstream	22
lincRNA:gene--piRNA:gene--protein_coding:intron--protein_coding:upstream--protein_coding:downstream--processed_transcript:upstream	1
lincRNA:gene--piRNA:gene--protein_coding:intron--protein_coding:downstream	138
lincRNA:gene--piRNA:gene--protein_coding:intron--processed_transcript:upstream	1
lincRNA:gene--piRNA:gene--processed_transcript:intron	3
lincRNA:gene--piRNA:gene--processed_transcript:intron--protein_coding:downstream	3
lincRNA:gene--piRNA:gene--protein_coding:gene (-)	27
lincRNA:gene--piRNA:gene--protein_coding:gene (-)--protein_coding:upstream	8
lincRNA:gene--piRNA:gene--protein_coding:upstream	11
lincRNA:gene--piRNA:gene--protein_coding:downstream	25382
lincRNA:gene--transcribed_processed_pseudogene:gene	2
lincRNA:gene--processed_pseudogene:gene	4
lincRNA:gene--processed_pseudogene:gene--protein_coding:intron	2
lincRNA:gene--processed_pseudogene:gene--protein_coding:intron--processed_transcript:intron	1
lincRNA:gene--processed_pseudogene:gene--protein_coding:intron--processed_transcript:intron--protein_coding:upstream	1
lincRNA:gene--processed_pseudogene:gene--protein_coding:intron--protein_coding:gene (-)	19
lincRNA:gene--processed_pseudogene:gene--protein_coding:intron--protein_coding:downstream	1
lincRNA:gene--polymorphic_pseudogene:gene	8
lincRNA:gene--unprocessed_pseudogene:gene	2
lincRNA:gene--unprocessed_pseudogene:gene--protein_coding:intron	3
lincRNA:gene--unprocessed_pseudogene:gene--protein_coding:intron--protein_coding:gene (-)	3
lincRNA:gene--protein_coding:intron	404
lincRNA:gene--protein_coding:intron--processed_transcript:intron	18
lincRNA:gene--protein_coding:intron--processed_transcript:intron--protein_coding:gene (-)--protein_coding:downstream	1
lincRNA:gene--protein_coding:intron--processed_transcript:intron--protein_coding:upstream	3
lincRNA:gene--protein_coding:intron--processed_transcript:intron--protein_coding:upstream--protein_coding:downstream	1
lincRNA:gene--protein_coding:intron--processed_transcript:intron--protein_coding:downstream	10
lincRNA:gene--protein_coding:intron--protein_coding:gene (-)	19
lincRNA:gene--protein_coding:intron--protein_coding:gene (-)--protein_coding:upstream	4
lincRNA:gene--protein_coding:intron--protein_coding:gene (-)--protein_coding:downstream	5
lincRNA:gene--protein_coding:intron--protein_coding:upstream	19
lincRNA:gene--protein_coding:intron--protein_coding:downstream	512
lincRNA:gene--processed_transcript:intron	4
lincRNA:gene--protein_coding:gene (-)	28
lincRNA:gene--protein_coding:upstream	3
lincRNA:gene--protein_coding:downstream	8
lincRNA:gene--processed_transcript:upstream	1
piRNA:gene	9788299
piRNA:gene--rRNA:gene	184126
piRNA:gene--rRNA:gene--processed_pseudogene:gene--protein_coding:intron	126
piRNA:gene--rRNA:gene--unprocessed_pseudogene:gene--protein_coding:intron	1
piRNA:gene--rRNA:gene--protein_coding:intron	2048
piRNA:gene--rRNA:gene--protein_coding:intron--processed_transcript:intron	3
piRNA:gene--rRNA:gene--protein_coding:intron--processed_transcript:intron--protein_coding:upstream	1
piRNA:gene--rRNA:gene--protein_coding:intron--processed_transcript:intron--protein_coding:downstream	2
piRNA:gene--rRNA:gene--protein_coding:intron--protein_coding:gene (-)	20
piRNA:gene--rRNA:gene--protein_coding:intron--protein_coding:gene (-)--protein_coding:upstream	6
piRNA:gene--rRNA:gene--protein_coding:intron--protein_coding:gene (-)--protein_coding:upstream--protein_coding:downstream	1
piRNA:gene--rRNA:gene--protein_coding:intron--protein_coding:gene (-)--protein_coding:downstream	1
piRNA:gene--rRNA:gene--protein_coding:intron--protein_coding:gene (-)--processed_transcript:downstream	1
piRNA:gene--rRNA:gene--protein_coding:intron--protein_coding:upstream	6
piRNA:gene--rRNA:gene--protein_coding:intron--protein_coding:downstream	32
piRNA:gene--rRNA:gene--protein_coding:intron--processed_transcript:downstream	15
piRNA:gene--rRNA:gene--protein_coding:gene (-)	2
piRNA:gene--rRNA:gene--protein_coding:upstream	2
piRNA:gene--rRNA:gene--protein_coding:downstream	93
piRNA:gene--misc_RNA:gene	12235
piRNA:gene--misc_RNA:gene--processed_pseudogene:gene	1
piRNA:gene--misc_RNA:gene--processed_pseudogene:gene--protein_coding:intron	2
piRNA:gene--misc_RNA:gene--protein_coding:intron	38696
piRNA:gene--misc_RNA:gene--protein_coding:intron--processed_transcript:intron	5
piRNA:gene--misc_RNA:gene--protein_coding:intron--processed_transcript:intron--protein_coding:gene (-)--protein_coding:upstream--protein_coding:downstream	1
piRNA:gene--misc_RNA:gene--protein_coding:intron--processed_transcript:intron--protein_coding:downstream	3
piRNA:gene--misc_RNA:gene--protein_coding:intron--protein_coding:gene (-)	6
piRNA:gene--misc_RNA:gene--protein_coding:intron--protein_coding:gene (-)--protein_coding:upstream	2
piRNA:gene--misc_RNA:gene--protein_coding:intron--protein_coding:gene (-)--protein_coding:downstream	1
piRNA:gene--misc_RNA:gene--protein_coding:intron--protein_coding:gene (-)--processed_transcript:downstream	3
piRNA:gene--misc_RNA:gene--protein_coding:intron--protein_coding:upstream	5
piRNA:gene--misc_RNA:gene--protein_coding:intron--protein_coding:upstream--protein_coding:downstream	1
piRNA:gene--misc_RNA:gene--protein_coding:intron--protein_coding:downstream	41
piRNA:gene--misc_RNA:gene--protein_coding:gene (-)	2
piRNA:gene--misc_RNA:gene--protein_coding:downstream	10
piRNA:gene--transcribed_processed_pseudogene:gene	13
piRNA:gene--transcribed_processed_pseudogene:gene--processed_pseudogene:gene	7
piRNA:gene--transcribed_processed_pseudogene:gene--processed_pseudogene:gene--protein_coding:intron--protein_coding:gene (-)--protein_coding:downstream	1
piRNA:gene--transcribed_processed_pseudogene:gene--unprocessed_pseudogene:gene--protein_coding:intron	1
piRNA:gene--transcribed_processed_pseudogene:gene--protein_coding:intron	16
piRNA:gene--transcribed_processed_pseudogene:gene--protein_coding:intron--processed_transcript:intron	3
piRNA:gene--transcribed_processed_pseudogene:gene--protein_coding:intron--processed_transcript:intron--protein_coding:gene (-)--protein_coding:upstream	1
piRNA:gene--transcribed_processed_pseudogene:gene--protein_coding:intron--protein_coding:gene (-)--protein_coding:upstream	1
piRNA:gene--transcribed_processed_pseudogene:gene--protein_coding:intron--protein_coding:upstream	2
piRNA:gene--transcribed_processed_pseudogene:gene--protein_coding:intron--protein_coding:upstream--protein_coding:downstream	1
piRNA:gene--processed_pseudogene:gene	292
piRNA:gene--processed_pseudogene:gene--polymorphic_pseudogene:gene--protein_coding:intron--protein_coding:gene (-)--protein_coding:upstream--protein_coding:downstream	1
piRNA:gene--processed_pseudogene:gene--unprocessed_pseudogene:gene	1
piRNA:gene--processed_pseudogene:gene--unprocessed_pseudogene:gene--protein_coding:intron--processed_transcript:intron--protein_coding:gene (-)--protein_coding:upstream	1
piRNA:gene--processed_pseudogene:gene--unprocessed_pseudogene:gene--protein_coding:intron--processed_transcript:intron--protein_coding:gene (-)--protein_coding:upstream--protein_coding:downstream	1
piRNA:gene--processed_pseudogene:gene--unprocessed_pseudogene:gene--protein_coding:intron--protein_coding:gene (-)	4
piRNA:gene--processed_pseudogene:gene--unprocessed_pseudogene:gene--protein_coding:intron--protein_coding:gene (-)--protein_coding:upstream	1
piRNA:gene--processed_pseudogene:gene--unprocessed_pseudogene:gene--protein_coding:intron--protein_coding:downstream	1
piRNA:gene--processed_pseudogene:gene--unprocessed_pseudogene:gene--protein_coding:gene (-)	1
piRNA:gene--processed_pseudogene:gene--protein_coding:intron	234
piRNA:gene--processed_pseudogene:gene--protein_coding:intron--processed_transcript:intron	34
piRNA:gene--processed_pseudogene:gene--protein_coding:intron--processed_transcript:intron--protein_coding:gene (-)	9
piRNA:gene--processed_pseudogene:gene--protein_coding:intron--processed_transcript:intron--protein_coding:gene (-)--protein_coding:upstream	3
piRNA:gene--processed_pseudogene:gene--protein_coding:intron--processed_transcript:intron--protein_coding:gene (-)--protein_coding:upstream--protein_coding:downstream	3
piRNA:gene--processed_pseudogene:gene--protein_coding:intron--processed_transcript:intron--protein_coding:gene (-)--protein_coding:downstream	4
piRNA:gene--processed_pseudogene:gene--protein_coding:intron--processed_transcript:intron--protein_coding:upstream	1
piRNA:gene--processed_pseudogene:gene--protein_coding:intron--processed_transcript:intron--protein_coding:upstream--protein_coding:downstream	2
piRNA:gene--processed_pseudogene:gene--protein_coding:intron--processed_transcript:intron--protein_coding:downstream	1
piRNA:gene--processed_pseudogene:gene--protein_coding:intron--protein_coding:gene (-)	33
piRNA:gene--processed_pseudogene:gene--protein_coding:intron--protein_coding:gene (-)--protein_coding:upstream	6
piRNA:gene--processed_pseudogene:gene--protein_coding:intron--protein_coding:gene (-)--protein_coding:upstream--protein_coding:downstream	3
piRNA:gene--processed_pseudogene:gene--protein_coding:intron--protein_coding:gene (-)--protein_coding:downstream	6
piRNA:gene--processed_pseudogene:gene--protein_coding:intron--protein_coding:upstream	14
piRNA:gene--processed_pseudogene:gene--protein_coding:intron--protein_coding:upstream--protein_coding:downstream	15
piRNA:gene--processed_pseudogene:gene--protein_coding:intron--protein_coding:upstream--processed_transcript:downstream	1
piRNA:gene--processed_pseudogene:gene--protein_coding:intron--protein_coding:downstream	33
piRNA:gene--processed_pseudogene:gene--protein_coding:gene (-)	21
piRNA:gene--processed_pseudogene:gene--protein_coding:upstream	1
piRNA:gene--processed_pseudogene:gene--protein_coding:downstream	27
piRNA:gene--unprocessed_pseudogene:gene	14
piRNA:gene--unprocessed_pseudogene:gene--protein_coding:intron	69
piRNA:gene--unprocessed_pseudogene:gene--protein_coding:intron--processed_transcript:intron	14
piRNA:gene--unprocessed_pseudogene:gene--protein_coding:intron--processed_transcript:intron--protein_coding:gene (-)	1
piRNA:gene--unprocessed_pseudogene:gene--protein_coding:intron--protein_coding:gene (-)	68
piRNA:gene--unprocessed_pseudogene:gene--protein_coding:intron--protein_coding:gene (-)--protein_coding:downstream	1
piRNA:gene--unprocessed_pseudogene:gene--protein_coding:intron--protein_coding:upstream	5
piRNA:gene--unprocessed_pseudogene:gene--protein_coding:intron--protein_coding:upstream--protein_coding:downstream	1
piRNA:gene--unprocessed_pseudogene:gene--protein_coding:intron--protein_coding:downstream	7
piRNA:gene--unprocessed_pseudogene:gene--protein_coding:gene (-)	4
piRNA:gene--unprocessed_pseudogene:gene--protein_coding:upstream	2
piRNA:gene--unprocessed_pseudogene:gene--protein_coding:downstream	1
piRNA:gene--pseudogene:gene--protein_coding:intron	1
piRNA:gene--protein_coding:intron	38751
piRNA:gene--protein_coding:intron--processed_transcript:intron	969
piRNA:gene--protein_coding:intron--processed_transcript:intron--protein_coding:gene (-)	36
piRNA:gene--protein_coding:intron--processed_transcript:intron--protein_coding:gene (-)--protein_coding:upstream	21
piRNA:gene--protein_coding:intron--processed_transcript:intron--protein_coding:gene (-)--protein_coding:upstream--protein_coding:downstream	6
piRNA:gene--protein_coding:intron--processed_transcript:intron--protein_coding:gene (-)--protein_coding:downstream	11
piRNA:gene--protein_coding:intron--processed_transcript:intron--protein_coding:gene (-)--processed_transcript:downstream	4
piRNA:gene--protein_coding:intron--processed_transcript:intron--protein_coding:upstream	193
piRNA:gene--protein_coding:intron--processed_transcript:intron--protein_coding:upstream--protein_coding:downstream	277
piRNA:gene--protein_coding:intron--processed_transcript:intron--protein_coding:downstream	129
piRNA:gene--protein_coding:intron--processed_transcript:intron--protein_coding:downstream--processed_transcript:downstream	2
piRNA:gene--protein_coding:intron--processed_transcript:intron--processed_transcript:upstream	1
piRNA:gene--protein_coding:intron--processed_transcript:intron--processed_transcript:downstream	6
piRNA:gene--protein_coding:intron--protein_coding:gene (-)	591
piRNA:gene--protein_coding:intron--protein_coding:gene (-)--protein_coding:upstream	472
piRNA:gene--protein_coding:intron--protein_coding:gene (-)--protein_coding:upstream--protein_coding:downstream	56
piRNA:gene--protein_coding:intron--protein_coding:gene (-)--protein_coding:downstream	82
piRNA:gene--protein_coding:intron--protein_coding:upstream	1822
piRNA:gene--protein_coding:intron--protein_coding:upstream--protein_coding:downstream	144
piRNA:gene--protein_coding:intron--protein_coding:upstream--processed_transcript:downstream	5
piRNA:gene--protein_coding:intron--protein_coding:downstream	1140
piRNA:gene--protein_coding:intron--protein_coding:downstream--processed_transcript:downstream	3
piRNA:gene--protein_coding:intron--processed_transcript:upstream	9
piRNA:gene--protein_coding:intron--processed_transcript:downstream	9
piRNA:gene--processed_transcript:intron	370
piRNA:gene--processed_transcript:intron--protein_coding:downstream	5
piRNA:gene--protein_coding:gene (-)	1419
piRNA:gene--protein_coding:gene (-)--protein_coding:upstream	10
piRNA:gene--protein_coding:gene (-)--protein_coding:downstream	7
piRNA:gene--protein_coding:upstream	53451
piRNA:gene--protein_coding:upstream--protein_coding:downstream	293
piRNA:gene--protein_coding:downstream	73929
piRNA:gene--processed_transcript:upstream	1
rRNA:gene	1965
rRNA:gene--protein_coding:intron	13
misc_RNA:gene	582
misc_RNA:gene--processed_pseudogene:gene--protein_coding:intron--protein_coding:gene (-)	2
misc_RNA:gene--protein_coding:intron	20
misc_RNA:gene--protein_coding:intron--processed_transcript:intron	2
transcribed_processed_pseudogene:gene	36
transcribed_processed_pseudogene:gene--processed_pseudogene:gene	1
transcribed_processed_pseudogene:gene--processed_pseudogene:gene--protein_coding:intron	1
transcribed_processed_pseudogene:gene--processed_pseudogene:gene--protein_coding:intron--protein_coding:gene (-)	1
transcribed_processed_pseudogene:gene--protein_coding:intron	8
transcribed_processed_pseudogene:gene--protein_coding:gene (-)	3
transcribed_processed_pseudogene:gene--protein_coding:upstream	1
processed_pseudogene:gene	245
processed_pseudogene:gene--unprocessed_pseudogene:gene	1
processed_pseudogene:gene--unprocessed_pseudogene:gene--protein_coding:intron	5
processed_pseudogene:gene--unprocessed_pseudogene:gene--protein_coding:intron--protein_coding:downstream	1
processed_pseudogene:gene--unprocessed_pseudogene:gene--protein_coding:gene (-)	1
processed_pseudogene:gene--pseudogene:gene	1
processed_pseudogene:gene--protein_coding:intron	113
processed_pseudogene:gene--protein_coding:intron--processed_transcript:intron	1
processed_pseudogene:gene--protein_coding:intron--processed_transcript:intron--protein_coding:gene (-)	2
processed_pseudogene:gene--protein_coding:intron--processed_transcript:intron--protein_coding:gene (-)--protein_coding:upstream	1
processed_pseudogene:gene--protein_coding:intron--processed_transcript:intron--protein_coding:downstream	1
processed_pseudogene:gene--protein_coding:intron--protein_coding:gene (-)	6
processed_pseudogene:gene--protein_coding:intron--protein_coding:gene (-)--protein_coding:upstream	2
processed_pseudogene:gene--protein_coding:intron--protein_coding:gene (-)--protein_coding:downstream	2
processed_pseudogene:gene--protein_coding:intron--protein_coding:upstream	3
processed_pseudogene:gene--protein_coding:intron--protein_coding:downstream	4
processed_pseudogene:gene--processed_transcript:intron	4
processed_pseudogene:gene--protein_coding:gene (-)	38
processed_pseudogene:gene--protein_coding:upstream	2
polymorphic_pseudogene:gene--protein_coding:intron	1
unprocessed_pseudogene:gene	32
unprocessed_pseudogene:gene--protein_coding:intron	19
unprocessed_pseudogene:gene--protein_coding:intron--processed_transcript:intron--protein_coding:downstream	1
unprocessed_pseudogene:gene--protein_coding:intron--protein_coding:gene (-)	5
unprocessed_pseudogene:gene--protein_coding:intron--protein_coding:upstream--protein_coding:downstream	1
unprocessed_pseudogene:gene--protein_coding:intron--protein_coding:downstream	2
unprocessed_pseudogene:gene--protein_coding:gene (-)	8
protein_coding:intron	53144
protein_coding:intron--processed_transcript:intron	359
protein_coding:intron--processed_transcript:intron--protein_coding:gene (-)	13
protein_coding:intron--processed_transcript:intron--protein_coding:gene (-)--protein_coding:upstream	3
protein_coding:intron--processed_transcript:intron--protein_coding:upstream	16
protein_coding:intron--processed_transcript:intron--protein_coding:upstream--protein_coding:downstream	22
protein_coding:intron--processed_transcript:intron--protein_coding:downstream	21
protein_coding:intron--processed_transcript:intron--processed_transcript:downstream	1
protein_coding:intron--protein_coding:gene (-)	1479
protein_coding:intron--protein_coding:gene (-)--protein_coding:upstream	18
protein_coding:intron--protein_coding:gene (-)--protein_coding:upstream--protein_coding:downstream	1
protein_coding:intron--protein_coding:gene (-)--protein_coding:downstream	14
protein_coding:intron--protein_coding:upstream	588
protein_coding:intron--protein_coding:upstream--protein_coding:downstream	38
protein_coding:intron--protein_coding:upstream--protein_coding:downstream--processed_transcript:downstream	1
protein_coding:intron--protein_coding:downstream	1283
protein_coding:intron--processed_transcript:upstream	3
protein_coding:intron--processed_transcript:downstream	2
processed_transcript:intron	688
processed_transcript:intron--protein_coding:gene (-)	3
processed_transcript:intron--protein_coding:upstream	1
processed_transcript:intron--protein_coding:downstream	1
protein_coding:gene (-)	7149
protein_coding:gene (-)--protein_coding:upstream	16
protein_coding:gene (-)--protein_coding:upstream--protein_coding:downstream	1
protein_coding:gene (-)--protein_coding:upstream--processed_transcript:upstream	1
protein_coding:gene (-)--protein_coding:downstream	6
protein_coding:upstream	34140
protein_coding:upstream--protein_coding:downstream	246
protein_coding:downstream	31766
processed_transcript:upstream	11
processed_transcript:downstream	11
