# Supplementary material for: mmannot: How to improve small–RNA annotation?
Source: PLoS One. 2020 May 28;15(5):e0231738. doi: 10.1371/journal.pone.0231738 (PMC7255610; doi:10.1371/journal.pone.0231738)
Supplement: S2 File — (GZ) [file pone.0231738.s002.gz › Data/Counts/HS/SRR5398628_ratio.csv]

Type	SRR5398628
protein_coding:CDS (+)	28681
protein_coding:5'UTR (+)	6998
protein_coding:3'UTR (+)	1565
miRNA:gene	4637577
snoRNA:gene	227824
snRNA:gene	23063
lincRNA:gene	40141
piRNA:gene	9853670
rRNA:gene	88729
misc_RNA:gene	4667
transcribed_processed_pseudogene:gene	67
processed_pseudogene:gene	772
polymorphic_pseudogene:gene	5
unprocessed_pseudogene:gene	106
pseudogene:gene	2
protein_coding:intron	79163
processed_transcript:intron	1012
protein_coding:gene (-)	8500
protein_coding:upstream	53907
protein_coding:upstream--protein_coding:downstream	249
protein_coding:downstream	66009
processed_transcript:upstream	14
processed_transcript:downstream	16
