# Supplementary material for: mmannot: How to improve small–RNA annotation?
Source: PLoS One. 2020 May 28;15(5):e0231738. doi: 10.1371/journal.pone.0231738 (PMC7255610; doi:10.1371/journal.pone.0231738)
Supplement: S2 File — (GZ) [file pone.0231738.s002.gz › Data/Counts/HS/SRR5398626_bowtie.csv]

Type	SRR5398626_bowtie
protein_coding:CDS (+)	28093
protein_coding:CDS (+)--protein_coding:5'UTR (+)	9
protein_coding:CDS (+)--protein_coding:5'UTR (+)--miRNA:gene--piRNA:gene--transcribed_processed_pseudogene:gene--protein_coding:intron--processed_transcript:intron--protein_coding:gene (-)--protein_coding:upstream	2
protein_coding:CDS (+)--protein_coding:5'UTR (+)--miRNA:gene--piRNA:gene--protein_coding:intron--processed_transcript:intron--protein_coding:gene (-)--protein_coding:upstream	4
protein_coding:CDS (+)--protein_coding:5'UTR (+)--miRNA:gene--piRNA:gene--protein_coding:intron--processed_transcript:intron--protein_coding:upstream	2
protein_coding:CDS (+)--protein_coding:5'UTR (+)--miRNA:gene--piRNA:gene--protein_coding:intron--protein_coding:gene (-)--protein_coding:upstream	1
protein_coding:CDS (+)--protein_coding:5'UTR (+)--miRNA:gene--piRNA:gene--processed_transcript:intron--protein_coding:upstream	4
protein_coding:CDS (+)--protein_coding:5'UTR (+)--miRNA:gene--protein_coding:intron--processed_transcript:intron--protein_coding:upstream	2
protein_coding:CDS (+)--protein_coding:5'UTR (+)--miRNA:gene--protein_coding:intron--protein_coding:gene (-)	1
protein_coding:CDS (+)--protein_coding:5'UTR (+)--miRNA:gene--protein_coding:intron--protein_coding:upstream	2
protein_coding:CDS (+)--protein_coding:5'UTR (+)--lincRNA:gene--piRNA:gene--protein_coding:intron--protein_coding:upstream	1
protein_coding:CDS (+)--protein_coding:5'UTR (+)--lincRNA:gene--piRNA:gene--protein_coding:intron--protein_coding:downstream	1
protein_coding:CDS (+)--protein_coding:5'UTR (+)--lincRNA:gene--protein_coding:intron	1
protein_coding:CDS (+)--protein_coding:5'UTR (+)--piRNA:gene	4
protein_coding:CDS (+)--protein_coding:5'UTR (+)--piRNA:gene--processed_pseudogene:gene--protein_coding:intron	1
protein_coding:CDS (+)--protein_coding:5'UTR (+)--piRNA:gene--processed_pseudogene:gene--protein_coding:intron--protein_coding:upstream	1
protein_coding:CDS (+)--protein_coding:5'UTR (+)--piRNA:gene--unprocessed_pseudogene:gene--protein_coding:intron	1
protein_coding:CDS (+)--protein_coding:5'UTR (+)--piRNA:gene--unprocessed_pseudogene:gene--protein_coding:intron--protein_coding:gene (-)	1
protein_coding:CDS (+)--protein_coding:5'UTR (+)--piRNA:gene--protein_coding:intron	11
protein_coding:CDS (+)--protein_coding:5'UTR (+)--piRNA:gene--protein_coding:intron--processed_transcript:intron--protein_coding:gene (-)--protein_coding:upstream	2
protein_coding:CDS (+)--protein_coding:5'UTR (+)--piRNA:gene--protein_coding:intron--protein_coding:gene (-)	12
protein_coding:CDS (+)--protein_coding:5'UTR (+)--piRNA:gene--protein_coding:intron--protein_coding:gene (-)--protein_coding:upstream	6
protein_coding:CDS (+)--protein_coding:5'UTR (+)--piRNA:gene--protein_coding:intron--protein_coding:upstream	1
protein_coding:CDS (+)--protein_coding:5'UTR (+)--piRNA:gene--protein_coding:gene (-)	4
protein_coding:CDS (+)--protein_coding:5'UTR (+)--piRNA:gene--protein_coding:gene (-)--protein_coding:upstream	1
protein_coding:CDS (+)--protein_coding:5'UTR (+)--piRNA:gene--protein_coding:gene (-)--protein_coding:downstream	1
protein_coding:CDS (+)--protein_coding:5'UTR (+)--piRNA:gene--protein_coding:upstream	1
protein_coding:CDS (+)--protein_coding:5'UTR (+)--transcribed_processed_pseudogene:gene	1
protein_coding:CDS (+)--protein_coding:5'UTR (+)--protein_coding:intron	3
protein_coding:CDS (+)--protein_coding:5'UTR (+)--protein_coding:intron--processed_transcript:intron--protein_coding:downstream	2
protein_coding:CDS (+)--protein_coding:5'UTR (+)--protein_coding:intron--protein_coding:gene (-)	7
protein_coding:CDS (+)--protein_coding:5'UTR (+)--protein_coding:intron--protein_coding:gene (-)--protein_coding:upstream	2
protein_coding:CDS (+)--protein_coding:5'UTR (+)--protein_coding:intron--protein_coding:gene (-)--protein_coding:downstream	1
protein_coding:CDS (+)--protein_coding:5'UTR (+)--protein_coding:intron--protein_coding:upstream	5
protein_coding:CDS (+)--protein_coding:5'UTR (+)--protein_coding:gene (-)	1
protein_coding:CDS (+)--protein_coding:3'UTR (+)	1
protein_coding:CDS (+)--protein_coding:3'UTR (+)--piRNA:gene--protein_coding:intron--protein_coding:gene (-)	6
protein_coding:CDS (+)--protein_coding:3'UTR (+)--piRNA:gene--protein_coding:intron--protein_coding:upstream	4
protein_coding:CDS (+)--protein_coding:3'UTR (+)--piRNA:gene--protein_coding:upstream	6
protein_coding:CDS (+)--protein_coding:3'UTR (+)--protein_coding:intron	19
protein_coding:CDS (+)--protein_coding:3'UTR (+)--protein_coding:intron--protein_coding:gene (-)	3
protein_coding:CDS (+)--protein_coding:3'UTR (+)--processed_transcript:intron--protein_coding:gene (-)--protein_coding:upstream	1
protein_coding:CDS (+)--miRNA:gene	263
protein_coding:CDS (+)--miRNA:gene--lincRNA:gene	2
protein_coding:CDS (+)--miRNA:gene--lincRNA:gene--protein_coding:intron	6
protein_coding:CDS (+)--miRNA:gene--piRNA:gene	50
protein_coding:CDS (+)--miRNA:gene--piRNA:gene--processed_pseudogene:gene--protein_coding:intron	4
protein_coding:CDS (+)--miRNA:gene--piRNA:gene--protein_coding:intron	21
protein_coding:CDS (+)--miRNA:gene--piRNA:gene--protein_coding:intron--processed_transcript:intron--protein_coding:gene (-)--protein_coding:upstream	1
protein_coding:CDS (+)--miRNA:gene--piRNA:gene--protein_coding:intron--processed_transcript:intron--protein_coding:upstream	2
protein_coding:CDS (+)--miRNA:gene--piRNA:gene--protein_coding:intron--protein_coding:gene (-)	1
protein_coding:CDS (+)--miRNA:gene--piRNA:gene--protein_coding:intron--protein_coding:downstream	3
protein_coding:CDS (+)--miRNA:gene--piRNA:gene--processed_transcript:intron--protein_coding:upstream	3
protein_coding:CDS (+)--miRNA:gene--piRNA:gene--protein_coding:gene (-)	1
protein_coding:CDS (+)--miRNA:gene--protein_coding:intron	75
protein_coding:CDS (+)--miRNA:gene--protein_coding:intron--processed_transcript:intron	2
protein_coding:CDS (+)--miRNA:gene--protein_coding:intron--protein_coding:gene (-)	4
protein_coding:CDS (+)--miRNA:gene--protein_coding:intron--protein_coding:upstream	4
protein_coding:CDS (+)--miRNA:gene--protein_coding:intron--protein_coding:downstream	1
protein_coding:CDS (+)--miRNA:gene--protein_coding:gene (-)	2
protein_coding:CDS (+)--miRNA:gene--protein_coding:upstream	5
protein_coding:CDS (+)--snoRNA:gene	2779
protein_coding:CDS (+)--snoRNA:gene--piRNA:gene	1
protein_coding:CDS (+)--snoRNA:gene--piRNA:gene--protein_coding:intron	2
protein_coding:CDS (+)--snoRNA:gene--processed_pseudogene:gene--protein_coding:intron--protein_coding:gene (-)	1
protein_coding:CDS (+)--snoRNA:gene--protein_coding:intron	26
protein_coding:CDS (+)--snoRNA:gene--protein_coding:intron--protein_coding:gene (-)	1
protein_coding:CDS (+)--snRNA:gene	1
protein_coding:CDS (+)--snRNA:gene--piRNA:gene--protein_coding:intron	1
protein_coding:CDS (+)--snRNA:gene--protein_coding:intron	1
protein_coding:CDS (+)--lincRNA:gene	11
protein_coding:CDS (+)--lincRNA:gene--piRNA:gene	15
protein_coding:CDS (+)--lincRNA:gene--piRNA:gene--processed_pseudogene:gene	6
protein_coding:CDS (+)--lincRNA:gene--piRNA:gene--processed_pseudogene:gene--protein_coding:intron--protein_coding:upstream	2
protein_coding:CDS (+)--lincRNA:gene--piRNA:gene--unprocessed_pseudogene:gene--protein_coding:gene (-)	3
protein_coding:CDS (+)--lincRNA:gene--piRNA:gene--protein_coding:intron	8
protein_coding:CDS (+)--lincRNA:gene--piRNA:gene--protein_coding:intron--processed_transcript:intron	2
protein_coding:CDS (+)--lincRNA:gene--piRNA:gene--protein_coding:intron--protein_coding:gene (-)	6
protein_coding:CDS (+)--lincRNA:gene--piRNA:gene--protein_coding:intron--protein_coding:gene (-)--protein_coding:upstream	86
protein_coding:CDS (+)--lincRNA:gene--piRNA:gene--protein_coding:intron--protein_coding:upstream	4
protein_coding:CDS (+)--lincRNA:gene--piRNA:gene--protein_coding:intron--protein_coding:downstream	1
protein_coding:CDS (+)--lincRNA:gene--piRNA:gene--protein_coding:gene (-)	2
protein_coding:CDS (+)--lincRNA:gene--transcribed_processed_pseudogene:gene--processed_pseudogene:gene--protein_coding:gene (-)	1
protein_coding:CDS (+)--lincRNA:gene--processed_pseudogene:gene	1
protein_coding:CDS (+)--lincRNA:gene--processed_pseudogene:gene--protein_coding:intron	1
protein_coding:CDS (+)--lincRNA:gene--processed_pseudogene:gene--protein_coding:intron--processed_transcript:intron	4
protein_coding:CDS (+)--lincRNA:gene--protein_coding:intron	6
protein_coding:CDS (+)--lincRNA:gene--protein_coding:intron--processed_transcript:intron	1
protein_coding:CDS (+)--lincRNA:gene--protein_coding:intron--protein_coding:gene (-)	9
protein_coding:CDS (+)--lincRNA:gene--protein_coding:intron--protein_coding:upstream	2
protein_coding:CDS (+)--lincRNA:gene--protein_coding:intron--protein_coding:downstream	2
protein_coding:CDS (+)--lincRNA:gene--protein_coding:gene (-)	3
protein_coding:CDS (+)--lincRNA:gene--processed_transcript:upstream	1
protein_coding:CDS (+)--piRNA:gene	12863
protein_coding:CDS (+)--piRNA:gene--rRNA:gene	16
protein_coding:CDS (+)--piRNA:gene--rRNA:gene--protein_coding:intron	4
protein_coding:CDS (+)--piRNA:gene--rRNA:gene--protein_coding:intron--protein_coding:gene (-)--protein_coding:upstream	9
protein_coding:CDS (+)--piRNA:gene--rRNA:gene--protein_coding:intron--protein_coding:upstream	1
protein_coding:CDS (+)--piRNA:gene--rRNA:gene--protein_coding:downstream	216
protein_coding:CDS (+)--piRNA:gene--misc_RNA:gene	2
protein_coding:CDS (+)--piRNA:gene--misc_RNA:gene--protein_coding:intron	2
protein_coding:CDS (+)--piRNA:gene--transcribed_processed_pseudogene:gene	11
protein_coding:CDS (+)--piRNA:gene--transcribed_processed_pseudogene:gene--processed_pseudogene:gene	8
protein_coding:CDS (+)--piRNA:gene--transcribed_processed_pseudogene:gene--processed_pseudogene:gene--unprocessed_pseudogene:gene	1
protein_coding:CDS (+)--piRNA:gene--transcribed_processed_pseudogene:gene--processed_pseudogene:gene--protein_coding:intron	2
protein_coding:CDS (+)--piRNA:gene--transcribed_processed_pseudogene:gene--protein_coding:intron	2
protein_coding:CDS (+)--piRNA:gene--transcribed_processed_pseudogene:gene--protein_coding:intron--processed_transcript:intron	1
protein_coding:CDS (+)--piRNA:gene--transcribed_processed_pseudogene:gene--protein_coding:intron--protein_coding:upstream	1
protein_coding:CDS (+)--piRNA:gene--processed_pseudogene:gene	223
protein_coding:CDS (+)--piRNA:gene--processed_pseudogene:gene--polymorphic_pseudogene:gene--unprocessed_pseudogene:gene--protein_coding:gene (-)	1
protein_coding:CDS (+)--piRNA:gene--processed_pseudogene:gene--unprocessed_pseudogene:gene	3
protein_coding:CDS (+)--piRNA:gene--processed_pseudogene:gene--unprocessed_pseudogene:gene--protein_coding:intron	3
protein_coding:CDS (+)--piRNA:gene--processed_pseudogene:gene--protein_coding:intron	44
protein_coding:CDS (+)--piRNA:gene--processed_pseudogene:gene--protein_coding:intron--protein_coding:gene (-)	3
protein_coding:CDS (+)--piRNA:gene--processed_pseudogene:gene--protein_coding:intron--protein_coding:gene (-)--protein_coding:upstream	3
protein_coding:CDS (+)--piRNA:gene--processed_pseudogene:gene--protein_coding:intron--protein_coding:upstream	1
protein_coding:CDS (+)--piRNA:gene--processed_pseudogene:gene--protein_coding:upstream	2
protein_coding:CDS (+)--piRNA:gene--processed_pseudogene:gene--protein_coding:downstream	1
protein_coding:CDS (+)--piRNA:gene--unprocessed_pseudogene:gene	16
protein_coding:CDS (+)--piRNA:gene--unprocessed_pseudogene:gene--protein_coding:intron	6
protein_coding:CDS (+)--piRNA:gene--unprocessed_pseudogene:gene--protein_coding:intron--protein_coding:gene (-)	4
protein_coding:CDS (+)--piRNA:gene--unprocessed_pseudogene:gene--protein_coding:intron--protein_coding:gene (-)--protein_coding:downstream	1
protein_coding:CDS (+)--piRNA:gene--unprocessed_pseudogene:gene--protein_coding:intron--protein_coding:upstream	4
protein_coding:CDS (+)--piRNA:gene--unprocessed_pseudogene:gene--protein_coding:gene (-)	8
protein_coding:CDS (+)--piRNA:gene--unprocessed_pseudogene:gene--protein_coding:upstream	1
protein_coding:CDS (+)--piRNA:gene--pseudogene:gene	1
protein_coding:CDS (+)--piRNA:gene--protein_coding:intron	1031
protein_coding:CDS (+)--piRNA:gene--protein_coding:intron--processed_transcript:intron	5
protein_coding:CDS (+)--piRNA:gene--protein_coding:intron--processed_transcript:intron--protein_coding:gene (-)--protein_coding:upstream	5
protein_coding:CDS (+)--piRNA:gene--protein_coding:intron--processed_transcript:intron--protein_coding:upstream--protein_coding:downstream	1
protein_coding:CDS (+)--piRNA:gene--protein_coding:intron--processed_transcript:intron--protein_coding:downstream	1
protein_coding:CDS (+)--piRNA:gene--protein_coding:intron--protein_coding:gene (-)	61
protein_coding:CDS (+)--piRNA:gene--protein_coding:intron--protein_coding:gene (-)--protein_coding:upstream	11
protein_coding:CDS (+)--piRNA:gene--protein_coding:intron--protein_coding:gene (-)--protein_coding:upstream--protein_coding:downstream	1
protein_coding:CDS (+)--piRNA:gene--protein_coding:intron--protein_coding:gene (-)--protein_coding:upstream--processed_transcript:upstream	1
protein_coding:CDS (+)--piRNA:gene--protein_coding:intron--protein_coding:gene (-)--protein_coding:downstream	5
protein_coding:CDS (+)--piRNA:gene--protein_coding:intron--protein_coding:upstream	55
protein_coding:CDS (+)--piRNA:gene--protein_coding:intron--protein_coding:upstream--protein_coding:downstream	5
protein_coding:CDS (+)--piRNA:gene--protein_coding:intron--protein_coding:downstream	40
protein_coding:CDS (+)--piRNA:gene--protein_coding:gene (-)	33
protein_coding:CDS (+)--piRNA:gene--protein_coding:gene (-)--protein_coding:upstream	5
protein_coding:CDS (+)--piRNA:gene--protein_coding:upstream	48
protein_coding:CDS (+)--piRNA:gene--protein_coding:downstream	8
protein_coding:CDS (+)--transcribed_processed_pseudogene:gene	7
protein_coding:CDS (+)--transcribed_processed_pseudogene:gene--processed_pseudogene:gene	2
protein_coding:CDS (+)--transcribed_processed_pseudogene:gene--processed_pseudogene:gene--protein_coding:intron	2
protein_coding:CDS (+)--transcribed_processed_pseudogene:gene--protein_coding:intron	1
protein_coding:CDS (+)--transcribed_processed_pseudogene:gene--protein_coding:intron--protein_coding:gene (-)	3
protein_coding:CDS (+)--processed_pseudogene:gene	200
protein_coding:CDS (+)--processed_pseudogene:gene--unprocessed_pseudogene:gene--protein_coding:intron	4
protein_coding:CDS (+)--processed_pseudogene:gene--unprocessed_pseudogene:gene--protein_coding:intron--protein_coding:gene (-)	1
protein_coding:CDS (+)--processed_pseudogene:gene--unprocessed_pseudogene:gene--protein_coding:intron--protein_coding:gene (-)--protein_coding:downstream	1
protein_coding:CDS (+)--processed_pseudogene:gene--protein_coding:intron	19
protein_coding:CDS (+)--processed_pseudogene:gene--protein_coding:intron--processed_transcript:intron	2
protein_coding:CDS (+)--processed_pseudogene:gene--protein_coding:intron--protein_coding:gene (-)	2
protein_coding:CDS (+)--processed_pseudogene:gene--protein_coding:intron--protein_coding:upstream	3
protein_coding:CDS (+)--processed_pseudogene:gene--protein_coding:intron--protein_coding:upstream--protein_coding:downstream	26
protein_coding:CDS (+)--processed_pseudogene:gene--protein_coding:intron--protein_coding:downstream	11
protein_coding:CDS (+)--processed_pseudogene:gene--protein_coding:gene (-)	2
protein_coding:CDS (+)--polymorphic_pseudogene:gene--unprocessed_pseudogene:gene--protein_coding:intron	1
protein_coding:CDS (+)--polymorphic_pseudogene:gene--protein_coding:intron	1
protein_coding:CDS (+)--unprocessed_pseudogene:gene	38
protein_coding:CDS (+)--unprocessed_pseudogene:gene--protein_coding:intron	8
protein_coding:CDS (+)--unprocessed_pseudogene:gene--protein_coding:intron--protein_coding:upstream	3
protein_coding:CDS (+)--unprocessed_pseudogene:gene--protein_coding:gene (-)	11
protein_coding:CDS (+)--protein_coding:intron	1031
protein_coding:CDS (+)--protein_coding:intron--processed_transcript:intron	29
protein_coding:CDS (+)--protein_coding:intron--processed_transcript:intron--protein_coding:gene (-)--protein_coding:upstream	1
protein_coding:CDS (+)--protein_coding:intron--processed_transcript:intron--protein_coding:upstream	3
protein_coding:CDS (+)--protein_coding:intron--processed_transcript:intron--protein_coding:upstream--protein_coding:downstream	2
protein_coding:CDS (+)--protein_coding:intron--protein_coding:gene (-)	77
protein_coding:CDS (+)--protein_coding:intron--protein_coding:gene (-)--protein_coding:upstream	3
protein_coding:CDS (+)--protein_coding:intron--protein_coding:gene (-)--protein_coding:downstream	1
protein_coding:CDS (+)--protein_coding:intron--protein_coding:upstream	52
protein_coding:CDS (+)--protein_coding:intron--protein_coding:upstream--protein_coding:downstream	11
protein_coding:CDS (+)--protein_coding:intron--protein_coding:downstream	19
protein_coding:CDS (+)--protein_coding:intron--processed_transcript:upstream	1
protein_coding:CDS (+)--protein_coding:intron--processed_transcript:downstream	2
protein_coding:CDS (+)--processed_transcript:intron	6
protein_coding:CDS (+)--protein_coding:gene (-)	76
protein_coding:CDS (+)--protein_coding:upstream	21
protein_coding:CDS (+)--protein_coding:downstream	4
protein_coding:CDS (+)--processed_transcript:downstream	1
protein_coding:5'UTR (+)	8012
protein_coding:5'UTR (+)--protein_coding:3'UTR (+)--miRNA:gene--piRNA:gene--protein_coding:intron	1
protein_coding:5'UTR (+)--protein_coding:3'UTR (+)--miRNA:gene--protein_coding:intron	1
protein_coding:5'UTR (+)--protein_coding:3'UTR (+)--processed_pseudogene:gene	1
protein_coding:5'UTR (+)--miRNA:gene	10226
protein_coding:5'UTR (+)--miRNA:gene--snRNA:gene--lincRNA:gene--protein_coding:intron--protein_coding:upstream	1
protein_coding:5'UTR (+)--miRNA:gene--piRNA:gene	4454
protein_coding:5'UTR (+)--miRNA:gene--piRNA:gene--protein_coding:intron	357
protein_coding:5'UTR (+)--miRNA:gene--protein_coding:intron	420
protein_coding:5'UTR (+)--snoRNA:gene--lincRNA:gene--piRNA:gene	66
protein_coding:5'UTR (+)--snoRNA:gene--lincRNA:gene--piRNA:gene--protein_coding:intron	31
protein_coding:5'UTR (+)--snoRNA:gene--piRNA:gene	5155
protein_coding:5'UTR (+)--snoRNA:gene--piRNA:gene--protein_coding:intron	94
protein_coding:5'UTR (+)--snoRNA:gene--protein_coding:intron--protein_coding:downstream	3
protein_coding:5'UTR (+)--snRNA:gene--protein_coding:intron	1
protein_coding:5'UTR (+)--lincRNA:gene	4
protein_coding:5'UTR (+)--lincRNA:gene--piRNA:gene	6
protein_coding:5'UTR (+)--lincRNA:gene--piRNA:gene--transcribed_processed_pseudogene:gene--protein_coding:intron	1
protein_coding:5'UTR (+)--lincRNA:gene--piRNA:gene--protein_coding:intron	13
protein_coding:5'UTR (+)--lincRNA:gene--piRNA:gene--protein_coding:intron--processed_transcript:intron	3
protein_coding:5'UTR (+)--lincRNA:gene--piRNA:gene--protein_coding:intron--processed_transcript:intron--protein_coding:downstream	5
protein_coding:5'UTR (+)--lincRNA:gene--piRNA:gene--protein_coding:intron--protein_coding:gene (-)--protein_coding:upstream	2
protein_coding:5'UTR (+)--lincRNA:gene--protein_coding:intron	1
protein_coding:5'UTR (+)--lincRNA:gene--protein_coding:upstream--protein_coding:downstream	1
protein_coding:5'UTR (+)--piRNA:gene	7485
protein_coding:5'UTR (+)--piRNA:gene--rRNA:gene--protein_coding:intron--protein_coding:gene (-)	1
protein_coding:5'UTR (+)--piRNA:gene--processed_pseudogene:gene--protein_coding:intron--protein_coding:gene (-)	1
protein_coding:5'UTR (+)--piRNA:gene--processed_pseudogene:gene--protein_coding:intron--protein_coding:upstream	1
protein_coding:5'UTR (+)--piRNA:gene--unprocessed_pseudogene:gene	6
protein_coding:5'UTR (+)--piRNA:gene--unprocessed_pseudogene:gene--protein_coding:intron	2
protein_coding:5'UTR (+)--piRNA:gene--unprocessed_pseudogene:gene--protein_coding:intron--protein_coding:gene (-)	3
protein_coding:5'UTR (+)--piRNA:gene--protein_coding:intron	488
protein_coding:5'UTR (+)--piRNA:gene--protein_coding:intron--processed_transcript:intron	6
protein_coding:5'UTR (+)--piRNA:gene--protein_coding:intron--processed_transcript:intron--protein_coding:downstream	12
protein_coding:5'UTR (+)--piRNA:gene--protein_coding:intron--protein_coding:gene (-)	25
protein_coding:5'UTR (+)--piRNA:gene--protein_coding:intron--protein_coding:gene (-)--protein_coding:upstream	9
protein_coding:5'UTR (+)--piRNA:gene--protein_coding:intron--protein_coding:gene (-)--processed_transcript:upstream	1
protein_coding:5'UTR (+)--piRNA:gene--protein_coding:intron--protein_coding:upstream	15
protein_coding:5'UTR (+)--piRNA:gene--protein_coding:intron--protein_coding:upstream--protein_coding:downstream	4
protein_coding:5'UTR (+)--piRNA:gene--protein_coding:intron--protein_coding:downstream	11
protein_coding:5'UTR (+)--piRNA:gene--protein_coding:intron--processed_transcript:upstream	1
protein_coding:5'UTR (+)--piRNA:gene--protein_coding:gene (-)	6
protein_coding:5'UTR (+)--piRNA:gene--protein_coding:upstream	3797
protein_coding:5'UTR (+)--piRNA:gene--protein_coding:downstream	1
protein_coding:5'UTR (+)--transcribed_processed_pseudogene:gene	1
protein_coding:5'UTR (+)--processed_pseudogene:gene	2
protein_coding:5'UTR (+)--processed_pseudogene:gene--protein_coding:intron--protein_coding:upstream	1
protein_coding:5'UTR (+)--unprocessed_pseudogene:gene--protein_coding:intron--protein_coding:gene (-)	2
protein_coding:5'UTR (+)--unprocessed_pseudogene:gene--protein_coding:intron--protein_coding:upstream	1
protein_coding:5'UTR (+)--protein_coding:intron	171
protein_coding:5'UTR (+)--protein_coding:intron--processed_transcript:intron	1
protein_coding:5'UTR (+)--protein_coding:intron--protein_coding:gene (-)	12
protein_coding:5'UTR (+)--protein_coding:intron--protein_coding:gene (-)--protein_coding:upstream	2
protein_coding:5'UTR (+)--protein_coding:intron--protein_coding:gene (-)--protein_coding:downstream	1
protein_coding:5'UTR (+)--protein_coding:intron--protein_coding:gene (-)--processed_transcript:upstream	1
protein_coding:5'UTR (+)--protein_coding:intron--protein_coding:upstream	86
protein_coding:5'UTR (+)--processed_transcript:intron	1
protein_coding:5'UTR (+)--protein_coding:gene (-)	8
protein_coding:5'UTR (+)--protein_coding:gene (-)--protein_coding:upstream	2
protein_coding:5'UTR (+)--protein_coding:upstream	12
protein_coding:5'UTR (+)--protein_coding:downstream	2
protein_coding:3'UTR (+)	598
protein_coding:3'UTR (+)--miRNA:gene	3
protein_coding:3'UTR (+)--miRNA:gene--piRNA:gene	1
protein_coding:3'UTR (+)--miRNA:gene--protein_coding:intron	1
protein_coding:3'UTR (+)--miRNA:gene--protein_coding:intron--processed_transcript:intron	1
protein_coding:3'UTR (+)--miRNA:gene--protein_coding:gene (-)	2
protein_coding:3'UTR (+)--snoRNA:gene--piRNA:gene--protein_coding:intron	1
protein_coding:3'UTR (+)--lincRNA:gene--piRNA:gene--protein_coding:intron--processed_transcript:intron	3
protein_coding:3'UTR (+)--piRNA:gene	122
protein_coding:3'UTR (+)--piRNA:gene--misc_RNA:gene	14
protein_coding:3'UTR (+)--piRNA:gene--protein_coding:intron	7
protein_coding:3'UTR (+)--piRNA:gene--protein_coding:intron--protein_coding:gene (-)	1
protein_coding:3'UTR (+)--piRNA:gene--protein_coding:intron--protein_coding:gene (-)--protein_coding:upstream	18
protein_coding:3'UTR (+)--piRNA:gene--protein_coding:intron--protein_coding:gene (-)--protein_coding:downstream	2
protein_coding:3'UTR (+)--piRNA:gene--protein_coding:intron--protein_coding:upstream	52
protein_coding:3'UTR (+)--piRNA:gene--protein_coding:intron--protein_coding:downstream	1
protein_coding:3'UTR (+)--piRNA:gene--protein_coding:gene (-)--protein_coding:upstream	1
protein_coding:3'UTR (+)--piRNA:gene--protein_coding:upstream	1136
protein_coding:3'UTR (+)--protein_coding:intron	44
protein_coding:3'UTR (+)--protein_coding:intron--processed_transcript:intron	3
protein_coding:3'UTR (+)--protein_coding:intron--processed_transcript:intron--protein_coding:gene (-)--protein_coding:downstream	1
protein_coding:3'UTR (+)--protein_coding:intron--protein_coding:gene (-)	1
protein_coding:3'UTR (+)--protein_coding:intron--protein_coding:gene (-)--protein_coding:upstream	5
protein_coding:3'UTR (+)--protein_coding:intron--protein_coding:upstream	6
protein_coding:3'UTR (+)--protein_coding:gene (-)--protein_coding:upstream	10
protein_coding:3'UTR (+)--protein_coding:upstream	490
miRNA:gene	9433530
miRNA:gene--snoRNA:gene	54
miRNA:gene--lincRNA:gene	65
miRNA:gene--lincRNA:gene--piRNA:gene	50
miRNA:gene--lincRNA:gene--piRNA:gene--processed_pseudogene:gene--protein_coding:intron	1
miRNA:gene--lincRNA:gene--piRNA:gene--protein_coding:intron	17
miRNA:gene--lincRNA:gene--piRNA:gene--protein_coding:intron--processed_transcript:intron	1
miRNA:gene--lincRNA:gene--piRNA:gene--protein_coding:intron--protein_coding:downstream	4
miRNA:gene--lincRNA:gene--piRNA:gene--protein_coding:gene (-)--protein_coding:upstream	1
miRNA:gene--lincRNA:gene--protein_coding:intron	92
miRNA:gene--lincRNA:gene--protein_coding:intron--processed_transcript:intron	1
miRNA:gene--lincRNA:gene--protein_coding:intron--protein_coding:upstream	1
miRNA:gene--lincRNA:gene--protein_coding:intron--protein_coding:downstream	1
miRNA:gene--lincRNA:gene--protein_coding:gene (-)	1
miRNA:gene--lincRNA:gene--protein_coding:downstream	1
miRNA:gene--piRNA:gene	120005
miRNA:gene--piRNA:gene--misc_RNA:gene	2
miRNA:gene--piRNA:gene--misc_RNA:gene--transcribed_processed_pseudogene:gene--protein_coding:intron--processed_transcript:intron	1
miRNA:gene--piRNA:gene--misc_RNA:gene--protein_coding:intron	1
miRNA:gene--piRNA:gene--processed_pseudogene:gene	10
miRNA:gene--piRNA:gene--processed_pseudogene:gene--protein_coding:intron	6
miRNA:gene--piRNA:gene--processed_pseudogene:gene--protein_coding:intron--protein_coding:gene (-)	3
miRNA:gene--piRNA:gene--processed_pseudogene:gene--protein_coding:gene (-)	1
miRNA:gene--piRNA:gene--unprocessed_pseudogene:gene--protein_coding:intron	1
miRNA:gene--piRNA:gene--protein_coding:intron	7131
miRNA:gene--piRNA:gene--protein_coding:intron--processed_transcript:intron	84
miRNA:gene--piRNA:gene--protein_coding:intron--processed_transcript:intron--protein_coding:gene (-)--protein_coding:upstream	1
miRNA:gene--piRNA:gene--protein_coding:intron--processed_transcript:intron--protein_coding:gene (-)--protein_coding:downstream	1
miRNA:gene--piRNA:gene--protein_coding:intron--processed_transcript:intron--protein_coding:downstream	1
miRNA:gene--piRNA:gene--protein_coding:intron--protein_coding:gene (-)	15
miRNA:gene--piRNA:gene--protein_coding:intron--protein_coding:upstream	53
miRNA:gene--piRNA:gene--protein_coding:intron--protein_coding:downstream	201
miRNA:gene--piRNA:gene--processed_transcript:intron	28
miRNA:gene--piRNA:gene--processed_transcript:intron--protein_coding:gene (-)--protein_coding:upstream	2
miRNA:gene--piRNA:gene--processed_transcript:intron--protein_coding:upstream	1
miRNA:gene--piRNA:gene--protein_coding:gene (-)	7
miRNA:gene--piRNA:gene--protein_coding:upstream	1682
miRNA:gene--piRNA:gene--protein_coding:downstream	7
miRNA:gene--transcribed_processed_pseudogene:gene	2
miRNA:gene--processed_pseudogene:gene	15
miRNA:gene--processed_pseudogene:gene--protein_coding:intron	53
miRNA:gene--processed_pseudogene:gene--protein_coding:intron--protein_coding:gene (-)	2
miRNA:gene--processed_pseudogene:gene--protein_coding:downstream	2
miRNA:gene--unprocessed_pseudogene:gene	1
miRNA:gene--unprocessed_pseudogene:gene--protein_coding:intron	17
miRNA:gene--unprocessed_pseudogene:gene--protein_coding:intron--protein_coding:upstream	1
miRNA:gene--protein_coding:intron	18995
miRNA:gene--protein_coding:intron--processed_transcript:intron	118
miRNA:gene--protein_coding:intron--processed_transcript:intron--protein_coding:downstream	6
miRNA:gene--protein_coding:intron--protein_coding:gene (-)	47
miRNA:gene--protein_coding:intron--protein_coding:gene (-)--protein_coding:upstream	5
miRNA:gene--protein_coding:intron--protein_coding:upstream	69
miRNA:gene--protein_coding:intron--protein_coding:upstream--protein_coding:downstream	1
miRNA:gene--protein_coding:intron--protein_coding:downstream	65
miRNA:gene--protein_coding:intron--processed_transcript:upstream	1
miRNA:gene--protein_coding:intron--processed_transcript:downstream	1
miRNA:gene--processed_transcript:intron	179
miRNA:gene--processed_transcript:intron--protein_coding:gene (-)--protein_coding:upstream	2
miRNA:gene--protein_coding:gene (-)	185
miRNA:gene--protein_coding:gene (-)--protein_coding:upstream	3
miRNA:gene--protein_coding:upstream	1130
miRNA:gene--protein_coding:downstream	77
miRNA:gene--processed_transcript:downstream	1
snoRNA:gene	345891
snoRNA:gene--lincRNA:gene	57
snoRNA:gene--lincRNA:gene--piRNA:gene	6
snoRNA:gene--lincRNA:gene--piRNA:gene--protein_coding:intron	4
snoRNA:gene--lincRNA:gene--protein_coding:intron--protein_coding:upstream	1
snoRNA:gene--piRNA:gene	5286
snoRNA:gene--piRNA:gene--protein_coding:intron	265
snoRNA:gene--piRNA:gene--protein_coding:intron--processed_transcript:intron	2
snoRNA:gene--piRNA:gene--protein_coding:intron--protein_coding:gene (-)	3
snoRNA:gene--piRNA:gene--protein_coding:intron--protein_coding:upstream	27
snoRNA:gene--piRNA:gene--protein_coding:intron--protein_coding:downstream	3
snoRNA:gene--piRNA:gene--protein_coding:upstream	1
snoRNA:gene--piRNA:gene--protein_coding:downstream	1
snoRNA:gene--processed_pseudogene:gene--protein_coding:intron	5
snoRNA:gene--unprocessed_pseudogene:gene--protein_coding:intron	3
snoRNA:gene--protein_coding:intron	1406
snoRNA:gene--protein_coding:intron--processed_transcript:intron	9
snoRNA:gene--protein_coding:intron--processed_transcript:intron--protein_coding:upstream	1
snoRNA:gene--protein_coding:intron--protein_coding:gene (-)	1
snoRNA:gene--protein_coding:intron--protein_coding:upstream	16
snoRNA:gene--protein_coding:intron--protein_coding:downstream	26
snoRNA:gene--processed_transcript:intron	18
snoRNA:gene--protein_coding:gene (-)	4
snoRNA:gene--protein_coding:upstream	14
snoRNA:gene--protein_coding:downstream	5
snRNA:gene	24420
snRNA:gene--piRNA:gene	1734
snRNA:gene--piRNA:gene--processed_pseudogene:gene--protein_coding:intron--protein_coding:gene (-)	1
snRNA:gene--piRNA:gene--protein_coding:intron	43
snRNA:gene--piRNA:gene--processed_transcript:intron--protein_coding:gene (-)	1
snRNA:gene--protein_coding:intron	125
snRNA:gene--protein_coding:intron--processed_transcript:intron	3
snRNA:gene--protein_coding:intron--protein_coding:gene (-)	1
snRNA:gene--processed_transcript:intron	3
snRNA:gene--protein_coding:gene (-)	1
snRNA:gene--protein_coding:gene (-)--protein_coding:upstream	6
lincRNA:gene	17018
lincRNA:gene--piRNA:gene	222051
lincRNA:gene--piRNA:gene--rRNA:gene--protein_coding:intron	5
lincRNA:gene--piRNA:gene--misc_RNA:gene	38
lincRNA:gene--piRNA:gene--transcribed_processed_pseudogene:gene--processed_pseudogene:gene	1
lincRNA:gene--piRNA:gene--transcribed_processed_pseudogene:gene--processed_pseudogene:gene--protein_coding:intron	1
lincRNA:gene--piRNA:gene--processed_pseudogene:gene	10
lincRNA:gene--piRNA:gene--processed_pseudogene:gene--unprocessed_pseudogene:gene	1
lincRNA:gene--piRNA:gene--processed_pseudogene:gene--protein_coding:intron	3
lincRNA:gene--piRNA:gene--unprocessed_pseudogene:gene	1
lincRNA:gene--piRNA:gene--protein_coding:intron	370
lincRNA:gene--piRNA:gene--protein_coding:intron--processed_transcript:intron	2
lincRNA:gene--piRNA:gene--protein_coding:intron--processed_transcript:intron--protein_coding:gene (-)--protein_coding:upstream	1
lincRNA:gene--piRNA:gene--protein_coding:intron--protein_coding:gene (-)	25
lincRNA:gene--piRNA:gene--protein_coding:intron--protein_coding:gene (-)--protein_coding:upstream	90
lincRNA:gene--piRNA:gene--protein_coding:intron--protein_coding:upstream	16
lincRNA:gene--piRNA:gene--protein_coding:intron--protein_coding:upstream--protein_coding:downstream	2
lincRNA:gene--piRNA:gene--protein_coding:intron--protein_coding:downstream	26
lincRNA:gene--piRNA:gene--protein_coding:intron--processed_transcript:upstream	1
lincRNA:gene--piRNA:gene--processed_transcript:intron	1
lincRNA:gene--piRNA:gene--protein_coding:gene (-)	23
lincRNA:gene--piRNA:gene--protein_coding:gene (-)--protein_coding:upstream	3
lincRNA:gene--piRNA:gene--protein_coding:gene (-)--protein_coding:downstream	1
lincRNA:gene--piRNA:gene--protein_coding:upstream	11
lincRNA:gene--piRNA:gene--protein_coding:downstream	12007
lincRNA:gene--transcribed_processed_pseudogene:gene	1
lincRNA:gene--transcribed_processed_pseudogene:gene--processed_pseudogene:gene	1
lincRNA:gene--processed_pseudogene:gene	4
lincRNA:gene--processed_pseudogene:gene--unprocessed_pseudogene:gene--protein_coding:gene (-)	1
lincRNA:gene--processed_pseudogene:gene--protein_coding:intron	1
lincRNA:gene--processed_pseudogene:gene--protein_coding:intron--protein_coding:gene (-)	37
lincRNA:gene--unprocessed_pseudogene:gene--protein_coding:intron	1
lincRNA:gene--protein_coding:intron	540
lincRNA:gene--protein_coding:intron--processed_transcript:intron	6
lincRNA:gene--protein_coding:intron--processed_transcript:intron--protein_coding:downstream	1
lincRNA:gene--protein_coding:intron--protein_coding:gene (-)	10
lincRNA:gene--protein_coding:intron--protein_coding:gene (-)--protein_coding:upstream	21
lincRNA:gene--protein_coding:intron--protein_coding:gene (-)--protein_coding:downstream	3
lincRNA:gene--protein_coding:intron--protein_coding:upstream	52
lincRNA:gene--protein_coding:intron--protein_coding:downstream	189
lincRNA:gene--processed_transcript:intron	3
lincRNA:gene--protein_coding:gene (-)	47
lincRNA:gene--protein_coding:gene (-)--protein_coding:upstream	1
lincRNA:gene--protein_coding:upstream	6
lincRNA:gene--protein_coding:downstream	31
piRNA:gene	3620543
piRNA:gene--rRNA:gene	214536
piRNA:gene--rRNA:gene--protein_coding:intron	2110
piRNA:gene--rRNA:gene--protein_coding:intron--processed_transcript:intron	1
piRNA:gene--rRNA:gene--protein_coding:intron--protein_coding:gene (-)	5
piRNA:gene--rRNA:gene--protein_coding:intron--protein_coding:downstream	6
piRNA:gene--rRNA:gene--processed_transcript:intron	1
piRNA:gene--rRNA:gene--processed_transcript:intron--protein_coding:downstream	2
piRNA:gene--rRNA:gene--protein_coding:gene (-)	1
piRNA:gene--rRNA:gene--protein_coding:upstream	5
piRNA:gene--rRNA:gene--protein_coding:downstream	2
piRNA:gene--misc_RNA:gene	8354
piRNA:gene--misc_RNA:gene--polymorphic_pseudogene:gene--protein_coding:intron	1
piRNA:gene--misc_RNA:gene--protein_coding:intron	1313
piRNA:gene--misc_RNA:gene--protein_coding:intron--processed_transcript:intron	74
piRNA:gene--misc_RNA:gene--protein_coding:intron--processed_transcript:intron--protein_coding:downstream	1
piRNA:gene--misc_RNA:gene--protein_coding:intron--protein_coding:gene (-)	1
piRNA:gene--misc_RNA:gene--protein_coding:intron--protein_coding:gene (-)--protein_coding:downstream	1
piRNA:gene--misc_RNA:gene--protein_coding:intron--protein_coding:upstream	8
piRNA:gene--misc_RNA:gene--protein_coding:intron--protein_coding:downstream	31
piRNA:gene--misc_RNA:gene--protein_coding:gene (-)	5
piRNA:gene--misc_RNA:gene--protein_coding:gene (-)--protein_coding:downstream	1
piRNA:gene--misc_RNA:gene--protein_coding:downstream	18
piRNA:gene--transcribed_processed_pseudogene:gene	17
piRNA:gene--transcribed_processed_pseudogene:gene--processed_pseudogene:gene	7
piRNA:gene--transcribed_processed_pseudogene:gene--processed_pseudogene:gene--protein_coding:gene (-)	2
piRNA:gene--transcribed_processed_pseudogene:gene--protein_coding:intron	3
piRNA:gene--transcribed_processed_pseudogene:gene--protein_coding:intron--protein_coding:gene (-)	1
piRNA:gene--transcribed_processed_pseudogene:gene--protein_coding:gene (-)	1
piRNA:gene--processed_pseudogene:gene	368
piRNA:gene--processed_pseudogene:gene--unprocessed_pseudogene:gene	4
piRNA:gene--processed_pseudogene:gene--protein_coding:intron	85
piRNA:gene--processed_pseudogene:gene--protein_coding:intron--processed_transcript:intron	1
piRNA:gene--processed_pseudogene:gene--protein_coding:intron--protein_coding:gene (-)	9
piRNA:gene--processed_pseudogene:gene--protein_coding:intron--protein_coding:gene (-)--protein_coding:upstream	1
piRNA:gene--processed_pseudogene:gene--protein_coding:intron--protein_coding:upstream	8
piRNA:gene--processed_pseudogene:gene--protein_coding:intron--protein_coding:upstream--protein_coding:downstream	1
piRNA:gene--processed_pseudogene:gene--protein_coding:intron--protein_coding:downstream	10
piRNA:gene--processed_pseudogene:gene--protein_coding:gene (-)	4
piRNA:gene--processed_pseudogene:gene--protein_coding:upstream	1
piRNA:gene--processed_pseudogene:gene--protein_coding:downstream	8
piRNA:gene--unprocessed_pseudogene:gene	16
piRNA:gene--unprocessed_pseudogene:gene--protein_coding:intron	8
piRNA:gene--unprocessed_pseudogene:gene--protein_coding:intron--protein_coding:gene (-)	3
piRNA:gene--unprocessed_pseudogene:gene--protein_coding:intron--protein_coding:upstream	1
piRNA:gene--unprocessed_pseudogene:gene--protein_coding:intron--protein_coding:downstream	4
piRNA:gene--unprocessed_pseudogene:gene--protein_coding:gene (-)	2
piRNA:gene--protein_coding:intron	40318
piRNA:gene--protein_coding:intron--processed_transcript:intron	179
piRNA:gene--protein_coding:intron--processed_transcript:intron--protein_coding:gene (-)	9
piRNA:gene--protein_coding:intron--processed_transcript:intron--protein_coding:upstream	28
piRNA:gene--protein_coding:intron--processed_transcript:intron--protein_coding:downstream	10
piRNA:gene--protein_coding:intron--protein_coding:gene (-)	269
piRNA:gene--protein_coding:intron--protein_coding:gene (-)--protein_coding:upstream	107
piRNA:gene--protein_coding:intron--protein_coding:gene (-)--protein_coding:upstream--protein_coding:downstream	1
piRNA:gene--protein_coding:intron--protein_coding:gene (-)--protein_coding:downstream	3
piRNA:gene--protein_coding:intron--protein_coding:gene (-)--processed_transcript:upstream	3
piRNA:gene--protein_coding:intron--protein_coding:upstream	1890
piRNA:gene--protein_coding:intron--protein_coding:upstream--protein_coding:downstream	84
piRNA:gene--protein_coding:intron--protein_coding:upstream--processed_transcript:downstream	8
piRNA:gene--protein_coding:intron--protein_coding:downstream	911
piRNA:gene--protein_coding:intron--protein_coding:downstream--processed_transcript:downstream	2
piRNA:gene--protein_coding:intron--processed_transcript:upstream	1
piRNA:gene--protein_coding:intron--processed_transcript:downstream	4
piRNA:gene--processed_transcript:intron	480
piRNA:gene--processed_transcript:intron--protein_coding:gene (-)	2
piRNA:gene--processed_transcript:intron--protein_coding:upstream	4
piRNA:gene--protein_coding:gene (-)	223
piRNA:gene--protein_coding:gene (-)--protein_coding:upstream	115
piRNA:gene--protein_coding:gene (-)--protein_coding:downstream	5
piRNA:gene--protein_coding:upstream	94834
piRNA:gene--protein_coding:upstream--protein_coding:downstream	400
piRNA:gene--protein_coding:downstream	78805
piRNA:gene--processed_transcript:upstream	1
piRNA:gene--processed_transcript:downstream	1
rRNA:gene	1037
rRNA:gene--protein_coding:intron	1
rRNA:gene--protein_coding:gene (-)	1
misc_RNA:gene	1106
misc_RNA:gene--protein_coding:intron	47
misc_RNA:gene--protein_coding:intron--protein_coding:upstream	3
transcribed_processed_pseudogene:gene	36
transcribed_processed_pseudogene:gene--processed_pseudogene:gene	6
transcribed_processed_pseudogene:gene--processed_pseudogene:gene--protein_coding:intron	1
transcribed_processed_pseudogene:gene--processed_pseudogene:gene--protein_coding:gene (-)	1
transcribed_processed_pseudogene:gene--protein_coding:intron	8
transcribed_processed_pseudogene:gene--protein_coding:intron--processed_transcript:intron	1
transcribed_processed_pseudogene:gene--protein_coding:intron--protein_coding:gene (-)	1
transcribed_processed_pseudogene:gene--protein_coding:gene (-)	1
transcribed_processed_pseudogene:gene--protein_coding:upstream	1
processed_pseudogene:gene	248
processed_pseudogene:gene--unprocessed_pseudogene:gene	3
processed_pseudogene:gene--unprocessed_pseudogene:gene--protein_coding:gene (-)	1
processed_pseudogene:gene--protein_coding:intron	98
processed_pseudogene:gene--protein_coding:intron--processed_transcript:intron	6
processed_pseudogene:gene--protein_coding:intron--protein_coding:gene (-)	12
processed_pseudogene:gene--protein_coding:intron--protein_coding:gene (-)--protein_coding:upstream	2
processed_pseudogene:gene--protein_coding:intron--protein_coding:gene (-)--processed_transcript:downstream	1
processed_pseudogene:gene--protein_coding:intron--protein_coding:upstream	5
processed_pseudogene:gene--protein_coding:intron--protein_coding:upstream--protein_coding:downstream	1
processed_pseudogene:gene--protein_coding:intron--protein_coding:downstream	2
processed_pseudogene:gene--protein_coding:gene (-)	61
processed_pseudogene:gene--protein_coding:gene (-)--protein_coding:upstream	2
processed_pseudogene:gene--protein_coding:upstream	4
processed_pseudogene:gene--protein_coding:downstream	1
polymorphic_pseudogene:gene	1
unprocessed_pseudogene:gene	20
unprocessed_pseudogene:gene--protein_coding:intron	17
unprocessed_pseudogene:gene--protein_coding:intron--protein_coding:gene (-)	2
unprocessed_pseudogene:gene--protein_coding:intron--protein_coding:upstream	1
unprocessed_pseudogene:gene--protein_coding:gene (-)	19
unprocessed_pseudogene:gene--protein_coding:gene (-)--processed_transcript:downstream	1
protein_coding:intron	49147
protein_coding:intron--processed_transcript:intron	506
protein_coding:intron--processed_transcript:intron--protein_coding:gene (-)	10
protein_coding:intron--processed_transcript:intron--protein_coding:gene (-)--protein_coding:upstream	3
protein_coding:intron--processed_transcript:intron--protein_coding:upstream	13
protein_coding:intron--processed_transcript:intron--protein_coding:upstream--protein_coding:downstream	1
protein_coding:intron--processed_transcript:intron--protein_coding:downstream	12
protein_coding:intron--protein_coding:gene (-)	3191
protein_coding:intron--protein_coding:gene (-)--protein_coding:upstream	50
protein_coding:intron--protein_coding:gene (-)--protein_coding:upstream--protein_coding:downstream	3
protein_coding:intron--protein_coding:gene (-)--protein_coding:downstream	12
protein_coding:intron--protein_coding:upstream	1044
protein_coding:intron--protein_coding:upstream--protein_coding:downstream	42
protein_coding:intron--protein_coding:downstream	860
protein_coding:intron--processed_transcript:upstream	4
protein_coding:intron--processed_transcript:downstream	4
processed_transcript:intron	786
processed_transcript:intron--protein_coding:gene (-)	1
processed_transcript:intron--protein_coding:upstream	1
processed_transcript:intron--protein_coding:downstream	1
protein_coding:gene (-)	6360
protein_coding:gene (-)--protein_coding:upstream	29
protein_coding:gene (-)--protein_coding:downstream	6
protein_coding:gene (-)--processed_transcript:downstream	1
protein_coding:upstream	48374
protein_coding:upstream--protein_coding:downstream	195
protein_coding:upstream--processed_transcript:upstream	1
protein_coding:downstream	45176
processed_transcript:upstream	18
processed_transcript:downstream	21
