# Supplementary material for: mmannot: How to improve small–RNA annotation?
Source: PLoS One. 2020 May 28;15(5):e0231738. doi: 10.1371/journal.pone.0231738 (PMC7255610; doi:10.1371/journal.pone.0231738)
Supplement: S2 File — (GZ) [file pone.0231738.s002.gz › Data/Counts/HS/SRR5398625_ShortStack.csv]

Type	SRR5398625_ShortStack
protein_coding:CDS (+)	39710
protein_coding:5'UTR (+)	12586
protein_coding:3'UTR (+)	690
miRNA:gene	7745820
snoRNA:gene	280020
snRNA:gene	30594
lincRNA:gene	13265
piRNA:gene	5002951
rRNA:gene	2018
misc_RNA:gene	1134
transcribed_processed_pseudogene:gene	39
processed_pseudogene:gene	325
polymorphic_pseudogene:gene	1
unprocessed_pseudogene:gene	30
pseudogene:gene	1
protein_coding:intron	49972
processed_transcript:intron	801
protein_coding:gene (-)	7928
protein_coding:upstream	106707
protein_coding:upstream--protein_coding:downstream	192
protein_coding:downstream	79623
processed_transcript:upstream	8
processed_transcript:downstream	8
