# Supplementary material for: mmannot: How to improve small–RNA annotation?
Source: PLoS One. 2020 May 28;15(5):e0231738. doi: 10.1371/journal.pone.0231738 (PMC7255610; doi:10.1371/journal.pone.0231738)
Supplement: S2 File — (GZ) [file pone.0231738.s002.gz › Data/Counts/HS/SRR5398629_ShortStack.csv]

Type	SRR5398629_ShortStack
protein_coding:CDS (+)	102452
protein_coding:5'UTR (+)	10560
protein_coding:3'UTR (+)	1203
miRNA:gene	3903649
snoRNA:gene	166019
snRNA:gene	32855
lincRNA:gene	29791
piRNA:gene	5379457
rRNA:gene	19160
misc_RNA:gene	531
transcribed_processed_pseudogene:gene	127
processed_pseudogene:gene	1122
polymorphic_pseudogene:gene	5
unprocessed_pseudogene:gene	126
pseudogene:gene	4
protein_coding:intron	102624
processed_transcript:intron	1446
protein_coding:gene (-)	31225
protein_coding:upstream	82382
protein_coding:upstream--protein_coding:downstream	415
protein_coding:downstream	180300
processed_transcript:upstream	10
processed_transcript:downstream	30
