# Supplementary material for: mmannot: How to improve small–RNA annotation?
Source: PLoS One. 2020 May 28;15(5):e0231738. doi: 10.1371/journal.pone.0231738 (PMC7255610; doi:10.1371/journal.pone.0231738)
Supplement: S2 File — (GZ) [file pone.0231738.s002.gz › Data/Counts/HS/SRR5398627_ratio.csv]

Type	SRR5398627
protein_coding:CDS (+)	31724
protein_coding:5'UTR (+)	9506
protein_coding:3'UTR (+)	1903
miRNA:gene	9305979
snoRNA:gene	272047
snRNA:gene	34406
lincRNA:gene	17086
piRNA:gene	4583666
rRNA:gene	66024
misc_RNA:gene	4396
transcribed_processed_pseudogene:gene	54
processed_pseudogene:gene	897
polymorphic_pseudogene:gene	3
unprocessed_pseudogene:gene	107
pseudogene:gene	1
protein_coding:intron	106408
processed_transcript:intron	1108
protein_coding:gene (-)	9843
protein_coding:upstream	61345
protein_coding:upstream--protein_coding:downstream	246
protein_coding:downstream	82731
processed_transcript:upstream	14
processed_transcript:downstream	16
