# Supplementary material for: mmannot: How to improve small–RNA annotation?
Source: PLoS One. 2020 May 28;15(5):e0231738. doi: 10.1371/journal.pone.0231738 (PMC7255610; doi:10.1371/journal.pone.0231738)
Supplement: S2 File — (GZ) [file pone.0231738.s002.gz › Data/Counts/HS/SRR5398629_default.csv]

Type	SRR5398629
protein_coding:CDS (+)	93242
protein_coding:CDS (+)--protein_coding:5'UTR (+)	19
protein_coding:CDS (+)--protein_coding:5'UTR (+)--protein_coding:3'UTR (+)--miRNA:gene--lincRNA:gene--piRNA:gene--rRNA:gene--processed_pseudogene:gene--protein_coding:intron--processed_transcript:intron--protein_coding:gene (-)--protein_coding:upstream--protein_coding:downstream	1
protein_coding:CDS (+)--protein_coding:5'UTR (+)--protein_coding:3'UTR (+)--lincRNA:gene--piRNA:gene--rRNA:gene--protein_coding:intron--processed_transcript:intron--protein_coding:gene (-)--protein_coding:upstream--protein_coding:downstream--processed_transcript:downstream	1
protein_coding:CDS (+)--protein_coding:5'UTR (+)--protein_coding:3'UTR (+)--lincRNA:gene--piRNA:gene--misc_RNA:gene--processed_pseudogene:gene--protein_coding:intron--processed_transcript:intron--protein_coding:gene (-)--protein_coding:downstream	1
protein_coding:CDS (+)--protein_coding:5'UTR (+)--protein_coding:3'UTR (+)--lincRNA:gene--piRNA:gene--processed_pseudogene:gene--unprocessed_pseudogene:gene--protein_coding:intron--processed_transcript:intron--protein_coding:gene (-)--protein_coding:upstream--protein_coding:downstream	1
protein_coding:CDS (+)--protein_coding:5'UTR (+)--protein_coding:3'UTR (+)--lincRNA:gene--piRNA:gene--protein_coding:intron--protein_coding:gene (-)--protein_coding:upstream--protein_coding:downstream	1
protein_coding:CDS (+)--protein_coding:5'UTR (+)--protein_coding:3'UTR (+)--piRNA:gene--rRNA:gene--transcribed_processed_pseudogene:gene--unprocessed_pseudogene:gene--protein_coding:intron--protein_coding:gene (-)--protein_coding:upstream--protein_coding:downstream	1
protein_coding:CDS (+)--protein_coding:5'UTR (+)--protein_coding:3'UTR (+)--piRNA:gene--rRNA:gene--protein_coding:intron--processed_transcript:intron--protein_coding:gene (-)--protein_coding:upstream--protein_coding:downstream--processed_transcript:upstream	1
protein_coding:CDS (+)--protein_coding:5'UTR (+)--protein_coding:3'UTR (+)--piRNA:gene--transcribed_processed_pseudogene:gene--processed_pseudogene:gene--protein_coding:intron--protein_coding:gene (-)--protein_coding:upstream--protein_coding:downstream	1
protein_coding:CDS (+)--protein_coding:5'UTR (+)--protein_coding:3'UTR (+)--piRNA:gene--unprocessed_pseudogene:gene--protein_coding:intron--protein_coding:gene (-)--protein_coding:upstream	1
protein_coding:CDS (+)--protein_coding:5'UTR (+)--protein_coding:3'UTR (+)--piRNA:gene--protein_coding:intron	1
protein_coding:CDS (+)--protein_coding:5'UTR (+)--protein_coding:3'UTR (+)--piRNA:gene--protein_coding:intron--processed_transcript:intron	30
protein_coding:CDS (+)--protein_coding:5'UTR (+)--protein_coding:3'UTR (+)--piRNA:gene--protein_coding:intron--processed_transcript:intron--protein_coding:gene (-)--protein_coding:upstream--protein_coding:downstream	1
protein_coding:CDS (+)--protein_coding:5'UTR (+)--protein_coding:3'UTR (+)--piRNA:gene--protein_coding:intron--processed_transcript:intron--protein_coding:gene (-)--protein_coding:upstream--protein_coding:downstream--processed_transcript:upstream	1
protein_coding:CDS (+)--protein_coding:5'UTR (+)--protein_coding:3'UTR (+)--piRNA:gene--protein_coding:intron--processed_transcript:intron--protein_coding:upstream--protein_coding:downstream	1
protein_coding:CDS (+)--protein_coding:5'UTR (+)--protein_coding:3'UTR (+)--piRNA:gene--protein_coding:intron--processed_transcript:intron--protein_coding:upstream--protein_coding:downstream--processed_transcript:upstream	3
protein_coding:CDS (+)--protein_coding:5'UTR (+)--protein_coding:3'UTR (+)--protein_coding:intron--protein_coding:gene (-)	1
protein_coding:CDS (+)--protein_coding:5'UTR (+)--miRNA:gene	1
protein_coding:CDS (+)--protein_coding:5'UTR (+)--miRNA:gene--lincRNA:gene--piRNA:gene--transcribed_processed_pseudogene:gene--processed_pseudogene:gene--protein_coding:intron--protein_coding:gene (-)--protein_coding:upstream	1
protein_coding:CDS (+)--protein_coding:5'UTR (+)--miRNA:gene--lincRNA:gene--piRNA:gene--transcribed_processed_pseudogene:gene--processed_pseudogene:gene--protein_coding:intron--protein_coding:gene (-)--protein_coding:upstream--protein_coding:downstream	1
protein_coding:CDS (+)--protein_coding:5'UTR (+)--miRNA:gene--lincRNA:gene--piRNA:gene--transcribed_processed_pseudogene:gene--processed_pseudogene:gene--protein_coding:intron--protein_coding:gene (-)--protein_coding:upstream--protein_coding:downstream--processed_transcript:upstream	1
protein_coding:CDS (+)--protein_coding:5'UTR (+)--miRNA:gene--lincRNA:gene--piRNA:gene--transcribed_processed_pseudogene:gene--protein_coding:intron--processed_transcript:intron--protein_coding:gene (-)--protein_coding:upstream	6
protein_coding:CDS (+)--protein_coding:5'UTR (+)--miRNA:gene--lincRNA:gene--piRNA:gene--processed_pseudogene:gene--unprocessed_pseudogene:gene--protein_coding:intron--processed_transcript:intron--protein_coding:gene (-)--protein_coding:upstream--protein_coding:downstream	2
protein_coding:CDS (+)--protein_coding:5'UTR (+)--miRNA:gene--lincRNA:gene--piRNA:gene--processed_pseudogene:gene--protein_coding:intron--processed_transcript:intron--protein_coding:gene (-)--protein_coding:upstream	1
protein_coding:CDS (+)--protein_coding:5'UTR (+)--miRNA:gene--lincRNA:gene--piRNA:gene--processed_pseudogene:gene--protein_coding:intron--protein_coding:gene (-)--protein_coding:downstream	1
protein_coding:CDS (+)--protein_coding:5'UTR (+)--miRNA:gene--lincRNA:gene--piRNA:gene--protein_coding:intron--processed_transcript:intron--protein_coding:gene (-)--protein_coding:upstream	1
protein_coding:CDS (+)--protein_coding:5'UTR (+)--miRNA:gene--lincRNA:gene--piRNA:gene--protein_coding:intron--processed_transcript:intron--protein_coding:gene (-)--protein_coding:upstream--protein_coding:downstream	1
protein_coding:CDS (+)--protein_coding:5'UTR (+)--miRNA:gene--lincRNA:gene--piRNA:gene--protein_coding:intron--protein_coding:gene (-)--protein_coding:upstream	3
protein_coding:CDS (+)--protein_coding:5'UTR (+)--miRNA:gene--lincRNA:gene--piRNA:gene--protein_coding:intron--protein_coding:gene (-)--protein_coding:upstream--protein_coding:downstream	2
protein_coding:CDS (+)--protein_coding:5'UTR (+)--miRNA:gene--piRNA:gene	9
protein_coding:CDS (+)--protein_coding:5'UTR (+)--miRNA:gene--piRNA:gene--processed_pseudogene:gene--unprocessed_pseudogene:gene--protein_coding:intron--processed_transcript:intron--protein_coding:gene (-)--protein_coding:upstream	1
protein_coding:CDS (+)--protein_coding:5'UTR (+)--miRNA:gene--piRNA:gene--processed_pseudogene:gene--protein_coding:intron--processed_transcript:intron--protein_coding:gene (-)--protein_coding:upstream	1
protein_coding:CDS (+)--protein_coding:5'UTR (+)--miRNA:gene--piRNA:gene--processed_pseudogene:gene--protein_coding:intron--protein_coding:gene (-)--protein_coding:upstream	1
protein_coding:CDS (+)--protein_coding:5'UTR (+)--miRNA:gene--piRNA:gene--processed_pseudogene:gene--protein_coding:intron--protein_coding:upstream	1
protein_coding:CDS (+)--protein_coding:5'UTR (+)--miRNA:gene--piRNA:gene--protein_coding:intron--processed_transcript:intron	1
protein_coding:CDS (+)--protein_coding:5'UTR (+)--miRNA:gene--piRNA:gene--protein_coding:intron--processed_transcript:intron--protein_coding:gene (-)--protein_coding:upstream	4
protein_coding:CDS (+)--protein_coding:5'UTR (+)--miRNA:gene--piRNA:gene--protein_coding:intron--protein_coding:gene (-)--protein_coding:upstream	7
protein_coding:CDS (+)--protein_coding:5'UTR (+)--miRNA:gene--piRNA:gene--protein_coding:intron--protein_coding:upstream	2
protein_coding:CDS (+)--protein_coding:5'UTR (+)--miRNA:gene--piRNA:gene--protein_coding:intron--protein_coding:downstream	2
protein_coding:CDS (+)--protein_coding:5'UTR (+)--miRNA:gene--piRNA:gene--protein_coding:gene (-)	1
protein_coding:CDS (+)--protein_coding:5'UTR (+)--miRNA:gene--piRNA:gene--protein_coding:upstream	1
protein_coding:CDS (+)--protein_coding:5'UTR (+)--snRNA:gene--piRNA:gene--protein_coding:intron--protein_coding:gene (-)	1
protein_coding:CDS (+)--protein_coding:5'UTR (+)--lincRNA:gene--piRNA:gene	1
protein_coding:CDS (+)--protein_coding:5'UTR (+)--lincRNA:gene--piRNA:gene--rRNA:gene--protein_coding:intron--protein_coding:gene (-)--protein_coding:upstream	1
protein_coding:CDS (+)--protein_coding:5'UTR (+)--lincRNA:gene--piRNA:gene--transcribed_processed_pseudogene:gene--processed_pseudogene:gene--unprocessed_pseudogene:gene--protein_coding:intron--processed_transcript:intron--protein_coding:gene (-)--protein_coding:upstream	1
protein_coding:CDS (+)--protein_coding:5'UTR (+)--lincRNA:gene--piRNA:gene--transcribed_processed_pseudogene:gene--processed_pseudogene:gene--unprocessed_pseudogene:gene--protein_coding:intron--processed_transcript:intron--protein_coding:gene (-)--protein_coding:upstream--protein_coding:downstream	1
protein_coding:CDS (+)--protein_coding:5'UTR (+)--lincRNA:gene--piRNA:gene--transcribed_processed_pseudogene:gene--processed_pseudogene:gene--protein_coding:intron--processed_transcript:intron--protein_coding:gene (-)--protein_coding:upstream--protein_coding:downstream	1
protein_coding:CDS (+)--protein_coding:5'UTR (+)--lincRNA:gene--piRNA:gene--transcribed_processed_pseudogene:gene--unprocessed_pseudogene:gene--protein_coding:intron	1
protein_coding:CDS (+)--protein_coding:5'UTR (+)--lincRNA:gene--piRNA:gene--transcribed_processed_pseudogene:gene--unprocessed_pseudogene:gene--protein_coding:intron--processed_transcript:intron--protein_coding:gene (-)--protein_coding:upstream	1
protein_coding:CDS (+)--protein_coding:5'UTR (+)--lincRNA:gene--piRNA:gene--transcribed_processed_pseudogene:gene--protein_coding:intron--protein_coding:gene (-)--protein_coding:downstream	1
protein_coding:CDS (+)--protein_coding:5'UTR (+)--lincRNA:gene--piRNA:gene--processed_pseudogene:gene--unprocessed_pseudogene:gene--protein_coding:intron--processed_transcript:intron--protein_coding:gene (-)	1
protein_coding:CDS (+)--protein_coding:5'UTR (+)--lincRNA:gene--piRNA:gene--processed_pseudogene:gene--unprocessed_pseudogene:gene--protein_coding:intron--processed_transcript:intron--protein_coding:gene (-)--protein_coding:upstream--protein_coding:downstream	1
protein_coding:CDS (+)--protein_coding:5'UTR (+)--lincRNA:gene--piRNA:gene--processed_pseudogene:gene--unprocessed_pseudogene:gene--protein_coding:intron--protein_coding:gene (-)--protein_coding:upstream	1
protein_coding:CDS (+)--protein_coding:5'UTR (+)--lincRNA:gene--piRNA:gene--processed_pseudogene:gene--unprocessed_pseudogene:gene--protein_coding:intron--protein_coding:gene (-)--protein_coding:upstream--protein_coding:downstream	1
protein_coding:CDS (+)--protein_coding:5'UTR (+)--lincRNA:gene--piRNA:gene--processed_pseudogene:gene--unprocessed_pseudogene:gene--protein_coding:intron--protein_coding:gene (-)--protein_coding:upstream--protein_coding:downstream--processed_transcript:upstream	1
protein_coding:CDS (+)--protein_coding:5'UTR (+)--lincRNA:gene--piRNA:gene--processed_pseudogene:gene--protein_coding:intron--processed_transcript:intron--protein_coding:gene (-)	7
protein_coding:CDS (+)--protein_coding:5'UTR (+)--lincRNA:gene--piRNA:gene--processed_pseudogene:gene--protein_coding:intron--processed_transcript:intron--protein_coding:gene (-)--protein_coding:upstream	1
protein_coding:CDS (+)--protein_coding:5'UTR (+)--lincRNA:gene--piRNA:gene--processed_pseudogene:gene--protein_coding:intron--processed_transcript:intron--protein_coding:gene (-)--protein_coding:upstream--protein_coding:downstream	4
protein_coding:CDS (+)--protein_coding:5'UTR (+)--lincRNA:gene--piRNA:gene--processed_pseudogene:gene--protein_coding:intron--processed_transcript:intron--protein_coding:upstream	1
protein_coding:CDS (+)--protein_coding:5'UTR (+)--lincRNA:gene--piRNA:gene--processed_pseudogene:gene--protein_coding:intron--processed_transcript:intron--protein_coding:downstream	1
protein_coding:CDS (+)--protein_coding:5'UTR (+)--lincRNA:gene--piRNA:gene--processed_pseudogene:gene--protein_coding:intron--protein_coding:gene (-)	2
protein_coding:CDS (+)--protein_coding:5'UTR (+)--lincRNA:gene--piRNA:gene--processed_pseudogene:gene--protein_coding:intron--protein_coding:gene (-)--protein_coding:upstream	2
protein_coding:CDS (+)--protein_coding:5'UTR (+)--lincRNA:gene--piRNA:gene--processed_pseudogene:gene--protein_coding:intron--protein_coding:gene (-)--protein_coding:upstream--protein_coding:downstream	6
protein_coding:CDS (+)--protein_coding:5'UTR (+)--lincRNA:gene--piRNA:gene--processed_pseudogene:gene--protein_coding:intron--protein_coding:gene (-)--protein_coding:downstream	1
protein_coding:CDS (+)--protein_coding:5'UTR (+)--lincRNA:gene--piRNA:gene--unprocessed_pseudogene:gene--protein_coding:intron--processed_transcript:intron--protein_coding:gene (-)--protein_coding:upstream--protein_coding:downstream	1
protein_coding:CDS (+)--protein_coding:5'UTR (+)--lincRNA:gene--piRNA:gene--unprocessed_pseudogene:gene--protein_coding:intron--protein_coding:gene (-)--protein_coding:upstream	45
protein_coding:CDS (+)--protein_coding:5'UTR (+)--lincRNA:gene--piRNA:gene--unprocessed_pseudogene:gene--protein_coding:intron--protein_coding:upstream	2
protein_coding:CDS (+)--protein_coding:5'UTR (+)--lincRNA:gene--piRNA:gene--protein_coding:intron	1
protein_coding:CDS (+)--protein_coding:5'UTR (+)--lincRNA:gene--piRNA:gene--protein_coding:intron--processed_transcript:intron	2
protein_coding:CDS (+)--protein_coding:5'UTR (+)--lincRNA:gene--piRNA:gene--protein_coding:intron--processed_transcript:intron--protein_coding:gene (-)	1
protein_coding:CDS (+)--protein_coding:5'UTR (+)--lincRNA:gene--piRNA:gene--protein_coding:intron--processed_transcript:intron--protein_coding:gene (-)--protein_coding:upstream	3
protein_coding:CDS (+)--protein_coding:5'UTR (+)--lincRNA:gene--piRNA:gene--protein_coding:intron--processed_transcript:intron--protein_coding:gene (-)--protein_coding:upstream--protein_coding:downstream	2
protein_coding:CDS (+)--protein_coding:5'UTR (+)--lincRNA:gene--piRNA:gene--protein_coding:intron--processed_transcript:intron--protein_coding:gene (-)--protein_coding:downstream	1
protein_coding:CDS (+)--protein_coding:5'UTR (+)--lincRNA:gene--piRNA:gene--protein_coding:intron--processed_transcript:intron--protein_coding:upstream	1
protein_coding:CDS (+)--protein_coding:5'UTR (+)--lincRNA:gene--piRNA:gene--protein_coding:intron--processed_transcript:intron--protein_coding:upstream--protein_coding:downstream	2
protein_coding:CDS (+)--protein_coding:5'UTR (+)--lincRNA:gene--piRNA:gene--protein_coding:intron--protein_coding:gene (-)	3
protein_coding:CDS (+)--protein_coding:5'UTR (+)--lincRNA:gene--piRNA:gene--protein_coding:intron--protein_coding:gene (-)--protein_coding:upstream	22
protein_coding:CDS (+)--protein_coding:5'UTR (+)--lincRNA:gene--piRNA:gene--protein_coding:intron--protein_coding:gene (-)--protein_coding:upstream--protein_coding:downstream	5
protein_coding:CDS (+)--protein_coding:5'UTR (+)--lincRNA:gene--piRNA:gene--protein_coding:intron--protein_coding:gene (-)--protein_coding:downstream	3
protein_coding:CDS (+)--protein_coding:5'UTR (+)--lincRNA:gene--piRNA:gene--protein_coding:intron--protein_coding:upstream	1
protein_coding:CDS (+)--protein_coding:5'UTR (+)--lincRNA:gene--piRNA:gene--protein_coding:intron--protein_coding:upstream--protein_coding:downstream	1
protein_coding:CDS (+)--protein_coding:5'UTR (+)--lincRNA:gene--piRNA:gene--protein_coding:intron--protein_coding:downstream	1
protein_coding:CDS (+)--protein_coding:5'UTR (+)--lincRNA:gene--processed_pseudogene:gene--protein_coding:intron--processed_transcript:intron--protein_coding:gene (-)	1
protein_coding:CDS (+)--protein_coding:5'UTR (+)--lincRNA:gene--unprocessed_pseudogene:gene--protein_coding:intron--processed_transcript:intron--protein_coding:gene (-)--protein_coding:upstream--protein_coding:downstream	1
protein_coding:CDS (+)--protein_coding:5'UTR (+)--lincRNA:gene--protein_coding:intron	1
protein_coding:CDS (+)--protein_coding:5'UTR (+)--lincRNA:gene--protein_coding:intron--protein_coding:gene (-)--protein_coding:upstream--protein_coding:downstream	1
protein_coding:CDS (+)--protein_coding:5'UTR (+)--piRNA:gene	47
protein_coding:CDS (+)--protein_coding:5'UTR (+)--piRNA:gene--rRNA:gene--protein_coding:intron--processed_transcript:intron--protein_coding:gene (-)--protein_coding:upstream	1
protein_coding:CDS (+)--protein_coding:5'UTR (+)--piRNA:gene--misc_RNA:gene--protein_coding:intron--processed_transcript:intron--protein_coding:upstream--protein_coding:downstream	3
protein_coding:CDS (+)--protein_coding:5'UTR (+)--piRNA:gene--misc_RNA:gene--protein_coding:intron--protein_coding:gene (-)--protein_coding:upstream--protein_coding:downstream	1
protein_coding:CDS (+)--protein_coding:5'UTR (+)--piRNA:gene--transcribed_processed_pseudogene:gene--protein_coding:intron--protein_coding:gene (-)--protein_coding:upstream	1
protein_coding:CDS (+)--protein_coding:5'UTR (+)--piRNA:gene--transcribed_processed_pseudogene:gene--protein_coding:intron--protein_coding:upstream	1
protein_coding:CDS (+)--protein_coding:5'UTR (+)--piRNA:gene--processed_pseudogene:gene--unprocessed_pseudogene:gene--protein_coding:intron--processed_transcript:intron--protein_coding:gene (-)--protein_coding:upstream	5
protein_coding:CDS (+)--protein_coding:5'UTR (+)--piRNA:gene--processed_pseudogene:gene--unprocessed_pseudogene:gene--protein_coding:intron--processed_transcript:intron--protein_coding:upstream--protein_coding:downstream	1
protein_coding:CDS (+)--protein_coding:5'UTR (+)--piRNA:gene--processed_pseudogene:gene--unprocessed_pseudogene:gene--protein_coding:intron--protein_coding:gene (-)--protein_coding:upstream	4
protein_coding:CDS (+)--protein_coding:5'UTR (+)--piRNA:gene--processed_pseudogene:gene--unprocessed_pseudogene:gene--protein_coding:intron--protein_coding:gene (-)--protein_coding:downstream	1
protein_coding:CDS (+)--protein_coding:5'UTR (+)--piRNA:gene--processed_pseudogene:gene--unprocessed_pseudogene:gene--protein_coding:intron--protein_coding:upstream	1
protein_coding:CDS (+)--protein_coding:5'UTR (+)--piRNA:gene--processed_pseudogene:gene--protein_coding:intron	1
protein_coding:CDS (+)--protein_coding:5'UTR (+)--piRNA:gene--processed_pseudogene:gene--protein_coding:intron--processed_transcript:intron	1
protein_coding:CDS (+)--protein_coding:5'UTR (+)--piRNA:gene--processed_pseudogene:gene--protein_coding:intron--processed_transcript:intron--protein_coding:gene (-)	2
protein_coding:CDS (+)--protein_coding:5'UTR (+)--piRNA:gene--processed_pseudogene:gene--protein_coding:intron--processed_transcript:intron--protein_coding:gene (-)--protein_coding:upstream	3
protein_coding:CDS (+)--protein_coding:5'UTR (+)--piRNA:gene--processed_pseudogene:gene--protein_coding:intron--processed_transcript:intron--protein_coding:gene (-)--protein_coding:upstream--protein_coding:downstream	1
protein_coding:CDS (+)--protein_coding:5'UTR (+)--piRNA:gene--processed_pseudogene:gene--protein_coding:intron--processed_transcript:intron--protein_coding:gene (-)--protein_coding:downstream	1
protein_coding:CDS (+)--protein_coding:5'UTR (+)--piRNA:gene--processed_pseudogene:gene--protein_coding:intron--processed_transcript:intron--protein_coding:upstream--protein_coding:downstream	1
protein_coding:CDS (+)--protein_coding:5'UTR (+)--piRNA:gene--processed_pseudogene:gene--protein_coding:intron--protein_coding:gene (-)--protein_coding:upstream	44
protein_coding:CDS (+)--protein_coding:5'UTR (+)--piRNA:gene--processed_pseudogene:gene--protein_coding:intron--protein_coding:gene (-)--protein_coding:upstream--protein_coding:downstream	1
protein_coding:CDS (+)--protein_coding:5'UTR (+)--piRNA:gene--processed_pseudogene:gene--protein_coding:intron--protein_coding:upstream	1
protein_coding:CDS (+)--protein_coding:5'UTR (+)--piRNA:gene--processed_pseudogene:gene--protein_coding:intron--protein_coding:downstream	3
protein_coding:CDS (+)--protein_coding:5'UTR (+)--piRNA:gene--unprocessed_pseudogene:gene	4
protein_coding:CDS (+)--protein_coding:5'UTR (+)--piRNA:gene--unprocessed_pseudogene:gene--protein_coding:intron	9
protein_coding:CDS (+)--protein_coding:5'UTR (+)--piRNA:gene--unprocessed_pseudogene:gene--protein_coding:intron--protein_coding:gene (-)--protein_coding:upstream	2
protein_coding:CDS (+)--protein_coding:5'UTR (+)--piRNA:gene--protein_coding:intron	38
protein_coding:CDS (+)--protein_coding:5'UTR (+)--piRNA:gene--protein_coding:intron--processed_transcript:intron	1
protein_coding:CDS (+)--protein_coding:5'UTR (+)--piRNA:gene--protein_coding:intron--processed_transcript:intron--protein_coding:gene (-)	27
protein_coding:CDS (+)--protein_coding:5'UTR (+)--piRNA:gene--protein_coding:intron--processed_transcript:intron--protein_coding:gene (-)--protein_coding:upstream	3
protein_coding:CDS (+)--protein_coding:5'UTR (+)--piRNA:gene--protein_coding:intron--processed_transcript:intron--protein_coding:gene (-)--protein_coding:upstream--protein_coding:downstream	4
protein_coding:CDS (+)--protein_coding:5'UTR (+)--piRNA:gene--protein_coding:intron--processed_transcript:intron--protein_coding:upstream	1
protein_coding:CDS (+)--protein_coding:5'UTR (+)--piRNA:gene--protein_coding:intron--processed_transcript:intron--protein_coding:upstream--protein_coding:downstream	3
protein_coding:CDS (+)--protein_coding:5'UTR (+)--piRNA:gene--protein_coding:intron--processed_transcript:intron--protein_coding:downstream	1
protein_coding:CDS (+)--protein_coding:5'UTR (+)--piRNA:gene--protein_coding:intron--protein_coding:gene (-)	13
protein_coding:CDS (+)--protein_coding:5'UTR (+)--piRNA:gene--protein_coding:intron--protein_coding:gene (-)--protein_coding:upstream	39
protein_coding:CDS (+)--protein_coding:5'UTR (+)--piRNA:gene--protein_coding:intron--protein_coding:gene (-)--protein_coding:upstream--protein_coding:downstream	7
protein_coding:CDS (+)--protein_coding:5'UTR (+)--piRNA:gene--protein_coding:intron--protein_coding:gene (-)--protein_coding:upstream--processed_transcript:upstream	1
protein_coding:CDS (+)--protein_coding:5'UTR (+)--piRNA:gene--protein_coding:intron--protein_coding:gene (-)--protein_coding:downstream	2
protein_coding:CDS (+)--protein_coding:5'UTR (+)--piRNA:gene--protein_coding:intron--protein_coding:upstream	14
protein_coding:CDS (+)--protein_coding:5'UTR (+)--piRNA:gene--protein_coding:intron--protein_coding:upstream--protein_coding:downstream	3
protein_coding:CDS (+)--protein_coding:5'UTR (+)--piRNA:gene--protein_coding:intron--protein_coding:downstream	4
protein_coding:CDS (+)--protein_coding:5'UTR (+)--piRNA:gene--protein_coding:gene (-)	3
protein_coding:CDS (+)--protein_coding:5'UTR (+)--piRNA:gene--protein_coding:gene (-)--protein_coding:upstream	3
protein_coding:CDS (+)--protein_coding:5'UTR (+)--piRNA:gene--protein_coding:upstream	3
protein_coding:CDS (+)--protein_coding:5'UTR (+)--transcribed_processed_pseudogene:gene	2
protein_coding:CDS (+)--protein_coding:5'UTR (+)--unprocessed_pseudogene:gene--protein_coding:intron	4
protein_coding:CDS (+)--protein_coding:5'UTR (+)--unprocessed_pseudogene:gene--protein_coding:intron--protein_coding:upstream	1
protein_coding:CDS (+)--protein_coding:5'UTR (+)--unprocessed_pseudogene:gene--protein_coding:gene (-)	1
protein_coding:CDS (+)--protein_coding:5'UTR (+)--protein_coding:intron	11
protein_coding:CDS (+)--protein_coding:5'UTR (+)--protein_coding:intron--processed_transcript:intron--protein_coding:gene (-)	1
protein_coding:CDS (+)--protein_coding:5'UTR (+)--protein_coding:intron--protein_coding:gene (-)	10
protein_coding:CDS (+)--protein_coding:5'UTR (+)--protein_coding:intron--protein_coding:gene (-)--protein_coding:upstream	5
protein_coding:CDS (+)--protein_coding:5'UTR (+)--protein_coding:intron--protein_coding:upstream	6
protein_coding:CDS (+)--protein_coding:5'UTR (+)--protein_coding:intron--protein_coding:upstream--protein_coding:downstream	1
protein_coding:CDS (+)--protein_coding:5'UTR (+)--protein_coding:gene (-)	1
protein_coding:CDS (+)--protein_coding:3'UTR (+)	7
protein_coding:CDS (+)--protein_coding:3'UTR (+)--miRNA:gene--lincRNA:gene--piRNA:gene--transcribed_processed_pseudogene:gene--processed_pseudogene:gene--protein_coding:intron--protein_coding:gene (-)--protein_coding:upstream	1
protein_coding:CDS (+)--protein_coding:3'UTR (+)--miRNA:gene--lincRNA:gene--piRNA:gene--processed_pseudogene:gene--protein_coding:intron--processed_transcript:intron--processed_transcript:downstream	2
protein_coding:CDS (+)--protein_coding:3'UTR (+)--miRNA:gene--lincRNA:gene--piRNA:gene--protein_coding:intron	5
protein_coding:CDS (+)--protein_coding:3'UTR (+)--miRNA:gene--piRNA:gene--processed_pseudogene:gene--protein_coding:intron--processed_transcript:intron--protein_coding:upstream	1
protein_coding:CDS (+)--protein_coding:3'UTR (+)--lincRNA:gene--piRNA:gene--rRNA:gene--processed_pseudogene:gene--protein_coding:intron--protein_coding:gene (-)	1
protein_coding:CDS (+)--protein_coding:3'UTR (+)--lincRNA:gene--piRNA:gene--processed_pseudogene:gene--protein_coding:intron--processed_transcript:intron--protein_coding:gene (-)--protein_coding:upstream	2
protein_coding:CDS (+)--protein_coding:3'UTR (+)--lincRNA:gene--piRNA:gene--processed_pseudogene:gene--protein_coding:intron--processed_transcript:intron--protein_coding:gene (-)--protein_coding:upstream--protein_coding:downstream	1
protein_coding:CDS (+)--protein_coding:3'UTR (+)--lincRNA:gene--piRNA:gene--processed_pseudogene:gene--protein_coding:intron--processed_transcript:intron--protein_coding:gene (-)--protein_coding:upstream--protein_coding:downstream--processed_transcript:downstream	1
protein_coding:CDS (+)--protein_coding:3'UTR (+)--lincRNA:gene--piRNA:gene--processed_pseudogene:gene--protein_coding:intron--processed_transcript:intron--protein_coding:downstream	1
protein_coding:CDS (+)--protein_coding:3'UTR (+)--lincRNA:gene--piRNA:gene--processed_pseudogene:gene--protein_coding:intron--protein_coding:gene (-)	1
protein_coding:CDS (+)--protein_coding:3'UTR (+)--lincRNA:gene--piRNA:gene--processed_pseudogene:gene--protein_coding:intron--protein_coding:upstream--protein_coding:downstream	1
protein_coding:CDS (+)--protein_coding:3'UTR (+)--lincRNA:gene--piRNA:gene--unprocessed_pseudogene:gene--protein_coding:intron--protein_coding:upstream	1
protein_coding:CDS (+)--protein_coding:3'UTR (+)--lincRNA:gene--piRNA:gene--protein_coding:intron	2
protein_coding:CDS (+)--protein_coding:3'UTR (+)--lincRNA:gene--piRNA:gene--protein_coding:intron--processed_transcript:intron--protein_coding:gene (-)--protein_coding:upstream--protein_coding:downstream--processed_transcript:downstream	1
protein_coding:CDS (+)--protein_coding:3'UTR (+)--lincRNA:gene--piRNA:gene--protein_coding:intron--processed_transcript:intron--protein_coding:gene (-)--protein_coding:downstream	1
protein_coding:CDS (+)--protein_coding:3'UTR (+)--lincRNA:gene--piRNA:gene--protein_coding:intron--protein_coding:upstream	3
protein_coding:CDS (+)--protein_coding:3'UTR (+)--lincRNA:gene--protein_coding:intron	11
protein_coding:CDS (+)--protein_coding:3'UTR (+)--piRNA:gene	5
protein_coding:CDS (+)--protein_coding:3'UTR (+)--piRNA:gene--rRNA:gene--protein_coding:intron--protein_coding:downstream	47
protein_coding:CDS (+)--protein_coding:3'UTR (+)--piRNA:gene--processed_pseudogene:gene	2
protein_coding:CDS (+)--protein_coding:3'UTR (+)--piRNA:gene--processed_pseudogene:gene--unprocessed_pseudogene:gene--protein_coding:intron--processed_transcript:intron--protein_coding:gene (-)--protein_coding:upstream	1
protein_coding:CDS (+)--protein_coding:3'UTR (+)--piRNA:gene--processed_pseudogene:gene--unprocessed_pseudogene:gene--protein_coding:intron--protein_coding:gene (-)	1
protein_coding:CDS (+)--protein_coding:3'UTR (+)--piRNA:gene--processed_pseudogene:gene--protein_coding:intron--processed_transcript:intron	3
protein_coding:CDS (+)--protein_coding:3'UTR (+)--piRNA:gene--processed_pseudogene:gene--protein_coding:intron--protein_coding:gene (-)--protein_coding:upstream	1
protein_coding:CDS (+)--protein_coding:3'UTR (+)--piRNA:gene--polymorphic_pseudogene:gene--unprocessed_pseudogene:gene--protein_coding:intron--protein_coding:gene (-)	1
protein_coding:CDS (+)--protein_coding:3'UTR (+)--piRNA:gene--unprocessed_pseudogene:gene--protein_coding:intron--processed_transcript:intron--protein_coding:gene (-)--protein_coding:upstream--protein_coding:downstream	2
protein_coding:CDS (+)--protein_coding:3'UTR (+)--piRNA:gene--protein_coding:intron	2
protein_coding:CDS (+)--protein_coding:3'UTR (+)--piRNA:gene--protein_coding:intron--processed_transcript:intron--protein_coding:gene (-)--protein_coding:upstream--protein_coding:downstream	1
protein_coding:CDS (+)--protein_coding:3'UTR (+)--piRNA:gene--protein_coding:intron--processed_transcript:intron--protein_coding:upstream	48
protein_coding:CDS (+)--protein_coding:3'UTR (+)--piRNA:gene--protein_coding:intron--processed_transcript:intron--protein_coding:upstream--protein_coding:downstream	1
protein_coding:CDS (+)--protein_coding:3'UTR (+)--piRNA:gene--protein_coding:intron--protein_coding:gene (-)--protein_coding:upstream	2
protein_coding:CDS (+)--protein_coding:3'UTR (+)--piRNA:gene--protein_coding:intron--protein_coding:gene (-)--protein_coding:upstream--protein_coding:downstream	1
protein_coding:CDS (+)--protein_coding:3'UTR (+)--piRNA:gene--protein_coding:intron--protein_coding:upstream	5
protein_coding:CDS (+)--protein_coding:3'UTR (+)--piRNA:gene--protein_coding:upstream	1
protein_coding:CDS (+)--protein_coding:3'UTR (+)--protein_coding:intron	4
protein_coding:CDS (+)--protein_coding:3'UTR (+)--protein_coding:intron--processed_transcript:intron--protein_coding:gene (-)	1
protein_coding:CDS (+)--protein_coding:3'UTR (+)--protein_coding:intron--processed_transcript:intron--protein_coding:gene (-)--protein_coding:downstream	2
protein_coding:CDS (+)--protein_coding:3'UTR (+)--protein_coding:intron--protein_coding:gene (-)--protein_coding:upstream	1
protein_coding:CDS (+)--protein_coding:3'UTR (+)--protein_coding:intron--protein_coding:upstream	1
protein_coding:CDS (+)--protein_coding:3'UTR (+)--protein_coding:gene (-)	1
protein_coding:CDS (+)--miRNA:gene	239
protein_coding:CDS (+)--miRNA:gene--snRNA:gene--piRNA:gene--unprocessed_pseudogene:gene--protein_coding:intron--protein_coding:downstream	1
protein_coding:CDS (+)--miRNA:gene--lincRNA:gene--piRNA:gene--transcribed_processed_pseudogene:gene--processed_pseudogene:gene--unprocessed_pseudogene:gene--protein_coding:intron--processed_transcript:intron--protein_coding:gene (-)--protein_coding:upstream--protein_coding:downstream	1
protein_coding:CDS (+)--miRNA:gene--lincRNA:gene--piRNA:gene--transcribed_processed_pseudogene:gene--protein_coding:intron--processed_transcript:intron	1
protein_coding:CDS (+)--miRNA:gene--lincRNA:gene--piRNA:gene--processed_pseudogene:gene--protein_coding:intron	1
protein_coding:CDS (+)--miRNA:gene--lincRNA:gene--piRNA:gene--processed_pseudogene:gene--protein_coding:intron--processed_transcript:intron--protein_coding:gene (-)--protein_coding:upstream--protein_coding:downstream--processed_transcript:upstream	1
protein_coding:CDS (+)--miRNA:gene--lincRNA:gene--piRNA:gene--processed_pseudogene:gene--protein_coding:intron--processed_transcript:intron--protein_coding:gene (-)--protein_coding:downstream	1
protein_coding:CDS (+)--miRNA:gene--lincRNA:gene--piRNA:gene--processed_pseudogene:gene--protein_coding:intron--protein_coding:gene (-)	1
protein_coding:CDS (+)--miRNA:gene--lincRNA:gene--piRNA:gene--protein_coding:intron	16
protein_coding:CDS (+)--miRNA:gene--lincRNA:gene--piRNA:gene--protein_coding:intron--processed_transcript:intron	3
protein_coding:CDS (+)--miRNA:gene--lincRNA:gene--piRNA:gene--protein_coding:intron--processed_transcript:intron--protein_coding:gene (-)--protein_coding:downstream	2
protein_coding:CDS (+)--miRNA:gene--lincRNA:gene--piRNA:gene--protein_coding:intron--protein_coding:gene (-)	45
protein_coding:CDS (+)--miRNA:gene--lincRNA:gene--piRNA:gene--protein_coding:intron--protein_coding:gene (-)--protein_coding:upstream--protein_coding:downstream	6
protein_coding:CDS (+)--miRNA:gene--lincRNA:gene--piRNA:gene--protein_coding:intron--protein_coding:gene (-)--protein_coding:downstream	3
protein_coding:CDS (+)--miRNA:gene--lincRNA:gene--piRNA:gene--protein_coding:intron--protein_coding:upstream	1
protein_coding:CDS (+)--miRNA:gene--lincRNA:gene--piRNA:gene--protein_coding:intron--protein_coding:upstream--protein_coding:downstream	1
protein_coding:CDS (+)--miRNA:gene--lincRNA:gene--unprocessed_pseudogene:gene--protein_coding:intron--protein_coding:gene (-)	1
protein_coding:CDS (+)--miRNA:gene--lincRNA:gene--protein_coding:intron	2
protein_coding:CDS (+)--miRNA:gene--lincRNA:gene--protein_coding:intron--protein_coding:gene (-)	1
protein_coding:CDS (+)--miRNA:gene--piRNA:gene	114
protein_coding:CDS (+)--miRNA:gene--piRNA:gene--misc_RNA:gene--protein_coding:intron	2
protein_coding:CDS (+)--miRNA:gene--piRNA:gene--processed_pseudogene:gene	1
protein_coding:CDS (+)--miRNA:gene--piRNA:gene--processed_pseudogene:gene--protein_coding:intron	5
protein_coding:CDS (+)--miRNA:gene--piRNA:gene--processed_pseudogene:gene--protein_coding:intron--protein_coding:gene (-)--protein_coding:upstream--protein_coding:downstream	1
protein_coding:CDS (+)--miRNA:gene--piRNA:gene--unprocessed_pseudogene:gene--protein_coding:intron	1
protein_coding:CDS (+)--miRNA:gene--piRNA:gene--protein_coding:intron	68
protein_coding:CDS (+)--miRNA:gene--piRNA:gene--protein_coding:intron--processed_transcript:intron	24
protein_coding:CDS (+)--miRNA:gene--piRNA:gene--protein_coding:intron--processed_transcript:intron--protein_coding:gene (-)	1
protein_coding:CDS (+)--miRNA:gene--piRNA:gene--protein_coding:intron--processed_transcript:intron--protein_coding:gene (-)--protein_coding:upstream	3
protein_coding:CDS (+)--miRNA:gene--piRNA:gene--protein_coding:intron--processed_transcript:intron--protein_coding:gene (-)--protein_coding:upstream--protein_coding:downstream	7
protein_coding:CDS (+)--miRNA:gene--piRNA:gene--protein_coding:intron--processed_transcript:intron--protein_coding:gene (-)--protein_coding:upstream--protein_coding:downstream--processed_transcript:downstream	1
protein_coding:CDS (+)--miRNA:gene--piRNA:gene--protein_coding:intron--processed_transcript:intron--protein_coding:upstream	3
protein_coding:CDS (+)--miRNA:gene--piRNA:gene--protein_coding:intron--processed_transcript:intron--protein_coding:upstream--protein_coding:downstream	2
protein_coding:CDS (+)--miRNA:gene--piRNA:gene--protein_coding:intron--protein_coding:gene (-)	36
protein_coding:CDS (+)--miRNA:gene--piRNA:gene--protein_coding:intron--protein_coding:gene (-)--protein_coding:upstream	10
protein_coding:CDS (+)--miRNA:gene--piRNA:gene--protein_coding:intron--protein_coding:gene (-)--protein_coding:upstream--processed_transcript:upstream	1
protein_coding:CDS (+)--miRNA:gene--piRNA:gene--protein_coding:intron--protein_coding:gene (-)--protein_coding:downstream	2
protein_coding:CDS (+)--miRNA:gene--piRNA:gene--protein_coding:intron--protein_coding:upstream	21
protein_coding:CDS (+)--miRNA:gene--piRNA:gene--protein_coding:intron--protein_coding:upstream--protein_coding:downstream	1
protein_coding:CDS (+)--miRNA:gene--piRNA:gene--protein_coding:intron--protein_coding:downstream	8
protein_coding:CDS (+)--miRNA:gene--processed_pseudogene:gene	1
protein_coding:CDS (+)--miRNA:gene--processed_pseudogene:gene--protein_coding:intron--protein_coding:upstream	3
protein_coding:CDS (+)--miRNA:gene--protein_coding:intron	246
protein_coding:CDS (+)--miRNA:gene--protein_coding:intron--processed_transcript:intron	1
protein_coding:CDS (+)--miRNA:gene--protein_coding:intron--processed_transcript:intron--protein_coding:upstream	4
protein_coding:CDS (+)--miRNA:gene--protein_coding:intron--protein_coding:gene (-)	7
protein_coding:CDS (+)--miRNA:gene--protein_coding:intron--protein_coding:upstream	3
protein_coding:CDS (+)--miRNA:gene--protein_coding:intron--protein_coding:upstream--protein_coding:downstream	2
protein_coding:CDS (+)--miRNA:gene--protein_coding:intron--protein_coding:downstream	25
protein_coding:CDS (+)--miRNA:gene--protein_coding:gene (-)	1
protein_coding:CDS (+)--miRNA:gene--protein_coding:upstream	1
protein_coding:CDS (+)--snoRNA:gene	1607
protein_coding:CDS (+)--snoRNA:gene--lincRNA:gene--piRNA:gene--misc_RNA:gene--protein_coding:intron--protein_coding:gene (-)--protein_coding:downstream	1
protein_coding:CDS (+)--snoRNA:gene--lincRNA:gene--piRNA:gene--processed_pseudogene:gene--unprocessed_pseudogene:gene--protein_coding:intron--protein_coding:gene (-)--protein_coding:downstream	1
protein_coding:CDS (+)--snoRNA:gene--lincRNA:gene--piRNA:gene--processed_pseudogene:gene--protein_coding:intron--protein_coding:gene (-)	1
protein_coding:CDS (+)--snoRNA:gene--lincRNA:gene--piRNA:gene--processed_pseudogene:gene--protein_coding:intron--protein_coding:upstream	1
protein_coding:CDS (+)--snoRNA:gene--lincRNA:gene--piRNA:gene--protein_coding:intron--processed_transcript:intron	1
protein_coding:CDS (+)--snoRNA:gene--lincRNA:gene--piRNA:gene--protein_coding:intron--protein_coding:gene (-)--protein_coding:upstream--protein_coding:downstream	1
protein_coding:CDS (+)--snoRNA:gene--lincRNA:gene--piRNA:gene--protein_coding:intron--protein_coding:upstream	3
protein_coding:CDS (+)--snoRNA:gene--piRNA:gene	1
protein_coding:CDS (+)--snoRNA:gene--piRNA:gene--misc_RNA:gene--unprocessed_pseudogene:gene--protein_coding:intron--processed_transcript:intron--protein_coding:gene (-)--protein_coding:upstream--protein_coding:downstream	1
protein_coding:CDS (+)--snoRNA:gene--piRNA:gene--processed_pseudogene:gene--unprocessed_pseudogene:gene--protein_coding:intron--protein_coding:gene (-)	1
protein_coding:CDS (+)--snoRNA:gene--piRNA:gene--unprocessed_pseudogene:gene--protein_coding:intron--processed_transcript:intron--protein_coding:gene (-)	1
protein_coding:CDS (+)--snoRNA:gene--piRNA:gene--protein_coding:intron	23
protein_coding:CDS (+)--snoRNA:gene--piRNA:gene--protein_coding:intron--processed_transcript:intron--protein_coding:gene (-)	1
protein_coding:CDS (+)--snoRNA:gene--piRNA:gene--protein_coding:intron--protein_coding:gene (-)	1
protein_coding:CDS (+)--snoRNA:gene--piRNA:gene--protein_coding:intron--protein_coding:gene (-)--protein_coding:downstream	3
protein_coding:CDS (+)--snoRNA:gene--piRNA:gene--protein_coding:intron--protein_coding:upstream	3
protein_coding:CDS (+)--snoRNA:gene--piRNA:gene--protein_coding:intron--protein_coding:upstream--protein_coding:downstream	1
protein_coding:CDS (+)--snoRNA:gene--processed_pseudogene:gene--protein_coding:intron	11
protein_coding:CDS (+)--snoRNA:gene--protein_coding:intron	36
protein_coding:CDS (+)--snoRNA:gene--protein_coding:intron--processed_transcript:intron	1
protein_coding:CDS (+)--snoRNA:gene--protein_coding:intron--processed_transcript:intron--protein_coding:gene (-)	2
protein_coding:CDS (+)--snRNA:gene	2
protein_coding:CDS (+)--snRNA:gene--lincRNA:gene--piRNA:gene--protein_coding:intron	1
protein_coding:CDS (+)--snRNA:gene--lincRNA:gene--piRNA:gene--protein_coding:intron--protein_coding:gene (-)--protein_coding:upstream	1
protein_coding:CDS (+)--snRNA:gene--piRNA:gene--protein_coding:intron	2
protein_coding:CDS (+)--snRNA:gene--piRNA:gene--protein_coding:intron--protein_coding:gene (-)	1
protein_coding:CDS (+)--snRNA:gene--protein_coding:intron	4
protein_coding:CDS (+)--lincRNA:gene	50
protein_coding:CDS (+)--lincRNA:gene--piRNA:gene	108
protein_coding:CDS (+)--lincRNA:gene--piRNA:gene--rRNA:gene--processed_pseudogene:gene--protein_coding:intron--processed_transcript:intron--protein_coding:gene (-)--protein_coding:upstream--protein_coding:downstream	1
protein_coding:CDS (+)--lincRNA:gene--piRNA:gene--rRNA:gene--protein_coding:intron--processed_transcript:intron	1
protein_coding:CDS (+)--lincRNA:gene--piRNA:gene--rRNA:gene--protein_coding:intron--protein_coding:gene (-)--protein_coding:upstream	1
protein_coding:CDS (+)--lincRNA:gene--piRNA:gene--misc_RNA:gene--protein_coding:intron--processed_transcript:intron	1
protein_coding:CDS (+)--lincRNA:gene--piRNA:gene--transcribed_processed_pseudogene:gene--processed_pseudogene:gene	5
protein_coding:CDS (+)--lincRNA:gene--piRNA:gene--transcribed_processed_pseudogene:gene--processed_pseudogene:gene--protein_coding:intron	1
protein_coding:CDS (+)--lincRNA:gene--piRNA:gene--transcribed_processed_pseudogene:gene--protein_coding:intron	4
protein_coding:CDS (+)--lincRNA:gene--piRNA:gene--transcribed_processed_pseudogene:gene--protein_coding:intron--processed_transcript:intron--protein_coding:gene (-)--protein_coding:upstream--protein_coding:downstream	1
protein_coding:CDS (+)--lincRNA:gene--piRNA:gene--transcribed_processed_pseudogene:gene--protein_coding:intron--processed_transcript:intron--protein_coding:downstream	1
protein_coding:CDS (+)--lincRNA:gene--piRNA:gene--transcribed_processed_pseudogene:gene--protein_coding:intron--protein_coding:gene (-)--protein_coding:upstream	1
protein_coding:CDS (+)--lincRNA:gene--piRNA:gene--transcribed_processed_pseudogene:gene--protein_coding:intron--protein_coding:gene (-)--protein_coding:upstream--protein_coding:downstream	1
protein_coding:CDS (+)--lincRNA:gene--piRNA:gene--processed_pseudogene:gene	14
protein_coding:CDS (+)--lincRNA:gene--piRNA:gene--processed_pseudogene:gene--unprocessed_pseudogene:gene	2
protein_coding:CDS (+)--lincRNA:gene--piRNA:gene--processed_pseudogene:gene--unprocessed_pseudogene:gene--protein_coding:intron--processed_transcript:intron--protein_coding:gene (-)--protein_coding:upstream--protein_coding:downstream	1
protein_coding:CDS (+)--lincRNA:gene--piRNA:gene--processed_pseudogene:gene--unprocessed_pseudogene:gene--protein_coding:intron--processed_transcript:intron--protein_coding:gene (-)--protein_coding:downstream	3
protein_coding:CDS (+)--lincRNA:gene--piRNA:gene--processed_pseudogene:gene--unprocessed_pseudogene:gene--protein_coding:intron--protein_coding:gene (-)	1
protein_coding:CDS (+)--lincRNA:gene--piRNA:gene--processed_pseudogene:gene--unprocessed_pseudogene:gene--protein_coding:intron--protein_coding:gene (-)--protein_coding:upstream	2
protein_coding:CDS (+)--lincRNA:gene--piRNA:gene--processed_pseudogene:gene--unprocessed_pseudogene:gene--protein_coding:intron--protein_coding:gene (-)--protein_coding:downstream	1
protein_coding:CDS (+)--lincRNA:gene--piRNA:gene--processed_pseudogene:gene--protein_coding:intron	6
protein_coding:CDS (+)--lincRNA:gene--piRNA:gene--processed_pseudogene:gene--protein_coding:intron--processed_transcript:intron	6
protein_coding:CDS (+)--lincRNA:gene--piRNA:gene--processed_pseudogene:gene--protein_coding:intron--processed_transcript:intron--protein_coding:gene (-)	2
protein_coding:CDS (+)--lincRNA:gene--piRNA:gene--processed_pseudogene:gene--protein_coding:intron--processed_transcript:intron--protein_coding:gene (-)--protein_coding:upstream	2
protein_coding:CDS (+)--lincRNA:gene--piRNA:gene--processed_pseudogene:gene--protein_coding:intron--processed_transcript:intron--protein_coding:gene (-)--protein_coding:upstream--protein_coding:downstream	4
protein_coding:CDS (+)--lincRNA:gene--piRNA:gene--processed_pseudogene:gene--protein_coding:intron--processed_transcript:intron--protein_coding:gene (-)--protein_coding:downstream	2
protein_coding:CDS (+)--lincRNA:gene--piRNA:gene--processed_pseudogene:gene--protein_coding:intron--processed_transcript:intron--protein_coding:upstream	1
protein_coding:CDS (+)--lincRNA:gene--piRNA:gene--processed_pseudogene:gene--protein_coding:intron--processed_transcript:intron--protein_coding:upstream--protein_coding:downstream	2
protein_coding:CDS (+)--lincRNA:gene--piRNA:gene--processed_pseudogene:gene--protein_coding:intron--processed_transcript:intron--protein_coding:downstream	11
protein_coding:CDS (+)--lincRNA:gene--piRNA:gene--processed_pseudogene:gene--protein_coding:intron--protein_coding:gene (-)	3
protein_coding:CDS (+)--lincRNA:gene--piRNA:gene--processed_pseudogene:gene--protein_coding:intron--protein_coding:gene (-)--protein_coding:upstream	2
protein_coding:CDS (+)--lincRNA:gene--piRNA:gene--processed_pseudogene:gene--protein_coding:intron--protein_coding:gene (-)--protein_coding:upstream--protein_coding:downstream	1
protein_coding:CDS (+)--lincRNA:gene--piRNA:gene--processed_pseudogene:gene--protein_coding:intron--protein_coding:gene (-)--protein_coding:downstream	4
protein_coding:CDS (+)--lincRNA:gene--piRNA:gene--processed_pseudogene:gene--protein_coding:intron--protein_coding:upstream--protein_coding:downstream	1
protein_coding:CDS (+)--lincRNA:gene--piRNA:gene--processed_pseudogene:gene--protein_coding:intron--protein_coding:upstream--processed_transcript:upstream	1
protein_coding:CDS (+)--lincRNA:gene--piRNA:gene--processed_pseudogene:gene--protein_coding:intron--protein_coding:downstream	2
protein_coding:CDS (+)--lincRNA:gene--piRNA:gene--processed_pseudogene:gene--protein_coding:intron--processed_transcript:downstream	1
protein_coding:CDS (+)--lincRNA:gene--piRNA:gene--processed_pseudogene:gene--protein_coding:gene (-)	1
protein_coding:CDS (+)--lincRNA:gene--piRNA:gene--processed_pseudogene:gene--protein_coding:downstream	1
protein_coding:CDS (+)--lincRNA:gene--piRNA:gene--unprocessed_pseudogene:gene	2
protein_coding:CDS (+)--lincRNA:gene--piRNA:gene--unprocessed_pseudogene:gene--protein_coding:intron--processed_transcript:intron--protein_coding:gene (-)--protein_coding:upstream--protein_coding:downstream	1
protein_coding:CDS (+)--lincRNA:gene--piRNA:gene--unprocessed_pseudogene:gene--protein_coding:intron--protein_coding:gene (-)	1
protein_coding:CDS (+)--lincRNA:gene--piRNA:gene--unprocessed_pseudogene:gene--protein_coding:intron--protein_coding:gene (-)--protein_coding:upstream	1
protein_coding:CDS (+)--lincRNA:gene--piRNA:gene--protein_coding:intron	38
protein_coding:CDS (+)--lincRNA:gene--piRNA:gene--protein_coding:intron--processed_transcript:intron	10
protein_coding:CDS (+)--lincRNA:gene--piRNA:gene--protein_coding:intron--processed_transcript:intron--protein_coding:gene (-)	2
protein_coding:CDS (+)--lincRNA:gene--piRNA:gene--protein_coding:intron--processed_transcript:intron--protein_coding:gene (-)--protein_coding:upstream--protein_coding:downstream	9
protein_coding:CDS (+)--lincRNA:gene--piRNA:gene--protein_coding:intron--processed_transcript:intron--protein_coding:gene (-)--protein_coding:downstream	1
protein_coding:CDS (+)--lincRNA:gene--piRNA:gene--protein_coding:intron--processed_transcript:intron--protein_coding:upstream	11
protein_coding:CDS (+)--lincRNA:gene--piRNA:gene--protein_coding:intron--processed_transcript:intron--protein_coding:upstream--protein_coding:downstream	4
protein_coding:CDS (+)--lincRNA:gene--piRNA:gene--protein_coding:intron--processed_transcript:intron--protein_coding:downstream	8
protein_coding:CDS (+)--lincRNA:gene--piRNA:gene--protein_coding:intron--protein_coding:gene (-)	21
protein_coding:CDS (+)--lincRNA:gene--piRNA:gene--protein_coding:intron--protein_coding:gene (-)--protein_coding:upstream	32
protein_coding:CDS (+)--lincRNA:gene--piRNA:gene--protein_coding:intron--protein_coding:gene (-)--protein_coding:upstream--protein_coding:downstream	20
protein_coding:CDS (+)--lincRNA:gene--piRNA:gene--protein_coding:intron--protein_coding:gene (-)--protein_coding:upstream--protein_coding:downstream--processed_transcript:downstream	1
protein_coding:CDS (+)--lincRNA:gene--piRNA:gene--protein_coding:intron--protein_coding:gene (-)--protein_coding:downstream	3
protein_coding:CDS (+)--lincRNA:gene--piRNA:gene--protein_coding:intron--protein_coding:upstream	14
protein_coding:CDS (+)--lincRNA:gene--piRNA:gene--protein_coding:intron--protein_coding:upstream--protein_coding:downstream	4
protein_coding:CDS (+)--lincRNA:gene--piRNA:gene--protein_coding:intron--protein_coding:downstream	3
protein_coding:CDS (+)--lincRNA:gene--piRNA:gene--protein_coding:gene (-)--protein_coding:upstream	5
protein_coding:CDS (+)--lincRNA:gene--transcribed_processed_pseudogene:gene--processed_pseudogene:gene	1
protein_coding:CDS (+)--lincRNA:gene--transcribed_processed_pseudogene:gene--processed_pseudogene:gene--unprocessed_pseudogene:gene--protein_coding:intron	2
protein_coding:CDS (+)--lincRNA:gene--transcribed_processed_pseudogene:gene--processed_pseudogene:gene--protein_coding:intron	3
protein_coding:CDS (+)--lincRNA:gene--processed_pseudogene:gene	6
protein_coding:CDS (+)--lincRNA:gene--processed_pseudogene:gene--unprocessed_pseudogene:gene	1
protein_coding:CDS (+)--lincRNA:gene--processed_pseudogene:gene--protein_coding:intron	4
protein_coding:CDS (+)--lincRNA:gene--unprocessed_pseudogene:gene	2
protein_coding:CDS (+)--lincRNA:gene--unprocessed_pseudogene:gene--protein_coding:intron	1
protein_coding:CDS (+)--lincRNA:gene--protein_coding:intron	37
protein_coding:CDS (+)--lincRNA:gene--protein_coding:intron--processed_transcript:intron	5
protein_coding:CDS (+)--lincRNA:gene--protein_coding:intron--processed_transcript:intron--protein_coding:gene (-)	1
protein_coding:CDS (+)--lincRNA:gene--protein_coding:intron--processed_transcript:intron--protein_coding:gene (-)--protein_coding:downstream	1
protein_coding:CDS (+)--lincRNA:gene--protein_coding:intron--processed_transcript:intron--protein_coding:downstream	1
protein_coding:CDS (+)--lincRNA:gene--protein_coding:intron--protein_coding:gene (-)	7
protein_coding:CDS (+)--lincRNA:gene--protein_coding:intron--protein_coding:gene (-)--protein_coding:upstream--protein_coding:downstream	2
protein_coding:CDS (+)--lincRNA:gene--protein_coding:intron--protein_coding:upstream	3
protein_coding:CDS (+)--lincRNA:gene--protein_coding:intron--protein_coding:downstream	3
protein_coding:CDS (+)--lincRNA:gene--processed_transcript:upstream	2
protein_coding:CDS (+)--piRNA:gene	14792
protein_coding:CDS (+)--piRNA:gene--rRNA:gene	19
protein_coding:CDS (+)--piRNA:gene--rRNA:gene--unprocessed_pseudogene:gene--protein_coding:intron	1
protein_coding:CDS (+)--piRNA:gene--rRNA:gene--protein_coding:intron	12
protein_coding:CDS (+)--piRNA:gene--rRNA:gene--protein_coding:intron--protein_coding:gene (-)	2
protein_coding:CDS (+)--piRNA:gene--rRNA:gene--protein_coding:intron--protein_coding:gene (-)--protein_coding:upstream--protein_coding:downstream	2
protein_coding:CDS (+)--piRNA:gene--rRNA:gene--protein_coding:intron--protein_coding:upstream	2
protein_coding:CDS (+)--piRNA:gene--misc_RNA:gene--protein_coding:intron	16
protein_coding:CDS (+)--piRNA:gene--misc_RNA:gene--protein_coding:intron--processed_transcript:intron--protein_coding:gene (-)--protein_coding:upstream--protein_coding:downstream	1
protein_coding:CDS (+)--piRNA:gene--misc_RNA:gene--protein_coding:intron--processed_transcript:intron--protein_coding:downstream	1
protein_coding:CDS (+)--piRNA:gene--misc_RNA:gene--protein_coding:intron--protein_coding:gene (-)--protein_coding:downstream	3
protein_coding:CDS (+)--piRNA:gene--transcribed_processed_pseudogene:gene	13
protein_coding:CDS (+)--piRNA:gene--transcribed_processed_pseudogene:gene--processed_pseudogene:gene	17
protein_coding:CDS (+)--piRNA:gene--transcribed_processed_pseudogene:gene--processed_pseudogene:gene--unprocessed_pseudogene:gene--protein_coding:intron	2
protein_coding:CDS (+)--piRNA:gene--transcribed_processed_pseudogene:gene--processed_pseudogene:gene--protein_coding:intron	2
protein_coding:CDS (+)--piRNA:gene--transcribed_processed_pseudogene:gene--processed_pseudogene:gene--protein_coding:intron--protein_coding:gene (-)--protein_coding:downstream	1
protein_coding:CDS (+)--piRNA:gene--transcribed_processed_pseudogene:gene--processed_pseudogene:gene--protein_coding:downstream	1
protein_coding:CDS (+)--piRNA:gene--transcribed_processed_pseudogene:gene--protein_coding:intron	2
protein_coding:CDS (+)--piRNA:gene--transcribed_processed_pseudogene:gene--protein_coding:intron--protein_coding:gene (-)	1
protein_coding:CDS (+)--piRNA:gene--transcribed_processed_pseudogene:gene--protein_coding:intron--protein_coding:gene (-)--protein_coding:upstream	2
protein_coding:CDS (+)--piRNA:gene--transcribed_processed_pseudogene:gene--protein_coding:intron--protein_coding:gene (-)--protein_coding:upstream--protein_coding:downstream	3
protein_coding:CDS (+)--piRNA:gene--processed_pseudogene:gene	472
protein_coding:CDS (+)--piRNA:gene--processed_pseudogene:gene--polymorphic_pseudogene:gene--unprocessed_pseudogene:gene	2
protein_coding:CDS (+)--piRNA:gene--processed_pseudogene:gene--polymorphic_pseudogene:gene--unprocessed_pseudogene:gene--protein_coding:intron	3
protein_coding:CDS (+)--piRNA:gene--processed_pseudogene:gene--polymorphic_pseudogene:gene--protein_coding:intron	2
protein_coding:CDS (+)--piRNA:gene--processed_pseudogene:gene--unprocessed_pseudogene:gene	35
protein_coding:CDS (+)--piRNA:gene--processed_pseudogene:gene--unprocessed_pseudogene:gene--protein_coding:intron	6
protein_coding:CDS (+)--piRNA:gene--processed_pseudogene:gene--unprocessed_pseudogene:gene--protein_coding:intron--processed_transcript:intron	2
protein_coding:CDS (+)--piRNA:gene--processed_pseudogene:gene--unprocessed_pseudogene:gene--protein_coding:intron--processed_transcript:intron--protein_coding:gene (-)--protein_coding:upstream--protein_coding:downstream	1
protein_coding:CDS (+)--piRNA:gene--processed_pseudogene:gene--unprocessed_pseudogene:gene--protein_coding:intron--processed_transcript:intron--protein_coding:gene (-)--protein_coding:downstream	1
protein_coding:CDS (+)--piRNA:gene--processed_pseudogene:gene--unprocessed_pseudogene:gene--protein_coding:intron--protein_coding:gene (-)	3
protein_coding:CDS (+)--piRNA:gene--processed_pseudogene:gene--unprocessed_pseudogene:gene--protein_coding:intron--protein_coding:gene (-)--protein_coding:upstream	1
protein_coding:CDS (+)--piRNA:gene--processed_pseudogene:gene--unprocessed_pseudogene:gene--protein_coding:gene (-)	1
protein_coding:CDS (+)--piRNA:gene--processed_pseudogene:gene--protein_coding:intron	62
protein_coding:CDS (+)--piRNA:gene--processed_pseudogene:gene--protein_coding:intron--processed_transcript:intron	6
protein_coding:CDS (+)--piRNA:gene--processed_pseudogene:gene--protein_coding:intron--processed_transcript:intron--protein_coding:gene (-)	3
protein_coding:CDS (+)--piRNA:gene--processed_pseudogene:gene--protein_coding:intron--processed_transcript:intron--protein_coding:gene (-)--protein_coding:upstream	4
protein_coding:CDS (+)--piRNA:gene--processed_pseudogene:gene--protein_coding:intron--processed_transcript:intron--protein_coding:gene (-)--protein_coding:downstream	3
protein_coding:CDS (+)--piRNA:gene--processed_pseudogene:gene--protein_coding:intron--processed_transcript:intron--protein_coding:upstream	4
protein_coding:CDS (+)--piRNA:gene--processed_pseudogene:gene--protein_coding:intron--processed_transcript:intron--protein_coding:upstream--protein_coding:downstream	1550
protein_coding:CDS (+)--piRNA:gene--processed_pseudogene:gene--protein_coding:intron--processed_transcript:intron--protein_coding:downstream	1
protein_coding:CDS (+)--piRNA:gene--processed_pseudogene:gene--protein_coding:intron--protein_coding:gene (-)	18
protein_coding:CDS (+)--piRNA:gene--processed_pseudogene:gene--protein_coding:intron--protein_coding:gene (-)--protein_coding:upstream	4
protein_coding:CDS (+)--piRNA:gene--processed_pseudogene:gene--protein_coding:intron--protein_coding:gene (-)--protein_coding:upstream--protein_coding:downstream	6
protein_coding:CDS (+)--piRNA:gene--processed_pseudogene:gene--protein_coding:intron--protein_coding:gene (-)--protein_coding:downstream	1
protein_coding:CDS (+)--piRNA:gene--processed_pseudogene:gene--protein_coding:intron--protein_coding:upstream	8
protein_coding:CDS (+)--piRNA:gene--processed_pseudogene:gene--protein_coding:intron--protein_coding:upstream--protein_coding:downstream	5
protein_coding:CDS (+)--piRNA:gene--processed_pseudogene:gene--protein_coding:intron--protein_coding:upstream--protein_coding:downstream--processed_transcript:downstream	1
protein_coding:CDS (+)--piRNA:gene--processed_pseudogene:gene--protein_coding:intron--protein_coding:downstream	4
protein_coding:CDS (+)--piRNA:gene--processed_pseudogene:gene--protein_coding:gene (-)	6
protein_coding:CDS (+)--piRNA:gene--processed_pseudogene:gene--protein_coding:upstream	2
protein_coding:CDS (+)--piRNA:gene--processed_pseudogene:gene--protein_coding:downstream	5
protein_coding:CDS (+)--piRNA:gene--polymorphic_pseudogene:gene--protein_coding:intron--protein_coding:gene (-)--protein_coding:upstream	1
protein_coding:CDS (+)--piRNA:gene--unprocessed_pseudogene:gene	59
protein_coding:CDS (+)--piRNA:gene--unprocessed_pseudogene:gene--protein_coding:intron	19
protein_coding:CDS (+)--piRNA:gene--unprocessed_pseudogene:gene--protein_coding:intron--processed_transcript:intron--protein_coding:gene (-)	1
protein_coding:CDS (+)--piRNA:gene--unprocessed_pseudogene:gene--protein_coding:intron--processed_transcript:intron--protein_coding:gene (-)--protein_coding:upstream	1
protein_coding:CDS (+)--piRNA:gene--unprocessed_pseudogene:gene--protein_coding:intron--processed_transcript:intron--protein_coding:gene (-)--protein_coding:downstream	1
protein_coding:CDS (+)--piRNA:gene--unprocessed_pseudogene:gene--protein_coding:intron--processed_transcript:intron--protein_coding:upstream	1
protein_coding:CDS (+)--piRNA:gene--unprocessed_pseudogene:gene--protein_coding:intron--processed_transcript:intron--protein_coding:upstream--protein_coding:downstream	1
protein_coding:CDS (+)--piRNA:gene--unprocessed_pseudogene:gene--protein_coding:intron--protein_coding:gene (-)	8
protein_coding:CDS (+)--piRNA:gene--unprocessed_pseudogene:gene--protein_coding:intron--protein_coding:gene (-)--protein_coding:upstream	8
protein_coding:CDS (+)--piRNA:gene--unprocessed_pseudogene:gene--protein_coding:intron--protein_coding:gene (-)--protein_coding:upstream--protein_coding:downstream	4
protein_coding:CDS (+)--piRNA:gene--unprocessed_pseudogene:gene--protein_coding:intron--protein_coding:gene (-)--protein_coding:downstream	3
protein_coding:CDS (+)--piRNA:gene--unprocessed_pseudogene:gene--protein_coding:intron--protein_coding:upstream	1
protein_coding:CDS (+)--piRNA:gene--unprocessed_pseudogene:gene--processed_transcript:intron	1
protein_coding:CDS (+)--piRNA:gene--unprocessed_pseudogene:gene--protein_coding:gene (-)	11
protein_coding:CDS (+)--piRNA:gene--unprocessed_pseudogene:gene--protein_coding:gene (-)--protein_coding:upstream	1
protein_coding:CDS (+)--piRNA:gene--pseudogene:gene	3
protein_coding:CDS (+)--piRNA:gene--protein_coding:intron	574
protein_coding:CDS (+)--piRNA:gene--protein_coding:intron--processed_transcript:intron	45
protein_coding:CDS (+)--piRNA:gene--protein_coding:intron--processed_transcript:intron--protein_coding:gene (-)	9
protein_coding:CDS (+)--piRNA:gene--protein_coding:intron--processed_transcript:intron--protein_coding:gene (-)--protein_coding:upstream	10
protein_coding:CDS (+)--piRNA:gene--protein_coding:intron--processed_transcript:intron--protein_coding:gene (-)--protein_coding:upstream--protein_coding:downstream	11
protein_coding:CDS (+)--piRNA:gene--protein_coding:intron--processed_transcript:intron--protein_coding:gene (-)--protein_coding:downstream	1
protein_coding:CDS (+)--piRNA:gene--protein_coding:intron--processed_transcript:intron--protein_coding:upstream	18
protein_coding:CDS (+)--piRNA:gene--protein_coding:intron--processed_transcript:intron--protein_coding:upstream--protein_coding:downstream	7
protein_coding:CDS (+)--piRNA:gene--protein_coding:intron--processed_transcript:intron--protein_coding:downstream	18
protein_coding:CDS (+)--piRNA:gene--protein_coding:intron--processed_transcript:intron--processed_transcript:upstream	1
protein_coding:CDS (+)--piRNA:gene--protein_coding:intron--protein_coding:gene (-)	364
protein_coding:CDS (+)--piRNA:gene--protein_coding:intron--protein_coding:gene (-)--protein_coding:upstream	77
protein_coding:CDS (+)--piRNA:gene--protein_coding:intron--protein_coding:gene (-)--protein_coding:upstream--protein_coding:downstream	18
protein_coding:CDS (+)--piRNA:gene--protein_coding:intron--protein_coding:gene (-)--protein_coding:downstream	40
protein_coding:CDS (+)--piRNA:gene--protein_coding:intron--protein_coding:gene (-)--processed_transcript:upstream	2
protein_coding:CDS (+)--piRNA:gene--protein_coding:intron--protein_coding:gene (-)--processed_transcript:downstream	2
protein_coding:CDS (+)--piRNA:gene--protein_coding:intron--protein_coding:upstream	133
protein_coding:CDS (+)--piRNA:gene--protein_coding:intron--protein_coding:upstream--protein_coding:downstream	67
protein_coding:CDS (+)--piRNA:gene--protein_coding:intron--protein_coding:downstream	110
protein_coding:CDS (+)--piRNA:gene--processed_transcript:intron	200
protein_coding:CDS (+)--piRNA:gene--protein_coding:gene (-)	468
protein_coding:CDS (+)--piRNA:gene--protein_coding:gene (-)--protein_coding:upstream	1
protein_coding:CDS (+)--piRNA:gene--protein_coding:upstream	40
protein_coding:CDS (+)--piRNA:gene--protein_coding:downstream	8
protein_coding:CDS (+)--misc_RNA:gene	3
protein_coding:CDS (+)--misc_RNA:gene--protein_coding:intron	1
protein_coding:CDS (+)--misc_RNA:gene--protein_coding:intron--protein_coding:downstream	1
protein_coding:CDS (+)--transcribed_processed_pseudogene:gene	66
protein_coding:CDS (+)--transcribed_processed_pseudogene:gene--processed_pseudogene:gene	19
protein_coding:CDS (+)--transcribed_processed_pseudogene:gene--processed_pseudogene:gene--protein_coding:intron	5
protein_coding:CDS (+)--transcribed_processed_pseudogene:gene--unprocessed_pseudogene:gene	1
protein_coding:CDS (+)--transcribed_processed_pseudogene:gene--protein_coding:intron--processed_transcript:intron--protein_coding:upstream	1
protein_coding:CDS (+)--transcribed_processed_pseudogene:gene--protein_coding:intron--protein_coding:gene (-)--protein_coding:upstream	3
protein_coding:CDS (+)--transcribed_processed_pseudogene:gene--protein_coding:gene (-)	1
protein_coding:CDS (+)--processed_pseudogene:gene	802
protein_coding:CDS (+)--processed_pseudogene:gene--polymorphic_pseudogene:gene--unprocessed_pseudogene:gene	1
protein_coding:CDS (+)--processed_pseudogene:gene--polymorphic_pseudogene:gene--unprocessed_pseudogene:gene--protein_coding:gene (-)	1
protein_coding:CDS (+)--processed_pseudogene:gene--unprocessed_pseudogene:gene	10
protein_coding:CDS (+)--processed_pseudogene:gene--unprocessed_pseudogene:gene--protein_coding:intron	1
protein_coding:CDS (+)--processed_pseudogene:gene--unprocessed_pseudogene:gene--protein_coding:intron--protein_coding:gene (-)	1
protein_coding:CDS (+)--processed_pseudogene:gene--unprocessed_pseudogene:gene--protein_coding:gene (-)	1
protein_coding:CDS (+)--processed_pseudogene:gene--protein_coding:intron	52
protein_coding:CDS (+)--processed_pseudogene:gene--protein_coding:intron--processed_transcript:intron	5
protein_coding:CDS (+)--processed_pseudogene:gene--protein_coding:intron--processed_transcript:intron--protein_coding:gene (-)	2
protein_coding:CDS (+)--processed_pseudogene:gene--protein_coding:intron--processed_transcript:intron--protein_coding:gene (-)--protein_coding:upstream	1
protein_coding:CDS (+)--processed_pseudogene:gene--protein_coding:intron--protein_coding:gene (-)	2
protein_coding:CDS (+)--processed_pseudogene:gene--protein_coding:intron--protein_coding:gene (-)--protein_coding:downstream	1
protein_coding:CDS (+)--processed_pseudogene:gene--protein_coding:intron--protein_coding:downstream	4
protein_coding:CDS (+)--processed_pseudogene:gene--processed_transcript:intron	2
protein_coding:CDS (+)--processed_pseudogene:gene--protein_coding:gene (-)	6
protein_coding:CDS (+)--processed_pseudogene:gene--protein_coding:upstream	1
protein_coding:CDS (+)--polymorphic_pseudogene:gene	1
protein_coding:CDS (+)--polymorphic_pseudogene:gene--protein_coding:intron--protein_coding:gene (-)	1
protein_coding:CDS (+)--unprocessed_pseudogene:gene	209
protein_coding:CDS (+)--unprocessed_pseudogene:gene--protein_coding:intron	22
protein_coding:CDS (+)--unprocessed_pseudogene:gene--protein_coding:intron--processed_transcript:intron	1
protein_coding:CDS (+)--unprocessed_pseudogene:gene--protein_coding:intron--protein_coding:gene (-)	3
protein_coding:CDS (+)--unprocessed_pseudogene:gene--protein_coding:intron--processed_transcript:downstream	1
protein_coding:CDS (+)--unprocessed_pseudogene:gene--protein_coding:gene (-)	21
protein_coding:CDS (+)--protein_coding:intron	1131
protein_coding:CDS (+)--protein_coding:intron--processed_transcript:intron	90
protein_coding:CDS (+)--protein_coding:intron--processed_transcript:intron--protein_coding:gene (-)	6
protein_coding:CDS (+)--protein_coding:intron--processed_transcript:intron--protein_coding:gene (-)--protein_coding:upstream	1
protein_coding:CDS (+)--protein_coding:intron--processed_transcript:intron--protein_coding:gene (-)--protein_coding:downstream	1
protein_coding:CDS (+)--protein_coding:intron--processed_transcript:intron--protein_coding:upstream	6
protein_coding:CDS (+)--protein_coding:intron--processed_transcript:intron--protein_coding:upstream--protein_coding:downstream	1
protein_coding:CDS (+)--protein_coding:intron--processed_transcript:intron--protein_coding:downstream	6
protein_coding:CDS (+)--protein_coding:intron--protein_coding:gene (-)	79
protein_coding:CDS (+)--protein_coding:intron--protein_coding:gene (-)--protein_coding:upstream	11
protein_coding:CDS (+)--protein_coding:intron--protein_coding:gene (-)--protein_coding:upstream--protein_coding:downstream	3
protein_coding:CDS (+)--protein_coding:intron--protein_coding:gene (-)--protein_coding:downstream	6
protein_coding:CDS (+)--protein_coding:intron--protein_coding:upstream	37
protein_coding:CDS (+)--protein_coding:intron--protein_coding:upstream--protein_coding:downstream	4
protein_coding:CDS (+)--protein_coding:intron--protein_coding:downstream	146
protein_coding:CDS (+)--processed_transcript:intron	12
protein_coding:CDS (+)--processed_transcript:intron--protein_coding:gene (-)	1
protein_coding:CDS (+)--protein_coding:gene (-)	973
protein_coding:CDS (+)--protein_coding:gene (-)--protein_coding:upstream	1
protein_coding:CDS (+)--protein_coding:upstream	36
protein_coding:CDS (+)--protein_coding:downstream	9
protein_coding:5'UTR (+)	5977
protein_coding:5'UTR (+)--protein_coding:3'UTR (+)	1
protein_coding:5'UTR (+)--protein_coding:3'UTR (+)--miRNA:gene	1
protein_coding:5'UTR (+)--protein_coding:3'UTR (+)--lincRNA:gene--piRNA:gene--protein_coding:intron--protein_coding:gene (-)	1
protein_coding:5'UTR (+)--protein_coding:3'UTR (+)--piRNA:gene--protein_coding:intron--processed_transcript:intron--protein_coding:gene (-)	1
protein_coding:5'UTR (+)--protein_coding:3'UTR (+)--piRNA:gene--protein_coding:intron--protein_coding:gene (-)	1
protein_coding:5'UTR (+)--protein_coding:3'UTR (+)--piRNA:gene--protein_coding:intron--protein_coding:gene (-)--protein_coding:upstream	1
protein_coding:5'UTR (+)--miRNA:gene	2539
protein_coding:5'UTR (+)--miRNA:gene--lincRNA:gene--piRNA:gene--protein_coding:intron--protein_coding:downstream	1
protein_coding:5'UTR (+)--miRNA:gene--piRNA:gene	528
protein_coding:5'UTR (+)--miRNA:gene--piRNA:gene--processed_pseudogene:gene--protein_coding:intron	1
protein_coding:5'UTR (+)--miRNA:gene--piRNA:gene--processed_pseudogene:gene--protein_coding:intron--protein_coding:upstream--protein_coding:downstream	2
protein_coding:5'UTR (+)--miRNA:gene--piRNA:gene--protein_coding:intron	124
protein_coding:5'UTR (+)--miRNA:gene--piRNA:gene--protein_coding:intron--processed_transcript:intron	1
protein_coding:5'UTR (+)--miRNA:gene--piRNA:gene--protein_coding:intron--processed_transcript:intron--protein_coding:upstream	1
protein_coding:5'UTR (+)--miRNA:gene--piRNA:gene--protein_coding:intron--protein_coding:gene (-)	3
protein_coding:5'UTR (+)--miRNA:gene--piRNA:gene--protein_coding:intron--protein_coding:gene (-)--protein_coding:upstream	1
protein_coding:5'UTR (+)--miRNA:gene--piRNA:gene--protein_coding:intron--protein_coding:gene (-)--protein_coding:upstream--processed_transcript:upstream	1
protein_coding:5'UTR (+)--miRNA:gene--piRNA:gene--protein_coding:intron--protein_coding:upstream	3
protein_coding:5'UTR (+)--miRNA:gene--piRNA:gene--processed_transcript:intron	1
protein_coding:5'UTR (+)--miRNA:gene--piRNA:gene--protein_coding:upstream	1
protein_coding:5'UTR (+)--miRNA:gene--processed_pseudogene:gene--protein_coding:intron--protein_coding:gene (-)--protein_coding:upstream	1
protein_coding:5'UTR (+)--miRNA:gene--protein_coding:intron	65
protein_coding:5'UTR (+)--miRNA:gene--protein_coding:intron--protein_coding:downstream	1
protein_coding:5'UTR (+)--miRNA:gene--protein_coding:gene (-)	1
protein_coding:5'UTR (+)--snoRNA:gene	1
protein_coding:5'UTR (+)--snoRNA:gene--lincRNA:gene--piRNA:gene	1
protein_coding:5'UTR (+)--snoRNA:gene--lincRNA:gene--piRNA:gene--protein_coding:intron	4
protein_coding:5'UTR (+)--snoRNA:gene--piRNA:gene	244
protein_coding:5'UTR (+)--snoRNA:gene--piRNA:gene--protein_coding:intron	5
protein_coding:5'UTR (+)--snoRNA:gene--processed_pseudogene:gene--protein_coding:intron--protein_coding:gene (-)	1
protein_coding:5'UTR (+)--snoRNA:gene--unprocessed_pseudogene:gene--protein_coding:intron--protein_coding:gene (-)	1
protein_coding:5'UTR (+)--snRNA:gene--piRNA:gene--protein_coding:gene (-)	1
protein_coding:5'UTR (+)--snRNA:gene--protein_coding:intron--protein_coding:gene (-)--protein_coding:upstream	1
protein_coding:5'UTR (+)--lincRNA:gene	3
protein_coding:5'UTR (+)--lincRNA:gene--piRNA:gene	6
protein_coding:5'UTR (+)--lincRNA:gene--piRNA:gene--rRNA:gene--protein_coding:intron--processed_transcript:intron--protein_coding:gene (-)--protein_coding:upstream	2
protein_coding:5'UTR (+)--lincRNA:gene--piRNA:gene--rRNA:gene--protein_coding:intron--processed_transcript:intron--protein_coding:upstream	1
protein_coding:5'UTR (+)--lincRNA:gene--piRNA:gene--transcribed_processed_pseudogene:gene--protein_coding:intron--protein_coding:upstream	1
protein_coding:5'UTR (+)--lincRNA:gene--piRNA:gene--processed_pseudogene:gene--protein_coding:intron--processed_transcript:intron--protein_coding:upstream--protein_coding:downstream	9
protein_coding:5'UTR (+)--lincRNA:gene--piRNA:gene--processed_pseudogene:gene--protein_coding:intron--protein_coding:gene (-)	1
protein_coding:5'UTR (+)--lincRNA:gene--piRNA:gene--processed_pseudogene:gene--protein_coding:intron--protein_coding:gene (-)--protein_coding:upstream--protein_coding:downstream	1
protein_coding:5'UTR (+)--lincRNA:gene--piRNA:gene--processed_pseudogene:gene--protein_coding:intron--protein_coding:upstream	1
protein_coding:5'UTR (+)--lincRNA:gene--piRNA:gene--protein_coding:intron	6
protein_coding:5'UTR (+)--lincRNA:gene--piRNA:gene--protein_coding:intron--processed_transcript:intron	4
protein_coding:5'UTR (+)--lincRNA:gene--piRNA:gene--protein_coding:intron--processed_transcript:intron--protein_coding:gene (-)	1
protein_coding:5'UTR (+)--lincRNA:gene--piRNA:gene--protein_coding:intron--processed_transcript:intron--protein_coding:gene (-)--protein_coding:upstream--protein_coding:downstream	2
protein_coding:5'UTR (+)--lincRNA:gene--piRNA:gene--protein_coding:intron--processed_transcript:intron--protein_coding:upstream--protein_coding:downstream	2
protein_coding:5'UTR (+)--lincRNA:gene--piRNA:gene--protein_coding:intron--processed_transcript:intron--protein_coding:downstream	4
protein_coding:5'UTR (+)--lincRNA:gene--piRNA:gene--protein_coding:intron--protein_coding:gene (-)	2
protein_coding:5'UTR (+)--lincRNA:gene--piRNA:gene--protein_coding:intron--protein_coding:gene (-)--protein_coding:upstream	1
protein_coding:5'UTR (+)--lincRNA:gene--piRNA:gene--protein_coding:intron--protein_coding:gene (-)--protein_coding:upstream--protein_coding:downstream	3
protein_coding:5'UTR (+)--lincRNA:gene--piRNA:gene--protein_coding:intron--protein_coding:upstream	1
protein_coding:5'UTR (+)--lincRNA:gene--processed_pseudogene:gene--protein_coding:gene (-)--protein_coding:upstream	1
protein_coding:5'UTR (+)--lincRNA:gene--protein_coding:intron--protein_coding:gene (-)--protein_coding:downstream	1
protein_coding:5'UTR (+)--piRNA:gene	2659
protein_coding:5'UTR (+)--piRNA:gene--rRNA:gene--protein_coding:intron--protein_coding:gene (-)	1
protein_coding:5'UTR (+)--piRNA:gene--misc_RNA:gene--protein_coding:intron	1
protein_coding:5'UTR (+)--piRNA:gene--misc_RNA:gene--protein_coding:intron--processed_transcript:intron	1
protein_coding:5'UTR (+)--piRNA:gene--misc_RNA:gene--protein_coding:intron--protein_coding:gene (-)--processed_transcript:downstream	3
protein_coding:5'UTR (+)--piRNA:gene--transcribed_processed_pseudogene:gene--processed_pseudogene:gene--protein_coding:intron--protein_coding:gene (-)--protein_coding:upstream	1
protein_coding:5'UTR (+)--piRNA:gene--processed_pseudogene:gene	2
protein_coding:5'UTR (+)--piRNA:gene--processed_pseudogene:gene--protein_coding:intron	1
protein_coding:5'UTR (+)--piRNA:gene--processed_pseudogene:gene--protein_coding:intron--processed_transcript:intron	2
protein_coding:5'UTR (+)--piRNA:gene--processed_pseudogene:gene--protein_coding:intron--protein_coding:gene (-)--protein_coding:upstream	20
protein_coding:5'UTR (+)--piRNA:gene--processed_pseudogene:gene--protein_coding:intron--protein_coding:gene (-)--protein_coding:upstream--protein_coding:downstream	1
protein_coding:5'UTR (+)--piRNA:gene--processed_pseudogene:gene--protein_coding:intron--protein_coding:upstream	1
protein_coding:5'UTR (+)--piRNA:gene--processed_pseudogene:gene--protein_coding:upstream	1
protein_coding:5'UTR (+)--piRNA:gene--unprocessed_pseudogene:gene	1
protein_coding:5'UTR (+)--piRNA:gene--unprocessed_pseudogene:gene--protein_coding:intron--protein_coding:gene (-)	1
protein_coding:5'UTR (+)--piRNA:gene--protein_coding:intron	156
protein_coding:5'UTR (+)--piRNA:gene--protein_coding:intron--processed_transcript:intron	12
protein_coding:5'UTR (+)--piRNA:gene--protein_coding:intron--processed_transcript:intron--protein_coding:gene (-)--protein_coding:downstream	1
protein_coding:5'UTR (+)--piRNA:gene--protein_coding:intron--processed_transcript:intron--protein_coding:upstream	8
protein_coding:5'UTR (+)--piRNA:gene--protein_coding:intron--processed_transcript:intron--protein_coding:upstream--protein_coding:downstream	1
protein_coding:5'UTR (+)--piRNA:gene--protein_coding:intron--processed_transcript:intron--protein_coding:downstream	1
protein_coding:5'UTR (+)--piRNA:gene--protein_coding:intron--processed_transcript:intron--processed_transcript:downstream	1
protein_coding:5'UTR (+)--piRNA:gene--protein_coding:intron--protein_coding:gene (-)	33
protein_coding:5'UTR (+)--piRNA:gene--protein_coding:intron--protein_coding:gene (-)--protein_coding:upstream	23
protein_coding:5'UTR (+)--piRNA:gene--protein_coding:intron--protein_coding:gene (-)--protein_coding:upstream--protein_coding:downstream	7
protein_coding:5'UTR (+)--piRNA:gene--protein_coding:intron--protein_coding:gene (-)--protein_coding:downstream	24
protein_coding:5'UTR (+)--piRNA:gene--protein_coding:intron--protein_coding:upstream	28
protein_coding:5'UTR (+)--piRNA:gene--protein_coding:intron--protein_coding:upstream--protein_coding:downstream	4
protein_coding:5'UTR (+)--piRNA:gene--protein_coding:intron--protein_coding:downstream	81
protein_coding:5'UTR (+)--piRNA:gene--protein_coding:intron--processed_transcript:downstream	1
protein_coding:5'UTR (+)--piRNA:gene--processed_transcript:intron	2
protein_coding:5'UTR (+)--piRNA:gene--processed_transcript:intron--protein_coding:gene (-)	2
protein_coding:5'UTR (+)--piRNA:gene--protein_coding:gene (-)	13
protein_coding:5'UTR (+)--piRNA:gene--protein_coding:gene (-)--protein_coding:upstream	16
protein_coding:5'UTR (+)--piRNA:gene--protein_coding:upstream	2008
protein_coding:5'UTR (+)--piRNA:gene--protein_coding:downstream	4
protein_coding:5'UTR (+)--transcribed_processed_pseudogene:gene	3
protein_coding:5'UTR (+)--processed_pseudogene:gene--protein_coding:intron--processed_transcript:intron--protein_coding:gene (-)--protein_coding:upstream	1
protein_coding:5'UTR (+)--processed_pseudogene:gene--protein_coding:intron--protein_coding:gene (-)--protein_coding:upstream	1
protein_coding:5'UTR (+)--processed_pseudogene:gene--protein_coding:intron--protein_coding:upstream	2
protein_coding:5'UTR (+)--processed_pseudogene:gene--protein_coding:gene (-)	1
protein_coding:5'UTR (+)--unprocessed_pseudogene:gene	1
protein_coding:5'UTR (+)--unprocessed_pseudogene:gene--protein_coding:intron	2
protein_coding:5'UTR (+)--unprocessed_pseudogene:gene--protein_coding:intron--protein_coding:gene (-)	1
protein_coding:5'UTR (+)--unprocessed_pseudogene:gene--protein_coding:intron--protein_coding:upstream	1
protein_coding:5'UTR (+)--protein_coding:intron	139
protein_coding:5'UTR (+)--protein_coding:intron--processed_transcript:intron	2
protein_coding:5'UTR (+)--protein_coding:intron--processed_transcript:intron--protein_coding:gene (-)--protein_coding:downstream	1
protein_coding:5'UTR (+)--protein_coding:intron--processed_transcript:intron--protein_coding:upstream	2
protein_coding:5'UTR (+)--protein_coding:intron--processed_transcript:intron--protein_coding:downstream	1
protein_coding:5'UTR (+)--protein_coding:intron--protein_coding:gene (-)	14
protein_coding:5'UTR (+)--protein_coding:intron--protein_coding:gene (-)--protein_coding:upstream	5
protein_coding:5'UTR (+)--protein_coding:intron--protein_coding:gene (-)--protein_coding:upstream--protein_coding:downstream	2
protein_coding:5'UTR (+)--protein_coding:intron--protein_coding:upstream	6
protein_coding:5'UTR (+)--protein_coding:intron--protein_coding:upstream--protein_coding:downstream	2
protein_coding:5'UTR (+)--protein_coding:intron--protein_coding:downstream	2
protein_coding:5'UTR (+)--processed_transcript:intron	5
protein_coding:5'UTR (+)--protein_coding:gene (-)	32
protein_coding:5'UTR (+)--protein_coding:upstream	29
protein_coding:5'UTR (+)--protein_coding:downstream	1
protein_coding:3'UTR (+)	1162
protein_coding:3'UTR (+)--miRNA:gene	2
protein_coding:3'UTR (+)--miRNA:gene--lincRNA:gene--piRNA:gene--protein_coding:intron--protein_coding:gene (-)--protein_coding:upstream	6
protein_coding:3'UTR (+)--miRNA:gene--lincRNA:gene--protein_coding:intron	1
protein_coding:3'UTR (+)--miRNA:gene--piRNA:gene--protein_coding:intron	13
protein_coding:3'UTR (+)--miRNA:gene--piRNA:gene--protein_coding:intron--processed_transcript:intron	1
protein_coding:3'UTR (+)--miRNA:gene--piRNA:gene--protein_coding:intron--processed_transcript:intron--protein_coding:upstream	1
protein_coding:3'UTR (+)--miRNA:gene--piRNA:gene--protein_coding:intron--protein_coding:downstream	1
protein_coding:3'UTR (+)--miRNA:gene--protein_coding:intron	8
protein_coding:3'UTR (+)--miRNA:gene--protein_coding:intron--processed_transcript:intron	1
protein_coding:3'UTR (+)--miRNA:gene--protein_coding:intron--protein_coding:gene (-)--protein_coding:upstream	1
protein_coding:3'UTR (+)--miRNA:gene--protein_coding:intron--protein_coding:gene (-)--protein_coding:downstream	2
protein_coding:3'UTR (+)--miRNA:gene--processed_transcript:intron	10
protein_coding:3'UTR (+)--snRNA:gene--piRNA:gene	4
protein_coding:3'UTR (+)--lincRNA:gene--piRNA:gene--misc_RNA:gene	27
protein_coding:3'UTR (+)--lincRNA:gene--piRNA:gene--misc_RNA:gene--protein_coding:intron	1
protein_coding:3'UTR (+)--lincRNA:gene--piRNA:gene--transcribed_processed_pseudogene:gene--processed_pseudogene:gene--protein_coding:intron	1
protein_coding:3'UTR (+)--lincRNA:gene--piRNA:gene--processed_pseudogene:gene--protein_coding:intron--processed_transcript:intron--protein_coding:gene (-)--protein_coding:upstream	1
protein_coding:3'UTR (+)--lincRNA:gene--piRNA:gene--processed_pseudogene:gene--protein_coding:intron--processed_transcript:intron--protein_coding:gene (-)--protein_coding:upstream--protein_coding:downstream	1
protein_coding:3'UTR (+)--lincRNA:gene--piRNA:gene--processed_pseudogene:gene--protein_coding:intron--processed_transcript:intron--protein_coding:upstream	1
protein_coding:3'UTR (+)--lincRNA:gene--piRNA:gene--processed_pseudogene:gene--protein_coding:intron--protein_coding:gene (-)--protein_coding:upstream--protein_coding:downstream	1
protein_coding:3'UTR (+)--lincRNA:gene--piRNA:gene--protein_coding:intron	7
protein_coding:3'UTR (+)--lincRNA:gene--piRNA:gene--protein_coding:intron--processed_transcript:intron	16
protein_coding:3'UTR (+)--lincRNA:gene--piRNA:gene--protein_coding:intron--processed_transcript:intron--protein_coding:gene (-)--protein_coding:upstream	9
protein_coding:3'UTR (+)--lincRNA:gene--piRNA:gene--protein_coding:intron--processed_transcript:intron--protein_coding:gene (-)--protein_coding:upstream--protein_coding:downstream	1
protein_coding:3'UTR (+)--lincRNA:gene--piRNA:gene--protein_coding:intron--processed_transcript:intron--protein_coding:upstream	1
protein_coding:3'UTR (+)--lincRNA:gene--piRNA:gene--protein_coding:intron--processed_transcript:intron--protein_coding:upstream--protein_coding:downstream	1
protein_coding:3'UTR (+)--lincRNA:gene--piRNA:gene--protein_coding:intron--processed_transcript:intron--protein_coding:downstream	1
protein_coding:3'UTR (+)--lincRNA:gene--piRNA:gene--protein_coding:intron--protein_coding:gene (-)	2
protein_coding:3'UTR (+)--lincRNA:gene--piRNA:gene--protein_coding:intron--protein_coding:upstream	4
protein_coding:3'UTR (+)--lincRNA:gene--piRNA:gene--protein_coding:intron--protein_coding:upstream--protein_coding:downstream	2
protein_coding:3'UTR (+)--lincRNA:gene--piRNA:gene--protein_coding:intron--protein_coding:downstream	4
protein_coding:3'UTR (+)--lincRNA:gene--protein_coding:intron	3
protein_coding:3'UTR (+)--lincRNA:gene--protein_coding:intron--processed_transcript:intron--protein_coding:gene (-)--protein_coding:upstream	4
protein_coding:3'UTR (+)--lincRNA:gene--protein_coding:intron--protein_coding:gene (-)--protein_coding:upstream	6
protein_coding:3'UTR (+)--piRNA:gene	177
protein_coding:3'UTR (+)--piRNA:gene--rRNA:gene--protein_coding:intron--protein_coding:gene (-)--protein_coding:downstream	564
protein_coding:3'UTR (+)--piRNA:gene--misc_RNA:gene	55
protein_coding:3'UTR (+)--piRNA:gene--misc_RNA:gene--protein_coding:intron	14
protein_coding:3'UTR (+)--piRNA:gene--misc_RNA:gene--protein_coding:intron--protein_coding:upstream	1
protein_coding:3'UTR (+)--piRNA:gene--transcribed_processed_pseudogene:gene--protein_coding:intron	1
protein_coding:3'UTR (+)--piRNA:gene--transcribed_processed_pseudogene:gene--protein_coding:intron--protein_coding:upstream--protein_coding:downstream	1
protein_coding:3'UTR (+)--piRNA:gene--transcribed_processed_pseudogene:gene--protein_coding:upstream	1
protein_coding:3'UTR (+)--piRNA:gene--processed_pseudogene:gene--unprocessed_pseudogene:gene--protein_coding:gene (-)	1
protein_coding:3'UTR (+)--piRNA:gene--processed_pseudogene:gene--protein_coding:intron--processed_transcript:intron	3
protein_coding:3'UTR (+)--piRNA:gene--processed_pseudogene:gene--protein_coding:intron--processed_transcript:intron--protein_coding:upstream	3
protein_coding:3'UTR (+)--piRNA:gene--processed_pseudogene:gene--protein_coding:intron--protein_coding:gene (-)	1
protein_coding:3'UTR (+)--piRNA:gene--processed_pseudogene:gene--protein_coding:intron--protein_coding:gene (-)--protein_coding:upstream--protein_coding:downstream	2
protein_coding:3'UTR (+)--piRNA:gene--processed_pseudogene:gene--protein_coding:intron--protein_coding:upstream	1
protein_coding:3'UTR (+)--piRNA:gene--processed_pseudogene:gene--protein_coding:intron--protein_coding:upstream--protein_coding:downstream	1
protein_coding:3'UTR (+)--piRNA:gene--unprocessed_pseudogene:gene--protein_coding:intron--protein_coding:downstream	1
protein_coding:3'UTR (+)--piRNA:gene--protein_coding:intron	69
protein_coding:3'UTR (+)--piRNA:gene--protein_coding:intron--processed_transcript:intron	4
protein_coding:3'UTR (+)--piRNA:gene--protein_coding:intron--processed_transcript:intron--protein_coding:gene (-)--protein_coding:upstream	42
protein_coding:3'UTR (+)--piRNA:gene--protein_coding:intron--processed_transcript:intron--protein_coding:gene (-)--protein_coding:upstream--protein_coding:downstream	2
protein_coding:3'UTR (+)--piRNA:gene--protein_coding:intron--processed_transcript:intron--protein_coding:upstream	24
protein_coding:3'UTR (+)--piRNA:gene--protein_coding:intron--processed_transcript:intron--protein_coding:upstream--protein_coding:downstream	1
protein_coding:3'UTR (+)--piRNA:gene--protein_coding:intron--processed_transcript:intron--protein_coding:downstream	1
protein_coding:3'UTR (+)--piRNA:gene--protein_coding:intron--protein_coding:gene (-)	2
protein_coding:3'UTR (+)--piRNA:gene--protein_coding:intron--protein_coding:gene (-)--protein_coding:upstream	3
protein_coding:3'UTR (+)--piRNA:gene--protein_coding:intron--protein_coding:gene (-)--protein_coding:upstream--protein_coding:downstream	1
protein_coding:3'UTR (+)--piRNA:gene--protein_coding:intron--protein_coding:gene (-)--protein_coding:downstream	1
protein_coding:3'UTR (+)--piRNA:gene--protein_coding:intron--protein_coding:upstream	123
protein_coding:3'UTR (+)--piRNA:gene--protein_coding:intron--protein_coding:upstream--protein_coding:downstream	16
protein_coding:3'UTR (+)--piRNA:gene--protein_coding:intron--protein_coding:downstream	7
protein_coding:3'UTR (+)--piRNA:gene--protein_coding:gene (-)--protein_coding:upstream	2
protein_coding:3'UTR (+)--piRNA:gene--protein_coding:upstream	982
protein_coding:3'UTR (+)--piRNA:gene--protein_coding:downstream	1
protein_coding:3'UTR (+)--processed_pseudogene:gene	1
protein_coding:3'UTR (+)--unprocessed_pseudogene:gene	1
protein_coding:3'UTR (+)--protein_coding:intron	72
protein_coding:3'UTR (+)--protein_coding:intron--processed_transcript:intron	2
protein_coding:3'UTR (+)--protein_coding:intron--processed_transcript:intron--protein_coding:gene (-)--protein_coding:downstream	1
protein_coding:3'UTR (+)--protein_coding:intron--protein_coding:gene (-)	3
protein_coding:3'UTR (+)--protein_coding:intron--protein_coding:gene (-)--protein_coding:upstream	1
protein_coding:3'UTR (+)--protein_coding:intron--protein_coding:upstream	4
protein_coding:3'UTR (+)--protein_coding:intron--protein_coding:upstream--protein_coding:downstream	2
protein_coding:3'UTR (+)--protein_coding:intron--protein_coding:downstream	1
protein_coding:3'UTR (+)--processed_transcript:intron--protein_coding:downstream	1
protein_coding:3'UTR (+)--protein_coding:gene (-)	16
protein_coding:3'UTR (+)--protein_coding:upstream	594
protein_coding:3'UTR (+)--protein_coding:downstream	3
miRNA:gene	3904380
miRNA:gene--snoRNA:gene	3
miRNA:gene--snoRNA:gene--piRNA:gene	2
miRNA:gene--snoRNA:gene--piRNA:gene--protein_coding:intron	2
miRNA:gene--snoRNA:gene--protein_coding:intron	5
miRNA:gene--snRNA:gene--lincRNA:gene--piRNA:gene--protein_coding:intron--processed_transcript:intron--protein_coding:downstream	1
miRNA:gene--lincRNA:gene	22
miRNA:gene--lincRNA:gene--piRNA:gene	99
miRNA:gene--lincRNA:gene--piRNA:gene--rRNA:gene	12
miRNA:gene--lincRNA:gene--piRNA:gene--rRNA:gene--protein_coding:intron	18
miRNA:gene--lincRNA:gene--piRNA:gene--protein_coding:intron	289
miRNA:gene--lincRNA:gene--piRNA:gene--protein_coding:intron--processed_transcript:intron	33
miRNA:gene--lincRNA:gene--piRNA:gene--protein_coding:intron--processed_transcript:intron--protein_coding:gene (-)	1
miRNA:gene--lincRNA:gene--piRNA:gene--protein_coding:intron--processed_transcript:intron--protein_coding:gene (-)--protein_coding:upstream--protein_coding:downstream	1
miRNA:gene--lincRNA:gene--piRNA:gene--protein_coding:intron--processed_transcript:intron--protein_coding:upstream	3
miRNA:gene--lincRNA:gene--piRNA:gene--protein_coding:intron--processed_transcript:intron--protein_coding:upstream--protein_coding:downstream	3
miRNA:gene--lincRNA:gene--piRNA:gene--protein_coding:intron--processed_transcript:intron--protein_coding:downstream	42
miRNA:gene--lincRNA:gene--piRNA:gene--protein_coding:intron--protein_coding:gene (-)	6
miRNA:gene--lincRNA:gene--piRNA:gene--protein_coding:intron--protein_coding:upstream	75
miRNA:gene--lincRNA:gene--piRNA:gene--protein_coding:intron--protein_coding:upstream--protein_coding:downstream	77
miRNA:gene--lincRNA:gene--piRNA:gene--protein_coding:intron--protein_coding:downstream	7
miRNA:gene--lincRNA:gene--piRNA:gene--protein_coding:gene (-)--protein_coding:upstream	1
miRNA:gene--lincRNA:gene--piRNA:gene--protein_coding:upstream	17
miRNA:gene--lincRNA:gene--processed_pseudogene:gene	1
miRNA:gene--lincRNA:gene--processed_pseudogene:gene--protein_coding:intron	4
miRNA:gene--lincRNA:gene--protein_coding:intron	195
miRNA:gene--lincRNA:gene--protein_coding:intron--processed_transcript:intron	5
miRNA:gene--lincRNA:gene--protein_coding:intron--protein_coding:gene (-)	1
miRNA:gene--lincRNA:gene--protein_coding:gene (-)	1
miRNA:gene--piRNA:gene	44976
miRNA:gene--piRNA:gene--rRNA:gene	46
miRNA:gene--piRNA:gene--rRNA:gene--misc_RNA:gene--protein_coding:intron	1
miRNA:gene--piRNA:gene--rRNA:gene--protein_coding:intron	16
miRNA:gene--piRNA:gene--misc_RNA:gene	4
miRNA:gene--piRNA:gene--misc_RNA:gene--protein_coding:intron	4
miRNA:gene--piRNA:gene--transcribed_processed_pseudogene:gene--protein_coding:intron--processed_transcript:intron	1
miRNA:gene--piRNA:gene--processed_pseudogene:gene	1
miRNA:gene--piRNA:gene--processed_pseudogene:gene--unprocessed_pseudogene:gene--protein_coding:intron--processed_transcript:intron--protein_coding:gene (-)	1
miRNA:gene--piRNA:gene--processed_pseudogene:gene--protein_coding:intron	43
miRNA:gene--piRNA:gene--processed_pseudogene:gene--protein_coding:intron--processed_transcript:intron	1
miRNA:gene--piRNA:gene--processed_pseudogene:gene--protein_coding:intron--processed_transcript:intron--protein_coding:gene (-)--protein_coding:upstream	1
miRNA:gene--piRNA:gene--processed_pseudogene:gene--protein_coding:intron--processed_transcript:intron--protein_coding:gene (-)--protein_coding:upstream--protein_coding:downstream--processed_transcript:downstream	1
miRNA:gene--piRNA:gene--processed_pseudogene:gene--protein_coding:intron--processed_transcript:intron--protein_coding:upstream--protein_coding:downstream	1
miRNA:gene--piRNA:gene--processed_pseudogene:gene--protein_coding:intron--processed_transcript:intron--protein_coding:downstream	1
miRNA:gene--piRNA:gene--processed_pseudogene:gene--protein_coding:intron--protein_coding:gene (-)	3
miRNA:gene--piRNA:gene--processed_pseudogene:gene--protein_coding:intron--protein_coding:gene (-)--protein_coding:upstream--protein_coding:downstream	1
miRNA:gene--piRNA:gene--processed_pseudogene:gene--protein_coding:intron--protein_coding:upstream	1
miRNA:gene--piRNA:gene--processed_pseudogene:gene--protein_coding:intron--protein_coding:downstream	2
miRNA:gene--piRNA:gene--processed_pseudogene:gene--protein_coding:gene (-)	1
miRNA:gene--piRNA:gene--polymorphic_pseudogene:gene--protein_coding:intron--protein_coding:gene (-)--protein_coding:upstream	9
miRNA:gene--piRNA:gene--unprocessed_pseudogene:gene--protein_coding:intron	5
miRNA:gene--piRNA:gene--protein_coding:intron	6024
miRNA:gene--piRNA:gene--protein_coding:intron--processed_transcript:intron	220
miRNA:gene--piRNA:gene--protein_coding:intron--processed_transcript:intron--protein_coding:gene (-)	4
miRNA:gene--piRNA:gene--protein_coding:intron--processed_transcript:intron--protein_coding:gene (-)--protein_coding:upstream	3
miRNA:gene--piRNA:gene--protein_coding:intron--processed_transcript:intron--protein_coding:gene (-)--protein_coding:upstream--protein_coding:downstream	5
miRNA:gene--piRNA:gene--protein_coding:intron--processed_transcript:intron--protein_coding:gene (-)--protein_coding:downstream	60
miRNA:gene--piRNA:gene--protein_coding:intron--processed_transcript:intron--protein_coding:upstream	18
miRNA:gene--piRNA:gene--protein_coding:intron--processed_transcript:intron--protein_coding:downstream	13
miRNA:gene--piRNA:gene--protein_coding:intron--protein_coding:gene (-)	80
miRNA:gene--piRNA:gene--protein_coding:intron--protein_coding:gene (-)--protein_coding:upstream	13
miRNA:gene--piRNA:gene--protein_coding:intron--protein_coding:gene (-)--protein_coding:downstream	8
miRNA:gene--piRNA:gene--protein_coding:intron--protein_coding:upstream	121
miRNA:gene--piRNA:gene--protein_coding:intron--protein_coding:upstream--protein_coding:downstream	3
miRNA:gene--piRNA:gene--protein_coding:intron--protein_coding:downstream	81
miRNA:gene--piRNA:gene--protein_coding:intron--processed_transcript:upstream	1
miRNA:gene--piRNA:gene--protein_coding:intron--processed_transcript:downstream	1
miRNA:gene--piRNA:gene--processed_transcript:intron	1
miRNA:gene--piRNA:gene--protein_coding:gene (-)	9
miRNA:gene--piRNA:gene--protein_coding:gene (-)--protein_coding:upstream	2
miRNA:gene--piRNA:gene--protein_coding:upstream	3025
miRNA:gene--piRNA:gene--protein_coding:downstream	2
miRNA:gene--rRNA:gene	1
miRNA:gene--processed_pseudogene:gene	39
miRNA:gene--processed_pseudogene:gene--protein_coding:intron	60
miRNA:gene--processed_pseudogene:gene--protein_coding:intron--processed_transcript:intron	2
miRNA:gene--processed_pseudogene:gene--protein_coding:intron--protein_coding:gene (-)	1
miRNA:gene--processed_pseudogene:gene--protein_coding:intron--protein_coding:downstream	1
miRNA:gene--unprocessed_pseudogene:gene	3
miRNA:gene--unprocessed_pseudogene:gene--protein_coding:intron	12
miRNA:gene--unprocessed_pseudogene:gene--protein_coding:intron--protein_coding:upstream	4
miRNA:gene--protein_coding:intron	29088
miRNA:gene--protein_coding:intron--processed_transcript:intron	151
miRNA:gene--protein_coding:intron--processed_transcript:intron--protein_coding:gene (-)	6
miRNA:gene--protein_coding:intron--processed_transcript:intron--protein_coding:gene (-)--protein_coding:upstream--protein_coding:downstream	1
miRNA:gene--protein_coding:intron--processed_transcript:intron--protein_coding:gene (-)--protein_coding:downstream	2
miRNA:gene--protein_coding:intron--processed_transcript:intron--protein_coding:upstream	3
miRNA:gene--protein_coding:intron--processed_transcript:intron--protein_coding:downstream	3
miRNA:gene--protein_coding:intron--protein_coding:gene (-)	126
miRNA:gene--protein_coding:intron--protein_coding:gene (-)--protein_coding:upstream	1
miRNA:gene--protein_coding:intron--protein_coding:gene (-)--protein_coding:upstream--protein_coding:downstream	1
miRNA:gene--protein_coding:intron--protein_coding:gene (-)--protein_coding:upstream--processed_transcript:upstream	1
miRNA:gene--protein_coding:intron--protein_coding:gene (-)--protein_coding:downstream	2
miRNA:gene--protein_coding:intron--protein_coding:gene (-)--protein_coding:downstream--processed_transcript:downstream	1
miRNA:gene--protein_coding:intron--protein_coding:upstream	121
miRNA:gene--protein_coding:intron--protein_coding:upstream--protein_coding:downstream	16
miRNA:gene--protein_coding:intron--protein_coding:downstream	93
miRNA:gene--protein_coding:intron--processed_transcript:downstream	1
miRNA:gene--processed_transcript:intron	59
miRNA:gene--protein_coding:gene (-)	68
miRNA:gene--protein_coding:upstream	1425
miRNA:gene--protein_coding:upstream--protein_coding:downstream	1
miRNA:gene--protein_coding:downstream	144
snoRNA:gene	161213
snoRNA:gene--lincRNA:gene--piRNA:gene	19
snoRNA:gene--lincRNA:gene--piRNA:gene--misc_RNA:gene--protein_coding:intron--protein_coding:downstream	1
snoRNA:gene--lincRNA:gene--piRNA:gene--protein_coding:intron	48
snoRNA:gene--lincRNA:gene--piRNA:gene--protein_coding:intron--processed_transcript:intron	1
snoRNA:gene--lincRNA:gene--protein_coding:intron	4
snoRNA:gene--piRNA:gene	4344
snoRNA:gene--piRNA:gene--processed_pseudogene:gene--protein_coding:intron	2
snoRNA:gene--piRNA:gene--processed_pseudogene:gene--protein_coding:intron--processed_transcript:intron	1
snoRNA:gene--piRNA:gene--processed_pseudogene:gene--protein_coding:intron--protein_coding:gene (-)--protein_coding:upstream	1
snoRNA:gene--piRNA:gene--unprocessed_pseudogene:gene--protein_coding:intron--processed_transcript:intron--protein_coding:downstream	1
snoRNA:gene--piRNA:gene--protein_coding:intron	168
snoRNA:gene--piRNA:gene--protein_coding:intron--processed_transcript:intron	13
snoRNA:gene--piRNA:gene--protein_coding:intron--processed_transcript:intron--protein_coding:gene (-)	8
snoRNA:gene--piRNA:gene--protein_coding:intron--processed_transcript:intron--protein_coding:gene (-)--protein_coding:downstream	1
snoRNA:gene--piRNA:gene--protein_coding:intron--protein_coding:gene (-)	5
snoRNA:gene--piRNA:gene--protein_coding:intron--protein_coding:gene (-)--protein_coding:upstream	1
snoRNA:gene--piRNA:gene--protein_coding:intron--protein_coding:upstream	9
snoRNA:gene--piRNA:gene--protein_coding:intron--protein_coding:upstream--protein_coding:downstream	2
snoRNA:gene--piRNA:gene--protein_coding:intron--protein_coding:downstream	1
snoRNA:gene--processed_pseudogene:gene	1
snoRNA:gene--protein_coding:intron	501
snoRNA:gene--protein_coding:intron--processed_transcript:intron	6
snoRNA:gene--protein_coding:intron--protein_coding:gene (-)	1
snoRNA:gene--protein_coding:intron--protein_coding:gene (-)--protein_coding:upstream	1
snoRNA:gene--protein_coding:intron--protein_coding:gene (-)--protein_coding:downstream	3
snoRNA:gene--protein_coding:intron--protein_coding:upstream	8
snoRNA:gene--protein_coding:intron--protein_coding:downstream	9
snoRNA:gene--processed_transcript:intron	18
snoRNA:gene--protein_coding:gene (-)	1
snoRNA:gene--protein_coding:upstream	2
snoRNA:gene--protein_coding:downstream	4
snRNA:gene	31284
snRNA:gene--lincRNA:gene--piRNA:gene--protein_coding:intron	39
snRNA:gene--lincRNA:gene--piRNA:gene--protein_coding:intron--processed_transcript:intron	3
snRNA:gene--piRNA:gene	1665
snRNA:gene--piRNA:gene--processed_pseudogene:gene--unprocessed_pseudogene:gene--protein_coding:intron--protein_coding:gene (-)	1
snRNA:gene--piRNA:gene--protein_coding:intron	206
snRNA:gene--piRNA:gene--protein_coding:intron--processed_transcript:intron	27
snRNA:gene--piRNA:gene--protein_coding:intron--processed_transcript:intron--protein_coding:upstream	4
snRNA:gene--piRNA:gene--protein_coding:intron--processed_transcript:intron--protein_coding:downstream	1
snRNA:gene--piRNA:gene--protein_coding:intron--protein_coding:gene (-)	1
snRNA:gene--piRNA:gene--protein_coding:intron--protein_coding:gene (-)--protein_coding:upstream	1
snRNA:gene--piRNA:gene--protein_coding:intron--protein_coding:downstream	6
snRNA:gene--piRNA:gene--protein_coding:intron--processed_transcript:downstream	2
snRNA:gene--protein_coding:intron	94
snRNA:gene--protein_coding:intron--protein_coding:gene (-)	1
snRNA:gene--protein_coding:intron--protein_coding:upstream	1
lincRNA:gene	9790
lincRNA:gene--piRNA:gene	37092
lincRNA:gene--piRNA:gene--rRNA:gene--protein_coding:intron	3
lincRNA:gene--piRNA:gene--rRNA:gene--protein_coding:intron--processed_transcript:intron--protein_coding:upstream	1
lincRNA:gene--piRNA:gene--rRNA:gene--protein_coding:intron--protein_coding:gene (-)	4
lincRNA:gene--piRNA:gene--rRNA:gene--protein_coding:intron--protein_coding:upstream	1
lincRNA:gene--piRNA:gene--rRNA:gene--protein_coding:intron--protein_coding:upstream--protein_coding:downstream	8
lincRNA:gene--piRNA:gene--misc_RNA:gene	338
lincRNA:gene--piRNA:gene--misc_RNA:gene--protein_coding:intron	55
lincRNA:gene--piRNA:gene--misc_RNA:gene--protein_coding:intron--processed_transcript:intron	3
lincRNA:gene--piRNA:gene--misc_RNA:gene--protein_coding:intron--protein_coding:gene (-)	1
lincRNA:gene--piRNA:gene--misc_RNA:gene--protein_coding:intron--protein_coding:gene (-)--protein_coding:upstream--protein_coding:downstream	1
lincRNA:gene--piRNA:gene--misc_RNA:gene--protein_coding:intron--protein_coding:upstream--protein_coding:downstream	1
lincRNA:gene--piRNA:gene--misc_RNA:gene--protein_coding:intron--protein_coding:downstream	2
lincRNA:gene--piRNA:gene--transcribed_processed_pseudogene:gene	3
lincRNA:gene--piRNA:gene--transcribed_processed_pseudogene:gene--processed_pseudogene:gene	2
lincRNA:gene--piRNA:gene--transcribed_processed_pseudogene:gene--processed_pseudogene:gene--protein_coding:intron	1
lincRNA:gene--piRNA:gene--transcribed_processed_pseudogene:gene--processed_pseudogene:gene--protein_coding:intron--protein_coding:gene (-)--protein_coding:upstream--protein_coding:downstream	1
lincRNA:gene--piRNA:gene--transcribed_processed_pseudogene:gene--processed_pseudogene:gene--protein_coding:intron--protein_coding:upstream	1
lincRNA:gene--piRNA:gene--transcribed_processed_pseudogene:gene--processed_pseudogene:gene--processed_transcript:intron--protein_coding:downstream	1
lincRNA:gene--piRNA:gene--transcribed_processed_pseudogene:gene--unprocessed_pseudogene:gene--protein_coding:intron	1
lincRNA:gene--piRNA:gene--transcribed_processed_pseudogene:gene--protein_coding:intron	1
lincRNA:gene--piRNA:gene--transcribed_processed_pseudogene:gene--protein_coding:intron--processed_transcript:intron	1
lincRNA:gene--piRNA:gene--transcribed_processed_pseudogene:gene--protein_coding:intron--processed_transcript:intron--protein_coding:gene (-)	1
lincRNA:gene--piRNA:gene--transcribed_processed_pseudogene:gene--protein_coding:intron--processed_transcript:intron--protein_coding:gene (-)--protein_coding:upstream--protein_coding:downstream	1
lincRNA:gene--piRNA:gene--transcribed_processed_pseudogene:gene--protein_coding:intron--processed_transcript:intron--protein_coding:upstream	1
lincRNA:gene--piRNA:gene--transcribed_processed_pseudogene:gene--protein_coding:intron--protein_coding:gene (-)	2
lincRNA:gene--piRNA:gene--transcribed_processed_pseudogene:gene--protein_coding:intron--protein_coding:upstream	2
lincRNA:gene--piRNA:gene--transcribed_processed_pseudogene:gene--processed_transcript:intron	2
lincRNA:gene--piRNA:gene--processed_pseudogene:gene	9
lincRNA:gene--piRNA:gene--processed_pseudogene:gene--unprocessed_pseudogene:gene	4
lincRNA:gene--piRNA:gene--processed_pseudogene:gene--unprocessed_pseudogene:gene--protein_coding:intron--processed_transcript:intron	1
lincRNA:gene--piRNA:gene--processed_pseudogene:gene--unprocessed_pseudogene:gene--processed_transcript:intron--protein_coding:gene (-)	1
lincRNA:gene--piRNA:gene--processed_pseudogene:gene--unprocessed_pseudogene:gene--processed_transcript:intron--protein_coding:downstream	2
lincRNA:gene--piRNA:gene--processed_pseudogene:gene--protein_coding:intron	4
lincRNA:gene--piRNA:gene--processed_pseudogene:gene--protein_coding:intron--processed_transcript:intron	1
lincRNA:gene--piRNA:gene--processed_pseudogene:gene--protein_coding:intron--processed_transcript:intron--protein_coding:upstream	5
lincRNA:gene--piRNA:gene--processed_pseudogene:gene--protein_coding:intron--processed_transcript:intron--protein_coding:downstream	6
lincRNA:gene--piRNA:gene--processed_pseudogene:gene--protein_coding:intron--protein_coding:gene (-)--protein_coding:upstream	3
lincRNA:gene--piRNA:gene--processed_pseudogene:gene--protein_coding:intron--protein_coding:gene (-)--protein_coding:upstream--protein_coding:downstream	2
lincRNA:gene--piRNA:gene--processed_pseudogene:gene--protein_coding:intron--protein_coding:upstream	1
lincRNA:gene--piRNA:gene--processed_pseudogene:gene--protein_coding:intron--protein_coding:upstream--protein_coding:downstream	2
lincRNA:gene--piRNA:gene--processed_pseudogene:gene--protein_coding:gene (-)	1
lincRNA:gene--piRNA:gene--unprocessed_pseudogene:gene	1
lincRNA:gene--piRNA:gene--unprocessed_pseudogene:gene--protein_coding:intron--protein_coding:gene (-)--protein_coding:upstream--protein_coding:downstream	1
lincRNA:gene--piRNA:gene--protein_coding:intron	641
lincRNA:gene--piRNA:gene--protein_coding:intron--processed_transcript:intron	86
lincRNA:gene--piRNA:gene--protein_coding:intron--processed_transcript:intron--protein_coding:gene (-)	1
lincRNA:gene--piRNA:gene--protein_coding:intron--processed_transcript:intron--protein_coding:gene (-)--protein_coding:upstream	4
lincRNA:gene--piRNA:gene--protein_coding:intron--processed_transcript:intron--protein_coding:gene (-)--protein_coding:upstream--protein_coding:downstream	5
lincRNA:gene--piRNA:gene--protein_coding:intron--processed_transcript:intron--protein_coding:gene (-)--protein_coding:downstream	7
lincRNA:gene--piRNA:gene--protein_coding:intron--processed_transcript:intron--protein_coding:upstream	17
lincRNA:gene--piRNA:gene--protein_coding:intron--processed_transcript:intron--protein_coding:upstream--protein_coding:downstream	34
lincRNA:gene--piRNA:gene--protein_coding:intron--processed_transcript:intron--protein_coding:downstream	50
lincRNA:gene--piRNA:gene--protein_coding:intron--protein_coding:gene (-)	42
lincRNA:gene--piRNA:gene--protein_coding:intron--protein_coding:gene (-)--protein_coding:upstream	16
lincRNA:gene--piRNA:gene--protein_coding:intron--protein_coding:gene (-)--protein_coding:upstream--protein_coding:downstream	3
lincRNA:gene--piRNA:gene--protein_coding:intron--protein_coding:gene (-)--protein_coding:downstream	18
lincRNA:gene--piRNA:gene--protein_coding:intron--protein_coding:upstream	65
lincRNA:gene--piRNA:gene--protein_coding:intron--protein_coding:upstream--protein_coding:downstream	30
lincRNA:gene--piRNA:gene--protein_coding:intron--protein_coding:downstream	155
lincRNA:gene--piRNA:gene--protein_coding:intron--protein_coding:downstream--processed_transcript:upstream	1
lincRNA:gene--piRNA:gene--protein_coding:intron--processed_transcript:upstream	1
lincRNA:gene--piRNA:gene--processed_transcript:intron	4
lincRNA:gene--piRNA:gene--processed_transcript:intron--protein_coding:downstream	1
lincRNA:gene--piRNA:gene--protein_coding:gene (-)	13
lincRNA:gene--piRNA:gene--protein_coding:gene (-)--protein_coding:upstream	1
lincRNA:gene--piRNA:gene--protein_coding:upstream	3
lincRNA:gene--piRNA:gene--protein_coding:downstream	21180
lincRNA:gene--misc_RNA:gene--polymorphic_pseudogene:gene--protein_coding:intron--processed_transcript:intron	1
lincRNA:gene--transcribed_processed_pseudogene:gene	1
lincRNA:gene--transcribed_processed_pseudogene:gene--protein_coding:intron	1
lincRNA:gene--transcribed_processed_pseudogene:gene--protein_coding:intron--processed_transcript:intron--protein_coding:gene (-)--protein_coding:upstream--protein_coding:downstream	1
lincRNA:gene--processed_pseudogene:gene	4
lincRNA:gene--processed_pseudogene:gene--unprocessed_pseudogene:gene--processed_transcript:intron--protein_coding:downstream	1
lincRNA:gene--processed_pseudogene:gene--protein_coding:intron	3
lincRNA:gene--processed_pseudogene:gene--protein_coding:intron--protein_coding:gene (-)	13
lincRNA:gene--processed_pseudogene:gene--processed_transcript:intron	1
lincRNA:gene--processed_pseudogene:gene--protein_coding:gene (-)	1
lincRNA:gene--unprocessed_pseudogene:gene	3
lincRNA:gene--unprocessed_pseudogene:gene--protein_coding:intron	1
lincRNA:gene--protein_coding:intron	289
lincRNA:gene--protein_coding:intron--processed_transcript:intron	15
lincRNA:gene--protein_coding:intron--processed_transcript:intron--protein_coding:upstream	1
lincRNA:gene--protein_coding:intron--processed_transcript:intron--protein_coding:upstream--protein_coding:downstream	1
lincRNA:gene--protein_coding:intron--processed_transcript:intron--protein_coding:downstream	10
lincRNA:gene--protein_coding:intron--protein_coding:gene (-)	16
lincRNA:gene--protein_coding:intron--protein_coding:gene (-)--protein_coding:upstream	1
lincRNA:gene--protein_coding:intron--protein_coding:gene (-)--protein_coding:downstream	4
lincRNA:gene--protein_coding:intron--protein_coding:upstream	18
lincRNA:gene--protein_coding:intron--protein_coding:downstream	768
lincRNA:gene--protein_coding:intron--processed_transcript:upstream	2
lincRNA:gene--processed_transcript:intron	7
lincRNA:gene--processed_transcript:intron--protein_coding:upstream	1
lincRNA:gene--processed_transcript:intron--protein_coding:downstream	1
lincRNA:gene--protein_coding:gene (-)	34
lincRNA:gene--protein_coding:upstream	2
lincRNA:gene--protein_coding:downstream	5
lincRNA:gene--processed_transcript:upstream	6
lincRNA:gene--processed_transcript:downstream	1
piRNA:gene	6852131
piRNA:gene--rRNA:gene	109042
piRNA:gene--rRNA:gene--processed_pseudogene:gene--protein_coding:intron	95
piRNA:gene--rRNA:gene--protein_coding:intron	530
piRNA:gene--rRNA:gene--protein_coding:intron--processed_transcript:intron--protein_coding:gene (-)--protein_coding:downstream	1
piRNA:gene--rRNA:gene--protein_coding:intron--protein_coding:gene (-)	11
piRNA:gene--rRNA:gene--protein_coding:intron--protein_coding:gene (-)--protein_coding:upstream	3
piRNA:gene--rRNA:gene--protein_coding:intron--protein_coding:gene (-)--protein_coding:upstream--protein_coding:downstream	1
piRNA:gene--rRNA:gene--protein_coding:intron--protein_coding:gene (-)--protein_coding:downstream	1
piRNA:gene--rRNA:gene--protein_coding:intron--protein_coding:gene (-)--processed_transcript:downstream	1
piRNA:gene--rRNA:gene--protein_coding:intron--protein_coding:upstream	5
piRNA:gene--rRNA:gene--protein_coding:intron--protein_coding:downstream	9
piRNA:gene--rRNA:gene--protein_coding:intron--processed_transcript:downstream	2
piRNA:gene--rRNA:gene--protein_coding:downstream	9
piRNA:gene--misc_RNA:gene	13534
piRNA:gene--misc_RNA:gene--processed_pseudogene:gene--protein_coding:intron	4
piRNA:gene--misc_RNA:gene--unprocessed_pseudogene:gene--protein_coding:intron--protein_coding:upstream	1
piRNA:gene--misc_RNA:gene--protein_coding:intron	11392
piRNA:gene--misc_RNA:gene--protein_coding:intron--processed_transcript:intron	3
piRNA:gene--misc_RNA:gene--protein_coding:intron--processed_transcript:intron--protein_coding:upstream--protein_coding:downstream	2
piRNA:gene--misc_RNA:gene--protein_coding:intron--protein_coding:gene (-)	3
piRNA:gene--misc_RNA:gene--protein_coding:intron--protein_coding:gene (-)--processed_transcript:downstream	4
piRNA:gene--misc_RNA:gene--protein_coding:intron--protein_coding:upstream	3
piRNA:gene--misc_RNA:gene--protein_coding:intron--protein_coding:upstream--protein_coding:downstream	1
piRNA:gene--misc_RNA:gene--protein_coding:intron--protein_coding:downstream	8
piRNA:gene--misc_RNA:gene--protein_coding:gene (-)	2
piRNA:gene--misc_RNA:gene--protein_coding:downstream	6
piRNA:gene--transcribed_processed_pseudogene:gene	17
piRNA:gene--transcribed_processed_pseudogene:gene--processed_pseudogene:gene	6
piRNA:gene--transcribed_processed_pseudogene:gene--processed_pseudogene:gene--unprocessed_pseudogene:gene--processed_transcript:intron	1
piRNA:gene--transcribed_processed_pseudogene:gene--processed_pseudogene:gene--protein_coding:intron	4
piRNA:gene--transcribed_processed_pseudogene:gene--processed_pseudogene:gene--protein_coding:intron--protein_coding:gene (-)--protein_coding:upstream--protein_coding:downstream	1
piRNA:gene--transcribed_processed_pseudogene:gene--processed_pseudogene:gene--protein_coding:intron--protein_coding:downstream	1
piRNA:gene--transcribed_processed_pseudogene:gene--unprocessed_pseudogene:gene--protein_coding:intron	1
piRNA:gene--transcribed_processed_pseudogene:gene--protein_coding:intron	13
piRNA:gene--transcribed_processed_pseudogene:gene--protein_coding:intron--processed_transcript:intron--protein_coding:gene (-)--protein_coding:upstream	1
piRNA:gene--transcribed_processed_pseudogene:gene--protein_coding:intron--processed_transcript:intron--protein_coding:upstream	1
piRNA:gene--transcribed_processed_pseudogene:gene--protein_coding:intron--processed_transcript:intron--protein_coding:upstream--protein_coding:downstream	1
piRNA:gene--transcribed_processed_pseudogene:gene--protein_coding:intron--protein_coding:gene (-)	1
piRNA:gene--transcribed_processed_pseudogene:gene--protein_coding:intron--protein_coding:gene (-)--protein_coding:downstream	1
piRNA:gene--transcribed_processed_pseudogene:gene--protein_coding:intron--protein_coding:upstream	1
piRNA:gene--transcribed_processed_pseudogene:gene--protein_coding:intron--protein_coding:downstream	1
piRNA:gene--processed_pseudogene:gene	340
piRNA:gene--processed_pseudogene:gene--unprocessed_pseudogene:gene	9
piRNA:gene--processed_pseudogene:gene--unprocessed_pseudogene:gene--protein_coding:intron	2
piRNA:gene--processed_pseudogene:gene--unprocessed_pseudogene:gene--protein_coding:intron--processed_transcript:intron--protein_coding:upstream	1
piRNA:gene--processed_pseudogene:gene--unprocessed_pseudogene:gene--protein_coding:intron--processed_transcript:intron--protein_coding:downstream	2
piRNA:gene--processed_pseudogene:gene--unprocessed_pseudogene:gene--protein_coding:intron--protein_coding:gene (-)	5
piRNA:gene--processed_pseudogene:gene--unprocessed_pseudogene:gene--protein_coding:intron--protein_coding:downstream	2
piRNA:gene--processed_pseudogene:gene--unprocessed_pseudogene:gene--protein_coding:gene (-)	1
piRNA:gene--processed_pseudogene:gene--protein_coding:intron	237
piRNA:gene--processed_pseudogene:gene--protein_coding:intron--processed_transcript:intron	18
piRNA:gene--processed_pseudogene:gene--protein_coding:intron--processed_transcript:intron--protein_coding:gene (-)	5
piRNA:gene--processed_pseudogene:gene--protein_coding:intron--processed_transcript:intron--protein_coding:gene (-)--protein_coding:upstream	1
piRNA:gene--processed_pseudogene:gene--protein_coding:intron--processed_transcript:intron--protein_coding:gene (-)--protein_coding:upstream--protein_coding:downstream	1
piRNA:gene--processed_pseudogene:gene--protein_coding:intron--processed_transcript:intron--protein_coding:upstream	3
piRNA:gene--processed_pseudogene:gene--protein_coding:intron--processed_transcript:intron--protein_coding:downstream	4
piRNA:gene--processed_pseudogene:gene--protein_coding:intron--protein_coding:gene (-)	26
piRNA:gene--processed_pseudogene:gene--protein_coding:intron--protein_coding:gene (-)--protein_coding:upstream	7
piRNA:gene--processed_pseudogene:gene--protein_coding:intron--protein_coding:gene (-)--protein_coding:upstream--protein_coding:downstream	2
piRNA:gene--processed_pseudogene:gene--protein_coding:intron--protein_coding:gene (-)--protein_coding:downstream	2
piRNA:gene--processed_pseudogene:gene--protein_coding:intron--protein_coding:upstream	21
piRNA:gene--processed_pseudogene:gene--protein_coding:intron--protein_coding:upstream--protein_coding:downstream	18
piRNA:gene--processed_pseudogene:gene--protein_coding:intron--protein_coding:downstream	54
piRNA:gene--processed_pseudogene:gene--processed_transcript:intron	1
piRNA:gene--processed_pseudogene:gene--protein_coding:gene (-)	33
piRNA:gene--processed_pseudogene:gene--protein_coding:upstream	5
piRNA:gene--processed_pseudogene:gene--protein_coding:downstream	87
piRNA:gene--unprocessed_pseudogene:gene	24
piRNA:gene--unprocessed_pseudogene:gene--protein_coding:intron	19
piRNA:gene--unprocessed_pseudogene:gene--protein_coding:intron--processed_transcript:intron	3
piRNA:gene--unprocessed_pseudogene:gene--protein_coding:intron--processed_transcript:intron--protein_coding:downstream	1
piRNA:gene--unprocessed_pseudogene:gene--protein_coding:intron--protein_coding:gene (-)	14
piRNA:gene--unprocessed_pseudogene:gene--protein_coding:intron--protein_coding:gene (-)--protein_coding:upstream	1
piRNA:gene--unprocessed_pseudogene:gene--protein_coding:intron--protein_coding:gene (-)--protein_coding:upstream--protein_coding:downstream	1
piRNA:gene--unprocessed_pseudogene:gene--protein_coding:intron--protein_coding:gene (-)--protein_coding:downstream	3
piRNA:gene--unprocessed_pseudogene:gene--protein_coding:intron--protein_coding:upstream	2
piRNA:gene--unprocessed_pseudogene:gene--protein_coding:intron--protein_coding:upstream--protein_coding:downstream	1
piRNA:gene--unprocessed_pseudogene:gene--protein_coding:intron--protein_coding:downstream	3
piRNA:gene--unprocessed_pseudogene:gene--protein_coding:gene (-)	3
piRNA:gene--unprocessed_pseudogene:gene--protein_coding:upstream--protein_coding:downstream	1
piRNA:gene--pseudogene:gene	5
piRNA:gene--protein_coding:intron	16618
piRNA:gene--protein_coding:intron--processed_transcript:intron	742
piRNA:gene--protein_coding:intron--processed_transcript:intron--protein_coding:gene (-)	25
piRNA:gene--protein_coding:intron--processed_transcript:intron--protein_coding:gene (-)--protein_coding:upstream	14
piRNA:gene--protein_coding:intron--processed_transcript:intron--protein_coding:gene (-)--protein_coding:upstream--protein_coding:downstream	5
piRNA:gene--protein_coding:intron--processed_transcript:intron--protein_coding:gene (-)--protein_coding:downstream	13
piRNA:gene--protein_coding:intron--processed_transcript:intron--protein_coding:gene (-)--processed_transcript:downstream	1
piRNA:gene--protein_coding:intron--processed_transcript:intron--protein_coding:upstream	205
piRNA:gene--protein_coding:intron--processed_transcript:intron--protein_coding:upstream--protein_coding:downstream	131
piRNA:gene--protein_coding:intron--processed_transcript:intron--protein_coding:downstream	108
piRNA:gene--protein_coding:intron--processed_transcript:intron--processed_transcript:downstream	4
piRNA:gene--protein_coding:intron--protein_coding:gene (-)	487
piRNA:gene--protein_coding:intron--protein_coding:gene (-)--protein_coding:upstream	276
piRNA:gene--protein_coding:intron--protein_coding:gene (-)--protein_coding:upstream--protein_coding:downstream	39
piRNA:gene--protein_coding:intron--protein_coding:gene (-)--protein_coding:downstream	113
piRNA:gene--protein_coding:intron--protein_coding:upstream	1634
piRNA:gene--protein_coding:intron--protein_coding:upstream--protein_coding:downstream	202
piRNA:gene--protein_coding:intron--protein_coding:upstream--protein_coding:downstream--processed_transcript:upstream	1
piRNA:gene--protein_coding:intron--protein_coding:upstream--protein_coding:downstream--processed_transcript:downstream	1
piRNA:gene--protein_coding:intron--protein_coding:upstream--processed_transcript:upstream	2
piRNA:gene--protein_coding:intron--protein_coding:upstream--processed_transcript:downstream	1
piRNA:gene--protein_coding:intron--protein_coding:downstream	1460
piRNA:gene--protein_coding:intron--protein_coding:downstream--processed_transcript:upstream	1
piRNA:gene--protein_coding:intron--protein_coding:downstream--processed_transcript:downstream	2
piRNA:gene--protein_coding:intron--processed_transcript:upstream	8
piRNA:gene--protein_coding:intron--processed_transcript:downstream	21
piRNA:gene--processed_transcript:intron	132
piRNA:gene--processed_transcript:intron--protein_coding:upstream	7
piRNA:gene--processed_transcript:intron--protein_coding:downstream	3
piRNA:gene--processed_transcript:intron--processed_transcript:downstream	2
piRNA:gene--protein_coding:gene (-)	1402
piRNA:gene--protein_coding:gene (-)--protein_coding:upstream	20
piRNA:gene--protein_coding:gene (-)--protein_coding:downstream	7
piRNA:gene--protein_coding:upstream	72744
piRNA:gene--protein_coding:upstream--protein_coding:downstream	465
piRNA:gene--protein_coding:downstream	206237
piRNA:gene--processed_transcript:upstream	2
piRNA:gene--processed_transcript:downstream	1
rRNA:gene	975
rRNA:gene--protein_coding:intron	27
misc_RNA:gene	390
misc_RNA:gene--processed_pseudogene:gene--protein_coding:intron	1
misc_RNA:gene--processed_pseudogene:gene--protein_coding:intron--protein_coding:gene (-)	1
misc_RNA:gene--protein_coding:intron	21
misc_RNA:gene--protein_coding:intron--protein_coding:downstream	2
transcribed_processed_pseudogene:gene	113
transcribed_processed_pseudogene:gene--processed_pseudogene:gene	15
transcribed_processed_pseudogene:gene--processed_pseudogene:gene--protein_coding:intron	1
transcribed_processed_pseudogene:gene--processed_pseudogene:gene--protein_coding:gene (-)	3
transcribed_processed_pseudogene:gene--unprocessed_pseudogene:gene--protein_coding:intron	1
transcribed_processed_pseudogene:gene--protein_coding:intron	4
transcribed_processed_pseudogene:gene--protein_coding:intron--processed_transcript:intron--protein_coding:gene (-)	1
transcribed_processed_pseudogene:gene--protein_coding:gene (-)	12
transcribed_processed_pseudogene:gene--protein_coding:upstream	1
processed_pseudogene:gene	1146
processed_pseudogene:gene--unprocessed_pseudogene:gene	11
processed_pseudogene:gene--unprocessed_pseudogene:gene--protein_coding:intron	2
processed_pseudogene:gene--unprocessed_pseudogene:gene--protein_coding:intron--protein_coding:gene (-)	1
processed_pseudogene:gene--unprocessed_pseudogene:gene--protein_coding:gene (-)	1
processed_pseudogene:gene--pseudogene:gene	4
processed_pseudogene:gene--protein_coding:intron	129
processed_pseudogene:gene--protein_coding:intron--processed_transcript:intron--protein_coding:gene (-)	2
processed_pseudogene:gene--protein_coding:intron--processed_transcript:intron--protein_coding:upstream	1
processed_pseudogene:gene--protein_coding:intron--processed_transcript:intron--protein_coding:upstream--protein_coding:downstream	1
processed_pseudogene:gene--protein_coding:intron--protein_coding:gene (-)	4
processed_pseudogene:gene--protein_coding:intron--protein_coding:gene (-)--protein_coding:upstream	1
processed_pseudogene:gene--protein_coding:intron--protein_coding:upstream	4
processed_pseudogene:gene--protein_coding:intron--protein_coding:downstream	4
processed_pseudogene:gene--processed_transcript:intron	3
processed_pseudogene:gene--protein_coding:gene (-)	130
processed_pseudogene:gene--protein_coding:upstream	6
processed_pseudogene:gene--protein_coding:downstream	3
polymorphic_pseudogene:gene	5
unprocessed_pseudogene:gene	57
unprocessed_pseudogene:gene--protein_coding:intron	23
unprocessed_pseudogene:gene--protein_coding:intron--processed_transcript:intron	1
unprocessed_pseudogene:gene--protein_coding:intron--protein_coding:gene (-)	8
unprocessed_pseudogene:gene--protein_coding:intron--protein_coding:gene (-)--protein_coding:upstream	1
unprocessed_pseudogene:gene--protein_coding:intron--protein_coding:downstream	1
unprocessed_pseudogene:gene--protein_coding:gene (-)	32
protein_coding:intron	110710
protein_coding:intron--processed_transcript:intron	466
protein_coding:intron--processed_transcript:intron--protein_coding:gene (-)	12
protein_coding:intron--processed_transcript:intron--protein_coding:gene (-)--protein_coding:upstream	1
protein_coding:intron--processed_transcript:intron--protein_coding:gene (-)--protein_coding:downstream	3
protein_coding:intron--processed_transcript:intron--protein_coding:upstream	19
protein_coding:intron--processed_transcript:intron--protein_coding:upstream--protein_coding:downstream	7
protein_coding:intron--processed_transcript:intron--protein_coding:downstream	23
protein_coding:intron--processed_transcript:intron--processed_transcript:upstream	1
protein_coding:intron--processed_transcript:intron--processed_transcript:downstream	3
protein_coding:intron--protein_coding:gene (-)	736
protein_coding:intron--protein_coding:gene (-)--protein_coding:upstream	26
protein_coding:intron--protein_coding:gene (-)--protein_coding:upstream--protein_coding:downstream	2
protein_coding:intron--protein_coding:gene (-)--protein_coding:upstream--processed_transcript:upstream	1
protein_coding:intron--protein_coding:gene (-)--protein_coding:downstream	16
protein_coding:intron--protein_coding:upstream	1086
protein_coding:intron--protein_coding:upstream--protein_coding:downstream	43
protein_coding:intron--protein_coding:upstream--processed_transcript:upstream	2
protein_coding:intron--protein_coding:downstream	7275
protein_coding:intron--processed_transcript:upstream	3
protein_coding:intron--processed_transcript:downstream	6
processed_transcript:intron	1454
processed_transcript:intron--protein_coding:upstream	1
processed_transcript:intron--protein_coding:downstream	6
processed_transcript:intron--processed_transcript:downstream	2
protein_coding:gene (-)	30071
protein_coding:gene (-)--protein_coding:upstream	9
protein_coding:gene (-)--protein_coding:downstream	7
protein_coding:gene (-)--processed_transcript:upstream	2
protein_coding:upstream	33279
protein_coding:upstream--protein_coding:downstream	414
protein_coding:upstream--processed_transcript:upstream	3
protein_coding:downstream	47066
processed_transcript:upstream	13
processed_transcript:downstream	29
