# Supplementary material for: mmannot: How to improve small–RNA annotation?
Source: PLoS One. 2020 May 28;15(5):e0231738. doi: 10.1371/journal.pone.0231738 (PMC7255610; doi:10.1371/journal.pone.0231738)
Supplement: S2 File — (GZ) [file pone.0231738.s002.gz › Data/Counts/HS/SRR5398626_ratio.csv]

Type	SRR5398626
protein_coding:CDS (+)	35619
protein_coding:5'UTR (+)	13775
protein_coding:3'UTR (+)	2234
miRNA:gene	9449884
snoRNA:gene	396731
snRNA:gene	26787
lincRNA:gene	26076
piRNA:gene	4385170
rRNA:gene	103164
misc_RNA:gene	5405
transcribed_processed_pseudogene:gene	65
processed_pseudogene:gene	797
polymorphic_pseudogene:gene	2
unprocessed_pseudogene:gene	106
pseudogene:gene	1
protein_coding:intron	92687
processed_transcript:intron	1238
protein_coding:gene (-)	10204
protein_coding:upstream	103806
protein_coding:upstream--protein_coding:downstream	229
protein_coding:downstream	88643
processed_transcript:upstream	22
processed_transcript:downstream	24
