# Supplementary material for: mmannot: How to improve small–RNA annotation?
Source: PLoS One. 2020 May 28;15(5):e0231738. doi: 10.1371/journal.pone.0231738 (PMC7255610; doi:10.1371/journal.pone.0231738)
Supplement: S2 File — (GZ) [file pone.0231738.s002.gz › Data/Counts/HS/SRR5398624_random.csv]

Type	SRR5398624
protein_coding:CDS (+)	49495
protein_coding:5'UTR (+)	9422
protein_coding:3'UTR (+)	1171
miRNA:gene	6854471
snoRNA:gene	202241
snRNA:gene	35935
lincRNA:gene	19318
piRNA:gene	6251302
rRNA:gene	57079
misc_RNA:gene	6033
transcribed_processed_pseudogene:gene	69
processed_pseudogene:gene	1416
polymorphic_pseudogene:gene	5
unprocessed_pseudogene:gene	157
pseudogene:gene	6
protein_coding:intron	107105
processed_transcript:intron	1197
protein_coding:gene (-)	14862
protein_coding:upstream	49902
protein_coding:upstream--protein_coding:downstream	116
protein_coding:downstream	65964
processed_transcript:upstream	19
processed_transcript:downstream	18
