# Supplementary material for: mmannot: How to improve small–RNA annotation?
Source: PLoS One. 2020 May 28;15(5):e0231738. doi: 10.1371/journal.pone.0231738 (PMC7255610; doi:10.1371/journal.pone.0231738)
Supplement: S2 File — (GZ) [file pone.0231738.s002.gz › Data/Counts/HS/SRR5398627_rev.csv]

Type	SRR5398627
pseudogene:gene--processed_pseudogene:gene	2
pseudogene:gene--processed_pseudogene:gene--transcribed_processed_pseudogene:gene--piRNA:gene--protein_coding:CDS (+)--protein_coding:intron--protein_coding:upstream	1
unprocessed_pseudogene:gene	73
unprocessed_pseudogene:gene--polymorphic_pseudogene:gene--processed_pseudogene:gene--piRNA:gene--protein_coding:CDS (+)--protein_coding:intron	6
unprocessed_pseudogene:gene--polymorphic_pseudogene:gene--transcribed_processed_pseudogene:gene--piRNA:gene--protein_coding:intron--protein_coding:gene (-)--protein_coding:downstream	2
unprocessed_pseudogene:gene--processed_pseudogene:gene	14
unprocessed_pseudogene:gene--processed_pseudogene:gene--transcribed_processed_pseudogene:gene--rRNA:gene--piRNA:gene--lincRNA:gene--protein_coding:3'UTR (+)--protein_coding:5'UTR (+)--protein_coding:CDS (+)--protein_coding:intron--processed_transcript:intron--protein_coding:gene (-)--protein_coding:upstream--protein_coding:downstream	2
unprocessed_pseudogene:gene--processed_pseudogene:gene--transcribed_processed_pseudogene:gene--piRNA:gene	8
unprocessed_pseudogene:gene--processed_pseudogene:gene--transcribed_processed_pseudogene:gene--piRNA:gene--lincRNA:gene--protein_coding:5'UTR (+)--protein_coding:CDS (+)--protein_coding:intron--protein_coding:gene (-)--protein_coding:upstream	1
unprocessed_pseudogene:gene--processed_pseudogene:gene--transcribed_processed_pseudogene:gene--piRNA:gene--lincRNA:gene--protein_coding:CDS (+)--protein_coding:intron--processed_transcript:intron--protein_coding:gene (-)--protein_coding:upstream--protein_coding:downstream	2
unprocessed_pseudogene:gene--processed_pseudogene:gene--transcribed_processed_pseudogene:gene--piRNA:gene--lincRNA:gene--protein_coding:CDS (+)--protein_coding:intron--processed_transcript:intron--protein_coding:gene (-)--protein_coding:downstream	1
unprocessed_pseudogene:gene--processed_pseudogene:gene--transcribed_processed_pseudogene:gene--piRNA:gene--lincRNA:gene--protein_coding:intron--processed_transcript:intron--protein_coding:gene (-)--protein_coding:downstream	3
unprocessed_pseudogene:gene--processed_pseudogene:gene--transcribed_processed_pseudogene:gene--piRNA:gene--protein_coding:5'UTR (+)--protein_coding:CDS (+)--protein_coding:intron--protein_coding:gene (-)--protein_coding:upstream	1
unprocessed_pseudogene:gene--processed_pseudogene:gene--transcribed_processed_pseudogene:gene--piRNA:gene--protein_coding:CDS (+)	1
unprocessed_pseudogene:gene--processed_pseudogene:gene--transcribed_processed_pseudogene:gene--piRNA:gene--protein_coding:CDS (+)--protein_coding:intron	1
unprocessed_pseudogene:gene--processed_pseudogene:gene--transcribed_processed_pseudogene:gene--piRNA:gene--protein_coding:CDS (+)--protein_coding:intron--processed_transcript:intron--protein_coding:gene (-)--protein_coding:upstream	1
unprocessed_pseudogene:gene--processed_pseudogene:gene--transcribed_processed_pseudogene:gene--piRNA:gene--protein_coding:intron	3
unprocessed_pseudogene:gene--processed_pseudogene:gene--transcribed_processed_pseudogene:gene--lincRNA:gene--protein_coding:intron--processed_transcript:intron	1
unprocessed_pseudogene:gene--processed_pseudogene:gene--transcribed_processed_pseudogene:gene--protein_coding:CDS (+)	1
unprocessed_pseudogene:gene--processed_pseudogene:gene--rRNA:gene--piRNA:gene--protein_coding:intron--processed_transcript:intron--protein_coding:gene (-)--protein_coding:upstream	1
unprocessed_pseudogene:gene--processed_pseudogene:gene--piRNA:gene	56
unprocessed_pseudogene:gene--processed_pseudogene:gene--piRNA:gene--lincRNA:gene	2
unprocessed_pseudogene:gene--processed_pseudogene:gene--piRNA:gene--lincRNA:gene--snoRNA:gene--protein_coding:5'UTR (+)--protein_coding:CDS (+)--protein_coding:intron--protein_coding:gene (-)--protein_coding:upstream--protein_coding:downstream	1
unprocessed_pseudogene:gene--processed_pseudogene:gene--piRNA:gene--lincRNA:gene--miRNA:gene--protein_coding:5'UTR (+)--protein_coding:CDS (+)--protein_coding:intron--processed_transcript:intron--protein_coding:gene (-)--protein_coding:upstream--protein_coding:downstream	1
unprocessed_pseudogene:gene--processed_pseudogene:gene--piRNA:gene--lincRNA:gene--protein_coding:3'UTR (+)--protein_coding:CDS (+)--protein_coding:intron--processed_transcript:intron--protein_coding:gene (-)--protein_coding:upstream--protein_coding:downstream	5
unprocessed_pseudogene:gene--processed_pseudogene:gene--piRNA:gene--lincRNA:gene--protein_coding:3'UTR (+)--protein_coding:CDS (+)--protein_coding:intron--protein_coding:downstream	1
unprocessed_pseudogene:gene--processed_pseudogene:gene--piRNA:gene--lincRNA:gene--protein_coding:3'UTR (+)--protein_coding:intron--processed_transcript:intron--protein_coding:gene (-)--protein_coding:upstream--protein_coding:downstream	1
unprocessed_pseudogene:gene--processed_pseudogene:gene--piRNA:gene--lincRNA:gene--protein_coding:5'UTR (+)--protein_coding:CDS (+)--protein_coding:intron--processed_transcript:intron--protein_coding:gene (-)--protein_coding:upstream--protein_coding:downstream	2
unprocessed_pseudogene:gene--processed_pseudogene:gene--piRNA:gene--lincRNA:gene--protein_coding:CDS (+)--protein_coding:intron--processed_transcript:intron--protein_coding:gene (-)--protein_coding:upstream	1
unprocessed_pseudogene:gene--processed_pseudogene:gene--piRNA:gene--lincRNA:gene--protein_coding:CDS (+)--protein_coding:intron--processed_transcript:intron--protein_coding:gene (-)--protein_coding:upstream--protein_coding:downstream	3
unprocessed_pseudogene:gene--processed_pseudogene:gene--piRNA:gene--lincRNA:gene--protein_coding:CDS (+)--protein_coding:intron--processed_transcript:intron--protein_coding:gene (-)--protein_coding:downstream	2
unprocessed_pseudogene:gene--processed_pseudogene:gene--piRNA:gene--lincRNA:gene--protein_coding:CDS (+)--protein_coding:intron--protein_coding:gene (-)--protein_coding:upstream	1
unprocessed_pseudogene:gene--processed_pseudogene:gene--piRNA:gene--lincRNA:gene--protein_coding:CDS (+)--protein_coding:intron--protein_coding:gene (-)--protein_coding:upstream--protein_coding:downstream	2
unprocessed_pseudogene:gene--processed_pseudogene:gene--piRNA:gene--lincRNA:gene--protein_coding:intron--processed_transcript:intron--protein_coding:gene (-)	1
unprocessed_pseudogene:gene--processed_pseudogene:gene--piRNA:gene--lincRNA:gene--protein_coding:intron--processed_transcript:intron--protein_coding:gene (-)--protein_coding:upstream--protein_coding:downstream	1
unprocessed_pseudogene:gene--processed_pseudogene:gene--piRNA:gene--lincRNA:gene--protein_coding:intron--protein_coding:gene (-)--protein_coding:downstream	1
unprocessed_pseudogene:gene--processed_pseudogene:gene--piRNA:gene--protein_coding:5'UTR (+)--protein_coding:CDS (+)--protein_coding:intron--processed_transcript:intron--protein_coding:gene (-)--protein_coding:upstream	4
unprocessed_pseudogene:gene--processed_pseudogene:gene--piRNA:gene--protein_coding:5'UTR (+)--protein_coding:CDS (+)--protein_coding:intron--protein_coding:gene (-)	1
unprocessed_pseudogene:gene--processed_pseudogene:gene--piRNA:gene--protein_coding:5'UTR (+)--protein_coding:CDS (+)--protein_coding:intron--protein_coding:gene (-)--protein_coding:upstream--protein_coding:downstream	1
unprocessed_pseudogene:gene--processed_pseudogene:gene--piRNA:gene--protein_coding:CDS (+)	14
unprocessed_pseudogene:gene--processed_pseudogene:gene--piRNA:gene--protein_coding:CDS (+)--protein_coding:intron	6
unprocessed_pseudogene:gene--processed_pseudogene:gene--piRNA:gene--protein_coding:CDS (+)--protein_coding:intron--processed_transcript:intron	4
unprocessed_pseudogene:gene--processed_pseudogene:gene--piRNA:gene--protein_coding:CDS (+)--protein_coding:intron--processed_transcript:intron--protein_coding:gene (-)	1
unprocessed_pseudogene:gene--processed_pseudogene:gene--piRNA:gene--protein_coding:CDS (+)--protein_coding:intron--processed_transcript:intron--protein_coding:gene (-)--protein_coding:upstream	4
unprocessed_pseudogene:gene--processed_pseudogene:gene--piRNA:gene--protein_coding:CDS (+)--protein_coding:intron--processed_transcript:intron--protein_coding:gene (-)--protein_coding:upstream--protein_coding:downstream	5
unprocessed_pseudogene:gene--processed_pseudogene:gene--piRNA:gene--protein_coding:CDS (+)--protein_coding:intron--processed_transcript:intron--protein_coding:upstream--protein_coding:downstream	1
unprocessed_pseudogene:gene--processed_pseudogene:gene--piRNA:gene--protein_coding:CDS (+)--protein_coding:intron--protein_coding:gene (-)	3
unprocessed_pseudogene:gene--processed_pseudogene:gene--piRNA:gene--protein_coding:CDS (+)--protein_coding:intron--protein_coding:gene (-)--protein_coding:upstream--protein_coding:downstream	1
unprocessed_pseudogene:gene--processed_pseudogene:gene--piRNA:gene--protein_coding:CDS (+)--protein_coding:intron--protein_coding:gene (-)--protein_coding:downstream	1
unprocessed_pseudogene:gene--processed_pseudogene:gene--piRNA:gene--protein_coding:CDS (+)--protein_coding:intron--protein_coding:gene (-)--protein_coding:downstream--processed_transcript:upstream	1
unprocessed_pseudogene:gene--processed_pseudogene:gene--piRNA:gene--protein_coding:CDS (+)--protein_coding:intron--protein_coding:downstream	1
unprocessed_pseudogene:gene--processed_pseudogene:gene--piRNA:gene--protein_coding:CDS (+)--processed_transcript:intron	1
unprocessed_pseudogene:gene--processed_pseudogene:gene--piRNA:gene--protein_coding:CDS (+)--protein_coding:downstream	1
unprocessed_pseudogene:gene--processed_pseudogene:gene--piRNA:gene--protein_coding:intron	6
unprocessed_pseudogene:gene--processed_pseudogene:gene--piRNA:gene--protein_coding:intron--processed_transcript:intron	1
unprocessed_pseudogene:gene--processed_pseudogene:gene--piRNA:gene--protein_coding:intron--processed_transcript:intron--protein_coding:gene (-)--protein_coding:upstream	1
unprocessed_pseudogene:gene--processed_pseudogene:gene--piRNA:gene--protein_coding:intron--processed_transcript:intron--protein_coding:upstream--protein_coding:downstream	2
unprocessed_pseudogene:gene--processed_pseudogene:gene--piRNA:gene--protein_coding:intron--protein_coding:gene (-)	1
unprocessed_pseudogene:gene--processed_pseudogene:gene--piRNA:gene--protein_coding:intron--protein_coding:gene (-)--protein_coding:upstream	2
unprocessed_pseudogene:gene--processed_pseudogene:gene--piRNA:gene--protein_coding:intron--protein_coding:gene (-)--protein_coding:upstream--protein_coding:downstream	1
unprocessed_pseudogene:gene--processed_pseudogene:gene--piRNA:gene--protein_coding:intron--protein_coding:upstream	3
unprocessed_pseudogene:gene--processed_pseudogene:gene--piRNA:gene--protein_coding:intron--protein_coding:upstream--protein_coding:downstream	2
unprocessed_pseudogene:gene--processed_pseudogene:gene--piRNA:gene--processed_transcript:intron--protein_coding:gene (-)	1
unprocessed_pseudogene:gene--processed_pseudogene:gene--piRNA:gene--protein_coding:downstream	1
unprocessed_pseudogene:gene--processed_pseudogene:gene--lincRNA:gene--protein_coding:CDS (+)--protein_coding:intron	1
unprocessed_pseudogene:gene--processed_pseudogene:gene--lincRNA:gene--processed_transcript:intron--protein_coding:downstream	1
unprocessed_pseudogene:gene--processed_pseudogene:gene--miRNA:gene--protein_coding:intron	1
unprocessed_pseudogene:gene--processed_pseudogene:gene--miRNA:gene--protein_coding:intron--protein_coding:gene (-)	1
unprocessed_pseudogene:gene--processed_pseudogene:gene--protein_coding:CDS (+)	154
unprocessed_pseudogene:gene--processed_pseudogene:gene--protein_coding:CDS (+)--protein_coding:intron	8
unprocessed_pseudogene:gene--processed_pseudogene:gene--protein_coding:CDS (+)--protein_coding:intron--protein_coding:gene (-)	2
unprocessed_pseudogene:gene--processed_pseudogene:gene--protein_coding:CDS (+)--protein_coding:intron--protein_coding:upstream	1
unprocessed_pseudogene:gene--processed_pseudogene:gene--protein_coding:CDS (+)--protein_coding:intron--protein_coding:downstream	1
unprocessed_pseudogene:gene--processed_pseudogene:gene--protein_coding:CDS (+)--protein_coding:gene (-)	8
unprocessed_pseudogene:gene--processed_pseudogene:gene--protein_coding:intron	5
unprocessed_pseudogene:gene--processed_pseudogene:gene--protein_coding:intron--processed_transcript:intron--protein_coding:gene (-)--protein_coding:downstream	1
unprocessed_pseudogene:gene--processed_pseudogene:gene--protein_coding:intron--protein_coding:gene (-)	17
unprocessed_pseudogene:gene--processed_pseudogene:gene--protein_coding:intron--protein_coding:gene (-)--protein_coding:upstream	1
unprocessed_pseudogene:gene--processed_pseudogene:gene--protein_coding:gene (-)	67
unprocessed_pseudogene:gene--transcribed_processed_pseudogene:gene--piRNA:gene	4
unprocessed_pseudogene:gene--transcribed_processed_pseudogene:gene--piRNA:gene--lincRNA:gene--protein_coding:CDS (+)--protein_coding:intron--processed_transcript:intron--protein_coding:gene (-)--protein_coding:upstream--protein_coding:downstream	1
unprocessed_pseudogene:gene--transcribed_processed_pseudogene:gene--piRNA:gene--lincRNA:gene--protein_coding:CDS (+)--protein_coding:intron--processed_transcript:intron--protein_coding:gene (-)--protein_coding:downstream	1
unprocessed_pseudogene:gene--transcribed_processed_pseudogene:gene--piRNA:gene--protein_coding:intron	3
unprocessed_pseudogene:gene--transcribed_processed_pseudogene:gene--piRNA:gene--protein_coding:intron--processed_transcript:intron--protein_coding:upstream--protein_coding:downstream	2
unprocessed_pseudogene:gene--transcribed_processed_pseudogene:gene--piRNA:gene--protein_coding:intron--protein_coding:gene (-)	1
unprocessed_pseudogene:gene--transcribed_processed_pseudogene:gene--protein_coding:CDS (+)	2
unprocessed_pseudogene:gene--transcribed_processed_pseudogene:gene--protein_coding:gene (-)	1
unprocessed_pseudogene:gene--misc_RNA:gene	5
unprocessed_pseudogene:gene--misc_RNA:gene--piRNA:gene	247
unprocessed_pseudogene:gene--misc_RNA:gene--piRNA:gene--lincRNA:gene--protein_coding:intron	1
unprocessed_pseudogene:gene--misc_RNA:gene--piRNA:gene--protein_coding:intron	638
unprocessed_pseudogene:gene--misc_RNA:gene--piRNA:gene--protein_coding:intron--processed_transcript:intron--processed_transcript:upstream	1
unprocessed_pseudogene:gene--misc_RNA:gene--piRNA:gene--protein_coding:intron--protein_coding:downstream	61
unprocessed_pseudogene:gene--misc_RNA:gene--piRNA:gene--protein_coding:downstream	39
unprocessed_pseudogene:gene--rRNA:gene--piRNA:gene--lincRNA:gene--protein_coding:intron	1
unprocessed_pseudogene:gene--rRNA:gene--piRNA:gene--protein_coding:5'UTR (+)--protein_coding:CDS (+)--protein_coding:intron--protein_coding:downstream	1
unprocessed_pseudogene:gene--rRNA:gene--piRNA:gene--protein_coding:CDS (+)--protein_coding:intron--protein_coding:gene (-)--protein_coding:upstream	1
unprocessed_pseudogene:gene--piRNA:gene	234
unprocessed_pseudogene:gene--piRNA:gene--lincRNA:gene--protein_coding:3'UTR (+)--protein_coding:5'UTR (+)--protein_coding:CDS (+)--protein_coding:intron--protein_coding:upstream	1
unprocessed_pseudogene:gene--piRNA:gene--lincRNA:gene--protein_coding:5'UTR (+)--protein_coding:CDS (+)--protein_coding:intron--processed_transcript:intron--protein_coding:gene (-)--protein_coding:upstream--protein_coding:downstream	1
unprocessed_pseudogene:gene--piRNA:gene--lincRNA:gene--protein_coding:5'UTR (+)--protein_coding:CDS (+)--protein_coding:intron--processed_transcript:intron--protein_coding:gene (-)--protein_coding:downstream	1
unprocessed_pseudogene:gene--piRNA:gene--lincRNA:gene--protein_coding:5'UTR (+)--protein_coding:CDS (+)--protein_coding:intron--protein_coding:downstream	2
unprocessed_pseudogene:gene--piRNA:gene--lincRNA:gene--protein_coding:5'UTR (+)--protein_coding:intron--processed_transcript:upstream	1
unprocessed_pseudogene:gene--piRNA:gene--lincRNA:gene--protein_coding:CDS (+)--protein_coding:intron	2
unprocessed_pseudogene:gene--piRNA:gene--lincRNA:gene--protein_coding:CDS (+)--protein_coding:intron--processed_transcript:intron--protein_coding:gene (-)	1
unprocessed_pseudogene:gene--piRNA:gene--lincRNA:gene--protein_coding:CDS (+)--protein_coding:intron--processed_transcript:intron--protein_coding:upstream--protein_coding:downstream	1
unprocessed_pseudogene:gene--piRNA:gene--lincRNA:gene--protein_coding:CDS (+)--protein_coding:intron--protein_coding:gene (-)--protein_coding:upstream	91
unprocessed_pseudogene:gene--piRNA:gene--lincRNA:gene--protein_coding:CDS (+)--protein_coding:intron--protein_coding:gene (-)--protein_coding:downstream	1
unprocessed_pseudogene:gene--piRNA:gene--lincRNA:gene--protein_coding:CDS (+)--protein_coding:intron--protein_coding:upstream	3
unprocessed_pseudogene:gene--piRNA:gene--lincRNA:gene--protein_coding:CDS (+)--protein_coding:intron--protein_coding:downstream	6
unprocessed_pseudogene:gene--piRNA:gene--lincRNA:gene--protein_coding:intron	7
unprocessed_pseudogene:gene--piRNA:gene--lincRNA:gene--protein_coding:intron--processed_transcript:intron	1
unprocessed_pseudogene:gene--piRNA:gene--lincRNA:gene--protein_coding:intron--processed_transcript:intron--protein_coding:gene (-)	3
unprocessed_pseudogene:gene--piRNA:gene--lincRNA:gene--protein_coding:intron--processed_transcript:intron--protein_coding:gene (-)--protein_coding:upstream--protein_coding:downstream	2
unprocessed_pseudogene:gene--piRNA:gene--lincRNA:gene--protein_coding:intron--processed_transcript:intron--protein_coding:downstream	1
unprocessed_pseudogene:gene--piRNA:gene--lincRNA:gene--protein_coding:intron--protein_coding:gene (-)	3
unprocessed_pseudogene:gene--piRNA:gene--lincRNA:gene--protein_coding:intron--protein_coding:gene (-)--protein_coding:upstream	1
unprocessed_pseudogene:gene--piRNA:gene--lincRNA:gene--protein_coding:intron--protein_coding:downstream	1
unprocessed_pseudogene:gene--piRNA:gene--snoRNA:gene--protein_coding:intron	1
unprocessed_pseudogene:gene--piRNA:gene--miRNA:gene	1
unprocessed_pseudogene:gene--piRNA:gene--protein_coding:3'UTR (+)	2
unprocessed_pseudogene:gene--piRNA:gene--protein_coding:3'UTR (+)--protein_coding:CDS (+)--protein_coding:intron--processed_transcript:intron--protein_coding:gene (-)--protein_coding:upstream--protein_coding:downstream	3
unprocessed_pseudogene:gene--piRNA:gene--protein_coding:3'UTR (+)--protein_coding:intron	1
unprocessed_pseudogene:gene--piRNA:gene--protein_coding:3'UTR (+)--protein_coding:intron--protein_coding:gene (-)	1
unprocessed_pseudogene:gene--piRNA:gene--protein_coding:3'UTR (+)--protein_coding:intron--protein_coding:upstream	1
unprocessed_pseudogene:gene--piRNA:gene--protein_coding:5'UTR (+)--protein_coding:CDS (+)--protein_coding:intron--protein_coding:gene (-)--protein_coding:upstream	2
unprocessed_pseudogene:gene--piRNA:gene--protein_coding:5'UTR (+)--protein_coding:intron--processed_transcript:intron--protein_coding:gene (-)--protein_coding:downstream	1
unprocessed_pseudogene:gene--piRNA:gene--protein_coding:CDS (+)	52
unprocessed_pseudogene:gene--piRNA:gene--protein_coding:CDS (+)--protein_coding:intron	20
unprocessed_pseudogene:gene--piRNA:gene--protein_coding:CDS (+)--protein_coding:intron--processed_transcript:intron	1
unprocessed_pseudogene:gene--piRNA:gene--protein_coding:CDS (+)--protein_coding:intron--processed_transcript:intron--protein_coding:gene (-)	1
unprocessed_pseudogene:gene--piRNA:gene--protein_coding:CDS (+)--protein_coding:intron--processed_transcript:intron--protein_coding:gene (-)--protein_coding:upstream	2
unprocessed_pseudogene:gene--piRNA:gene--protein_coding:CDS (+)--protein_coding:intron--processed_transcript:intron--protein_coding:gene (-)--protein_coding:upstream--protein_coding:downstream	2
unprocessed_pseudogene:gene--piRNA:gene--protein_coding:CDS (+)--protein_coding:intron--processed_transcript:intron--protein_coding:gene (-)--protein_coding:upstream--protein_coding:downstream--processed_transcript:upstream	1
unprocessed_pseudogene:gene--piRNA:gene--protein_coding:CDS (+)--protein_coding:intron--processed_transcript:intron--protein_coding:upstream	1
unprocessed_pseudogene:gene--piRNA:gene--protein_coding:CDS (+)--protein_coding:intron--protein_coding:gene (-)	11
unprocessed_pseudogene:gene--piRNA:gene--protein_coding:CDS (+)--protein_coding:intron--protein_coding:gene (-)--protein_coding:upstream	21
unprocessed_pseudogene:gene--piRNA:gene--protein_coding:CDS (+)--protein_coding:intron--protein_coding:upstream--protein_coding:downstream	3
unprocessed_pseudogene:gene--piRNA:gene--protein_coding:CDS (+)--protein_coding:gene (-)	16
unprocessed_pseudogene:gene--piRNA:gene--protein_coding:intron	195
unprocessed_pseudogene:gene--piRNA:gene--protein_coding:intron--processed_transcript:intron	14
unprocessed_pseudogene:gene--piRNA:gene--protein_coding:intron--processed_transcript:intron--protein_coding:gene (-)	1
unprocessed_pseudogene:gene--piRNA:gene--protein_coding:intron--processed_transcript:intron--protein_coding:upstream	5
unprocessed_pseudogene:gene--piRNA:gene--protein_coding:intron--processed_transcript:intron--protein_coding:downstream	6
unprocessed_pseudogene:gene--piRNA:gene--protein_coding:intron--protein_coding:gene (-)	26
unprocessed_pseudogene:gene--piRNA:gene--protein_coding:intron--protein_coding:gene (-)--protein_coding:upstream	4
unprocessed_pseudogene:gene--piRNA:gene--protein_coding:intron--protein_coding:gene (-)--protein_coding:upstream--protein_coding:downstream	3
unprocessed_pseudogene:gene--piRNA:gene--protein_coding:intron--protein_coding:gene (-)--protein_coding:downstream	4
unprocessed_pseudogene:gene--piRNA:gene--protein_coding:intron--protein_coding:upstream	9
unprocessed_pseudogene:gene--piRNA:gene--protein_coding:intron--protein_coding:upstream--protein_coding:downstream	2
unprocessed_pseudogene:gene--piRNA:gene--protein_coding:intron--protein_coding:downstream	3
unprocessed_pseudogene:gene--piRNA:gene--protein_coding:gene (-)	20
unprocessed_pseudogene:gene--piRNA:gene--protein_coding:gene (-)--protein_coding:downstream	1
unprocessed_pseudogene:gene--lincRNA:gene--protein_coding:intron--processed_transcript:intron	1
unprocessed_pseudogene:gene--lincRNA:gene--protein_coding:intron--protein_coding:upstream	1
unprocessed_pseudogene:gene--lincRNA:gene--protein_coding:gene (-)	2
unprocessed_pseudogene:gene--miRNA:gene	1
unprocessed_pseudogene:gene--protein_coding:3'UTR (+)	2
unprocessed_pseudogene:gene--protein_coding:3'UTR (+)--protein_coding:intron--protein_coding:gene (-)	1
unprocessed_pseudogene:gene--protein_coding:CDS (+)	2333
unprocessed_pseudogene:gene--protein_coding:CDS (+)--protein_coding:intron	23
unprocessed_pseudogene:gene--protein_coding:CDS (+)--protein_coding:intron--processed_transcript:intron	2
unprocessed_pseudogene:gene--protein_coding:CDS (+)--protein_coding:intron--processed_transcript:intron--protein_coding:gene (-)	1
unprocessed_pseudogene:gene--protein_coding:CDS (+)--protein_coding:intron--protein_coding:gene (-)	1
unprocessed_pseudogene:gene--protein_coding:CDS (+)--protein_coding:intron--protein_coding:gene (-)--protein_coding:upstream	2
unprocessed_pseudogene:gene--protein_coding:CDS (+)--protein_coding:intron--protein_coding:upstream	1
unprocessed_pseudogene:gene--protein_coding:CDS (+)--protein_coding:intron--protein_coding:downstream	4
unprocessed_pseudogene:gene--protein_coding:CDS (+)--protein_coding:gene (-)	606
unprocessed_pseudogene:gene--protein_coding:CDS (+)--protein_coding:downstream	4
unprocessed_pseudogene:gene--protein_coding:intron	19
unprocessed_pseudogene:gene--protein_coding:intron--processed_transcript:intron	8
unprocessed_pseudogene:gene--protein_coding:intron--processed_transcript:intron--protein_coding:gene (-)	1
unprocessed_pseudogene:gene--protein_coding:intron--processed_transcript:intron--protein_coding:upstream	1
unprocessed_pseudogene:gene--protein_coding:intron--protein_coding:gene (-)	11
unprocessed_pseudogene:gene--protein_coding:intron--protein_coding:gene (-)--protein_coding:upstream	1
unprocessed_pseudogene:gene--protein_coding:intron--protein_coding:gene (-)--protein_coding:downstream	11
unprocessed_pseudogene:gene--protein_coding:intron--protein_coding:upstream	1
unprocessed_pseudogene:gene--protein_coding:intron--protein_coding:downstream	1
unprocessed_pseudogene:gene--protein_coding:gene (-)	1761
polymorphic_pseudogene:gene	2
polymorphic_pseudogene:gene--processed_pseudogene:gene--piRNA:gene--protein_coding:CDS (+)--protein_coding:intron	1
polymorphic_pseudogene:gene--piRNA:gene	1
polymorphic_pseudogene:gene--piRNA:gene--miRNA:gene--protein_coding:intron--protein_coding:gene (-)--protein_coding:upstream	7
polymorphic_pseudogene:gene--piRNA:gene--protein_coding:intron	2
polymorphic_pseudogene:gene--protein_coding:CDS (+)	1
polymorphic_pseudogene:gene--protein_coding:upstream	1
processed_pseudogene:gene	1048
processed_pseudogene:gene--transcribed_processed_pseudogene:gene	60
processed_pseudogene:gene--transcribed_processed_pseudogene:gene--piRNA:gene	290
processed_pseudogene:gene--transcribed_processed_pseudogene:gene--piRNA:gene--lincRNA:gene	3
processed_pseudogene:gene--transcribed_processed_pseudogene:gene--piRNA:gene--lincRNA:gene--protein_coding:5'UTR (+)--protein_coding:CDS (+)--protein_coding:intron--processed_transcript:intron--protein_coding:gene (-)--protein_coding:upstream	1
processed_pseudogene:gene--transcribed_processed_pseudogene:gene--piRNA:gene--lincRNA:gene--protein_coding:CDS (+)--protein_coding:intron--processed_transcript:intron--protein_coding:gene (-)	1
processed_pseudogene:gene--transcribed_processed_pseudogene:gene--piRNA:gene--lincRNA:gene--protein_coding:CDS (+)--protein_coding:intron--protein_coding:gene (-)--protein_coding:upstream--protein_coding:downstream	1
processed_pseudogene:gene--transcribed_processed_pseudogene:gene--piRNA:gene--lincRNA:gene--protein_coding:intron	1
processed_pseudogene:gene--transcribed_processed_pseudogene:gene--piRNA:gene--protein_coding:5'UTR (+)--protein_coding:CDS (+)--protein_coding:intron--protein_coding:gene (-)--protein_coding:upstream	1
processed_pseudogene:gene--transcribed_processed_pseudogene:gene--piRNA:gene--protein_coding:CDS (+)	3
processed_pseudogene:gene--transcribed_processed_pseudogene:gene--piRNA:gene--protein_coding:CDS (+)--protein_coding:intron	2
processed_pseudogene:gene--transcribed_processed_pseudogene:gene--piRNA:gene--protein_coding:CDS (+)--protein_coding:intron--processed_transcript:intron--protein_coding:gene (-)--protein_coding:downstream	1
processed_pseudogene:gene--transcribed_processed_pseudogene:gene--piRNA:gene--protein_coding:CDS (+)--protein_coding:intron--protein_coding:gene (-)--protein_coding:upstream	2
processed_pseudogene:gene--transcribed_processed_pseudogene:gene--piRNA:gene--protein_coding:CDS (+)--protein_coding:intron--protein_coding:downstream	2
processed_pseudogene:gene--transcribed_processed_pseudogene:gene--piRNA:gene--protein_coding:intron	15
processed_pseudogene:gene--transcribed_processed_pseudogene:gene--piRNA:gene--protein_coding:intron--processed_transcript:intron--protein_coding:gene (-)	1
processed_pseudogene:gene--transcribed_processed_pseudogene:gene--piRNA:gene--protein_coding:intron--processed_transcript:intron--protein_coding:gene (-)--protein_coding:upstream--protein_coding:downstream	1
processed_pseudogene:gene--transcribed_processed_pseudogene:gene--piRNA:gene--protein_coding:intron--processed_transcript:intron--protein_coding:downstream	2
processed_pseudogene:gene--transcribed_processed_pseudogene:gene--piRNA:gene--protein_coding:intron--protein_coding:gene (-)--protein_coding:upstream	5
processed_pseudogene:gene--transcribed_processed_pseudogene:gene--piRNA:gene--protein_coding:intron--protein_coding:gene (-)--protein_coding:downstream	1
processed_pseudogene:gene--transcribed_processed_pseudogene:gene--piRNA:gene--protein_coding:intron--protein_coding:upstream	2
processed_pseudogene:gene--transcribed_processed_pseudogene:gene--piRNA:gene--protein_coding:gene (-)	2
processed_pseudogene:gene--transcribed_processed_pseudogene:gene--piRNA:gene--protein_coding:downstream	1
processed_pseudogene:gene--transcribed_processed_pseudogene:gene--protein_coding:CDS (+)	13
processed_pseudogene:gene--transcribed_processed_pseudogene:gene--protein_coding:gene (-)	1
processed_pseudogene:gene--misc_RNA:gene--piRNA:gene--protein_coding:CDS (+)--protein_coding:intron--processed_transcript:intron--protein_coding:gene (-)--protein_coding:upstream--protein_coding:downstream	1
processed_pseudogene:gene--misc_RNA:gene--piRNA:gene--protein_coding:CDS (+)--protein_coding:intron--processed_transcript:intron--protein_coding:downstream	1
processed_pseudogene:gene--misc_RNA:gene--piRNA:gene--protein_coding:intron	2
processed_pseudogene:gene--misc_RNA:gene--piRNA:gene--protein_coding:intron--processed_transcript:intron--protein_coding:gene (-)--protein_coding:upstream--protein_coding:downstream	1
processed_pseudogene:gene--misc_RNA:gene--piRNA:gene--protein_coding:intron--protein_coding:gene (-)	1
processed_pseudogene:gene--misc_RNA:gene--piRNA:gene--protein_coding:intron--protein_coding:downstream	1
processed_pseudogene:gene--misc_RNA:gene--protein_coding:intron	1
processed_pseudogene:gene--misc_RNA:gene--protein_coding:intron--protein_coding:gene (-)	1
processed_pseudogene:gene--misc_RNA:gene--protein_coding:intron--protein_coding:gene (-)--protein_coding:upstream	1
processed_pseudogene:gene--rRNA:gene--piRNA:gene--protein_coding:3'UTR (+)--protein_coding:intron--protein_coding:downstream	1
processed_pseudogene:gene--rRNA:gene--piRNA:gene--protein_coding:5'UTR (+)--protein_coding:CDS (+)--protein_coding:intron--protein_coding:gene (-)--protein_coding:upstream--protein_coding:downstream	1
processed_pseudogene:gene--rRNA:gene--piRNA:gene--protein_coding:CDS (+)--protein_coding:intron--processed_transcript:intron--protein_coding:gene (-)--protein_coding:upstream--protein_coding:downstream	1
processed_pseudogene:gene--rRNA:gene--piRNA:gene--protein_coding:intron	143
processed_pseudogene:gene--rRNA:gene--protein_coding:intron	1
processed_pseudogene:gene--rRNA:gene--protein_coding:intron--processed_transcript:intron	1
processed_pseudogene:gene--piRNA:gene	8406
processed_pseudogene:gene--piRNA:gene--lincRNA:gene	7
processed_pseudogene:gene--piRNA:gene--lincRNA:gene--snRNA:gene--protein_coding:CDS (+)--protein_coding:intron--processed_transcript:intron--protein_coding:gene (-)--protein_coding:upstream--protein_coding:downstream	1
processed_pseudogene:gene--piRNA:gene--lincRNA:gene--snoRNA:gene--protein_coding:5'UTR (+)--protein_coding:CDS (+)--protein_coding:intron--processed_transcript:intron	1
processed_pseudogene:gene--piRNA:gene--lincRNA:gene--miRNA:gene--protein_coding:CDS (+)--protein_coding:intron--processed_transcript:intron--protein_coding:gene (-)--protein_coding:upstream	1
processed_pseudogene:gene--piRNA:gene--lincRNA:gene--miRNA:gene--protein_coding:CDS (+)--protein_coding:intron--protein_coding:gene (-)--protein_coding:upstream--protein_coding:downstream	1
processed_pseudogene:gene--piRNA:gene--lincRNA:gene--miRNA:gene--protein_coding:intron--processed_transcript:intron--protein_coding:gene (-)--protein_coding:upstream	1
processed_pseudogene:gene--piRNA:gene--lincRNA:gene--miRNA:gene--protein_coding:intron--protein_coding:gene (-)--protein_coding:upstream	1
processed_pseudogene:gene--piRNA:gene--lincRNA:gene--miRNA:gene--protein_coding:intron--protein_coding:downstream	1
processed_pseudogene:gene--piRNA:gene--lincRNA:gene--protein_coding:3'UTR (+)--protein_coding:5'UTR (+)--protein_coding:CDS (+)--protein_coding:intron--processed_transcript:intron--protein_coding:upstream--protein_coding:downstream	1
processed_pseudogene:gene--piRNA:gene--lincRNA:gene--protein_coding:3'UTR (+)--protein_coding:5'UTR (+)--protein_coding:CDS (+)--protein_coding:intron--protein_coding:gene (-)--protein_coding:upstream	1
processed_pseudogene:gene--piRNA:gene--lincRNA:gene--protein_coding:3'UTR (+)--protein_coding:CDS (+)--protein_coding:intron--processed_transcript:intron--protein_coding:upstream--protein_coding:downstream	1
processed_pseudogene:gene--piRNA:gene--lincRNA:gene--protein_coding:3'UTR (+)--protein_coding:CDS (+)--protein_coding:intron--processed_transcript:intron--protein_coding:downstream--processed_transcript:downstream	2
processed_pseudogene:gene--piRNA:gene--lincRNA:gene--protein_coding:3'UTR (+)--protein_coding:CDS (+)--protein_coding:intron--processed_transcript:intron--processed_transcript:downstream	6
processed_pseudogene:gene--piRNA:gene--lincRNA:gene--protein_coding:3'UTR (+)--protein_coding:CDS (+)--protein_coding:intron--protein_coding:gene (-)--protein_coding:upstream--protein_coding:downstream	2
processed_pseudogene:gene--piRNA:gene--lincRNA:gene--protein_coding:3'UTR (+)--protein_coding:intron--processed_transcript:intron--protein_coding:gene (-)	1
processed_pseudogene:gene--piRNA:gene--lincRNA:gene--protein_coding:3'UTR (+)--protein_coding:intron--protein_coding:gene (-)	5
processed_pseudogene:gene--piRNA:gene--lincRNA:gene--protein_coding:5'UTR (+)--protein_coding:CDS (+)--protein_coding:intron	2
processed_pseudogene:gene--piRNA:gene--lincRNA:gene--protein_coding:5'UTR (+)--protein_coding:CDS (+)--protein_coding:intron--processed_transcript:intron--protein_coding:gene (-)	10
processed_pseudogene:gene--piRNA:gene--lincRNA:gene--protein_coding:5'UTR (+)--protein_coding:CDS (+)--protein_coding:intron--processed_transcript:intron--protein_coding:gene (-)--protein_coding:upstream	1
processed_pseudogene:gene--piRNA:gene--lincRNA:gene--protein_coding:5'UTR (+)--protein_coding:CDS (+)--protein_coding:intron--processed_transcript:intron--protein_coding:gene (-)--protein_coding:upstream--protein_coding:downstream	2
processed_pseudogene:gene--piRNA:gene--lincRNA:gene--protein_coding:5'UTR (+)--protein_coding:CDS (+)--protein_coding:intron--processed_transcript:intron--protein_coding:downstream	1
processed_pseudogene:gene--piRNA:gene--lincRNA:gene--protein_coding:5'UTR (+)--protein_coding:intron--processed_transcript:intron--protein_coding:upstream--protein_coding:downstream	1
processed_pseudogene:gene--piRNA:gene--lincRNA:gene--protein_coding:5'UTR (+)--protein_coding:intron--protein_coding:downstream	1
processed_pseudogene:gene--piRNA:gene--lincRNA:gene--protein_coding:CDS (+)	1
processed_pseudogene:gene--piRNA:gene--lincRNA:gene--protein_coding:CDS (+)--protein_coding:intron	7
processed_pseudogene:gene--piRNA:gene--lincRNA:gene--protein_coding:CDS (+)--protein_coding:intron--processed_transcript:intron	1
processed_pseudogene:gene--piRNA:gene--lincRNA:gene--protein_coding:CDS (+)--protein_coding:intron--processed_transcript:intron--protein_coding:gene (-)	2
processed_pseudogene:gene--piRNA:gene--lincRNA:gene--protein_coding:CDS (+)--protein_coding:intron--processed_transcript:intron--protein_coding:gene (-)--protein_coding:upstream	4
processed_pseudogene:gene--piRNA:gene--lincRNA:gene--protein_coding:CDS (+)--protein_coding:intron--processed_transcript:intron--protein_coding:gene (-)--protein_coding:upstream--protein_coding:downstream	1
processed_pseudogene:gene--piRNA:gene--lincRNA:gene--protein_coding:CDS (+)--protein_coding:intron--processed_transcript:intron--protein_coding:gene (-)--protein_coding:downstream	1
processed_pseudogene:gene--piRNA:gene--lincRNA:gene--protein_coding:CDS (+)--protein_coding:intron--processed_transcript:intron--protein_coding:upstream	3
processed_pseudogene:gene--piRNA:gene--lincRNA:gene--protein_coding:CDS (+)--protein_coding:intron--processed_transcript:intron--protein_coding:upstream--protein_coding:downstream	2
processed_pseudogene:gene--piRNA:gene--lincRNA:gene--protein_coding:CDS (+)--protein_coding:intron--processed_transcript:intron--protein_coding:downstream	10
processed_pseudogene:gene--piRNA:gene--lincRNA:gene--protein_coding:CDS (+)--protein_coding:intron--protein_coding:gene (-)	7
processed_pseudogene:gene--piRNA:gene--lincRNA:gene--protein_coding:CDS (+)--protein_coding:intron--protein_coding:gene (-)--protein_coding:upstream	4
processed_pseudogene:gene--piRNA:gene--lincRNA:gene--protein_coding:CDS (+)--protein_coding:intron--protein_coding:gene (-)--protein_coding:upstream--protein_coding:downstream	2
processed_pseudogene:gene--piRNA:gene--lincRNA:gene--protein_coding:CDS (+)--protein_coding:intron--protein_coding:gene (-)--protein_coding:downstream	5
processed_pseudogene:gene--piRNA:gene--lincRNA:gene--protein_coding:CDS (+)--protein_coding:intron--protein_coding:upstream	2
processed_pseudogene:gene--piRNA:gene--lincRNA:gene--protein_coding:CDS (+)--protein_coding:intron--protein_coding:upstream--protein_coding:downstream	15
processed_pseudogene:gene--piRNA:gene--lincRNA:gene--protein_coding:CDS (+)--protein_coding:intron--protein_coding:downstream	2
processed_pseudogene:gene--piRNA:gene--lincRNA:gene--protein_coding:intron	46
processed_pseudogene:gene--piRNA:gene--lincRNA:gene--protein_coding:intron--processed_transcript:intron	9
processed_pseudogene:gene--piRNA:gene--lincRNA:gene--protein_coding:intron--processed_transcript:intron--protein_coding:gene (-)	2
processed_pseudogene:gene--piRNA:gene--lincRNA:gene--protein_coding:intron--processed_transcript:intron--protein_coding:gene (-)--protein_coding:upstream--protein_coding:downstream	3
processed_pseudogene:gene--piRNA:gene--lincRNA:gene--protein_coding:intron--processed_transcript:intron--protein_coding:gene (-)--protein_coding:downstream	1
processed_pseudogene:gene--piRNA:gene--lincRNA:gene--protein_coding:intron--processed_transcript:intron--protein_coding:upstream	14
processed_pseudogene:gene--piRNA:gene--lincRNA:gene--protein_coding:intron--processed_transcript:intron--protein_coding:upstream--protein_coding:downstream	4
processed_pseudogene:gene--piRNA:gene--lincRNA:gene--protein_coding:intron--processed_transcript:intron--protein_coding:downstream	11
processed_pseudogene:gene--piRNA:gene--lincRNA:gene--protein_coding:intron--protein_coding:gene (-)	5
processed_pseudogene:gene--piRNA:gene--lincRNA:gene--protein_coding:intron--protein_coding:gene (-)--protein_coding:upstream	3
processed_pseudogene:gene--piRNA:gene--lincRNA:gene--protein_coding:intron--protein_coding:gene (-)--protein_coding:upstream--protein_coding:downstream	5
processed_pseudogene:gene--piRNA:gene--lincRNA:gene--protein_coding:intron--protein_coding:upstream	5
processed_pseudogene:gene--piRNA:gene--lincRNA:gene--protein_coding:intron--protein_coding:upstream--protein_coding:downstream	3
processed_pseudogene:gene--piRNA:gene--lincRNA:gene--protein_coding:intron--protein_coding:downstream	6
processed_pseudogene:gene--piRNA:gene--lincRNA:gene--processed_transcript:intron	1
processed_pseudogene:gene--piRNA:gene--snRNA:gene--protein_coding:intron--protein_coding:gene (-)	1
processed_pseudogene:gene--piRNA:gene--snoRNA:gene	1
processed_pseudogene:gene--piRNA:gene--snoRNA:gene--protein_coding:5'UTR (+)--protein_coding:intron--protein_coding:gene (-)	1
processed_pseudogene:gene--piRNA:gene--snoRNA:gene--protein_coding:5'UTR (+)--protein_coding:intron--protein_coding:gene (-)--protein_coding:upstream--protein_coding:downstream	1
processed_pseudogene:gene--piRNA:gene--snoRNA:gene--protein_coding:intron	1
processed_pseudogene:gene--piRNA:gene--miRNA:gene	8
processed_pseudogene:gene--piRNA:gene--miRNA:gene--protein_coding:intron	2
processed_pseudogene:gene--piRNA:gene--miRNA:gene--protein_coding:intron--processed_transcript:intron--protein_coding:upstream--protein_coding:downstream	1
processed_pseudogene:gene--piRNA:gene--miRNA:gene--protein_coding:intron--protein_coding:gene (-)	1
processed_pseudogene:gene--piRNA:gene--miRNA:gene--protein_coding:intron--protein_coding:downstream	3
processed_pseudogene:gene--piRNA:gene--protein_coding:3'UTR (+)--protein_coding:5'UTR (+)--protein_coding:intron--processed_transcript:intron--protein_coding:gene (-)--protein_coding:upstream--protein_coding:downstream	1
processed_pseudogene:gene--piRNA:gene--protein_coding:3'UTR (+)--protein_coding:CDS (+)--protein_coding:intron	1
processed_pseudogene:gene--piRNA:gene--protein_coding:3'UTR (+)--protein_coding:CDS (+)--protein_coding:intron--processed_transcript:intron--protein_coding:gene (-)	1
processed_pseudogene:gene--piRNA:gene--protein_coding:3'UTR (+)--protein_coding:CDS (+)--protein_coding:intron--processed_transcript:intron--protein_coding:upstream	4
processed_pseudogene:gene--piRNA:gene--protein_coding:3'UTR (+)--protein_coding:CDS (+)--protein_coding:intron--processed_transcript:intron--protein_coding:downstream	2
processed_pseudogene:gene--piRNA:gene--protein_coding:3'UTR (+)--protein_coding:CDS (+)--protein_coding:intron--protein_coding:upstream	2
processed_pseudogene:gene--piRNA:gene--protein_coding:3'UTR (+)--protein_coding:intron--processed_transcript:intron	1
processed_pseudogene:gene--piRNA:gene--protein_coding:3'UTR (+)--protein_coding:intron--processed_transcript:intron--protein_coding:gene (-)--protein_coding:upstream--protein_coding:downstream	1
processed_pseudogene:gene--piRNA:gene--protein_coding:3'UTR (+)--protein_coding:intron--protein_coding:gene (-)	1
processed_pseudogene:gene--piRNA:gene--protein_coding:3'UTR (+)--protein_coding:intron--protein_coding:gene (-)--protein_coding:upstream	1
processed_pseudogene:gene--piRNA:gene--protein_coding:3'UTR (+)--protein_coding:intron--protein_coding:upstream	1
processed_pseudogene:gene--piRNA:gene--protein_coding:3'UTR (+)--protein_coding:upstream	4
processed_pseudogene:gene--piRNA:gene--protein_coding:5'UTR (+)	4
processed_pseudogene:gene--piRNA:gene--protein_coding:5'UTR (+)--protein_coding:CDS (+)--protein_coding:intron--processed_transcript:intron--protein_coding:gene (-)--protein_coding:upstream	1
processed_pseudogene:gene--piRNA:gene--protein_coding:5'UTR (+)--protein_coding:CDS (+)--protein_coding:intron--processed_transcript:intron--protein_coding:gene (-)--protein_coding:upstream--protein_coding:downstream	3
processed_pseudogene:gene--piRNA:gene--protein_coding:5'UTR (+)--protein_coding:CDS (+)--protein_coding:intron--protein_coding:gene (-)--protein_coding:upstream	49
processed_pseudogene:gene--piRNA:gene--protein_coding:5'UTR (+)--protein_coding:CDS (+)--protein_coding:intron--protein_coding:gene (-)--protein_coding:upstream--protein_coding:downstream	3
processed_pseudogene:gene--piRNA:gene--protein_coding:5'UTR (+)--protein_coding:CDS (+)--protein_coding:intron--protein_coding:upstream	4
processed_pseudogene:gene--piRNA:gene--protein_coding:5'UTR (+)--protein_coding:CDS (+)--protein_coding:intron--protein_coding:upstream--protein_coding:downstream	1
processed_pseudogene:gene--piRNA:gene--protein_coding:5'UTR (+)--protein_coding:CDS (+)--protein_coding:intron--protein_coding:downstream	2
processed_pseudogene:gene--piRNA:gene--protein_coding:5'UTR (+)--protein_coding:intron	3
processed_pseudogene:gene--piRNA:gene--protein_coding:5'UTR (+)--protein_coding:intron--processed_transcript:intron--protein_coding:gene (-)--protein_coding:upstream	1
processed_pseudogene:gene--piRNA:gene--protein_coding:5'UTR (+)--protein_coding:intron--processed_transcript:intron--protein_coding:gene (-)--protein_coding:downstream	1
processed_pseudogene:gene--piRNA:gene--protein_coding:5'UTR (+)--protein_coding:intron--protein_coding:gene (-)--protein_coding:upstream--protein_coding:downstream	1
processed_pseudogene:gene--piRNA:gene--protein_coding:5'UTR (+)--protein_coding:intron--protein_coding:upstream	2
processed_pseudogene:gene--piRNA:gene--protein_coding:5'UTR (+)--protein_coding:intron--protein_coding:upstream--protein_coding:downstream	1
processed_pseudogene:gene--piRNA:gene--protein_coding:5'UTR (+)--protein_coding:intron--protein_coding:downstream	1
processed_pseudogene:gene--piRNA:gene--protein_coding:5'UTR (+)--protein_coding:upstream	1
processed_pseudogene:gene--piRNA:gene--protein_coding:CDS (+)	28
processed_pseudogene:gene--piRNA:gene--protein_coding:CDS (+)--protein_coding:intron	34
processed_pseudogene:gene--piRNA:gene--protein_coding:CDS (+)--protein_coding:intron--processed_transcript:intron	6
processed_pseudogene:gene--piRNA:gene--protein_coding:CDS (+)--protein_coding:intron--processed_transcript:intron--protein_coding:gene (-)	9
processed_pseudogene:gene--piRNA:gene--protein_coding:CDS (+)--protein_coding:intron--processed_transcript:intron--protein_coding:gene (-)--protein_coding:upstream	5
processed_pseudogene:gene--piRNA:gene--protein_coding:CDS (+)--protein_coding:intron--processed_transcript:intron--protein_coding:gene (-)--protein_coding:upstream--protein_coding:downstream	4
processed_pseudogene:gene--piRNA:gene--protein_coding:CDS (+)--protein_coding:intron--processed_transcript:intron--protein_coding:gene (-)--protein_coding:downstream	5
processed_pseudogene:gene--piRNA:gene--protein_coding:CDS (+)--protein_coding:intron--processed_transcript:intron--protein_coding:upstream	2
processed_pseudogene:gene--piRNA:gene--protein_coding:CDS (+)--protein_coding:intron--processed_transcript:intron--protein_coding:upstream--protein_coding:downstream	2
processed_pseudogene:gene--piRNA:gene--protein_coding:CDS (+)--protein_coding:intron--processed_transcript:intron--protein_coding:downstream	1
processed_pseudogene:gene--piRNA:gene--protein_coding:CDS (+)--protein_coding:intron--protein_coding:gene (-)	11
processed_pseudogene:gene--piRNA:gene--protein_coding:CDS (+)--protein_coding:intron--protein_coding:gene (-)--protein_coding:upstream	4
processed_pseudogene:gene--piRNA:gene--protein_coding:CDS (+)--protein_coding:intron--protein_coding:gene (-)--protein_coding:upstream--protein_coding:downstream	6
processed_pseudogene:gene--piRNA:gene--protein_coding:CDS (+)--protein_coding:intron--protein_coding:gene (-)--protein_coding:upstream--protein_coding:downstream--processed_transcript:upstream	1
processed_pseudogene:gene--piRNA:gene--protein_coding:CDS (+)--protein_coding:intron--protein_coding:gene (-)--protein_coding:downstream	4
processed_pseudogene:gene--piRNA:gene--protein_coding:CDS (+)--protein_coding:intron--protein_coding:upstream	15
processed_pseudogene:gene--piRNA:gene--protein_coding:CDS (+)--protein_coding:intron--protein_coding:upstream--protein_coding:downstream	10
processed_pseudogene:gene--piRNA:gene--protein_coding:CDS (+)--protein_coding:intron--protein_coding:upstream--processed_transcript:upstream	1
processed_pseudogene:gene--piRNA:gene--protein_coding:CDS (+)--protein_coding:intron--protein_coding:downstream	10
processed_pseudogene:gene--piRNA:gene--protein_coding:intron	653
processed_pseudogene:gene--piRNA:gene--protein_coding:intron--processed_transcript:intron	34
processed_pseudogene:gene--piRNA:gene--protein_coding:intron--processed_transcript:intron--protein_coding:gene (-)	19
processed_pseudogene:gene--piRNA:gene--protein_coding:intron--processed_transcript:intron--protein_coding:gene (-)--protein_coding:upstream	4
processed_pseudogene:gene--piRNA:gene--protein_coding:intron--processed_transcript:intron--protein_coding:gene (-)--protein_coding:upstream--protein_coding:downstream	6
processed_pseudogene:gene--piRNA:gene--protein_coding:intron--processed_transcript:intron--protein_coding:gene (-)--protein_coding:downstream	6
processed_pseudogene:gene--piRNA:gene--protein_coding:intron--processed_transcript:intron--protein_coding:upstream	15
processed_pseudogene:gene--piRNA:gene--protein_coding:intron--processed_transcript:intron--protein_coding:upstream--protein_coding:downstream	175
processed_pseudogene:gene--piRNA:gene--protein_coding:intron--processed_transcript:intron--protein_coding:downstream	10
processed_pseudogene:gene--piRNA:gene--protein_coding:intron--protein_coding:gene (-)	48
processed_pseudogene:gene--piRNA:gene--protein_coding:intron--protein_coding:gene (-)--protein_coding:upstream	13
processed_pseudogene:gene--piRNA:gene--protein_coding:intron--protein_coding:gene (-)--protein_coding:upstream--protein_coding:downstream	6
processed_pseudogene:gene--piRNA:gene--protein_coding:intron--protein_coding:gene (-)--protein_coding:upstream--processed_transcript:downstream	1
processed_pseudogene:gene--piRNA:gene--protein_coding:intron--protein_coding:gene (-)--protein_coding:downstream	8
processed_pseudogene:gene--piRNA:gene--protein_coding:intron--protein_coding:upstream	295
processed_pseudogene:gene--piRNA:gene--protein_coding:intron--protein_coding:upstream--protein_coding:downstream	26
processed_pseudogene:gene--piRNA:gene--protein_coding:intron--protein_coding:downstream	62
processed_pseudogene:gene--piRNA:gene--protein_coding:gene (-)	12
processed_pseudogene:gene--piRNA:gene--protein_coding:upstream	165
processed_pseudogene:gene--piRNA:gene--protein_coding:downstream	3
processed_pseudogene:gene--lincRNA:gene	1
processed_pseudogene:gene--lincRNA:gene--protein_coding:CDS (+)	1
processed_pseudogene:gene--lincRNA:gene--protein_coding:CDS (+)--protein_coding:intron	1
processed_pseudogene:gene--lincRNA:gene--protein_coding:intron	7
processed_pseudogene:gene--lincRNA:gene--protein_coding:intron--protein_coding:gene (-)	23
processed_pseudogene:gene--miRNA:gene--protein_coding:intron	2
processed_pseudogene:gene--miRNA:gene--protein_coding:intron--processed_transcript:intron	1
processed_pseudogene:gene--protein_coding:3'UTR (+)--protein_coding:intron	1
processed_pseudogene:gene--protein_coding:5'UTR (+)--protein_coding:intron	1
processed_pseudogene:gene--protein_coding:5'UTR (+)--protein_coding:intron--protein_coding:gene (-)--protein_coding:upstream	1
processed_pseudogene:gene--protein_coding:CDS (+)	554
processed_pseudogene:gene--protein_coding:CDS (+)--protein_coding:intron	64
processed_pseudogene:gene--protein_coding:CDS (+)--protein_coding:intron--processed_transcript:intron	2
processed_pseudogene:gene--protein_coding:CDS (+)--protein_coding:intron--processed_transcript:intron--protein_coding:gene (-)	3
processed_pseudogene:gene--protein_coding:CDS (+)--protein_coding:intron--processed_transcript:intron--protein_coding:upstream	1
processed_pseudogene:gene--protein_coding:CDS (+)--protein_coding:intron--protein_coding:gene (-)	6
processed_pseudogene:gene--protein_coding:CDS (+)--protein_coding:intron--protein_coding:gene (-)--protein_coding:upstream--protein_coding:downstream	2
processed_pseudogene:gene--protein_coding:CDS (+)--protein_coding:intron--protein_coding:upstream	2
processed_pseudogene:gene--protein_coding:CDS (+)--protein_coding:intron--protein_coding:upstream--protein_coding:downstream	1
processed_pseudogene:gene--protein_coding:CDS (+)--protein_coding:intron--protein_coding:downstream	1
processed_pseudogene:gene--protein_coding:CDS (+)--protein_coding:gene (-)	22
processed_pseudogene:gene--protein_coding:intron	157
processed_pseudogene:gene--protein_coding:intron--processed_transcript:intron	8
processed_pseudogene:gene--protein_coding:intron--processed_transcript:intron--protein_coding:gene (-)	2
processed_pseudogene:gene--protein_coding:intron--protein_coding:gene (-)	23
processed_pseudogene:gene--protein_coding:intron--protein_coding:gene (-)--protein_coding:upstream	4
processed_pseudogene:gene--protein_coding:intron--protein_coding:gene (-)--protein_coding:downstream	3
processed_pseudogene:gene--protein_coding:intron--protein_coding:upstream	3
processed_pseudogene:gene--protein_coding:intron--protein_coding:downstream	11
processed_pseudogene:gene--protein_coding:gene (-)	181
processed_pseudogene:gene--protein_coding:upstream	15
processed_pseudogene:gene--protein_coding:downstream	38
transcribed_processed_pseudogene:gene	69
transcribed_processed_pseudogene:gene--misc_RNA:gene--piRNA:gene--protein_coding:CDS (+)--protein_coding:intron	1
transcribed_processed_pseudogene:gene--piRNA:gene	197
transcribed_processed_pseudogene:gene--piRNA:gene--lincRNA:gene--miRNA:gene--protein_coding:intron	1
transcribed_processed_pseudogene:gene--piRNA:gene--lincRNA:gene--protein_coding:5'UTR (+)--protein_coding:CDS (+)--protein_coding:intron--processed_transcript:intron	1
transcribed_processed_pseudogene:gene--piRNA:gene--lincRNA:gene--protein_coding:5'UTR (+)--protein_coding:CDS (+)--protein_coding:intron--processed_transcript:intron--protein_coding:gene (-)--protein_coding:upstream	6
transcribed_processed_pseudogene:gene--piRNA:gene--lincRNA:gene--protein_coding:5'UTR (+)--protein_coding:CDS (+)--protein_coding:intron--protein_coding:gene (-)--protein_coding:upstream	1
transcribed_processed_pseudogene:gene--piRNA:gene--lincRNA:gene--protein_coding:CDS (+)--protein_coding:intron--processed_transcript:intron--protein_coding:upstream	1
transcribed_processed_pseudogene:gene--piRNA:gene--lincRNA:gene--protein_coding:intron	4
transcribed_processed_pseudogene:gene--piRNA:gene--lincRNA:gene--protein_coding:intron--processed_transcript:intron--protein_coding:gene (-)--processed_transcript:downstream	1
transcribed_processed_pseudogene:gene--piRNA:gene--lincRNA:gene--protein_coding:intron--processed_transcript:intron--protein_coding:upstream	2
transcribed_processed_pseudogene:gene--piRNA:gene--lincRNA:gene--protein_coding:intron--protein_coding:gene (-)--protein_coding:upstream--protein_coding:downstream	1
transcribed_processed_pseudogene:gene--piRNA:gene--lincRNA:gene--protein_coding:intron--protein_coding:downstream	1
transcribed_processed_pseudogene:gene--piRNA:gene--snRNA:gene--protein_coding:CDS (+)--protein_coding:intron	1
transcribed_processed_pseudogene:gene--piRNA:gene--miRNA:gene--protein_coding:intron--processed_transcript:intron	1
transcribed_processed_pseudogene:gene--piRNA:gene--protein_coding:3'UTR (+)	2
transcribed_processed_pseudogene:gene--piRNA:gene--protein_coding:3'UTR (+)--protein_coding:intron	1
transcribed_processed_pseudogene:gene--piRNA:gene--protein_coding:5'UTR (+)--protein_coding:CDS (+)--protein_coding:intron--processed_transcript:intron--protein_coding:gene (-)--protein_coding:downstream	2
transcribed_processed_pseudogene:gene--piRNA:gene--protein_coding:5'UTR (+)--protein_coding:CDS (+)--protein_coding:intron--protein_coding:upstream	3
transcribed_processed_pseudogene:gene--piRNA:gene--protein_coding:5'UTR (+)--protein_coding:intron	1
transcribed_processed_pseudogene:gene--piRNA:gene--protein_coding:5'UTR (+)--protein_coding:intron--processed_transcript:intron--protein_coding:gene (-)	1
transcribed_processed_pseudogene:gene--piRNA:gene--protein_coding:5'UTR (+)--protein_coding:intron--protein_coding:gene (-)	2
transcribed_processed_pseudogene:gene--piRNA:gene--protein_coding:5'UTR (+)--protein_coding:intron--protein_coding:gene (-)--protein_coding:upstream	1
transcribed_processed_pseudogene:gene--piRNA:gene--protein_coding:CDS (+)	3
transcribed_processed_pseudogene:gene--piRNA:gene--protein_coding:CDS (+)--protein_coding:intron	2
transcribed_processed_pseudogene:gene--piRNA:gene--protein_coding:CDS (+)--protein_coding:intron--processed_transcript:intron--protein_coding:gene (-)--protein_coding:upstream--protein_coding:downstream	1
transcribed_processed_pseudogene:gene--piRNA:gene--protein_coding:CDS (+)--protein_coding:intron--processed_transcript:intron--protein_coding:upstream--protein_coding:downstream	2
transcribed_processed_pseudogene:gene--piRNA:gene--protein_coding:CDS (+)--protein_coding:intron--protein_coding:gene (-)	2
transcribed_processed_pseudogene:gene--piRNA:gene--protein_coding:CDS (+)--protein_coding:intron--protein_coding:gene (-)--protein_coding:upstream	1
transcribed_processed_pseudogene:gene--piRNA:gene--protein_coding:CDS (+)--protein_coding:intron--protein_coding:gene (-)--protein_coding:upstream--protein_coding:downstream	2
transcribed_processed_pseudogene:gene--piRNA:gene--protein_coding:CDS (+)--protein_coding:intron--protein_coding:upstream	1
transcribed_processed_pseudogene:gene--piRNA:gene--protein_coding:intron	29
transcribed_processed_pseudogene:gene--piRNA:gene--protein_coding:intron--processed_transcript:intron	3
transcribed_processed_pseudogene:gene--piRNA:gene--protein_coding:intron--processed_transcript:intron--protein_coding:upstream--protein_coding:downstream	1
transcribed_processed_pseudogene:gene--piRNA:gene--protein_coding:intron--processed_transcript:intron--protein_coding:downstream	3
transcribed_processed_pseudogene:gene--piRNA:gene--protein_coding:intron--protein_coding:gene (-)	4
transcribed_processed_pseudogene:gene--piRNA:gene--protein_coding:intron--protein_coding:upstream	20
transcribed_processed_pseudogene:gene--piRNA:gene--protein_coding:intron--protein_coding:upstream--protein_coding:downstream	1
transcribed_processed_pseudogene:gene--piRNA:gene--protein_coding:intron--protein_coding:downstream	3
transcribed_processed_pseudogene:gene--lincRNA:gene	1
transcribed_processed_pseudogene:gene--lincRNA:gene--protein_coding:3'UTR (+)--protein_coding:intron	1
transcribed_processed_pseudogene:gene--lincRNA:gene--protein_coding:intron	1
transcribed_processed_pseudogene:gene--lincRNA:gene--protein_coding:intron--processed_transcript:intron	1
transcribed_processed_pseudogene:gene--miRNA:gene--protein_coding:intron--protein_coding:downstream	1
transcribed_processed_pseudogene:gene--protein_coding:5'UTR (+)--protein_coding:CDS (+)--protein_coding:intron--processed_transcript:intron--protein_coding:upstream	1
transcribed_processed_pseudogene:gene--protein_coding:CDS (+)	23
transcribed_processed_pseudogene:gene--protein_coding:CDS (+)--protein_coding:intron	3
transcribed_processed_pseudogene:gene--protein_coding:intron	6
transcribed_processed_pseudogene:gene--protein_coding:intron--processed_transcript:intron	1
transcribed_processed_pseudogene:gene--processed_transcript:intron	1
misc_RNA:gene	566696
misc_RNA:gene--rRNA:gene--piRNA:gene--protein_coding:intron	1
misc_RNA:gene--piRNA:gene	112176
misc_RNA:gene--piRNA:gene--lincRNA:gene	1
misc_RNA:gene--piRNA:gene--lincRNA:gene--snRNA:gene--protein_coding:intron--protein_coding:downstream	1
misc_RNA:gene--piRNA:gene--lincRNA:gene--snoRNA:gene--protein_coding:intron--processed_transcript:intron--protein_coding:gene (-)--protein_coding:upstream--protein_coding:downstream	1
misc_RNA:gene--piRNA:gene--lincRNA:gene--protein_coding:5'UTR (+)--protein_coding:CDS (+)--protein_coding:intron--processed_transcript:intron--protein_coding:gene (-)--protein_coding:upstream--protein_coding:downstream	1
misc_RNA:gene--piRNA:gene--lincRNA:gene--protein_coding:CDS (+)--protein_coding:intron--processed_transcript:intron--protein_coding:gene (-)--protein_coding:upstream	1
misc_RNA:gene--piRNA:gene--lincRNA:gene--protein_coding:CDS (+)--protein_coding:intron--processed_transcript:intron--protein_coding:downstream	1
misc_RNA:gene--piRNA:gene--lincRNA:gene--protein_coding:intron--processed_transcript:intron--protein_coding:gene (-)--protein_coding:downstream	1
misc_RNA:gene--piRNA:gene--lincRNA:gene--protein_coding:intron--processed_transcript:intron--protein_coding:upstream--protein_coding:downstream	4
misc_RNA:gene--piRNA:gene--lincRNA:gene--protein_coding:intron--protein_coding:gene (-)	1
misc_RNA:gene--piRNA:gene--lincRNA:gene--protein_coding:intron--protein_coding:upstream--protein_coding:downstream	3
misc_RNA:gene--piRNA:gene--lincRNA:gene--protein_coding:intron--protein_coding:downstream	2
misc_RNA:gene--piRNA:gene--snRNA:gene--protein_coding:intron--processed_transcript:intron--protein_coding:upstream	1
misc_RNA:gene--piRNA:gene--miRNA:gene	1
misc_RNA:gene--piRNA:gene--miRNA:gene--protein_coding:intron	4
misc_RNA:gene--piRNA:gene--miRNA:gene--protein_coding:intron--processed_transcript:intron--protein_coding:upstream	1
misc_RNA:gene--piRNA:gene--miRNA:gene--protein_coding:intron--protein_coding:gene (-)	1
misc_RNA:gene--piRNA:gene--protein_coding:3'UTR (+)--protein_coding:CDS (+)--protein_coding:intron--protein_coding:downstream	1
misc_RNA:gene--piRNA:gene--protein_coding:5'UTR (+)--protein_coding:intron--protein_coding:gene (-)--processed_transcript:downstream	2
misc_RNA:gene--piRNA:gene--protein_coding:CDS (+)--protein_coding:intron	10
misc_RNA:gene--piRNA:gene--protein_coding:CDS (+)--protein_coding:intron--processed_transcript:intron--protein_coding:gene (-)--protein_coding:downstream	2
misc_RNA:gene--piRNA:gene--protein_coding:CDS (+)--protein_coding:intron--protein_coding:gene (-)--protein_coding:downstream	3
misc_RNA:gene--piRNA:gene--protein_coding:CDS (+)--protein_coding:intron--protein_coding:upstream	1
misc_RNA:gene--piRNA:gene--protein_coding:CDS (+)--protein_coding:intron--protein_coding:downstream	1
misc_RNA:gene--piRNA:gene--protein_coding:intron	29814
misc_RNA:gene--piRNA:gene--protein_coding:intron--processed_transcript:intron	15
misc_RNA:gene--piRNA:gene--protein_coding:intron--processed_transcript:intron--protein_coding:gene (-)	1
misc_RNA:gene--piRNA:gene--protein_coding:intron--processed_transcript:intron--protein_coding:gene (-)--protein_coding:upstream--protein_coding:downstream	1
misc_RNA:gene--piRNA:gene--protein_coding:intron--processed_transcript:intron--protein_coding:upstream	5
misc_RNA:gene--piRNA:gene--protein_coding:intron--processed_transcript:intron--protein_coding:downstream	4
misc_RNA:gene--piRNA:gene--protein_coding:intron--protein_coding:gene (-)	1
misc_RNA:gene--piRNA:gene--protein_coding:intron--protein_coding:gene (-)--protein_coding:upstream	1
misc_RNA:gene--piRNA:gene--protein_coding:intron--protein_coding:gene (-)--processed_transcript:downstream	1
misc_RNA:gene--piRNA:gene--protein_coding:intron--protein_coding:upstream	45
misc_RNA:gene--piRNA:gene--protein_coding:intron--protein_coding:upstream--protein_coding:downstream	1
misc_RNA:gene--piRNA:gene--protein_coding:intron--protein_coding:upstream--protein_coding:downstream--processed_transcript:downstream	1
misc_RNA:gene--piRNA:gene--protein_coding:intron--protein_coding:downstream	7
misc_RNA:gene--piRNA:gene--protein_coding:gene (-)	2
misc_RNA:gene--piRNA:gene--protein_coding:upstream	4
misc_RNA:gene--piRNA:gene--protein_coding:downstream	4
misc_RNA:gene--lincRNA:gene--protein_coding:intron--processed_transcript:intron	1
misc_RNA:gene--miRNA:gene--protein_coding:intron	3
misc_RNA:gene--protein_coding:CDS (+)	1
misc_RNA:gene--protein_coding:CDS (+)--protein_coding:intron--processed_transcript:intron	1
misc_RNA:gene--protein_coding:intron	640
misc_RNA:gene--protein_coding:intron--processed_transcript:intron--protein_coding:downstream	4
misc_RNA:gene--protein_coding:intron--processed_transcript:intron--protein_coding:downstream--processed_transcript:downstream	1
misc_RNA:gene--protein_coding:intron--protein_coding:gene (-)	2
misc_RNA:gene--protein_coding:intron--protein_coding:upstream	1
misc_RNA:gene--protein_coding:intron--protein_coding:upstream--protein_coding:downstream	1
misc_RNA:gene--protein_coding:intron--protein_coding:downstream	1
misc_RNA:gene--protein_coding:gene (-)	5
misc_RNA:gene--protein_coding:gene (-)--protein_coding:downstream	1
misc_RNA:gene--protein_coding:upstream	1
misc_RNA:gene--protein_coding:downstream	2
rRNA:gene	120203
rRNA:gene--piRNA:gene	35862
rRNA:gene--piRNA:gene--lincRNA:gene--protein_coding:5'UTR (+)--protein_coding:CDS (+)--protein_coding:intron--protein_coding:gene (-)--protein_coding:upstream--processed_transcript:upstream	1
rRNA:gene--piRNA:gene--lincRNA:gene--protein_coding:intron	4
rRNA:gene--piRNA:gene--lincRNA:gene--protein_coding:intron--protein_coding:gene (-)	4
rRNA:gene--piRNA:gene--lincRNA:gene--protein_coding:intron--protein_coding:upstream--protein_coding:downstream	10
rRNA:gene--piRNA:gene--protein_coding:3'UTR (+)--protein_coding:CDS (+)--protein_coding:intron--processed_transcript:intron--protein_coding:gene (-)--protein_coding:upstream--protein_coding:downstream--processed_transcript:upstream	1
rRNA:gene--piRNA:gene--protein_coding:3'UTR (+)--protein_coding:CDS (+)--protein_coding:intron--protein_coding:downstream	9
rRNA:gene--piRNA:gene--protein_coding:3'UTR (+)--protein_coding:intron--protein_coding:gene (-)--protein_coding:downstream	116
rRNA:gene--piRNA:gene--protein_coding:5'UTR (+)--protein_coding:intron	1
rRNA:gene--piRNA:gene--protein_coding:CDS (+)	1
rRNA:gene--piRNA:gene--protein_coding:CDS (+)--protein_coding:intron	1
rRNA:gene--piRNA:gene--protein_coding:CDS (+)--protein_coding:intron--processed_transcript:intron	2
rRNA:gene--piRNA:gene--protein_coding:CDS (+)--protein_coding:intron--protein_coding:gene (-)	1
rRNA:gene--piRNA:gene--protein_coding:intron	765
rRNA:gene--piRNA:gene--protein_coding:intron--processed_transcript:intron	3
rRNA:gene--piRNA:gene--protein_coding:intron--processed_transcript:intron--protein_coding:gene (-)--protein_coding:downstream	2
rRNA:gene--piRNA:gene--protein_coding:intron--processed_transcript:intron--protein_coding:downstream	1
rRNA:gene--piRNA:gene--protein_coding:intron--protein_coding:gene (-)	13
rRNA:gene--piRNA:gene--protein_coding:intron--protein_coding:gene (-)--protein_coding:upstream	1
rRNA:gene--piRNA:gene--protein_coding:intron--protein_coding:gene (-)--processed_transcript:downstream	1
rRNA:gene--piRNA:gene--protein_coding:intron--protein_coding:upstream	5
rRNA:gene--piRNA:gene--protein_coding:intron--protein_coding:upstream--protein_coding:downstream	1
rRNA:gene--piRNA:gene--protein_coding:intron--protein_coding:downstream	17
rRNA:gene--piRNA:gene--protein_coding:intron--processed_transcript:downstream	4
rRNA:gene--piRNA:gene--processed_transcript:intron	1
rRNA:gene--piRNA:gene--protein_coding:gene (-)	5
rRNA:gene--piRNA:gene--protein_coding:downstream	25
rRNA:gene--lincRNA:gene	1
rRNA:gene--miRNA:gene--protein_coding:intron	1
rRNA:gene--protein_coding:5'UTR (+)--protein_coding:intron--protein_coding:gene (-)	1
rRNA:gene--protein_coding:CDS (+)--protein_coding:intron	1
rRNA:gene--protein_coding:CDS (+)--protein_coding:intron--protein_coding:gene (-)	1
rRNA:gene--protein_coding:intron	109
rRNA:gene--protein_coding:intron--processed_transcript:intron--protein_coding:downstream	2
rRNA:gene--protein_coding:intron--protein_coding:gene (-)	1
rRNA:gene--protein_coding:gene (-)	1
rRNA:gene--protein_coding:downstream	1
piRNA:gene	13316733
piRNA:gene--lincRNA:gene	29981
piRNA:gene--lincRNA:gene--snRNA:gene	3
piRNA:gene--lincRNA:gene--snRNA:gene--protein_coding:CDS (+)--protein_coding:intron--processed_transcript:intron--protein_coding:upstream	1
piRNA:gene--lincRNA:gene--snRNA:gene--protein_coding:intron	67
piRNA:gene--lincRNA:gene--snRNA:gene--protein_coding:intron--processed_transcript:intron--protein_coding:downstream	3
piRNA:gene--lincRNA:gene--snRNA:gene--protein_coding:intron--protein_coding:downstream	7
piRNA:gene--lincRNA:gene--snRNA:gene--protein_coding:intron--processed_transcript:downstream	1
piRNA:gene--lincRNA:gene--snoRNA:gene--protein_coding:CDS (+)--protein_coding:intron	1
piRNA:gene--lincRNA:gene--miRNA:gene	1
piRNA:gene--lincRNA:gene--miRNA:gene--protein_coding:3'UTR (+)--protein_coding:intron--protein_coding:gene (-)--protein_coding:upstream	27
piRNA:gene--lincRNA:gene--miRNA:gene--protein_coding:5'UTR (+)--protein_coding:intron--protein_coding:gene (-)--protein_coding:upstream	2
piRNA:gene--lincRNA:gene--miRNA:gene--protein_coding:CDS (+)--protein_coding:intron	25
piRNA:gene--lincRNA:gene--miRNA:gene--protein_coding:CDS (+)--protein_coding:intron--processed_transcript:intron--protein_coding:downstream	1
piRNA:gene--lincRNA:gene--miRNA:gene--protein_coding:intron	138
piRNA:gene--lincRNA:gene--miRNA:gene--protein_coding:intron--processed_transcript:intron	5
piRNA:gene--lincRNA:gene--miRNA:gene--protein_coding:intron--processed_transcript:intron--protein_coding:upstream	1
piRNA:gene--lincRNA:gene--miRNA:gene--protein_coding:intron--processed_transcript:intron--protein_coding:downstream	55
piRNA:gene--lincRNA:gene--miRNA:gene--protein_coding:intron--protein_coding:gene (-)	2
piRNA:gene--lincRNA:gene--miRNA:gene--protein_coding:intron--protein_coding:gene (-)--protein_coding:downstream	1
piRNA:gene--lincRNA:gene--miRNA:gene--protein_coding:intron--protein_coding:upstream	4
piRNA:gene--lincRNA:gene--miRNA:gene--protein_coding:intron--protein_coding:downstream	16
piRNA:gene--lincRNA:gene--protein_coding:3'UTR (+)--protein_coding:CDS (+)--protein_coding:intron--processed_transcript:intron--protein_coding:gene (-)--protein_coding:upstream--protein_coding:downstream	1
piRNA:gene--lincRNA:gene--protein_coding:3'UTR (+)--protein_coding:CDS (+)--protein_coding:intron--processed_transcript:intron--protein_coding:upstream	1
piRNA:gene--lincRNA:gene--protein_coding:3'UTR (+)--protein_coding:CDS (+)--protein_coding:intron--protein_coding:downstream	2
piRNA:gene--lincRNA:gene--protein_coding:3'UTR (+)--protein_coding:intron	2
piRNA:gene--lincRNA:gene--protein_coding:3'UTR (+)--protein_coding:intron--processed_transcript:intron	4
piRNA:gene--lincRNA:gene--protein_coding:3'UTR (+)--protein_coding:intron--processed_transcript:intron--protein_coding:gene (-)	1
piRNA:gene--lincRNA:gene--protein_coding:3'UTR (+)--protein_coding:intron--protein_coding:gene (-)	1
piRNA:gene--lincRNA:gene--protein_coding:3'UTR (+)--protein_coding:intron--protein_coding:gene (-)--protein_coding:downstream	1
piRNA:gene--lincRNA:gene--protein_coding:3'UTR (+)--protein_coding:intron--protein_coding:upstream	2
piRNA:gene--lincRNA:gene--protein_coding:5'UTR (+)--protein_coding:CDS (+)--protein_coding:intron	1
piRNA:gene--lincRNA:gene--protein_coding:5'UTR (+)--protein_coding:CDS (+)--protein_coding:intron--processed_transcript:intron	1
piRNA:gene--lincRNA:gene--protein_coding:5'UTR (+)--protein_coding:CDS (+)--protein_coding:intron--processed_transcript:intron--protein_coding:gene (-)	1
piRNA:gene--lincRNA:gene--protein_coding:5'UTR (+)--protein_coding:CDS (+)--protein_coding:intron--processed_transcript:intron--protein_coding:gene (-)--protein_coding:upstream	5
piRNA:gene--lincRNA:gene--protein_coding:5'UTR (+)--protein_coding:CDS (+)--protein_coding:intron--processed_transcript:intron--protein_coding:gene (-)--protein_coding:upstream--protein_coding:downstream	3
piRNA:gene--lincRNA:gene--protein_coding:5'UTR (+)--protein_coding:CDS (+)--protein_coding:intron--processed_transcript:intron--protein_coding:gene (-)--protein_coding:downstream	1
piRNA:gene--lincRNA:gene--protein_coding:5'UTR (+)--protein_coding:CDS (+)--protein_coding:intron--processed_transcript:intron--protein_coding:upstream	2
piRNA:gene--lincRNA:gene--protein_coding:5'UTR (+)--protein_coding:CDS (+)--protein_coding:intron--processed_transcript:intron--protein_coding:downstream	2
piRNA:gene--lincRNA:gene--protein_coding:5'UTR (+)--protein_coding:CDS (+)--protein_coding:intron--protein_coding:gene (-)--protein_coding:upstream	10
piRNA:gene--lincRNA:gene--protein_coding:5'UTR (+)--protein_coding:CDS (+)--protein_coding:intron--protein_coding:gene (-)--protein_coding:upstream--protein_coding:downstream	5
piRNA:gene--lincRNA:gene--protein_coding:5'UTR (+)--protein_coding:CDS (+)--protein_coding:intron--protein_coding:downstream	1
piRNA:gene--lincRNA:gene--protein_coding:5'UTR (+)--protein_coding:intron	4
piRNA:gene--lincRNA:gene--protein_coding:5'UTR (+)--protein_coding:intron--processed_transcript:intron	2
piRNA:gene--lincRNA:gene--protein_coding:5'UTR (+)--protein_coding:intron--processed_transcript:intron--protein_coding:gene (-)	1
piRNA:gene--lincRNA:gene--protein_coding:5'UTR (+)--protein_coding:intron--processed_transcript:intron--protein_coding:gene (-)--protein_coding:downstream	1
piRNA:gene--lincRNA:gene--protein_coding:5'UTR (+)--protein_coding:intron--processed_transcript:intron--protein_coding:upstream--protein_coding:downstream	1
piRNA:gene--lincRNA:gene--protein_coding:5'UTR (+)--protein_coding:intron--processed_transcript:intron--processed_transcript:downstream	1
piRNA:gene--lincRNA:gene--protein_coding:5'UTR (+)--protein_coding:intron--protein_coding:gene (-)	4
piRNA:gene--lincRNA:gene--protein_coding:5'UTR (+)--protein_coding:intron--protein_coding:gene (-)--protein_coding:upstream	1
piRNA:gene--lincRNA:gene--protein_coding:5'UTR (+)--protein_coding:intron--protein_coding:gene (-)--protein_coding:upstream--protein_coding:downstream	1
piRNA:gene--lincRNA:gene--protein_coding:5'UTR (+)--protein_coding:intron--protein_coding:downstream	5
piRNA:gene--lincRNA:gene--protein_coding:CDS (+)	1
piRNA:gene--lincRNA:gene--protein_coding:CDS (+)--protein_coding:intron	28
piRNA:gene--lincRNA:gene--protein_coding:CDS (+)--protein_coding:intron--processed_transcript:intron	18
piRNA:gene--lincRNA:gene--protein_coding:CDS (+)--protein_coding:intron--processed_transcript:intron--protein_coding:gene (-)	5
piRNA:gene--lincRNA:gene--protein_coding:CDS (+)--protein_coding:intron--processed_transcript:intron--protein_coding:gene (-)--protein_coding:upstream	1
piRNA:gene--lincRNA:gene--protein_coding:CDS (+)--protein_coding:intron--processed_transcript:intron--protein_coding:gene (-)--protein_coding:upstream--protein_coding:downstream	6
piRNA:gene--lincRNA:gene--protein_coding:CDS (+)--protein_coding:intron--processed_transcript:intron--protein_coding:gene (-)--protein_coding:downstream	12
piRNA:gene--lincRNA:gene--protein_coding:CDS (+)--protein_coding:intron--processed_transcript:intron--protein_coding:upstream	24
piRNA:gene--lincRNA:gene--protein_coding:CDS (+)--protein_coding:intron--processed_transcript:intron--protein_coding:downstream--processed_transcript:upstream	1
piRNA:gene--lincRNA:gene--protein_coding:CDS (+)--protein_coding:intron--protein_coding:gene (-)	24
piRNA:gene--lincRNA:gene--protein_coding:CDS (+)--protein_coding:intron--protein_coding:gene (-)--protein_coding:upstream	10
piRNA:gene--lincRNA:gene--protein_coding:CDS (+)--protein_coding:intron--protein_coding:gene (-)--protein_coding:upstream--protein_coding:downstream	7
piRNA:gene--lincRNA:gene--protein_coding:CDS (+)--protein_coding:intron--protein_coding:gene (-)--protein_coding:upstream--processed_transcript:upstream	1
piRNA:gene--lincRNA:gene--protein_coding:CDS (+)--protein_coding:intron--protein_coding:gene (-)--protein_coding:downstream	4
piRNA:gene--lincRNA:gene--protein_coding:CDS (+)--protein_coding:intron--protein_coding:upstream	6
piRNA:gene--lincRNA:gene--protein_coding:CDS (+)--protein_coding:intron--protein_coding:upstream--protein_coding:downstream	1
piRNA:gene--lincRNA:gene--protein_coding:CDS (+)--protein_coding:intron--protein_coding:downstream	7
piRNA:gene--lincRNA:gene--protein_coding:CDS (+)--protein_coding:downstream	2
piRNA:gene--lincRNA:gene--protein_coding:intron	3009
piRNA:gene--lincRNA:gene--protein_coding:intron--processed_transcript:intron	138
piRNA:gene--lincRNA:gene--protein_coding:intron--processed_transcript:intron--protein_coding:gene (-)	2
piRNA:gene--lincRNA:gene--protein_coding:intron--processed_transcript:intron--protein_coding:gene (-)--protein_coding:upstream	14
piRNA:gene--lincRNA:gene--protein_coding:intron--processed_transcript:intron--protein_coding:gene (-)--protein_coding:upstream--protein_coding:downstream	4
piRNA:gene--lincRNA:gene--protein_coding:intron--processed_transcript:intron--protein_coding:gene (-)--protein_coding:downstream	6
piRNA:gene--lincRNA:gene--protein_coding:intron--processed_transcript:intron--protein_coding:upstream	13
piRNA:gene--lincRNA:gene--protein_coding:intron--processed_transcript:intron--protein_coding:upstream--protein_coding:downstream	49
piRNA:gene--lincRNA:gene--protein_coding:intron--processed_transcript:intron--protein_coding:downstream	56
piRNA:gene--lincRNA:gene--protein_coding:intron--protein_coding:gene (-)	353
piRNA:gene--lincRNA:gene--protein_coding:intron--protein_coding:gene (-)--protein_coding:upstream	20
piRNA:gene--lincRNA:gene--protein_coding:intron--protein_coding:gene (-)--protein_coding:upstream--protein_coding:downstream	3
piRNA:gene--lincRNA:gene--protein_coding:intron--protein_coding:gene (-)--protein_coding:downstream	12
piRNA:gene--lincRNA:gene--protein_coding:intron--protein_coding:upstream	162
piRNA:gene--lincRNA:gene--protein_coding:intron--protein_coding:upstream--protein_coding:downstream	152
piRNA:gene--lincRNA:gene--protein_coding:intron--protein_coding:downstream	146
piRNA:gene--lincRNA:gene--protein_coding:intron--processed_transcript:upstream	3
piRNA:gene--lincRNA:gene--protein_coding:intron--processed_transcript:downstream	1
piRNA:gene--lincRNA:gene--processed_transcript:intron	8
piRNA:gene--lincRNA:gene--protein_coding:gene (-)	8
piRNA:gene--lincRNA:gene--protein_coding:gene (-)--protein_coding:upstream	1
piRNA:gene--lincRNA:gene--protein_coding:upstream	20
piRNA:gene--lincRNA:gene--protein_coding:upstream--protein_coding:downstream	1
piRNA:gene--lincRNA:gene--protein_coding:downstream	3
piRNA:gene--lincRNA:gene--processed_transcript:downstream	1
piRNA:gene--snRNA:gene	9108
piRNA:gene--snRNA:gene--protein_coding:3'UTR (+)	1
piRNA:gene--snRNA:gene--protein_coding:CDS (+)--protein_coding:intron	3
piRNA:gene--snRNA:gene--protein_coding:intron	364
piRNA:gene--snRNA:gene--protein_coding:intron--processed_transcript:intron	9
piRNA:gene--snRNA:gene--protein_coding:intron--processed_transcript:intron--protein_coding:gene (-)--protein_coding:downstream	1
piRNA:gene--snRNA:gene--protein_coding:intron--processed_transcript:intron--protein_coding:upstream	1
piRNA:gene--snRNA:gene--protein_coding:intron--processed_transcript:intron--protein_coding:downstream	6
piRNA:gene--snRNA:gene--protein_coding:gene (-)	1
piRNA:gene--snoRNA:gene	19859
piRNA:gene--snoRNA:gene--protein_coding:3'UTR (+)--protein_coding:intron--protein_coding:upstream--protein_coding:downstream	1
piRNA:gene--snoRNA:gene--protein_coding:5'UTR (+)--protein_coding:CDS (+)--protein_coding:intron--processed_transcript:intron--protein_coding:gene (-)--protein_coding:downstream	1
piRNA:gene--snoRNA:gene--protein_coding:CDS (+)--protein_coding:intron	1
piRNA:gene--snoRNA:gene--protein_coding:CDS (+)--protein_coding:intron--processed_transcript:intron--protein_coding:downstream	1
piRNA:gene--snoRNA:gene--protein_coding:CDS (+)--protein_coding:intron--protein_coding:downstream	3
piRNA:gene--snoRNA:gene--protein_coding:intron	84
piRNA:gene--snoRNA:gene--protein_coding:intron--processed_transcript:intron	6
piRNA:gene--snoRNA:gene--protein_coding:intron--processed_transcript:intron--protein_coding:gene (-)--protein_coding:upstream	1
piRNA:gene--snoRNA:gene--protein_coding:intron--processed_transcript:intron--protein_coding:gene (-)--protein_coding:downstream	1
piRNA:gene--snoRNA:gene--protein_coding:intron--processed_transcript:intron--protein_coding:upstream	1
piRNA:gene--snoRNA:gene--protein_coding:intron--protein_coding:gene (-)--protein_coding:upstream	1
piRNA:gene--snoRNA:gene--protein_coding:intron--protein_coding:upstream	2
piRNA:gene--snoRNA:gene--processed_transcript:intron	1
piRNA:gene--miRNA:gene	23628
piRNA:gene--miRNA:gene--protein_coding:3'UTR (+)--protein_coding:CDS (+)--protein_coding:upstream	1
piRNA:gene--miRNA:gene--protein_coding:3'UTR (+)--protein_coding:intron	11
piRNA:gene--miRNA:gene--protein_coding:5'UTR (+)--protein_coding:CDS (+)--protein_coding:intron--processed_transcript:intron--protein_coding:downstream--processed_transcript:downstream	1
piRNA:gene--miRNA:gene--protein_coding:5'UTR (+)--protein_coding:CDS (+)--protein_coding:intron--protein_coding:gene (-)	2
piRNA:gene--miRNA:gene--protein_coding:5'UTR (+)--protein_coding:CDS (+)--protein_coding:intron--protein_coding:gene (-)--protein_coding:upstream	1
piRNA:gene--miRNA:gene--protein_coding:5'UTR (+)--protein_coding:CDS (+)--protein_coding:intron--protein_coding:downstream	1
piRNA:gene--miRNA:gene--protein_coding:5'UTR (+)--protein_coding:intron	5
piRNA:gene--miRNA:gene--protein_coding:5'UTR (+)--protein_coding:intron--processed_transcript:intron--protein_coding:upstream	3
piRNA:gene--miRNA:gene--protein_coding:5'UTR (+)--protein_coding:intron--protein_coding:gene (-)--protein_coding:upstream	3
piRNA:gene--miRNA:gene--protein_coding:CDS (+)	1
piRNA:gene--miRNA:gene--protein_coding:CDS (+)--protein_coding:intron	4
piRNA:gene--miRNA:gene--protein_coding:CDS (+)--protein_coding:intron--processed_transcript:intron	2
piRNA:gene--miRNA:gene--protein_coding:CDS (+)--protein_coding:intron--processed_transcript:intron--protein_coding:gene (-)--protein_coding:upstream--protein_coding:downstream--processed_transcript:downstream	1
piRNA:gene--miRNA:gene--protein_coding:CDS (+)--protein_coding:intron--processed_transcript:intron--protein_coding:upstream--protein_coding:downstream	1
piRNA:gene--miRNA:gene--protein_coding:CDS (+)--protein_coding:intron--processed_transcript:intron--protein_coding:downstream	2
piRNA:gene--miRNA:gene--protein_coding:CDS (+)--protein_coding:intron--protein_coding:gene (-)	48
piRNA:gene--miRNA:gene--protein_coding:CDS (+)--protein_coding:intron--protein_coding:downstream	2
piRNA:gene--miRNA:gene--protein_coding:intron	1387
piRNA:gene--miRNA:gene--protein_coding:intron--processed_transcript:intron	12
piRNA:gene--miRNA:gene--protein_coding:intron--processed_transcript:intron--protein_coding:gene (-)--protein_coding:upstream--protein_coding:downstream	2
piRNA:gene--miRNA:gene--protein_coding:intron--processed_transcript:intron--protein_coding:upstream	2
piRNA:gene--miRNA:gene--protein_coding:intron--processed_transcript:intron--protein_coding:upstream--protein_coding:downstream	1
piRNA:gene--miRNA:gene--protein_coding:intron--processed_transcript:intron--protein_coding:downstream	7
piRNA:gene--miRNA:gene--protein_coding:intron--protein_coding:gene (-)	9
piRNA:gene--miRNA:gene--protein_coding:intron--protein_coding:gene (-)--protein_coding:upstream	1
piRNA:gene--miRNA:gene--protein_coding:intron--protein_coding:gene (-)--protein_coding:downstream	1
piRNA:gene--miRNA:gene--protein_coding:intron--protein_coding:gene (-)--processed_transcript:downstream	4
piRNA:gene--miRNA:gene--protein_coding:intron--protein_coding:upstream	25
piRNA:gene--miRNA:gene--protein_coding:intron--protein_coding:upstream--protein_coding:downstream	2
piRNA:gene--miRNA:gene--protein_coding:intron--protein_coding:downstream	24
piRNA:gene--miRNA:gene--protein_coding:gene (-)	1
piRNA:gene--miRNA:gene--protein_coding:upstream	2
piRNA:gene--miRNA:gene--protein_coding:downstream	2
piRNA:gene--protein_coding:3'UTR (+)	17
piRNA:gene--protein_coding:3'UTR (+)--protein_coding:5'UTR (+)	1
piRNA:gene--protein_coding:3'UTR (+)--protein_coding:5'UTR (+)--protein_coding:CDS (+)--protein_coding:intron	1
piRNA:gene--protein_coding:3'UTR (+)--protein_coding:CDS (+)--protein_coding:intron	2
piRNA:gene--protein_coding:3'UTR (+)--protein_coding:CDS (+)--protein_coding:intron--processed_transcript:intron	1
piRNA:gene--protein_coding:3'UTR (+)--protein_coding:CDS (+)--protein_coding:intron--processed_transcript:intron--protein_coding:gene (-)--protein_coding:upstream	1
piRNA:gene--protein_coding:3'UTR (+)--protein_coding:CDS (+)--protein_coding:intron--processed_transcript:intron--protein_coding:gene (-)--protein_coding:upstream--protein_coding:downstream	1
piRNA:gene--protein_coding:3'UTR (+)--protein_coding:CDS (+)--protein_coding:intron--processed_transcript:intron--protein_coding:upstream	19
piRNA:gene--protein_coding:3'UTR (+)--protein_coding:CDS (+)--protein_coding:intron--processed_transcript:intron--protein_coding:upstream--protein_coding:downstream	1
piRNA:gene--protein_coding:3'UTR (+)--protein_coding:CDS (+)--protein_coding:intron--processed_transcript:intron--protein_coding:downstream	1
piRNA:gene--protein_coding:3'UTR (+)--protein_coding:CDS (+)--protein_coding:intron--protein_coding:gene (-)	2
piRNA:gene--protein_coding:3'UTR (+)--protein_coding:CDS (+)--protein_coding:intron--protein_coding:upstream	6
piRNA:gene--protein_coding:3'UTR (+)--protein_coding:CDS (+)--protein_coding:intron--protein_coding:downstream	1
piRNA:gene--protein_coding:3'UTR (+)--protein_coding:intron	64
piRNA:gene--protein_coding:3'UTR (+)--protein_coding:intron--processed_transcript:intron	28
piRNA:gene--protein_coding:3'UTR (+)--protein_coding:intron--processed_transcript:intron--protein_coding:gene (-)--protein_coding:upstream	1
piRNA:gene--protein_coding:3'UTR (+)--protein_coding:intron--processed_transcript:intron--protein_coding:gene (-)--protein_coding:upstream--protein_coding:downstream	10
piRNA:gene--protein_coding:3'UTR (+)--protein_coding:intron--processed_transcript:intron--protein_coding:upstream	3
piRNA:gene--protein_coding:3'UTR (+)--protein_coding:intron--processed_transcript:intron--protein_coding:upstream--protein_coding:downstream	2
piRNA:gene--protein_coding:3'UTR (+)--protein_coding:intron--processed_transcript:intron--protein_coding:downstream	2
piRNA:gene--protein_coding:3'UTR (+)--protein_coding:intron--protein_coding:gene (-)	2
piRNA:gene--protein_coding:3'UTR (+)--protein_coding:intron--protein_coding:gene (-)--protein_coding:upstream	2
piRNA:gene--protein_coding:3'UTR (+)--protein_coding:intron--protein_coding:gene (-)--protein_coding:upstream--protein_coding:downstream	2
piRNA:gene--protein_coding:3'UTR (+)--protein_coding:intron--protein_coding:gene (-)--protein_coding:downstream	8
piRNA:gene--protein_coding:3'UTR (+)--protein_coding:intron--protein_coding:upstream	10
piRNA:gene--protein_coding:3'UTR (+)--protein_coding:intron--protein_coding:upstream--protein_coding:downstream	10
piRNA:gene--protein_coding:3'UTR (+)--protein_coding:intron--protein_coding:downstream	5
piRNA:gene--protein_coding:3'UTR (+)--processed_transcript:intron	52
piRNA:gene--protein_coding:3'UTR (+)--protein_coding:upstream	3
piRNA:gene--protein_coding:3'UTR (+)--protein_coding:downstream	2
piRNA:gene--protein_coding:5'UTR (+)	382
piRNA:gene--protein_coding:5'UTR (+)--protein_coding:CDS (+)	1
piRNA:gene--protein_coding:5'UTR (+)--protein_coding:CDS (+)--protein_coding:intron	10
piRNA:gene--protein_coding:5'UTR (+)--protein_coding:CDS (+)--protein_coding:intron--processed_transcript:intron	3
piRNA:gene--protein_coding:5'UTR (+)--protein_coding:CDS (+)--protein_coding:intron--processed_transcript:intron--protein_coding:gene (-)	21
piRNA:gene--protein_coding:5'UTR (+)--protein_coding:CDS (+)--protein_coding:intron--processed_transcript:intron--protein_coding:gene (-)--protein_coding:upstream	28
piRNA:gene--protein_coding:5'UTR (+)--protein_coding:CDS (+)--protein_coding:intron--processed_transcript:intron--protein_coding:gene (-)--protein_coding:upstream--protein_coding:downstream	1
piRNA:gene--protein_coding:5'UTR (+)--protein_coding:CDS (+)--protein_coding:intron--processed_transcript:intron--protein_coding:gene (-)--protein_coding:downstream	1
piRNA:gene--protein_coding:5'UTR (+)--protein_coding:CDS (+)--protein_coding:intron--processed_transcript:intron--protein_coding:upstream	3
piRNA:gene--protein_coding:5'UTR (+)--protein_coding:CDS (+)--protein_coding:intron--processed_transcript:intron--protein_coding:upstream--protein_coding:downstream	2
piRNA:gene--protein_coding:5'UTR (+)--protein_coding:CDS (+)--protein_coding:intron--protein_coding:gene (-)	6
piRNA:gene--protein_coding:5'UTR (+)--protein_coding:CDS (+)--protein_coding:intron--protein_coding:gene (-)--protein_coding:upstream	13
piRNA:gene--protein_coding:5'UTR (+)--protein_coding:CDS (+)--protein_coding:intron--protein_coding:gene (-)--protein_coding:upstream--protein_coding:downstream	10
piRNA:gene--protein_coding:5'UTR (+)--protein_coding:CDS (+)--protein_coding:intron--protein_coding:gene (-)--protein_coding:upstream--processed_transcript:downstream	1
piRNA:gene--protein_coding:5'UTR (+)--protein_coding:CDS (+)--protein_coding:intron--protein_coding:gene (-)--protein_coding:downstream	1
piRNA:gene--protein_coding:5'UTR (+)--protein_coding:CDS (+)--protein_coding:intron--protein_coding:upstream	4
piRNA:gene--protein_coding:5'UTR (+)--protein_coding:CDS (+)--protein_coding:intron--protein_coding:downstream	1
piRNA:gene--protein_coding:5'UTR (+)--protein_coding:CDS (+)--protein_coding:gene (-)	1
piRNA:gene--protein_coding:5'UTR (+)--protein_coding:intron	127
piRNA:gene--protein_coding:5'UTR (+)--protein_coding:intron--processed_transcript:intron	24
piRNA:gene--protein_coding:5'UTR (+)--protein_coding:intron--processed_transcript:intron--protein_coding:gene (-)	3
piRNA:gene--protein_coding:5'UTR (+)--protein_coding:intron--processed_transcript:intron--protein_coding:gene (-)--protein_coding:upstream	1
piRNA:gene--protein_coding:5'UTR (+)--protein_coding:intron--processed_transcript:intron--protein_coding:gene (-)--protein_coding:upstream--protein_coding:downstream	1
piRNA:gene--protein_coding:5'UTR (+)--protein_coding:intron--processed_transcript:intron--protein_coding:upstream	1
piRNA:gene--protein_coding:5'UTR (+)--protein_coding:intron--processed_transcript:intron--protein_coding:downstream	26
piRNA:gene--protein_coding:5'UTR (+)--protein_coding:intron--protein_coding:gene (-)	37
piRNA:gene--protein_coding:5'UTR (+)--protein_coding:intron--protein_coding:gene (-)--protein_coding:upstream	25
piRNA:gene--protein_coding:5'UTR (+)--protein_coding:intron--protein_coding:gene (-)--protein_coding:upstream--protein_coding:downstream	6
piRNA:gene--protein_coding:5'UTR (+)--protein_coding:intron--protein_coding:gene (-)--protein_coding:downstream	1
piRNA:gene--protein_coding:5'UTR (+)--protein_coding:intron--protein_coding:upstream	27
piRNA:gene--protein_coding:5'UTR (+)--protein_coding:intron--protein_coding:upstream--protein_coding:downstream	7
piRNA:gene--protein_coding:5'UTR (+)--protein_coding:intron--protein_coding:downstream	3
piRNA:gene--protein_coding:5'UTR (+)--processed_transcript:intron--protein_coding:upstream	1
piRNA:gene--protein_coding:5'UTR (+)--protein_coding:gene (-)	5
piRNA:gene--protein_coding:5'UTR (+)--protein_coding:upstream	26
piRNA:gene--protein_coding:CDS (+)	336
piRNA:gene--protein_coding:CDS (+)--protein_coding:intron	898
piRNA:gene--protein_coding:CDS (+)--protein_coding:intron--processed_transcript:intron	105
piRNA:gene--protein_coding:CDS (+)--protein_coding:intron--processed_transcript:intron--protein_coding:gene (-)	26
piRNA:gene--protein_coding:CDS (+)--protein_coding:intron--processed_transcript:intron--protein_coding:gene (-)--protein_coding:upstream	19
piRNA:gene--protein_coding:CDS (+)--protein_coding:intron--processed_transcript:intron--protein_coding:gene (-)--protein_coding:upstream--protein_coding:downstream	15
piRNA:gene--protein_coding:CDS (+)--protein_coding:intron--processed_transcript:intron--protein_coding:gene (-)--protein_coding:downstream	7
piRNA:gene--protein_coding:CDS (+)--protein_coding:intron--processed_transcript:intron--protein_coding:upstream	13
piRNA:gene--protein_coding:CDS (+)--protein_coding:intron--processed_transcript:intron--protein_coding:upstream--protein_coding:downstream	14
piRNA:gene--protein_coding:CDS (+)--protein_coding:intron--processed_transcript:intron--protein_coding:downstream	7
piRNA:gene--protein_coding:CDS (+)--protein_coding:intron--protein_coding:gene (-)	162
piRNA:gene--protein_coding:CDS (+)--protein_coding:intron--protein_coding:gene (-)--protein_coding:upstream	49
piRNA:gene--protein_coding:CDS (+)--protein_coding:intron--protein_coding:gene (-)--protein_coding:upstream--protein_coding:downstream	10
piRNA:gene--protein_coding:CDS (+)--protein_coding:intron--protein_coding:gene (-)--protein_coding:downstream	23
piRNA:gene--protein_coding:CDS (+)--protein_coding:intron--protein_coding:upstream	168
piRNA:gene--protein_coding:CDS (+)--protein_coding:intron--protein_coding:upstream--protein_coding:downstream	35
piRNA:gene--protein_coding:CDS (+)--protein_coding:intron--protein_coding:downstream	109
piRNA:gene--protein_coding:CDS (+)--protein_coding:intron--processed_transcript:downstream	1
piRNA:gene--protein_coding:CDS (+)--processed_transcript:intron	3
piRNA:gene--protein_coding:CDS (+)--protein_coding:gene (-)	11
piRNA:gene--protein_coding:CDS (+)--protein_coding:gene (-)--protein_coding:upstream	2
piRNA:gene--protein_coding:CDS (+)--protein_coding:upstream	21
piRNA:gene--protein_coding:CDS (+)--protein_coding:downstream	1
piRNA:gene--protein_coding:intron	119064
piRNA:gene--protein_coding:intron--processed_transcript:intron	1984
piRNA:gene--protein_coding:intron--processed_transcript:intron--protein_coding:gene (-)	62
piRNA:gene--protein_coding:intron--processed_transcript:intron--protein_coding:gene (-)--protein_coding:upstream	268
piRNA:gene--protein_coding:intron--processed_transcript:intron--protein_coding:gene (-)--protein_coding:upstream--protein_coding:downstream	11
piRNA:gene--protein_coding:intron--processed_transcript:intron--protein_coding:gene (-)--protein_coding:downstream	337
piRNA:gene--protein_coding:intron--processed_transcript:intron--protein_coding:upstream	281
piRNA:gene--protein_coding:intron--processed_transcript:intron--protein_coding:upstream--protein_coding:downstream	156
piRNA:gene--protein_coding:intron--processed_transcript:intron--protein_coding:downstream	176
piRNA:gene--protein_coding:intron--processed_transcript:intron--processed_transcript:upstream	8
piRNA:gene--protein_coding:intron--processed_transcript:intron--processed_transcript:downstream	8
piRNA:gene--protein_coding:intron--protein_coding:gene (-)	926
piRNA:gene--protein_coding:intron--protein_coding:gene (-)--protein_coding:upstream	392
piRNA:gene--protein_coding:intron--protein_coding:gene (-)--protein_coding:upstream--protein_coding:downstream	83
piRNA:gene--protein_coding:intron--protein_coding:gene (-)--protein_coding:downstream	127
piRNA:gene--protein_coding:intron--protein_coding:gene (-)--processed_transcript:upstream	1
piRNA:gene--protein_coding:intron--protein_coding:gene (-)--processed_transcript:downstream	2
piRNA:gene--protein_coding:intron--protein_coding:upstream	2308
piRNA:gene--protein_coding:intron--protein_coding:upstream--protein_coding:downstream	356
piRNA:gene--protein_coding:intron--protein_coding:upstream--protein_coding:downstream--processed_transcript:upstream	1
piRNA:gene--protein_coding:intron--protein_coding:upstream--processed_transcript:downstream	2
piRNA:gene--protein_coding:intron--protein_coding:downstream	2007
piRNA:gene--protein_coding:intron--processed_transcript:upstream	8
piRNA:gene--protein_coding:intron--processed_transcript:downstream	13
piRNA:gene--processed_transcript:intron	308
piRNA:gene--processed_transcript:intron--protein_coding:gene (-)	1
piRNA:gene--processed_transcript:intron--protein_coding:upstream	2
piRNA:gene--processed_transcript:intron--protein_coding:downstream	4
piRNA:gene--protein_coding:gene (-)	430
piRNA:gene--protein_coding:gene (-)--protein_coding:upstream	7
piRNA:gene--protein_coding:gene (-)--protein_coding:downstream	4
piRNA:gene--protein_coding:upstream	91238
piRNA:gene--protein_coding:upstream--protein_coding:downstream	414
piRNA:gene--protein_coding:downstream	109729
piRNA:gene--processed_transcript:upstream	1
piRNA:gene--processed_transcript:downstream	3
lincRNA:gene	49920
lincRNA:gene--snRNA:gene	1
lincRNA:gene--snoRNA:gene	9
lincRNA:gene--miRNA:gene	212
lincRNA:gene--miRNA:gene--protein_coding:intron	18
lincRNA:gene--miRNA:gene--protein_coding:intron--processed_transcript:intron	1
lincRNA:gene--miRNA:gene--protein_coding:intron--processed_transcript:intron--protein_coding:downstream	1
lincRNA:gene--protein_coding:3'UTR (+)	2
lincRNA:gene--protein_coding:3'UTR (+)--protein_coding:CDS (+)--protein_coding:intron	1
lincRNA:gene--protein_coding:3'UTR (+)--protein_coding:intron	1
lincRNA:gene--protein_coding:5'UTR (+)--protein_coding:CDS (+)--protein_coding:intron--protein_coding:gene (-)	1
lincRNA:gene--protein_coding:5'UTR (+)--protein_coding:intron	4
lincRNA:gene--protein_coding:5'UTR (+)--protein_coding:intron--protein_coding:upstream	1
lincRNA:gene--protein_coding:5'UTR (+)--protein_coding:intron--protein_coding:downstream	1
lincRNA:gene--protein_coding:CDS (+)	6
lincRNA:gene--protein_coding:CDS (+)--protein_coding:intron	10
lincRNA:gene--protein_coding:CDS (+)--protein_coding:intron--processed_transcript:intron	1
lincRNA:gene--protein_coding:CDS (+)--protein_coding:intron--protein_coding:gene (-)	2
lincRNA:gene--protein_coding:CDS (+)--protein_coding:intron--protein_coding:gene (-)--protein_coding:upstream	5
lincRNA:gene--protein_coding:CDS (+)--protein_coding:intron--protein_coding:gene (-)--protein_coding:downstream	1
lincRNA:gene--protein_coding:CDS (+)--protein_coding:intron--protein_coding:upstream	3
lincRNA:gene--protein_coding:CDS (+)--protein_coding:intron--protein_coding:upstream--protein_coding:downstream	1
lincRNA:gene--protein_coding:CDS (+)--protein_coding:intron--protein_coding:downstream	4
lincRNA:gene--protein_coding:CDS (+)--protein_coding:intron--processed_transcript:downstream	1
lincRNA:gene--protein_coding:CDS (+)--protein_coding:gene (-)	1
lincRNA:gene--protein_coding:intron	941
lincRNA:gene--protein_coding:intron--processed_transcript:intron	22
lincRNA:gene--protein_coding:intron--processed_transcript:intron--protein_coding:gene (-)	3
lincRNA:gene--protein_coding:intron--processed_transcript:intron--protein_coding:gene (-)--protein_coding:upstream	1
lincRNA:gene--protein_coding:intron--processed_transcript:intron--protein_coding:upstream	5
lincRNA:gene--protein_coding:intron--processed_transcript:intron--protein_coding:downstream	12
lincRNA:gene--protein_coding:intron--protein_coding:gene (-)	15
lincRNA:gene--protein_coding:intron--protein_coding:gene (-)--protein_coding:upstream	3
lincRNA:gene--protein_coding:intron--protein_coding:gene (-)--protein_coding:downstream	4
lincRNA:gene--protein_coding:intron--protein_coding:upstream	6
lincRNA:gene--protein_coding:intron--protein_coding:upstream--protein_coding:downstream	2
lincRNA:gene--protein_coding:intron--protein_coding:upstream--protein_coding:downstream--processed_transcript:upstream	1
lincRNA:gene--protein_coding:intron--protein_coding:downstream	699
lincRNA:gene--processed_transcript:intron	94
lincRNA:gene--protein_coding:gene (-)	45
lincRNA:gene--protein_coding:upstream	2
lincRNA:gene--protein_coding:upstream--protein_coding:downstream	1
lincRNA:gene--protein_coding:downstream	17
lincRNA:gene--processed_transcript:upstream	3
snRNA:gene	260
snRNA:gene--protein_coding:intron	4
snRNA:gene--protein_coding:intron--protein_coding:upstream	1
snoRNA:gene	33138
snoRNA:gene--protein_coding:CDS (+)	1
snoRNA:gene--protein_coding:intron	7
snoRNA:gene--protein_coding:intron--processed_transcript:intron	1
snoRNA:gene--protein_coding:intron--processed_transcript:intron--protein_coding:upstream	1
snoRNA:gene--protein_coding:intron--protein_coding:upstream	7
snoRNA:gene--processed_transcript:intron	6
miRNA:gene	33080
miRNA:gene--protein_coding:3'UTR (+)--protein_coding:intron--protein_coding:gene (-)--protein_coding:upstream	1
miRNA:gene--protein_coding:3'UTR (+)--protein_coding:intron--protein_coding:downstream	1
miRNA:gene--protein_coding:5'UTR (+)--protein_coding:intron	7
miRNA:gene--protein_coding:CDS (+)	1
miRNA:gene--protein_coding:CDS (+)--protein_coding:intron	108
miRNA:gene--protein_coding:intron	1343
miRNA:gene--protein_coding:intron--processed_transcript:intron	40
miRNA:gene--protein_coding:intron--processed_transcript:intron--protein_coding:gene (-)	2
miRNA:gene--protein_coding:intron--processed_transcript:intron--protein_coding:upstream	3
miRNA:gene--protein_coding:intron--processed_transcript:intron--protein_coding:downstream	1
miRNA:gene--protein_coding:intron--protein_coding:gene (-)	5
miRNA:gene--protein_coding:intron--protein_coding:gene (-)--protein_coding:upstream	1
miRNA:gene--protein_coding:intron--protein_coding:gene (-)--protein_coding:upstream--protein_coding:downstream	1
miRNA:gene--protein_coding:intron--protein_coding:upstream	10
miRNA:gene--protein_coding:intron--protein_coding:downstream	11
miRNA:gene--processed_transcript:intron	70
miRNA:gene--protein_coding:gene (-)	5
miRNA:gene--protein_coding:upstream	1
miRNA:gene--protein_coding:downstream	2
protein_coding:3'UTR (+)	399
protein_coding:3'UTR (+)--protein_coding:CDS (+)--protein_coding:intron	2
protein_coding:3'UTR (+)--protein_coding:CDS (+)--protein_coding:intron--processed_transcript:intron--protein_coding:gene (-)--protein_coding:downstream	2
protein_coding:3'UTR (+)--protein_coding:CDS (+)--protein_coding:intron--processed_transcript:intron--protein_coding:upstream	1
protein_coding:3'UTR (+)--protein_coding:intron	98
protein_coding:3'UTR (+)--protein_coding:intron--processed_transcript:intron	1
protein_coding:3'UTR (+)--protein_coding:intron--processed_transcript:intron--protein_coding:gene (-)--protein_coding:downstream	2
protein_coding:3'UTR (+)--protein_coding:intron--protein_coding:gene (-)--protein_coding:upstream	1
protein_coding:3'UTR (+)--protein_coding:intron--protein_coding:upstream	3
protein_coding:3'UTR (+)--protein_coding:intron--protein_coding:upstream--protein_coding:downstream	3
protein_coding:3'UTR (+)--protein_coding:intron--protein_coding:downstream	1
protein_coding:3'UTR (+)--processed_transcript:intron	1
protein_coding:3'UTR (+)--protein_coding:gene (-)	7
protein_coding:3'UTR (+)--protein_coding:upstream	6
protein_coding:3'UTR (+)--protein_coding:downstream	2
protein_coding:5'UTR (+)	864
protein_coding:5'UTR (+)--protein_coding:CDS (+)	6
protein_coding:5'UTR (+)--protein_coding:CDS (+)--protein_coding:intron	7
protein_coding:5'UTR (+)--protein_coding:CDS (+)--protein_coding:intron--protein_coding:gene (-)	1
protein_coding:5'UTR (+)--protein_coding:CDS (+)--protein_coding:intron--protein_coding:gene (-)--protein_coding:upstream	3
protein_coding:5'UTR (+)--protein_coding:CDS (+)--protein_coding:intron--protein_coding:gene (-)--protein_coding:upstream--protein_coding:downstream	1
protein_coding:5'UTR (+)--protein_coding:CDS (+)--protein_coding:intron--protein_coding:upstream	2
protein_coding:5'UTR (+)--protein_coding:CDS (+)--protein_coding:intron--protein_coding:upstream--protein_coding:downstream	1
protein_coding:5'UTR (+)--protein_coding:CDS (+)--protein_coding:intron--protein_coding:downstream	1
protein_coding:5'UTR (+)--protein_coding:intron	67
protein_coding:5'UTR (+)--protein_coding:intron--processed_transcript:intron	7
protein_coding:5'UTR (+)--protein_coding:intron--protein_coding:gene (-)	5
protein_coding:5'UTR (+)--protein_coding:intron--protein_coding:gene (-)--protein_coding:upstream	5
protein_coding:5'UTR (+)--protein_coding:intron--protein_coding:upstream	3
protein_coding:5'UTR (+)--protein_coding:intron--protein_coding:downstream	1
protein_coding:5'UTR (+)--protein_coding:intron--processed_transcript:downstream	1
protein_coding:5'UTR (+)--processed_transcript:intron	1
protein_coding:5'UTR (+)--protein_coding:gene (-)	33
protein_coding:5'UTR (+)--protein_coding:gene (-)--protein_coding:upstream	3
protein_coding:5'UTR (+)--protein_coding:upstream	20
protein_coding:CDS (+)	11533
protein_coding:CDS (+)--protein_coding:intron	888
protein_coding:CDS (+)--protein_coding:intron--processed_transcript:intron	49
protein_coding:CDS (+)--protein_coding:intron--processed_transcript:intron--protein_coding:gene (-)	3
protein_coding:CDS (+)--protein_coding:intron--processed_transcript:intron--protein_coding:gene (-)--protein_coding:upstream	1
protein_coding:CDS (+)--protein_coding:intron--processed_transcript:intron--protein_coding:gene (-)--protein_coding:downstream	1
protein_coding:CDS (+)--protein_coding:intron--processed_transcript:intron--protein_coding:upstream	3
protein_coding:CDS (+)--protein_coding:intron--protein_coding:gene (-)	48
protein_coding:CDS (+)--protein_coding:intron--protein_coding:gene (-)--protein_coding:upstream	5
protein_coding:CDS (+)--protein_coding:intron--protein_coding:gene (-)--protein_coding:upstream--protein_coding:downstream	1
protein_coding:CDS (+)--protein_coding:intron--protein_coding:gene (-)--protein_coding:downstream	2
protein_coding:CDS (+)--protein_coding:intron--protein_coding:upstream	19
protein_coding:CDS (+)--protein_coding:intron--protein_coding:downstream	49
protein_coding:CDS (+)--processed_transcript:intron	8
protein_coding:CDS (+)--protein_coding:gene (-)	472
protein_coding:CDS (+)--protein_coding:upstream	6
protein_coding:CDS (+)--protein_coding:downstream	5
protein_coding:intron	67486
protein_coding:intron--processed_transcript:intron	528
protein_coding:intron--processed_transcript:intron--protein_coding:gene (-)	22
protein_coding:intron--processed_transcript:intron--protein_coding:gene (-)--protein_coding:upstream--protein_coding:downstream	1
protein_coding:intron--processed_transcript:intron--protein_coding:gene (-)--protein_coding:downstream	4
protein_coding:intron--processed_transcript:intron--protein_coding:upstream	20
protein_coding:intron--processed_transcript:intron--protein_coding:upstream--protein_coding:downstream	6
protein_coding:intron--processed_transcript:intron--protein_coding:downstream	44
protein_coding:intron--processed_transcript:intron--processed_transcript:downstream	1
protein_coding:intron--protein_coding:gene (-)	1051
protein_coding:intron--protein_coding:gene (-)--protein_coding:upstream	25
protein_coding:intron--protein_coding:gene (-)--protein_coding:upstream--protein_coding:downstream	3
protein_coding:intron--protein_coding:gene (-)--protein_coding:downstream	12
protein_coding:intron--protein_coding:upstream	769
protein_coding:intron--protein_coding:upstream--protein_coding:downstream	45
protein_coding:intron--protein_coding:upstream--processed_transcript:upstream	1
protein_coding:intron--protein_coding:downstream	1446
protein_coding:intron--processed_transcript:upstream	2
protein_coding:intron--processed_transcript:downstream	6
processed_transcript:intron	709
processed_transcript:intron--protein_coding:upstream	3
processed_transcript:intron--protein_coding:downstream	1
protein_coding:gene (-)	7979
protein_coding:gene (-)--protein_coding:upstream	17
protein_coding:gene (-)--protein_coding:downstream	4
protein_coding:gene (-)--processed_transcript:upstream	1
protein_coding:upstream	31340
protein_coding:upstream--protein_coding:downstream	245
protein_coding:downstream	40545
processed_transcript:upstream	12
processed_transcript:downstream	13
