# Supplementary material for: mmannot: How to improve small–RNA annotation?
Source: PLoS One. 2020 May 28;15(5):e0231738. doi: 10.1371/journal.pone.0231738 (PMC7255610; doi:10.1371/journal.pone.0231738)
Supplement: S2 File — (GZ) [file pone.0231738.s002.gz › Data/Counts/HS/SRR5398628_random.csv]

Type	SRR5398628
protein_coding:CDS (+)	28740
protein_coding:5'UTR (+)	7022
protein_coding:3'UTR (+)	1526
miRNA:gene	4637319
snoRNA:gene	227785
snRNA:gene	23036
lincRNA:gene	40076
piRNA:gene	9854312
rRNA:gene	88667
misc_RNA:gene	4706
transcribed_processed_pseudogene:gene	65
processed_pseudogene:gene	759
polymorphic_pseudogene:gene	8
unprocessed_pseudogene:gene	105
pseudogene:gene	1
protein_coding:intron	79171
processed_transcript:intron	1002
protein_coding:gene (-)	8470
protein_coding:upstream	53917
protein_coding:upstream--protein_coding:downstream	249
protein_coding:downstream	65986
processed_transcript:upstream	16
processed_transcript:downstream	18
