# Supplementary material for: mmannot: How to improve small–RNA annotation?
Source: PLoS One. 2020 May 28;15(5):e0231738. doi: 10.1371/journal.pone.0231738 (PMC7255610; doi:10.1371/journal.pone.0231738)
Supplement: S2 File — (GZ) [file pone.0231738.s002.gz › Data/Counts/HS/SRR5398627_bowtie.csv]

Type	SRR5398627_bowtie
protein_coding:CDS (+)	26367
protein_coding:CDS (+)--protein_coding:5'UTR (+)	6
protein_coding:CDS (+)--protein_coding:5'UTR (+)--miRNA:gene--piRNA:gene--transcribed_processed_pseudogene:gene--protein_coding:intron--processed_transcript:intron--protein_coding:gene (-)--protein_coding:upstream	2
protein_coding:CDS (+)--protein_coding:5'UTR (+)--miRNA:gene--piRNA:gene--transcribed_processed_pseudogene:gene--protein_coding:intron--protein_coding:gene (-)--protein_coding:upstream	1
protein_coding:CDS (+)--protein_coding:5'UTR (+)--miRNA:gene--piRNA:gene--protein_coding:intron--processed_transcript:intron--protein_coding:gene (-)--protein_coding:upstream	1
protein_coding:CDS (+)--protein_coding:5'UTR (+)--miRNA:gene--piRNA:gene--protein_coding:intron--processed_transcript:intron--protein_coding:upstream	1
protein_coding:CDS (+)--protein_coding:5'UTR (+)--miRNA:gene--piRNA:gene--protein_coding:intron--protein_coding:gene (-)--protein_coding:upstream	3
protein_coding:CDS (+)--protein_coding:5'UTR (+)--miRNA:gene--piRNA:gene--protein_coding:intron--protein_coding:upstream	2
protein_coding:CDS (+)--protein_coding:5'UTR (+)--lincRNA:gene--piRNA:gene--protein_coding:intron	1
protein_coding:CDS (+)--protein_coding:5'UTR (+)--piRNA:gene	7
protein_coding:CDS (+)--protein_coding:5'UTR (+)--piRNA:gene--transcribed_processed_pseudogene:gene--protein_coding:upstream	1
protein_coding:CDS (+)--protein_coding:5'UTR (+)--piRNA:gene--processed_pseudogene:gene--protein_coding:intron	1
protein_coding:CDS (+)--protein_coding:5'UTR (+)--piRNA:gene--unprocessed_pseudogene:gene--protein_coding:intron	1
protein_coding:CDS (+)--protein_coding:5'UTR (+)--piRNA:gene--unprocessed_pseudogene:gene--protein_coding:intron--processed_transcript:intron--protein_coding:gene (-)--protein_coding:upstream	1
protein_coding:CDS (+)--protein_coding:5'UTR (+)--piRNA:gene--protein_coding:intron	2
protein_coding:CDS (+)--protein_coding:5'UTR (+)--piRNA:gene--protein_coding:intron--protein_coding:gene (-)	4
protein_coding:CDS (+)--protein_coding:5'UTR (+)--piRNA:gene--protein_coding:intron--protein_coding:gene (-)--protein_coding:upstream	5
protein_coding:CDS (+)--protein_coding:5'UTR (+)--piRNA:gene--protein_coding:intron--protein_coding:upstream	2
protein_coding:CDS (+)--protein_coding:5'UTR (+)--piRNA:gene--protein_coding:gene (-)	1
protein_coding:CDS (+)--protein_coding:5'UTR (+)--protein_coding:intron	4
protein_coding:CDS (+)--protein_coding:5'UTR (+)--protein_coding:intron--processed_transcript:intron	2
protein_coding:CDS (+)--protein_coding:5'UTR (+)--protein_coding:intron--processed_transcript:intron--protein_coding:downstream	1
protein_coding:CDS (+)--protein_coding:5'UTR (+)--protein_coding:intron--protein_coding:gene (-)	7
protein_coding:CDS (+)--protein_coding:5'UTR (+)--protein_coding:intron--protein_coding:gene (-)--protein_coding:downstream	1
protein_coding:CDS (+)--protein_coding:5'UTR (+)--protein_coding:intron--protein_coding:upstream	3
protein_coding:CDS (+)--protein_coding:5'UTR (+)--protein_coding:intron--protein_coding:downstream	2
protein_coding:CDS (+)--protein_coding:3'UTR (+)	1
protein_coding:CDS (+)--protein_coding:3'UTR (+)--piRNA:gene	1
protein_coding:CDS (+)--protein_coding:3'UTR (+)--piRNA:gene--processed_pseudogene:gene--protein_coding:gene (-)	1
protein_coding:CDS (+)--protein_coding:3'UTR (+)--piRNA:gene--protein_coding:intron--protein_coding:gene (-)	5
protein_coding:CDS (+)--protein_coding:3'UTR (+)--piRNA:gene--protein_coding:intron--protein_coding:upstream	3
protein_coding:CDS (+)--protein_coding:3'UTR (+)--piRNA:gene--protein_coding:upstream	7
protein_coding:CDS (+)--protein_coding:3'UTR (+)--processed_pseudogene:gene--protein_coding:intron--protein_coding:upstream	1
protein_coding:CDS (+)--protein_coding:3'UTR (+)--protein_coding:intron	13
protein_coding:CDS (+)--protein_coding:3'UTR (+)--protein_coding:intron--protein_coding:gene (-)	1
protein_coding:CDS (+)--miRNA:gene	211
protein_coding:CDS (+)--miRNA:gene--snoRNA:gene	1
protein_coding:CDS (+)--miRNA:gene--lincRNA:gene--protein_coding:intron	2
protein_coding:CDS (+)--miRNA:gene--lincRNA:gene--protein_coding:intron--protein_coding:upstream	1
protein_coding:CDS (+)--miRNA:gene--piRNA:gene	37
protein_coding:CDS (+)--miRNA:gene--piRNA:gene--protein_coding:intron	16
protein_coding:CDS (+)--miRNA:gene--piRNA:gene--protein_coding:intron--processed_transcript:intron--protein_coding:gene (-)--protein_coding:upstream	1
protein_coding:CDS (+)--miRNA:gene--piRNA:gene--protein_coding:intron--processed_transcript:intron--protein_coding:upstream	1
protein_coding:CDS (+)--miRNA:gene--piRNA:gene--protein_coding:intron--protein_coding:gene (-)--protein_coding:upstream	1
protein_coding:CDS (+)--miRNA:gene--piRNA:gene--processed_transcript:intron--protein_coding:upstream	1
protein_coding:CDS (+)--miRNA:gene--processed_pseudogene:gene--protein_coding:intron--protein_coding:gene (-)	1
protein_coding:CDS (+)--miRNA:gene--unprocessed_pseudogene:gene--protein_coding:intron	1
protein_coding:CDS (+)--miRNA:gene--protein_coding:intron	67
protein_coding:CDS (+)--miRNA:gene--protein_coding:intron--processed_transcript:intron	1
protein_coding:CDS (+)--miRNA:gene--protein_coding:intron--protein_coding:gene (-)	2
protein_coding:CDS (+)--miRNA:gene--protein_coding:intron--protein_coding:upstream	3
protein_coding:CDS (+)--miRNA:gene--protein_coding:gene (-)	1
protein_coding:CDS (+)--snoRNA:gene	1901
protein_coding:CDS (+)--snoRNA:gene--piRNA:gene	2
protein_coding:CDS (+)--snoRNA:gene--piRNA:gene--protein_coding:intron	2
protein_coding:CDS (+)--snoRNA:gene--piRNA:gene--protein_coding:intron--processed_transcript:intron	1
protein_coding:CDS (+)--snoRNA:gene--unprocessed_pseudogene:gene--protein_coding:intron	1
protein_coding:CDS (+)--snoRNA:gene--protein_coding:intron	9
protein_coding:CDS (+)--snoRNA:gene--protein_coding:intron--protein_coding:gene (-)	1
protein_coding:CDS (+)--snRNA:gene--protein_coding:intron	2
protein_coding:CDS (+)--lincRNA:gene	11
protein_coding:CDS (+)--lincRNA:gene--piRNA:gene	19
protein_coding:CDS (+)--lincRNA:gene--piRNA:gene--transcribed_processed_pseudogene:gene--processed_pseudogene:gene	1
protein_coding:CDS (+)--lincRNA:gene--piRNA:gene--processed_pseudogene:gene	8
protein_coding:CDS (+)--lincRNA:gene--piRNA:gene--protein_coding:intron	13
protein_coding:CDS (+)--lincRNA:gene--piRNA:gene--protein_coding:intron--processed_transcript:intron	1
protein_coding:CDS (+)--lincRNA:gene--piRNA:gene--protein_coding:intron--processed_transcript:intron--protein_coding:upstream	1
protein_coding:CDS (+)--lincRNA:gene--piRNA:gene--protein_coding:intron--protein_coding:gene (-)	3
protein_coding:CDS (+)--lincRNA:gene--piRNA:gene--protein_coding:intron--protein_coding:gene (-)--protein_coding:upstream	34
protein_coding:CDS (+)--lincRNA:gene--piRNA:gene--protein_coding:intron--protein_coding:upstream	3
protein_coding:CDS (+)--lincRNA:gene--processed_pseudogene:gene	1
protein_coding:CDS (+)--lincRNA:gene--unprocessed_pseudogene:gene	2
protein_coding:CDS (+)--lincRNA:gene--protein_coding:intron	10
protein_coding:CDS (+)--lincRNA:gene--protein_coding:intron--processed_transcript:intron	1
protein_coding:CDS (+)--lincRNA:gene--protein_coding:intron--protein_coding:gene (-)	2
protein_coding:CDS (+)--lincRNA:gene--protein_coding:intron--protein_coding:upstream	1
protein_coding:CDS (+)--lincRNA:gene--protein_coding:gene (-)	1
protein_coding:CDS (+)--piRNA:gene	7236
protein_coding:CDS (+)--piRNA:gene--rRNA:gene	5
protein_coding:CDS (+)--piRNA:gene--rRNA:gene--protein_coding:intron	1
protein_coding:CDS (+)--piRNA:gene--rRNA:gene--protein_coding:intron--processed_transcript:intron	1
protein_coding:CDS (+)--piRNA:gene--rRNA:gene--protein_coding:intron--protein_coding:gene (-)--protein_coding:upstream	1
protein_coding:CDS (+)--piRNA:gene--rRNA:gene--protein_coding:intron--protein_coding:upstream	1
protein_coding:CDS (+)--piRNA:gene--rRNA:gene--protein_coding:downstream	126
protein_coding:CDS (+)--piRNA:gene--transcribed_processed_pseudogene:gene	3
protein_coding:CDS (+)--piRNA:gene--transcribed_processed_pseudogene:gene--processed_pseudogene:gene	1
protein_coding:CDS (+)--piRNA:gene--transcribed_processed_pseudogene:gene--protein_coding:intron	2
protein_coding:CDS (+)--piRNA:gene--transcribed_processed_pseudogene:gene--protein_coding:gene (-)	1
protein_coding:CDS (+)--piRNA:gene--processed_pseudogene:gene	214
protein_coding:CDS (+)--piRNA:gene--processed_pseudogene:gene--polymorphic_pseudogene:gene--protein_coding:intron	1
protein_coding:CDS (+)--piRNA:gene--processed_pseudogene:gene--unprocessed_pseudogene:gene	3
protein_coding:CDS (+)--piRNA:gene--processed_pseudogene:gene--protein_coding:intron	39
protein_coding:CDS (+)--piRNA:gene--processed_pseudogene:gene--protein_coding:intron--processed_transcript:intron	1
protein_coding:CDS (+)--piRNA:gene--processed_pseudogene:gene--protein_coding:intron--protein_coding:gene (-)	2
protein_coding:CDS (+)--piRNA:gene--processed_pseudogene:gene--protein_coding:intron--protein_coding:gene (-)--protein_coding:upstream	1
protein_coding:CDS (+)--piRNA:gene--processed_pseudogene:gene--protein_coding:intron--protein_coding:gene (-)--protein_coding:downstream	1
protein_coding:CDS (+)--piRNA:gene--processed_pseudogene:gene--protein_coding:intron--protein_coding:upstream	2
protein_coding:CDS (+)--piRNA:gene--processed_pseudogene:gene--protein_coding:gene (-)	5
protein_coding:CDS (+)--piRNA:gene--processed_pseudogene:gene--protein_coding:gene (-)--protein_coding:downstream	1
protein_coding:CDS (+)--piRNA:gene--processed_pseudogene:gene--protein_coding:downstream	3
protein_coding:CDS (+)--piRNA:gene--unprocessed_pseudogene:gene	12
protein_coding:CDS (+)--piRNA:gene--unprocessed_pseudogene:gene--protein_coding:intron	8
protein_coding:CDS (+)--piRNA:gene--unprocessed_pseudogene:gene--protein_coding:intron--protein_coding:gene (-)	1
protein_coding:CDS (+)--piRNA:gene--unprocessed_pseudogene:gene--protein_coding:intron--protein_coding:upstream	9
protein_coding:CDS (+)--piRNA:gene--unprocessed_pseudogene:gene--processed_transcript:intron	1
protein_coding:CDS (+)--piRNA:gene--unprocessed_pseudogene:gene--protein_coding:gene (-)	14
protein_coding:CDS (+)--piRNA:gene--unprocessed_pseudogene:gene--protein_coding:upstream	1
protein_coding:CDS (+)--piRNA:gene--protein_coding:intron	404
protein_coding:CDS (+)--piRNA:gene--protein_coding:intron--processed_transcript:intron	4
protein_coding:CDS (+)--piRNA:gene--protein_coding:intron--processed_transcript:intron--protein_coding:gene (-)	1
protein_coding:CDS (+)--piRNA:gene--protein_coding:intron--protein_coding:gene (-)	40
protein_coding:CDS (+)--piRNA:gene--protein_coding:intron--protein_coding:gene (-)--protein_coding:upstream	4
protein_coding:CDS (+)--piRNA:gene--protein_coding:intron--protein_coding:gene (-)--protein_coding:downstream	5
protein_coding:CDS (+)--piRNA:gene--protein_coding:intron--protein_coding:gene (-)--processed_transcript:upstream	1
protein_coding:CDS (+)--piRNA:gene--protein_coding:intron--protein_coding:upstream	23
protein_coding:CDS (+)--piRNA:gene--protein_coding:intron--protein_coding:upstream--protein_coding:downstream	4
protein_coding:CDS (+)--piRNA:gene--protein_coding:intron--protein_coding:downstream	92
protein_coding:CDS (+)--piRNA:gene--processed_transcript:intron	1
protein_coding:CDS (+)--piRNA:gene--protein_coding:gene (-)	28
protein_coding:CDS (+)--piRNA:gene--protein_coding:gene (-)--protein_coding:upstream	1
protein_coding:CDS (+)--piRNA:gene--protein_coding:upstream	37
protein_coding:CDS (+)--piRNA:gene--protein_coding:downstream	11
protein_coding:CDS (+)--transcribed_processed_pseudogene:gene	3
protein_coding:CDS (+)--transcribed_processed_pseudogene:gene--processed_pseudogene:gene	3
protein_coding:CDS (+)--transcribed_processed_pseudogene:gene--protein_coding:intron	5
protein_coding:CDS (+)--transcribed_processed_pseudogene:gene--protein_coding:intron--protein_coding:gene (-)	3
protein_coding:CDS (+)--processed_pseudogene:gene	247
protein_coding:CDS (+)--processed_pseudogene:gene--unprocessed_pseudogene:gene	3
protein_coding:CDS (+)--processed_pseudogene:gene--unprocessed_pseudogene:gene--protein_coding:intron	1
protein_coding:CDS (+)--processed_pseudogene:gene--unprocessed_pseudogene:gene--protein_coding:intron--protein_coding:gene (-)	1
protein_coding:CDS (+)--processed_pseudogene:gene--protein_coding:intron	16
protein_coding:CDS (+)--processed_pseudogene:gene--protein_coding:intron--protein_coding:gene (-)	3
protein_coding:CDS (+)--processed_pseudogene:gene--protein_coding:intron--protein_coding:upstream	2
protein_coding:CDS (+)--processed_pseudogene:gene--protein_coding:intron--protein_coding:upstream--protein_coding:downstream	12
protein_coding:CDS (+)--processed_pseudogene:gene--protein_coding:gene (-)	2
protein_coding:CDS (+)--polymorphic_pseudogene:gene	1
protein_coding:CDS (+)--unprocessed_pseudogene:gene	45
protein_coding:CDS (+)--unprocessed_pseudogene:gene--protein_coding:intron	9
protein_coding:CDS (+)--unprocessed_pseudogene:gene--protein_coding:intron--protein_coding:gene (-)	5
protein_coding:CDS (+)--unprocessed_pseudogene:gene--protein_coding:intron--protein_coding:upstream	1
protein_coding:CDS (+)--unprocessed_pseudogene:gene--protein_coding:gene (-)	4
protein_coding:CDS (+)--protein_coding:intron	656
protein_coding:CDS (+)--protein_coding:intron--processed_transcript:intron	42
protein_coding:CDS (+)--protein_coding:intron--processed_transcript:intron--protein_coding:gene (-)	2
protein_coding:CDS (+)--protein_coding:intron--processed_transcript:intron--protein_coding:upstream	1
protein_coding:CDS (+)--protein_coding:intron--protein_coding:gene (-)	56
protein_coding:CDS (+)--protein_coding:intron--protein_coding:gene (-)--protein_coding:upstream	7
protein_coding:CDS (+)--protein_coding:intron--protein_coding:gene (-)--protein_coding:downstream	3
protein_coding:CDS (+)--protein_coding:intron--protein_coding:upstream	48
protein_coding:CDS (+)--protein_coding:intron--protein_coding:upstream--protein_coding:downstream	5
protein_coding:CDS (+)--protein_coding:intron--protein_coding:downstream	38
protein_coding:CDS (+)--protein_coding:intron--processed_transcript:downstream	1
protein_coding:CDS (+)--processed_transcript:intron	6
protein_coding:CDS (+)--protein_coding:gene (-)	50
protein_coding:CDS (+)--protein_coding:gene (-)--protein_coding:upstream	2
protein_coding:CDS (+)--protein_coding:upstream	14
protein_coding:CDS (+)--protein_coding:downstream	11
protein_coding:5'UTR (+)	7093
protein_coding:5'UTR (+)--protein_coding:3'UTR (+)--miRNA:gene--piRNA:gene--protein_coding:intron	2
protein_coding:5'UTR (+)--protein_coding:3'UTR (+)--piRNA:gene--protein_coding:intron--protein_coding:upstream--protein_coding:downstream	1
protein_coding:5'UTR (+)--miRNA:gene	3685
protein_coding:5'UTR (+)--miRNA:gene--piRNA:gene	1766
protein_coding:5'UTR (+)--miRNA:gene--piRNA:gene--protein_coding:intron	131
protein_coding:5'UTR (+)--miRNA:gene--piRNA:gene--protein_coding:intron--protein_coding:gene (-)--protein_coding:upstream	1
protein_coding:5'UTR (+)--miRNA:gene--piRNA:gene--protein_coding:intron--protein_coding:upstream	3
protein_coding:5'UTR (+)--miRNA:gene--piRNA:gene--processed_transcript:intron--protein_coding:upstream	1
protein_coding:5'UTR (+)--miRNA:gene--protein_coding:intron	214
protein_coding:5'UTR (+)--snoRNA:gene	1
protein_coding:5'UTR (+)--snoRNA:gene--lincRNA:gene--piRNA:gene	29
protein_coding:5'UTR (+)--snoRNA:gene--lincRNA:gene--piRNA:gene--protein_coding:intron	13
protein_coding:5'UTR (+)--snoRNA:gene--piRNA:gene	3188
protein_coding:5'UTR (+)--snoRNA:gene--piRNA:gene--protein_coding:intron	52
protein_coding:5'UTR (+)--lincRNA:gene--piRNA:gene	5
protein_coding:5'UTR (+)--lincRNA:gene--piRNA:gene--protein_coding:intron	1
protein_coding:5'UTR (+)--lincRNA:gene--piRNA:gene--protein_coding:intron--processed_transcript:intron	1
protein_coding:5'UTR (+)--lincRNA:gene--piRNA:gene--protein_coding:intron--processed_transcript:intron--protein_coding:downstream	4
protein_coding:5'UTR (+)--lincRNA:gene--piRNA:gene--protein_coding:intron--protein_coding:gene (-)	1
protein_coding:5'UTR (+)--lincRNA:gene--piRNA:gene--protein_coding:intron--protein_coding:gene (-)--protein_coding:upstream	1
protein_coding:5'UTR (+)--lincRNA:gene--piRNA:gene--protein_coding:upstream	1
protein_coding:5'UTR (+)--lincRNA:gene--protein_coding:intron	1
protein_coding:5'UTR (+)--lincRNA:gene--protein_coding:intron--protein_coding:downstream	1
protein_coding:5'UTR (+)--piRNA:gene	2729
protein_coding:5'UTR (+)--piRNA:gene--misc_RNA:gene--protein_coding:intron	1
protein_coding:5'UTR (+)--piRNA:gene--processed_pseudogene:gene	2
protein_coding:5'UTR (+)--piRNA:gene--processed_pseudogene:gene--protein_coding:intron	1
protein_coding:5'UTR (+)--piRNA:gene--unprocessed_pseudogene:gene--protein_coding:intron--protein_coding:gene (-)	3
protein_coding:5'UTR (+)--piRNA:gene--protein_coding:intron	246
protein_coding:5'UTR (+)--piRNA:gene--protein_coding:intron--processed_transcript:intron	2
protein_coding:5'UTR (+)--piRNA:gene--protein_coding:intron--processed_transcript:intron--protein_coding:gene (-)	1
protein_coding:5'UTR (+)--piRNA:gene--protein_coding:intron--processed_transcript:intron--protein_coding:upstream	2
protein_coding:5'UTR (+)--piRNA:gene--protein_coding:intron--processed_transcript:intron--protein_coding:downstream	5
protein_coding:5'UTR (+)--piRNA:gene--protein_coding:intron--protein_coding:gene (-)	30
protein_coding:5'UTR (+)--piRNA:gene--protein_coding:intron--protein_coding:gene (-)--protein_coding:upstream	4
protein_coding:5'UTR (+)--piRNA:gene--protein_coding:intron--protein_coding:upstream	7
protein_coding:5'UTR (+)--piRNA:gene--protein_coding:intron--protein_coding:downstream	14
protein_coding:5'UTR (+)--piRNA:gene--processed_transcript:intron--protein_coding:upstream	1
protein_coding:5'UTR (+)--piRNA:gene--protein_coding:gene (-)	3
protein_coding:5'UTR (+)--piRNA:gene--protein_coding:upstream	2409
protein_coding:5'UTR (+)--piRNA:gene--protein_coding:downstream	1
protein_coding:5'UTR (+)--transcribed_processed_pseudogene:gene--protein_coding:intron	1
protein_coding:5'UTR (+)--transcribed_processed_pseudogene:gene--protein_coding:upstream	1
protein_coding:5'UTR (+)--unprocessed_pseudogene:gene--protein_coding:intron	1
protein_coding:5'UTR (+)--unprocessed_pseudogene:gene--protein_coding:intron--protein_coding:upstream	1
protein_coding:5'UTR (+)--protein_coding:intron	92
protein_coding:5'UTR (+)--protein_coding:intron--processed_transcript:intron	1
protein_coding:5'UTR (+)--protein_coding:intron--protein_coding:gene (-)	2
protein_coding:5'UTR (+)--protein_coding:intron--protein_coding:gene (-)--protein_coding:upstream	4
protein_coding:5'UTR (+)--protein_coding:intron--protein_coding:upstream	50
protein_coding:5'UTR (+)--protein_coding:intron--protein_coding:downstream	3
protein_coding:5'UTR (+)--processed_transcript:intron	1
protein_coding:5'UTR (+)--protein_coding:gene (-)	7
protein_coding:5'UTR (+)--protein_coding:gene (-)--protein_coding:upstream	1
protein_coding:5'UTR (+)--protein_coding:upstream	6
protein_coding:3'UTR (+)	801
protein_coding:3'UTR (+)--miRNA:gene	1
protein_coding:3'UTR (+)--miRNA:gene--piRNA:gene	1
protein_coding:3'UTR (+)--miRNA:gene--protein_coding:intron	1
protein_coding:3'UTR (+)--miRNA:gene--protein_coding:gene (-)	1
protein_coding:3'UTR (+)--lincRNA:gene	1
protein_coding:3'UTR (+)--lincRNA:gene--protein_coding:intron--protein_coding:downstream	2
protein_coding:3'UTR (+)--piRNA:gene	113
protein_coding:3'UTR (+)--piRNA:gene--misc_RNA:gene	66
protein_coding:3'UTR (+)--piRNA:gene--misc_RNA:gene--protein_coding:intron--protein_coding:upstream	1
protein_coding:3'UTR (+)--piRNA:gene--transcribed_processed_pseudogene:gene--protein_coding:intron	1
protein_coding:3'UTR (+)--piRNA:gene--processed_pseudogene:gene	2
protein_coding:3'UTR (+)--piRNA:gene--protein_coding:intron	7
protein_coding:3'UTR (+)--piRNA:gene--protein_coding:intron--processed_transcript:intron	1
protein_coding:3'UTR (+)--piRNA:gene--protein_coding:intron--protein_coding:gene (-)--protein_coding:upstream	6
protein_coding:3'UTR (+)--piRNA:gene--protein_coding:intron--protein_coding:upstream	47
protein_coding:3'UTR (+)--piRNA:gene--protein_coding:intron--protein_coding:downstream	1
protein_coding:3'UTR (+)--piRNA:gene--protein_coding:gene (-)--protein_coding:upstream	2
protein_coding:3'UTR (+)--piRNA:gene--protein_coding:upstream	891
protein_coding:3'UTR (+)--processed_pseudogene:gene--protein_coding:intron	1
protein_coding:3'UTR (+)--protein_coding:intron	86
protein_coding:3'UTR (+)--protein_coding:intron--processed_transcript:intron	1
protein_coding:3'UTR (+)--protein_coding:intron--protein_coding:gene (-)	1
protein_coding:3'UTR (+)--protein_coding:intron--protein_coding:upstream	5
protein_coding:3'UTR (+)--protein_coding:gene (-)	2
protein_coding:3'UTR (+)--protein_coding:gene (-)--protein_coding:upstream	3
protein_coding:3'UTR (+)--protein_coding:gene (-)--protein_coding:downstream	1
protein_coding:3'UTR (+)--protein_coding:upstream	242
miRNA:gene	9299693
miRNA:gene--snoRNA:gene	23
miRNA:gene--snoRNA:gene--piRNA:gene--protein_coding:intron	2
miRNA:gene--snoRNA:gene--protein_coding:intron	1
miRNA:gene--lincRNA:gene	82
miRNA:gene--lincRNA:gene--piRNA:gene	21
miRNA:gene--lincRNA:gene--piRNA:gene--protein_coding:intron	9
miRNA:gene--lincRNA:gene--piRNA:gene--protein_coding:intron--processed_transcript:intron	2
miRNA:gene--lincRNA:gene--piRNA:gene--protein_coding:intron--protein_coding:upstream	1
miRNA:gene--lincRNA:gene--transcribed_processed_pseudogene:gene	1
miRNA:gene--lincRNA:gene--protein_coding:intron	102
miRNA:gene--lincRNA:gene--protein_coding:intron--processed_transcript:intron--protein_coding:gene (-)	1
miRNA:gene--piRNA:gene	138704
miRNA:gene--piRNA:gene--misc_RNA:gene	1
miRNA:gene--piRNA:gene--processed_pseudogene:gene	1
miRNA:gene--piRNA:gene--processed_pseudogene:gene--protein_coding:intron	1
miRNA:gene--piRNA:gene--processed_pseudogene:gene--protein_coding:intron--protein_coding:gene (-)	2
miRNA:gene--piRNA:gene--processed_pseudogene:gene--protein_coding:gene (-)	1
miRNA:gene--piRNA:gene--processed_pseudogene:gene--protein_coding:upstream	1
miRNA:gene--piRNA:gene--protein_coding:intron	7416
miRNA:gene--piRNA:gene--protein_coding:intron--processed_transcript:intron	90
miRNA:gene--piRNA:gene--protein_coding:intron--processed_transcript:intron--protein_coding:gene (-)	1
miRNA:gene--piRNA:gene--protein_coding:intron--processed_transcript:intron--protein_coding:upstream	1
miRNA:gene--piRNA:gene--protein_coding:intron--processed_transcript:intron--protein_coding:downstream	4
miRNA:gene--piRNA:gene--protein_coding:intron--protein_coding:gene (-)	16
miRNA:gene--piRNA:gene--protein_coding:intron--protein_coding:upstream	91
miRNA:gene--piRNA:gene--protein_coding:intron--protein_coding:upstream--processed_transcript:downstream	1
miRNA:gene--piRNA:gene--protein_coding:intron--protein_coding:downstream	136
miRNA:gene--piRNA:gene--protein_coding:intron--processed_transcript:upstream	1
miRNA:gene--piRNA:gene--processed_transcript:intron	22
miRNA:gene--piRNA:gene--processed_transcript:intron--protein_coding:gene (-)--protein_coding:upstream	4
miRNA:gene--piRNA:gene--protein_coding:gene (-)	5
miRNA:gene--piRNA:gene--protein_coding:upstream	3527
miRNA:gene--piRNA:gene--protein_coding:downstream	4
miRNA:gene--transcribed_processed_pseudogene:gene--protein_coding:intron--protein_coding:gene (-)	1
miRNA:gene--processed_pseudogene:gene	22
miRNA:gene--processed_pseudogene:gene--protein_coding:intron	36
miRNA:gene--processed_pseudogene:gene--protein_coding:intron--protein_coding:gene (-)	2
miRNA:gene--unprocessed_pseudogene:gene	4
miRNA:gene--unprocessed_pseudogene:gene--protein_coding:intron	16
miRNA:gene--protein_coding:intron	19934
miRNA:gene--protein_coding:intron--processed_transcript:intron	137
miRNA:gene--protein_coding:intron--processed_transcript:intron--protein_coding:upstream	3
miRNA:gene--protein_coding:intron--processed_transcript:intron--protein_coding:downstream	7
miRNA:gene--protein_coding:intron--protein_coding:gene (-)	46
miRNA:gene--protein_coding:intron--protein_coding:gene (-)--protein_coding:upstream	3
miRNA:gene--protein_coding:intron--protein_coding:upstream	69
miRNA:gene--protein_coding:intron--protein_coding:downstream	56
miRNA:gene--protein_coding:intron--processed_transcript:upstream	2
miRNA:gene--protein_coding:intron--processed_transcript:downstream	3
miRNA:gene--processed_transcript:intron	189
miRNA:gene--processed_transcript:intron--protein_coding:gene (-)--protein_coding:upstream	3
miRNA:gene--protein_coding:gene (-)	85
miRNA:gene--protein_coding:upstream	729
miRNA:gene--protein_coding:downstream	71
miRNA:gene--processed_transcript:downstream	3
snoRNA:gene	240203
snoRNA:gene--lincRNA:gene	25
snoRNA:gene--lincRNA:gene--piRNA:gene	3
snoRNA:gene--lincRNA:gene--piRNA:gene--protein_coding:intron	1
snoRNA:gene--lincRNA:gene--protein_coding:intron	2
snoRNA:gene--piRNA:gene	4319
snoRNA:gene--piRNA:gene--protein_coding:intron	203
snoRNA:gene--piRNA:gene--protein_coding:intron--processed_transcript:intron	2
snoRNA:gene--piRNA:gene--protein_coding:intron--processed_transcript:intron--protein_coding:gene (-)	1
snoRNA:gene--piRNA:gene--protein_coding:intron--protein_coding:gene (-)	2
snoRNA:gene--piRNA:gene--protein_coding:intron--protein_coding:upstream	15
snoRNA:gene--piRNA:gene--protein_coding:intron--protein_coding:downstream	3
snoRNA:gene--transcribed_processed_pseudogene:gene	1
snoRNA:gene--processed_pseudogene:gene	1
snoRNA:gene--unprocessed_pseudogene:gene--protein_coding:intron	3
snoRNA:gene--protein_coding:intron	603
snoRNA:gene--protein_coding:intron--processed_transcript:intron	6
snoRNA:gene--protein_coding:intron--protein_coding:gene (-)	2
snoRNA:gene--protein_coding:intron--protein_coding:upstream	7
snoRNA:gene--protein_coding:intron--protein_coding:downstream	24
snoRNA:gene--processed_transcript:intron	8
snoRNA:gene--protein_coding:gene (-)	2
snoRNA:gene--protein_coding:upstream	4
snoRNA:gene--protein_coding:downstream	6
snRNA:gene	30228
snRNA:gene--lincRNA:gene--protein_coding:intron--protein_coding:upstream	1
snRNA:gene--piRNA:gene	3222
snRNA:gene--piRNA:gene--protein_coding:intron	26
snRNA:gene--piRNA:gene--protein_coding:intron--processed_transcript:intron	1
snRNA:gene--piRNA:gene--protein_coding:gene (-)	1
snRNA:gene--protein_coding:intron	125
snRNA:gene--protein_coding:intron--processed_transcript:intron	1
snRNA:gene--protein_coding:intron--protein_coding:gene (-)	3
snRNA:gene--protein_coding:intron--protein_coding:upstream	1
snRNA:gene--protein_coding:gene (-)--protein_coding:upstream	2
lincRNA:gene	9991
lincRNA:gene--piRNA:gene	299702
lincRNA:gene--piRNA:gene--rRNA:gene--protein_coding:intron	3
lincRNA:gene--piRNA:gene--misc_RNA:gene	40
lincRNA:gene--piRNA:gene--transcribed_processed_pseudogene:gene--processed_pseudogene:gene	1
lincRNA:gene--piRNA:gene--processed_pseudogene:gene	19
lincRNA:gene--piRNA:gene--processed_pseudogene:gene--unprocessed_pseudogene:gene--protein_coding:intron--processed_transcript:intron	1
lincRNA:gene--piRNA:gene--processed_pseudogene:gene--protein_coding:intron	1
lincRNA:gene--piRNA:gene--processed_pseudogene:gene--protein_coding:gene (-)	2
lincRNA:gene--piRNA:gene--protein_coding:intron	233
lincRNA:gene--piRNA:gene--protein_coding:intron--processed_transcript:intron	8
lincRNA:gene--piRNA:gene--protein_coding:intron--processed_transcript:intron--protein_coding:gene (-)--protein_coding:upstream	2
lincRNA:gene--piRNA:gene--protein_coding:intron--protein_coding:gene (-)	19
lincRNA:gene--piRNA:gene--protein_coding:intron--protein_coding:gene (-)--protein_coding:upstream	56
lincRNA:gene--piRNA:gene--protein_coding:intron--protein_coding:upstream	3
lincRNA:gene--piRNA:gene--protein_coding:intron--protein_coding:upstream--protein_coding:downstream	1
lincRNA:gene--piRNA:gene--protein_coding:intron--protein_coding:downstream	39
lincRNA:gene--piRNA:gene--processed_transcript:intron	9
lincRNA:gene--piRNA:gene--processed_transcript:intron--protein_coding:downstream	1
lincRNA:gene--piRNA:gene--protein_coding:gene (-)	1
lincRNA:gene--piRNA:gene--protein_coding:upstream	4
lincRNA:gene--piRNA:gene--protein_coding:upstream--protein_coding:downstream	1
lincRNA:gene--piRNA:gene--protein_coding:downstream	9346
lincRNA:gene--piRNA:gene--processed_transcript:downstream	1
lincRNA:gene--misc_RNA:gene--protein_coding:intron	1
lincRNA:gene--transcribed_processed_pseudogene:gene	2
lincRNA:gene--transcribed_processed_pseudogene:gene--processed_pseudogene:gene	1
lincRNA:gene--processed_pseudogene:gene	4
lincRNA:gene--processed_pseudogene:gene--unprocessed_pseudogene:gene--processed_transcript:intron--protein_coding:downstream	1
lincRNA:gene--processed_pseudogene:gene--protein_coding:intron	4
lincRNA:gene--processed_pseudogene:gene--protein_coding:intron--protein_coding:gene (-)	20
lincRNA:gene--processed_pseudogene:gene--protein_coding:intron--protein_coding:gene (-)--protein_coding:downstream	1
lincRNA:gene--processed_pseudogene:gene--protein_coding:intron--protein_coding:upstream	1
lincRNA:gene--processed_pseudogene:gene--protein_coding:intron--protein_coding:downstream	1
lincRNA:gene--processed_pseudogene:gene--protein_coding:gene (-)	1
lincRNA:gene--polymorphic_pseudogene:gene	1
lincRNA:gene--unprocessed_pseudogene:gene--protein_coding:gene (-)	2
lincRNA:gene--protein_coding:intron	310
lincRNA:gene--protein_coding:intron--processed_transcript:intron	2
lincRNA:gene--protein_coding:intron--protein_coding:gene (-)	16
lincRNA:gene--protein_coding:intron--protein_coding:gene (-)--protein_coding:upstream	7
lincRNA:gene--protein_coding:intron--protein_coding:upstream	153
lincRNA:gene--protein_coding:intron--protein_coding:downstream	413
lincRNA:gene--processed_transcript:intron	2
lincRNA:gene--protein_coding:gene (-)	36
lincRNA:gene--protein_coding:gene (-)--protein_coding:upstream	1
lincRNA:gene--protein_coding:upstream	6
lincRNA:gene--protein_coding:downstream	76
lincRNA:gene--processed_transcript:upstream	3
piRNA:gene	3734852
piRNA:gene--rRNA:gene	130627
piRNA:gene--rRNA:gene--processed_pseudogene:gene	1
piRNA:gene--rRNA:gene--protein_coding:intron	627
piRNA:gene--rRNA:gene--protein_coding:intron--processed_transcript:intron--protein_coding:gene (-)--protein_coding:downstream	1
piRNA:gene--rRNA:gene--protein_coding:intron--protein_coding:gene (-)	3
piRNA:gene--rRNA:gene--protein_coding:intron--protein_coding:downstream	4
piRNA:gene--rRNA:gene--processed_transcript:intron	1
piRNA:gene--rRNA:gene--processed_transcript:intron--protein_coding:downstream	1
piRNA:gene--rRNA:gene--protein_coding:gene (-)	1
piRNA:gene--rRNA:gene--protein_coding:upstream	4
piRNA:gene--rRNA:gene--protein_coding:downstream	1
piRNA:gene--misc_RNA:gene	4467
piRNA:gene--misc_RNA:gene--protein_coding:intron	1153
piRNA:gene--misc_RNA:gene--protein_coding:intron--processed_transcript:intron	29
piRNA:gene--misc_RNA:gene--protein_coding:intron--protein_coding:gene (-)--protein_coding:downstream	1
piRNA:gene--misc_RNA:gene--protein_coding:intron--protein_coding:upstream	6
piRNA:gene--misc_RNA:gene--protein_coding:intron--protein_coding:downstream	25
piRNA:gene--misc_RNA:gene--protein_coding:gene (-)	5
piRNA:gene--misc_RNA:gene--protein_coding:gene (-)--protein_coding:downstream	1
piRNA:gene--misc_RNA:gene--protein_coding:downstream	61
piRNA:gene--transcribed_processed_pseudogene:gene	9
piRNA:gene--transcribed_processed_pseudogene:gene--processed_pseudogene:gene	6
piRNA:gene--transcribed_processed_pseudogene:gene--processed_pseudogene:gene--protein_coding:intron	1
piRNA:gene--transcribed_processed_pseudogene:gene--protein_coding:intron	8
piRNA:gene--transcribed_processed_pseudogene:gene--protein_coding:intron--protein_coding:downstream	1
piRNA:gene--processed_pseudogene:gene	355
piRNA:gene--processed_pseudogene:gene--unprocessed_pseudogene:gene	10
piRNA:gene--processed_pseudogene:gene--unprocessed_pseudogene:gene--protein_coding:intron	1
piRNA:gene--processed_pseudogene:gene--protein_coding:intron	65
piRNA:gene--processed_pseudogene:gene--protein_coding:intron--processed_transcript:intron	2
piRNA:gene--processed_pseudogene:gene--protein_coding:intron--protein_coding:gene (-)	6
piRNA:gene--processed_pseudogene:gene--protein_coding:intron--protein_coding:gene (-)--protein_coding:upstream	2
piRNA:gene--processed_pseudogene:gene--protein_coding:intron--protein_coding:gene (-)--protein_coding:downstream	1
piRNA:gene--processed_pseudogene:gene--protein_coding:intron--protein_coding:upstream	8
piRNA:gene--processed_pseudogene:gene--protein_coding:intron--protein_coding:downstream	10
piRNA:gene--processed_pseudogene:gene--protein_coding:gene (-)	8
piRNA:gene--processed_pseudogene:gene--protein_coding:gene (-)--protein_coding:upstream	1
piRNA:gene--processed_pseudogene:gene--protein_coding:upstream	1
piRNA:gene--processed_pseudogene:gene--protein_coding:downstream	25
piRNA:gene--unprocessed_pseudogene:gene	17
piRNA:gene--unprocessed_pseudogene:gene--protein_coding:intron	9
piRNA:gene--unprocessed_pseudogene:gene--protein_coding:intron--protein_coding:downstream	3
piRNA:gene--unprocessed_pseudogene:gene--protein_coding:gene (-)	2
piRNA:gene--pseudogene:gene	2
piRNA:gene--protein_coding:intron	18499
piRNA:gene--protein_coding:intron--processed_transcript:intron	112
piRNA:gene--protein_coding:intron--processed_transcript:intron--protein_coding:gene (-)	3
piRNA:gene--protein_coding:intron--processed_transcript:intron--protein_coding:upstream	29
piRNA:gene--protein_coding:intron--processed_transcript:intron--protein_coding:upstream--protein_coding:downstream	1
piRNA:gene--protein_coding:intron--processed_transcript:intron--protein_coding:downstream	22
piRNA:gene--protein_coding:intron--protein_coding:gene (-)	141
piRNA:gene--protein_coding:intron--protein_coding:gene (-)--protein_coding:upstream	40
piRNA:gene--protein_coding:intron--protein_coding:gene (-)--protein_coding:downstream	6
piRNA:gene--protein_coding:intron--protein_coding:gene (-)--processed_transcript:upstream	1
piRNA:gene--protein_coding:intron--protein_coding:gene (-)--processed_transcript:downstream	1
piRNA:gene--protein_coding:intron--protein_coding:upstream	946
piRNA:gene--protein_coding:intron--protein_coding:upstream--protein_coding:downstream	196
piRNA:gene--protein_coding:intron--protein_coding:upstream--processed_transcript:upstream	1
piRNA:gene--protein_coding:intron--protein_coding:upstream--processed_transcript:downstream	1
piRNA:gene--protein_coding:intron--protein_coding:downstream	760
piRNA:gene--protein_coding:intron--processed_transcript:upstream	1
piRNA:gene--protein_coding:intron--processed_transcript:downstream	2
piRNA:gene--processed_transcript:intron	239
piRNA:gene--processed_transcript:intron--protein_coding:gene (-)	2
piRNA:gene--processed_transcript:intron--protein_coding:upstream	2
piRNA:gene--processed_transcript:intron--protein_coding:downstream	3
piRNA:gene--protein_coding:gene (-)	143
piRNA:gene--protein_coding:gene (-)--protein_coding:upstream	33
piRNA:gene--protein_coding:gene (-)--protein_coding:downstream	2
piRNA:gene--protein_coding:upstream	70150
piRNA:gene--protein_coding:upstream--protein_coding:downstream	426
piRNA:gene--protein_coding:downstream	104751
piRNA:gene--processed_transcript:upstream	1
rRNA:gene	2685
rRNA:gene--protein_coding:intron	1
rRNA:gene--protein_coding:gene (-)	1
misc_RNA:gene	1507
misc_RNA:gene--protein_coding:intron	97
misc_RNA:gene--protein_coding:intron--processed_transcript:intron	1
misc_RNA:gene--protein_coding:intron--protein_coding:gene (-)	1
misc_RNA:gene--protein_coding:intron--protein_coding:upstream	3
transcribed_processed_pseudogene:gene	29
transcribed_processed_pseudogene:gene--processed_pseudogene:gene	3
transcribed_processed_pseudogene:gene--processed_pseudogene:gene--processed_transcript:intron	1
transcribed_processed_pseudogene:gene--processed_pseudogene:gene--protein_coding:gene (-)	4
transcribed_processed_pseudogene:gene--unprocessed_pseudogene:gene--protein_coding:gene (-)	1
transcribed_processed_pseudogene:gene--protein_coding:intron	9
transcribed_processed_pseudogene:gene--protein_coding:intron--processed_transcript:intron	2
transcribed_processed_pseudogene:gene--protein_coding:gene (-)	4
processed_pseudogene:gene	384
processed_pseudogene:gene--unprocessed_pseudogene:gene	3
processed_pseudogene:gene--protein_coding:intron	98
processed_pseudogene:gene--protein_coding:intron--processed_transcript:intron	4
processed_pseudogene:gene--protein_coding:intron--processed_transcript:intron--protein_coding:gene (-)	1
processed_pseudogene:gene--protein_coding:intron--processed_transcript:intron--protein_coding:upstream	1
processed_pseudogene:gene--protein_coding:intron--protein_coding:gene (-)	8
processed_pseudogene:gene--protein_coding:intron--protein_coding:gene (-)--protein_coding:upstream	1
processed_pseudogene:gene--protein_coding:intron--protein_coding:upstream	1
processed_pseudogene:gene--protein_coding:gene (-)	110
processed_pseudogene:gene--protein_coding:upstream	2
processed_pseudogene:gene--protein_coding:downstream	1
polymorphic_pseudogene:gene	2
unprocessed_pseudogene:gene	31
unprocessed_pseudogene:gene--protein_coding:intron	11
unprocessed_pseudogene:gene--protein_coding:intron--protein_coding:gene (-)	6
unprocessed_pseudogene:gene--protein_coding:intron--protein_coding:downstream	2
unprocessed_pseudogene:gene--protein_coding:gene (-)	21
protein_coding:intron	65869
protein_coding:intron--processed_transcript:intron	989
protein_coding:intron--processed_transcript:intron--protein_coding:gene (-)	6
protein_coding:intron--processed_transcript:intron--protein_coding:upstream	10
protein_coding:intron--processed_transcript:intron--protein_coding:downstream	12
protein_coding:intron--processed_transcript:intron--processed_transcript:upstream	1
protein_coding:intron--protein_coding:gene (-)	1259
protein_coding:intron--protein_coding:gene (-)--protein_coding:upstream	27
protein_coding:intron--protein_coding:gene (-)--protein_coding:upstream--protein_coding:downstream	2
protein_coding:intron--protein_coding:gene (-)--protein_coding:downstream	5
protein_coding:intron--protein_coding:upstream	1048
protein_coding:intron--protein_coding:upstream--protein_coding:downstream	29
protein_coding:intron--protein_coding:upstream--processed_transcript:upstream	1
protein_coding:intron--protein_coding:downstream	1332
protein_coding:intron--processed_transcript:upstream	2
protein_coding:intron--processed_transcript:downstream	7
processed_transcript:intron	743
processed_transcript:intron--protein_coding:upstream	2
processed_transcript:intron--protein_coding:downstream	2
protein_coding:gene (-)	8056
protein_coding:gene (-)--protein_coding:upstream	20
protein_coding:gene (-)--protein_coding:downstream	4
protein_coding:gene (-)--processed_transcript:upstream	1
protein_coding:upstream	26834
protein_coding:upstream--protein_coding:downstream	229
protein_coding:downstream	32518
processed_transcript:upstream	11
processed_transcript:downstream	11
