# Supplementary material for: mmannot: How to improve small–RNA annotation?
Source: PLoS One. 2020 May 28;15(5):e0231738. doi: 10.1371/journal.pone.0231738 (PMC7255610; doi:10.1371/journal.pone.0231738)
Supplement: S2 File — (GZ) [file pone.0231738.s002.gz › Data/Counts/HS/SRR5398626_random.csv]

Type	SRR5398626
protein_coding:CDS (+)	35506
protein_coding:5'UTR (+)	13836
protein_coding:3'UTR (+)	2217
miRNA:gene	9449625
snoRNA:gene	396684
snRNA:gene	26821
lincRNA:gene	26100
piRNA:gene	4386359
rRNA:gene	102903
misc_RNA:gene	5362
transcribed_processed_pseudogene:gene	63
processed_pseudogene:gene	813
polymorphic_pseudogene:gene	2
unprocessed_pseudogene:gene	111
pseudogene:gene	1
protein_coding:intron	92652
processed_transcript:intron	1239
protein_coding:gene (-)	10234
protein_coding:upstream	103548
protein_coding:upstream--protein_coding:downstream	230
protein_coding:downstream	88385
processed_transcript:upstream	21
processed_transcript:downstream	23
