# Supplementary material for: mmannot: How to improve small–RNA annotation?
Source: PLoS One. 2020 May 28;15(5):e0231738. doi: 10.1371/journal.pone.0231738 (PMC7255610; doi:10.1371/journal.pone.0231738)
Supplement: S2 File — (GZ) [file pone.0231738.s002.gz › Data/Counts/HS/SRR5398629_unique.csv]

Type	SRR5398629
protein_coding:CDS (+)	91046
protein_coding:5'UTR (+)	5742
protein_coding:3'UTR (+)	1087
miRNA:gene	1681566
snoRNA:gene	119901
snRNA:gene	6367
lincRNA:gene	8863
piRNA:gene	581656
rRNA:gene	11
misc_RNA:gene	353
transcribed_processed_pseudogene:gene	98
processed_pseudogene:gene	1007
polymorphic_pseudogene:gene	5
unprocessed_pseudogene:gene	37
protein_coding:intron	97868
processed_transcript:intron	1276
protein_coding:gene (-)	29895
protein_coding:upstream	32694
protein_coding:upstream--protein_coding:downstream	408
protein_coding:downstream	43690
processed_transcript:upstream	11
processed_transcript:downstream	26
