# Supplementary material for: mmannot: How to improve small–RNA annotation?
Source: PLoS One. 2020 May 28;15(5):e0231738. doi: 10.1371/journal.pone.0231738 (PMC7255610; doi:10.1371/journal.pone.0231738)
Supplement: S2 File — (GZ) [file pone.0231738.s002.gz › Data/Counts/HS/SRR5398629_rev.csv]

Type	SRR5398629
pseudogene:gene--processed_pseudogene:gene	9
pseudogene:gene--processed_pseudogene:gene--piRNA:gene	3
unprocessed_pseudogene:gene	158
unprocessed_pseudogene:gene--polymorphic_pseudogene:gene--processed_pseudogene:gene--piRNA:gene	2
unprocessed_pseudogene:gene--polymorphic_pseudogene:gene--processed_pseudogene:gene--piRNA:gene--snoRNA:gene--protein_coding:CDS (+)--protein_coding:intron--protein_coding:gene (-)	1
unprocessed_pseudogene:gene--polymorphic_pseudogene:gene--processed_pseudogene:gene--piRNA:gene--protein_coding:CDS (+)	1
unprocessed_pseudogene:gene--polymorphic_pseudogene:gene--processed_pseudogene:gene--piRNA:gene--protein_coding:CDS (+)--protein_coding:intron	3
unprocessed_pseudogene:gene--polymorphic_pseudogene:gene--processed_pseudogene:gene--protein_coding:CDS (+)	1
unprocessed_pseudogene:gene--polymorphic_pseudogene:gene--processed_pseudogene:gene--protein_coding:CDS (+)--protein_coding:gene (-)	1
unprocessed_pseudogene:gene--polymorphic_pseudogene:gene--piRNA:gene	5
unprocessed_pseudogene:gene--polymorphic_pseudogene:gene--piRNA:gene--protein_coding:3'UTR (+)--protein_coding:CDS (+)--protein_coding:intron--protein_coding:gene (-)	1
unprocessed_pseudogene:gene--polymorphic_pseudogene:gene--piRNA:gene--protein_coding:CDS (+)	2
unprocessed_pseudogene:gene--processed_pseudogene:gene	33
unprocessed_pseudogene:gene--processed_pseudogene:gene--transcribed_processed_pseudogene:gene--rRNA:gene--piRNA:gene--protein_coding:3'UTR (+)--protein_coding:5'UTR (+)--protein_coding:CDS (+)--protein_coding:intron--protein_coding:gene (-)--protein_coding:upstream--protein_coding:downstream	1
unprocessed_pseudogene:gene--processed_pseudogene:gene--transcribed_processed_pseudogene:gene--piRNA:gene	25
unprocessed_pseudogene:gene--processed_pseudogene:gene--transcribed_processed_pseudogene:gene--piRNA:gene--lincRNA:gene--protein_coding:5'UTR (+)--protein_coding:CDS (+)--protein_coding:intron--processed_transcript:intron--protein_coding:gene (-)--protein_coding:upstream	1
unprocessed_pseudogene:gene--processed_pseudogene:gene--transcribed_processed_pseudogene:gene--piRNA:gene--lincRNA:gene--protein_coding:5'UTR (+)--protein_coding:CDS (+)--protein_coding:intron--processed_transcript:intron--protein_coding:gene (-)--protein_coding:upstream--protein_coding:downstream	1
unprocessed_pseudogene:gene--processed_pseudogene:gene--transcribed_processed_pseudogene:gene--piRNA:gene--lincRNA:gene--protein_coding:CDS (+)--protein_coding:intron--processed_transcript:intron--protein_coding:gene (-)--protein_coding:upstream--protein_coding:downstream	3
unprocessed_pseudogene:gene--processed_pseudogene:gene--transcribed_processed_pseudogene:gene--piRNA:gene--lincRNA:gene--processed_transcript:intron--protein_coding:downstream	2
unprocessed_pseudogene:gene--processed_pseudogene:gene--transcribed_processed_pseudogene:gene--piRNA:gene--protein_coding:CDS (+)--protein_coding:intron	3
unprocessed_pseudogene:gene--processed_pseudogene:gene--transcribed_processed_pseudogene:gene--piRNA:gene--protein_coding:CDS (+)--protein_coding:downstream	1
unprocessed_pseudogene:gene--processed_pseudogene:gene--transcribed_processed_pseudogene:gene--piRNA:gene--protein_coding:intron	4
unprocessed_pseudogene:gene--processed_pseudogene:gene--transcribed_processed_pseudogene:gene--piRNA:gene--processed_transcript:intron	1
unprocessed_pseudogene:gene--processed_pseudogene:gene--transcribed_processed_pseudogene:gene--lincRNA:gene--protein_coding:CDS (+)--protein_coding:intron	2
unprocessed_pseudogene:gene--processed_pseudogene:gene--transcribed_processed_pseudogene:gene--lincRNA:gene--processed_transcript:intron--protein_coding:downstream	1
unprocessed_pseudogene:gene--processed_pseudogene:gene--piRNA:gene	161
unprocessed_pseudogene:gene--processed_pseudogene:gene--piRNA:gene--lincRNA:gene	2
unprocessed_pseudogene:gene--processed_pseudogene:gene--piRNA:gene--lincRNA:gene--snoRNA:gene--protein_coding:CDS (+)--protein_coding:intron--protein_coding:gene (-)--protein_coding:downstream	1
unprocessed_pseudogene:gene--processed_pseudogene:gene--piRNA:gene--lincRNA:gene--miRNA:gene--protein_coding:5'UTR (+)--protein_coding:CDS (+)--protein_coding:intron--processed_transcript:intron--protein_coding:gene (-)--protein_coding:upstream--protein_coding:downstream	2
unprocessed_pseudogene:gene--processed_pseudogene:gene--piRNA:gene--lincRNA:gene--protein_coding:5'UTR (+)--protein_coding:CDS (+)--protein_coding:intron--processed_transcript:intron--protein_coding:gene (-)--protein_coding:upstream--protein_coding:downstream	2
unprocessed_pseudogene:gene--processed_pseudogene:gene--piRNA:gene--lincRNA:gene--protein_coding:5'UTR (+)--protein_coding:CDS (+)--protein_coding:intron--protein_coding:gene (-)--protein_coding:upstream	1
unprocessed_pseudogene:gene--processed_pseudogene:gene--piRNA:gene--lincRNA:gene--protein_coding:5'UTR (+)--protein_coding:CDS (+)--protein_coding:intron--protein_coding:gene (-)--protein_coding:upstream--protein_coding:downstream	2
unprocessed_pseudogene:gene--processed_pseudogene:gene--piRNA:gene--lincRNA:gene--protein_coding:5'UTR (+)--protein_coding:CDS (+)--protein_coding:intron--protein_coding:gene (-)--protein_coding:upstream--protein_coding:downstream--processed_transcript:upstream	1
unprocessed_pseudogene:gene--processed_pseudogene:gene--piRNA:gene--lincRNA:gene--protein_coding:CDS (+)	1
unprocessed_pseudogene:gene--processed_pseudogene:gene--piRNA:gene--lincRNA:gene--protein_coding:CDS (+)--protein_coding:intron--processed_transcript:intron--protein_coding:gene (-)--protein_coding:downstream	3
unprocessed_pseudogene:gene--processed_pseudogene:gene--piRNA:gene--lincRNA:gene--protein_coding:CDS (+)--protein_coding:intron--protein_coding:gene (-)	1
unprocessed_pseudogene:gene--processed_pseudogene:gene--piRNA:gene--lincRNA:gene--protein_coding:CDS (+)--protein_coding:intron--protein_coding:gene (-)--protein_coding:upstream	2
unprocessed_pseudogene:gene--processed_pseudogene:gene--piRNA:gene--lincRNA:gene--protein_coding:CDS (+)--protein_coding:intron--protein_coding:gene (-)--protein_coding:downstream	1
unprocessed_pseudogene:gene--processed_pseudogene:gene--piRNA:gene--lincRNA:gene--protein_coding:CDS (+)--protein_coding:intron--protein_coding:upstream	2
unprocessed_pseudogene:gene--processed_pseudogene:gene--piRNA:gene--lincRNA:gene--protein_coding:intron--processed_transcript:intron	1
unprocessed_pseudogene:gene--processed_pseudogene:gene--piRNA:gene--snRNA:gene--protein_coding:CDS (+)--protein_coding:intron--protein_coding:downstream	1
unprocessed_pseudogene:gene--processed_pseudogene:gene--piRNA:gene--snRNA:gene--protein_coding:intron--protein_coding:gene (-)	1
unprocessed_pseudogene:gene--processed_pseudogene:gene--piRNA:gene--miRNA:gene--protein_coding:5'UTR (+)--protein_coding:CDS (+)--protein_coding:intron--processed_transcript:intron--protein_coding:gene (-)--protein_coding:upstream	1
unprocessed_pseudogene:gene--processed_pseudogene:gene--piRNA:gene--miRNA:gene--protein_coding:5'UTR (+)--protein_coding:CDS (+)--protein_coding:intron--protein_coding:gene (-)--protein_coding:upstream	1
unprocessed_pseudogene:gene--processed_pseudogene:gene--piRNA:gene--miRNA:gene--protein_coding:intron--processed_transcript:intron--protein_coding:gene (-)	1
unprocessed_pseudogene:gene--processed_pseudogene:gene--piRNA:gene--protein_coding:3'UTR (+)--protein_coding:CDS (+)--protein_coding:intron--processed_transcript:intron--protein_coding:gene (-)--protein_coding:upstream	1
unprocessed_pseudogene:gene--processed_pseudogene:gene--piRNA:gene--protein_coding:3'UTR (+)--protein_coding:CDS (+)--protein_coding:intron--protein_coding:gene (-)	1
unprocessed_pseudogene:gene--processed_pseudogene:gene--piRNA:gene--protein_coding:3'UTR (+)--protein_coding:gene (-)	1
unprocessed_pseudogene:gene--processed_pseudogene:gene--piRNA:gene--protein_coding:5'UTR (+)--protein_coding:CDS (+)--protein_coding:intron--processed_transcript:intron--protein_coding:gene (-)--protein_coding:upstream	5
unprocessed_pseudogene:gene--processed_pseudogene:gene--piRNA:gene--protein_coding:5'UTR (+)--protein_coding:CDS (+)--protein_coding:intron--processed_transcript:intron--protein_coding:upstream--protein_coding:downstream	1
unprocessed_pseudogene:gene--processed_pseudogene:gene--piRNA:gene--protein_coding:5'UTR (+)--protein_coding:CDS (+)--protein_coding:intron--protein_coding:gene (-)--protein_coding:upstream	4
unprocessed_pseudogene:gene--processed_pseudogene:gene--piRNA:gene--protein_coding:5'UTR (+)--protein_coding:CDS (+)--protein_coding:intron--protein_coding:gene (-)--protein_coding:downstream	1
unprocessed_pseudogene:gene--processed_pseudogene:gene--piRNA:gene--protein_coding:5'UTR (+)--protein_coding:CDS (+)--protein_coding:intron--protein_coding:upstream	1
unprocessed_pseudogene:gene--processed_pseudogene:gene--piRNA:gene--protein_coding:CDS (+)	121
unprocessed_pseudogene:gene--processed_pseudogene:gene--piRNA:gene--protein_coding:CDS (+)--protein_coding:intron	8
unprocessed_pseudogene:gene--processed_pseudogene:gene--piRNA:gene--protein_coding:CDS (+)--protein_coding:intron--processed_transcript:intron	3
unprocessed_pseudogene:gene--processed_pseudogene:gene--piRNA:gene--protein_coding:CDS (+)--protein_coding:intron--processed_transcript:intron--protein_coding:gene (-)--protein_coding:upstream--protein_coding:downstream	1
unprocessed_pseudogene:gene--processed_pseudogene:gene--piRNA:gene--protein_coding:CDS (+)--protein_coding:intron--processed_transcript:intron--protein_coding:gene (-)--protein_coding:downstream	1
unprocessed_pseudogene:gene--processed_pseudogene:gene--piRNA:gene--protein_coding:CDS (+)--protein_coding:intron--protein_coding:gene (-)	3
unprocessed_pseudogene:gene--processed_pseudogene:gene--piRNA:gene--protein_coding:CDS (+)--protein_coding:intron--protein_coding:gene (-)--protein_coding:upstream	1
unprocessed_pseudogene:gene--processed_pseudogene:gene--piRNA:gene--protein_coding:CDS (+)--protein_coding:intron--protein_coding:upstream	1
unprocessed_pseudogene:gene--processed_pseudogene:gene--piRNA:gene--protein_coding:CDS (+)--protein_coding:intron--protein_coding:upstream--protein_coding:downstream	1
unprocessed_pseudogene:gene--processed_pseudogene:gene--piRNA:gene--protein_coding:CDS (+)--protein_coding:gene (-)	1
unprocessed_pseudogene:gene--processed_pseudogene:gene--piRNA:gene--protein_coding:intron	1
unprocessed_pseudogene:gene--processed_pseudogene:gene--piRNA:gene--protein_coding:intron--processed_transcript:intron--protein_coding:gene (-)	1
unprocessed_pseudogene:gene--processed_pseudogene:gene--piRNA:gene--protein_coding:intron--processed_transcript:intron--protein_coding:upstream	1
unprocessed_pseudogene:gene--processed_pseudogene:gene--piRNA:gene--protein_coding:intron--processed_transcript:intron--protein_coding:downstream	2
unprocessed_pseudogene:gene--processed_pseudogene:gene--piRNA:gene--protein_coding:intron--protein_coding:gene (-)	4
unprocessed_pseudogene:gene--processed_pseudogene:gene--piRNA:gene--protein_coding:intron--protein_coding:gene (-)--protein_coding:upstream	1
unprocessed_pseudogene:gene--processed_pseudogene:gene--piRNA:gene--protein_coding:intron--protein_coding:downstream	2
unprocessed_pseudogene:gene--processed_pseudogene:gene--piRNA:gene--processed_transcript:intron--protein_coding:gene (-)	1
unprocessed_pseudogene:gene--processed_pseudogene:gene--piRNA:gene--protein_coding:gene (-)	1
unprocessed_pseudogene:gene--processed_pseudogene:gene--piRNA:gene--protein_coding:downstream	5
unprocessed_pseudogene:gene--processed_pseudogene:gene--lincRNA:gene	1
unprocessed_pseudogene:gene--processed_pseudogene:gene--lincRNA:gene--protein_coding:CDS (+)	1
unprocessed_pseudogene:gene--processed_pseudogene:gene--lincRNA:gene--protein_coding:CDS (+)--protein_coding:intron	1
unprocessed_pseudogene:gene--processed_pseudogene:gene--protein_coding:CDS (+)	711
unprocessed_pseudogene:gene--processed_pseudogene:gene--protein_coding:CDS (+)--protein_coding:intron	17
unprocessed_pseudogene:gene--processed_pseudogene:gene--protein_coding:CDS (+)--protein_coding:intron--protein_coding:gene (-)	4
unprocessed_pseudogene:gene--processed_pseudogene:gene--protein_coding:CDS (+)--protein_coding:gene (-)	2
unprocessed_pseudogene:gene--processed_pseudogene:gene--protein_coding:intron	4
unprocessed_pseudogene:gene--processed_pseudogene:gene--protein_coding:intron--protein_coding:gene (-)	11
unprocessed_pseudogene:gene--processed_pseudogene:gene--protein_coding:gene (-)	64
unprocessed_pseudogene:gene--transcribed_processed_pseudogene:gene--piRNA:gene	8
unprocessed_pseudogene:gene--transcribed_processed_pseudogene:gene--piRNA:gene--lincRNA:gene--protein_coding:5'UTR (+)--protein_coding:CDS (+)--protein_coding:intron	1
unprocessed_pseudogene:gene--transcribed_processed_pseudogene:gene--piRNA:gene--lincRNA:gene--protein_coding:5'UTR (+)--protein_coding:CDS (+)--protein_coding:intron--processed_transcript:intron--protein_coding:gene (-)--protein_coding:upstream	1
unprocessed_pseudogene:gene--transcribed_processed_pseudogene:gene--piRNA:gene--lincRNA:gene--protein_coding:intron	1
unprocessed_pseudogene:gene--transcribed_processed_pseudogene:gene--piRNA:gene--protein_coding:intron	1
unprocessed_pseudogene:gene--transcribed_processed_pseudogene:gene--protein_coding:CDS (+)	3
unprocessed_pseudogene:gene--misc_RNA:gene	3
unprocessed_pseudogene:gene--misc_RNA:gene--piRNA:gene	61
unprocessed_pseudogene:gene--misc_RNA:gene--piRNA:gene--snoRNA:gene--protein_coding:CDS (+)--protein_coding:intron--processed_transcript:intron--protein_coding:gene (-)--protein_coding:upstream--protein_coding:downstream	1
unprocessed_pseudogene:gene--misc_RNA:gene--piRNA:gene--protein_coding:intron	160
unprocessed_pseudogene:gene--misc_RNA:gene--piRNA:gene--protein_coding:intron--protein_coding:gene (-)	1
unprocessed_pseudogene:gene--misc_RNA:gene--piRNA:gene--protein_coding:intron--protein_coding:upstream	2
unprocessed_pseudogene:gene--misc_RNA:gene--piRNA:gene--protein_coding:intron--protein_coding:downstream	6
unprocessed_pseudogene:gene--misc_RNA:gene--piRNA:gene--protein_coding:downstream	3
unprocessed_pseudogene:gene--rRNA:gene--piRNA:gene--protein_coding:intron	1
unprocessed_pseudogene:gene--piRNA:gene	791
unprocessed_pseudogene:gene--piRNA:gene--lincRNA:gene--protein_coding:3'UTR (+)--protein_coding:CDS (+)--protein_coding:intron--protein_coding:upstream	1
unprocessed_pseudogene:gene--piRNA:gene--lincRNA:gene--protein_coding:3'UTR (+)--protein_coding:intron--protein_coding:gene (-)	1
unprocessed_pseudogene:gene--piRNA:gene--lincRNA:gene--protein_coding:5'UTR (+)--protein_coding:CDS (+)--protein_coding:intron--processed_transcript:intron--protein_coding:gene (-)--protein_coding:upstream--protein_coding:downstream	1
unprocessed_pseudogene:gene--piRNA:gene--lincRNA:gene--protein_coding:5'UTR (+)--protein_coding:CDS (+)--protein_coding:intron--protein_coding:gene (-)--protein_coding:upstream	1
unprocessed_pseudogene:gene--piRNA:gene--lincRNA:gene--protein_coding:CDS (+)	1
unprocessed_pseudogene:gene--piRNA:gene--lincRNA:gene--protein_coding:CDS (+)--protein_coding:intron--processed_transcript:intron--protein_coding:gene (-)--protein_coding:upstream--protein_coding:downstream	1
unprocessed_pseudogene:gene--piRNA:gene--lincRNA:gene--protein_coding:CDS (+)--protein_coding:intron--protein_coding:gene (-)--protein_coding:upstream	45
unprocessed_pseudogene:gene--piRNA:gene--lincRNA:gene--protein_coding:intron--processed_transcript:intron--protein_coding:gene (-)--protein_coding:upstream--protein_coding:downstream	1
unprocessed_pseudogene:gene--piRNA:gene--lincRNA:gene--protein_coding:intron--processed_transcript:intron--protein_coding:downstream	2
unprocessed_pseudogene:gene--piRNA:gene--lincRNA:gene--protein_coding:intron--protein_coding:gene (-)--protein_coding:upstream--protein_coding:downstream	1
unprocessed_pseudogene:gene--piRNA:gene--miRNA:gene--protein_coding:intron	2
unprocessed_pseudogene:gene--piRNA:gene--protein_coding:3'UTR (+)	1
unprocessed_pseudogene:gene--piRNA:gene--protein_coding:3'UTR (+)--protein_coding:5'UTR (+)--protein_coding:CDS (+)--protein_coding:intron--protein_coding:gene (-)--protein_coding:upstream	1
unprocessed_pseudogene:gene--piRNA:gene--protein_coding:3'UTR (+)--protein_coding:CDS (+)--protein_coding:intron--processed_transcript:intron--protein_coding:gene (-)--protein_coding:upstream--protein_coding:downstream	2
unprocessed_pseudogene:gene--piRNA:gene--protein_coding:3'UTR (+)--protein_coding:intron--protein_coding:downstream	1
unprocessed_pseudogene:gene--piRNA:gene--protein_coding:5'UTR (+)--protein_coding:CDS (+)--protein_coding:intron--processed_transcript:intron--protein_coding:gene (-)--protein_coding:upstream	1
unprocessed_pseudogene:gene--piRNA:gene--protein_coding:5'UTR (+)--protein_coding:CDS (+)--protein_coding:intron--protein_coding:gene (-)--protein_coding:upstream	2
unprocessed_pseudogene:gene--piRNA:gene--protein_coding:5'UTR (+)--protein_coding:intron--protein_coding:gene (-)	1
unprocessed_pseudogene:gene--piRNA:gene--protein_coding:CDS (+)	209
unprocessed_pseudogene:gene--piRNA:gene--protein_coding:CDS (+)--protein_coding:intron	29
unprocessed_pseudogene:gene--piRNA:gene--protein_coding:CDS (+)--protein_coding:intron--processed_transcript:intron	2
unprocessed_pseudogene:gene--piRNA:gene--protein_coding:CDS (+)--protein_coding:intron--processed_transcript:intron--protein_coding:gene (-)--protein_coding:upstream	1
unprocessed_pseudogene:gene--piRNA:gene--protein_coding:CDS (+)--protein_coding:intron--processed_transcript:intron--protein_coding:gene (-)--protein_coding:upstream--protein_coding:downstream	1
unprocessed_pseudogene:gene--piRNA:gene--protein_coding:CDS (+)--protein_coding:intron--processed_transcript:intron--protein_coding:upstream--protein_coding:downstream	1
unprocessed_pseudogene:gene--piRNA:gene--protein_coding:CDS (+)--protein_coding:intron--protein_coding:gene (-)	12
unprocessed_pseudogene:gene--piRNA:gene--protein_coding:CDS (+)--protein_coding:intron--protein_coding:gene (-)--protein_coding:upstream	8
unprocessed_pseudogene:gene--piRNA:gene--protein_coding:CDS (+)--protein_coding:intron--protein_coding:gene (-)--protein_coding:upstream--protein_coding:downstream	3
unprocessed_pseudogene:gene--piRNA:gene--protein_coding:CDS (+)--protein_coding:intron--protein_coding:gene (-)--protein_coding:downstream	2
unprocessed_pseudogene:gene--piRNA:gene--protein_coding:CDS (+)--protein_coding:intron--protein_coding:upstream	2
unprocessed_pseudogene:gene--piRNA:gene--protein_coding:CDS (+)--protein_coding:intron--protein_coding:upstream--protein_coding:downstream	1
unprocessed_pseudogene:gene--piRNA:gene--protein_coding:CDS (+)--processed_transcript:intron	1
unprocessed_pseudogene:gene--piRNA:gene--protein_coding:CDS (+)--protein_coding:gene (-)	25
unprocessed_pseudogene:gene--piRNA:gene--protein_coding:CDS (+)--protein_coding:gene (-)--protein_coding:upstream	1
unprocessed_pseudogene:gene--piRNA:gene--protein_coding:CDS (+)--protein_coding:upstream	1
unprocessed_pseudogene:gene--piRNA:gene--protein_coding:intron	84
unprocessed_pseudogene:gene--piRNA:gene--protein_coding:intron--processed_transcript:intron	3
unprocessed_pseudogene:gene--piRNA:gene--protein_coding:intron--processed_transcript:intron--protein_coding:gene (-)	2
unprocessed_pseudogene:gene--piRNA:gene--protein_coding:intron--processed_transcript:intron--protein_coding:upstream	1
unprocessed_pseudogene:gene--piRNA:gene--protein_coding:intron--processed_transcript:intron--protein_coding:downstream	5
unprocessed_pseudogene:gene--piRNA:gene--protein_coding:intron--protein_coding:gene (-)	19
unprocessed_pseudogene:gene--piRNA:gene--protein_coding:intron--protein_coding:gene (-)--protein_coding:upstream	2
unprocessed_pseudogene:gene--piRNA:gene--protein_coding:intron--protein_coding:gene (-)--protein_coding:upstream--protein_coding:downstream	2
unprocessed_pseudogene:gene--piRNA:gene--protein_coding:intron--protein_coding:gene (-)--protein_coding:downstream	4
unprocessed_pseudogene:gene--piRNA:gene--protein_coding:intron--protein_coding:upstream	7
unprocessed_pseudogene:gene--piRNA:gene--protein_coding:intron--protein_coding:upstream--protein_coding:downstream	8
unprocessed_pseudogene:gene--piRNA:gene--protein_coding:intron--protein_coding:downstream	5
unprocessed_pseudogene:gene--piRNA:gene--protein_coding:gene (-)	8
unprocessed_pseudogene:gene--piRNA:gene--protein_coding:upstream	1
unprocessed_pseudogene:gene--piRNA:gene--protein_coding:upstream--protein_coding:downstream	1
unprocessed_pseudogene:gene--piRNA:gene--protein_coding:downstream	1
unprocessed_pseudogene:gene--lincRNA:gene	3
unprocessed_pseudogene:gene--lincRNA:gene--protein_coding:5'UTR (+)--protein_coding:CDS (+)--protein_coding:intron--processed_transcript:intron--protein_coding:gene (-)--protein_coding:upstream--protein_coding:downstream	1
unprocessed_pseudogene:gene--lincRNA:gene--protein_coding:CDS (+)	2
unprocessed_pseudogene:gene--lincRNA:gene--protein_coding:CDS (+)--protein_coding:intron	5
unprocessed_pseudogene:gene--lincRNA:gene--protein_coding:intron	2
unprocessed_pseudogene:gene--lincRNA:gene--protein_coding:intron--protein_coding:gene (-)--protein_coding:upstream	1
unprocessed_pseudogene:gene--miRNA:gene	1
unprocessed_pseudogene:gene--protein_coding:3'UTR (+)	1
unprocessed_pseudogene:gene--protein_coding:5'UTR (+)--protein_coding:CDS (+)--protein_coding:gene (-)	1
unprocessed_pseudogene:gene--protein_coding:CDS (+)	4073
unprocessed_pseudogene:gene--protein_coding:CDS (+)--protein_coding:intron	51
unprocessed_pseudogene:gene--protein_coding:CDS (+)--protein_coding:intron--processed_transcript:intron--protein_coding:gene (-)--protein_coding:downstream	1
unprocessed_pseudogene:gene--protein_coding:CDS (+)--protein_coding:intron--protein_coding:gene (-)	6
unprocessed_pseudogene:gene--protein_coding:CDS (+)--protein_coding:intron--protein_coding:upstream	1
unprocessed_pseudogene:gene--protein_coding:CDS (+)--protein_coding:intron--protein_coding:downstream	2
unprocessed_pseudogene:gene--protein_coding:CDS (+)--protein_coding:intron--processed_transcript:downstream	1
unprocessed_pseudogene:gene--protein_coding:CDS (+)--protein_coding:gene (-)	433
unprocessed_pseudogene:gene--protein_coding:CDS (+)--protein_coding:downstream	1
unprocessed_pseudogene:gene--protein_coding:intron	32
unprocessed_pseudogene:gene--protein_coding:intron--processed_transcript:intron	1
unprocessed_pseudogene:gene--protein_coding:intron--protein_coding:gene (-)	21
unprocessed_pseudogene:gene--protein_coding:intron--protein_coding:gene (-)--protein_coding:upstream	2
unprocessed_pseudogene:gene--protein_coding:intron--protein_coding:gene (-)--protein_coding:downstream	9
unprocessed_pseudogene:gene--protein_coding:intron--protein_coding:upstream	1
unprocessed_pseudogene:gene--protein_coding:intron--protein_coding:downstream	1
unprocessed_pseudogene:gene--protein_coding:gene (-)	855
polymorphic_pseudogene:gene	6
polymorphic_pseudogene:gene--processed_pseudogene:gene--piRNA:gene	1
polymorphic_pseudogene:gene--processed_pseudogene:gene--piRNA:gene--protein_coding:CDS (+)--protein_coding:intron	2
polymorphic_pseudogene:gene--misc_RNA:gene--lincRNA:gene--protein_coding:intron--processed_transcript:intron	1
polymorphic_pseudogene:gene--piRNA:gene	4
polymorphic_pseudogene:gene--piRNA:gene--miRNA:gene--protein_coding:intron--protein_coding:gene (-)--protein_coding:upstream	9
polymorphic_pseudogene:gene--piRNA:gene--protein_coding:CDS (+)--protein_coding:intron--protein_coding:gene (-)--protein_coding:upstream	1
polymorphic_pseudogene:gene--protein_coding:CDS (+)	1
polymorphic_pseudogene:gene--protein_coding:CDS (+)--protein_coding:intron--protein_coding:gene (-)	1
processed_pseudogene:gene	4023
processed_pseudogene:gene--transcribed_processed_pseudogene:gene	165
processed_pseudogene:gene--transcribed_processed_pseudogene:gene--piRNA:gene	460
processed_pseudogene:gene--transcribed_processed_pseudogene:gene--piRNA:gene--lincRNA:gene--miRNA:gene--protein_coding:3'UTR (+)--protein_coding:CDS (+)--protein_coding:intron--protein_coding:gene (-)--protein_coding:upstream	1
processed_pseudogene:gene--transcribed_processed_pseudogene:gene--piRNA:gene--lincRNA:gene--miRNA:gene--protein_coding:5'UTR (+)--protein_coding:CDS (+)--protein_coding:intron--protein_coding:gene (-)--protein_coding:upstream	1
processed_pseudogene:gene--transcribed_processed_pseudogene:gene--piRNA:gene--lincRNA:gene--miRNA:gene--protein_coding:5'UTR (+)--protein_coding:CDS (+)--protein_coding:intron--protein_coding:gene (-)--protein_coding:upstream--protein_coding:downstream--processed_transcript:upstream	1
processed_pseudogene:gene--transcribed_processed_pseudogene:gene--piRNA:gene--lincRNA:gene--protein_coding:3'UTR (+)--protein_coding:intron	1
processed_pseudogene:gene--transcribed_processed_pseudogene:gene--piRNA:gene--lincRNA:gene--protein_coding:CDS (+)	1
processed_pseudogene:gene--transcribed_processed_pseudogene:gene--piRNA:gene--lincRNA:gene--protein_coding:intron	1
processed_pseudogene:gene--transcribed_processed_pseudogene:gene--piRNA:gene--lincRNA:gene--protein_coding:intron--processed_transcript:intron--protein_coding:gene (-)	1
processed_pseudogene:gene--transcribed_processed_pseudogene:gene--piRNA:gene--lincRNA:gene--protein_coding:intron--protein_coding:gene (-)--protein_coding:upstream--protein_coding:downstream	1
processed_pseudogene:gene--transcribed_processed_pseudogene:gene--piRNA:gene--lincRNA:gene--protein_coding:intron--protein_coding:upstream	1
processed_pseudogene:gene--transcribed_processed_pseudogene:gene--piRNA:gene--lincRNA:gene--processed_transcript:intron--protein_coding:downstream	1
processed_pseudogene:gene--transcribed_processed_pseudogene:gene--piRNA:gene--protein_coding:3'UTR (+)--protein_coding:5'UTR (+)--protein_coding:CDS (+)--protein_coding:intron--protein_coding:gene (-)--protein_coding:upstream--protein_coding:downstream	1
processed_pseudogene:gene--transcribed_processed_pseudogene:gene--piRNA:gene--protein_coding:5'UTR (+)--protein_coding:intron--protein_coding:gene (-)--protein_coding:upstream	1
processed_pseudogene:gene--transcribed_processed_pseudogene:gene--piRNA:gene--protein_coding:CDS (+)	3
processed_pseudogene:gene--transcribed_processed_pseudogene:gene--piRNA:gene--protein_coding:CDS (+)--protein_coding:intron--protein_coding:gene (-)--protein_coding:downstream	1
processed_pseudogene:gene--transcribed_processed_pseudogene:gene--piRNA:gene--protein_coding:CDS (+)--protein_coding:gene (-)	1
processed_pseudogene:gene--transcribed_processed_pseudogene:gene--piRNA:gene--protein_coding:CDS (+)--protein_coding:downstream	1
processed_pseudogene:gene--transcribed_processed_pseudogene:gene--piRNA:gene--protein_coding:intron	16
processed_pseudogene:gene--transcribed_processed_pseudogene:gene--piRNA:gene--protein_coding:intron--protein_coding:gene (-)	2
processed_pseudogene:gene--transcribed_processed_pseudogene:gene--piRNA:gene--protein_coding:intron--protein_coding:gene (-)--protein_coding:upstream--protein_coding:downstream	1
processed_pseudogene:gene--transcribed_processed_pseudogene:gene--piRNA:gene--protein_coding:intron--protein_coding:downstream	1
processed_pseudogene:gene--transcribed_processed_pseudogene:gene--piRNA:gene--protein_coding:gene (-)	5
processed_pseudogene:gene--transcribed_processed_pseudogene:gene--piRNA:gene--protein_coding:downstream	1
processed_pseudogene:gene--transcribed_processed_pseudogene:gene--lincRNA:gene--protein_coding:CDS (+)--protein_coding:intron	3
processed_pseudogene:gene--transcribed_processed_pseudogene:gene--protein_coding:CDS (+)	29
processed_pseudogene:gene--transcribed_processed_pseudogene:gene--protein_coding:CDS (+)--protein_coding:intron	6
processed_pseudogene:gene--transcribed_processed_pseudogene:gene--protein_coding:intron	6
processed_pseudogene:gene--transcribed_processed_pseudogene:gene--protein_coding:intron--protein_coding:gene (-)	1
processed_pseudogene:gene--transcribed_processed_pseudogene:gene--protein_coding:gene (-)	3
processed_pseudogene:gene--misc_RNA:gene--piRNA:gene--lincRNA:gene--protein_coding:3'UTR (+)--protein_coding:5'UTR (+)--protein_coding:intron--processed_transcript:intron--protein_coding:gene (-)--protein_coding:downstream	1
processed_pseudogene:gene--misc_RNA:gene--piRNA:gene--protein_coding:5'UTR (+)--protein_coding:intron--processed_transcript:intron	2
processed_pseudogene:gene--misc_RNA:gene--piRNA:gene--protein_coding:intron	4
processed_pseudogene:gene--misc_RNA:gene--protein_coding:intron	1
processed_pseudogene:gene--misc_RNA:gene--protein_coding:intron--protein_coding:gene (-)	1
processed_pseudogene:gene--rRNA:gene--piRNA:gene--lincRNA:gene--protein_coding:3'UTR (+)--protein_coding:5'UTR (+)--protein_coding:CDS (+)--protein_coding:intron--processed_transcript:intron--protein_coding:gene (-)--protein_coding:upstream--protein_coding:downstream	1
processed_pseudogene:gene--rRNA:gene--piRNA:gene--lincRNA:gene--protein_coding:CDS (+)--protein_coding:intron--processed_transcript:intron--protein_coding:gene (-)--protein_coding:upstream--protein_coding:downstream	1
processed_pseudogene:gene--rRNA:gene--piRNA:gene--lincRNA:gene--protein_coding:CDS (+)--protein_coding:intron--protein_coding:gene (-)	1
processed_pseudogene:gene--rRNA:gene--piRNA:gene--lincRNA:gene--protein_coding:intron--processed_transcript:downstream	1
processed_pseudogene:gene--rRNA:gene--piRNA:gene--protein_coding:intron	94
processed_pseudogene:gene--rRNA:gene--protein_coding:intron	1
processed_pseudogene:gene--piRNA:gene	17099
processed_pseudogene:gene--piRNA:gene--lincRNA:gene	10
processed_pseudogene:gene--piRNA:gene--lincRNA:gene--snoRNA:gene--protein_coding:CDS (+)--protein_coding:intron--protein_coding:gene (-)	1
processed_pseudogene:gene--piRNA:gene--lincRNA:gene--snoRNA:gene--protein_coding:intron--protein_coding:upstream	1
processed_pseudogene:gene--piRNA:gene--lincRNA:gene--miRNA:gene--protein_coding:5'UTR (+)--protein_coding:CDS (+)--protein_coding:intron--processed_transcript:intron--protein_coding:gene (-)--protein_coding:upstream	1
processed_pseudogene:gene--piRNA:gene--lincRNA:gene--miRNA:gene--protein_coding:CDS (+)--protein_coding:intron--processed_transcript:intron--protein_coding:gene (-)--protein_coding:upstream--protein_coding:downstream--processed_transcript:upstream	1
processed_pseudogene:gene--piRNA:gene--lincRNA:gene--miRNA:gene--protein_coding:intron--processed_transcript:intron--protein_coding:gene (-)--protein_coding:downstream	1
processed_pseudogene:gene--piRNA:gene--lincRNA:gene--protein_coding:3'UTR (+)--protein_coding:5'UTR (+)--protein_coding:CDS (+)--protein_coding:intron--processed_transcript:intron--protein_coding:gene (-)--protein_coding:upstream--protein_coding:downstream	1
processed_pseudogene:gene--piRNA:gene--lincRNA:gene--protein_coding:3'UTR (+)--protein_coding:CDS (+)--protein_coding:intron--processed_transcript:intron--protein_coding:gene (-)--protein_coding:upstream	2
processed_pseudogene:gene--piRNA:gene--lincRNA:gene--protein_coding:3'UTR (+)--protein_coding:CDS (+)--protein_coding:intron--processed_transcript:intron--protein_coding:gene (-)--protein_coding:upstream--protein_coding:downstream	1
processed_pseudogene:gene--piRNA:gene--lincRNA:gene--protein_coding:3'UTR (+)--protein_coding:CDS (+)--protein_coding:intron--processed_transcript:intron--processed_transcript:downstream	2
processed_pseudogene:gene--piRNA:gene--lincRNA:gene--protein_coding:3'UTR (+)--protein_coding:intron--processed_transcript:intron--protein_coding:downstream	1
processed_pseudogene:gene--piRNA:gene--lincRNA:gene--protein_coding:5'UTR (+)--protein_coding:CDS (+)--protein_coding:intron--processed_transcript:intron--protein_coding:gene (-)	7
processed_pseudogene:gene--piRNA:gene--lincRNA:gene--protein_coding:5'UTR (+)--protein_coding:CDS (+)--protein_coding:intron--processed_transcript:intron--protein_coding:gene (-)--protein_coding:upstream	1
processed_pseudogene:gene--piRNA:gene--lincRNA:gene--protein_coding:5'UTR (+)--protein_coding:CDS (+)--protein_coding:intron--processed_transcript:intron--protein_coding:gene (-)--protein_coding:upstream--protein_coding:downstream	3
processed_pseudogene:gene--piRNA:gene--lincRNA:gene--protein_coding:5'UTR (+)--protein_coding:CDS (+)--protein_coding:intron--protein_coding:gene (-)--protein_coding:upstream	2
processed_pseudogene:gene--piRNA:gene--lincRNA:gene--protein_coding:5'UTR (+)--protein_coding:CDS (+)--protein_coding:intron--protein_coding:gene (-)--protein_coding:upstream--protein_coding:downstream	3
processed_pseudogene:gene--piRNA:gene--lincRNA:gene--protein_coding:5'UTR (+)--protein_coding:CDS (+)--protein_coding:intron--protein_coding:gene (-)--protein_coding:downstream	1
processed_pseudogene:gene--piRNA:gene--lincRNA:gene--protein_coding:5'UTR (+)--protein_coding:intron--processed_transcript:intron--protein_coding:upstream--protein_coding:downstream	9
processed_pseudogene:gene--piRNA:gene--lincRNA:gene--protein_coding:5'UTR (+)--protein_coding:intron--protein_coding:gene (-)	1
processed_pseudogene:gene--piRNA:gene--lincRNA:gene--protein_coding:5'UTR (+)--protein_coding:intron--protein_coding:upstream	1
processed_pseudogene:gene--piRNA:gene--lincRNA:gene--protein_coding:CDS (+)--protein_coding:intron	4
processed_pseudogene:gene--piRNA:gene--lincRNA:gene--protein_coding:CDS (+)--protein_coding:intron--processed_transcript:intron	2
processed_pseudogene:gene--piRNA:gene--lincRNA:gene--protein_coding:CDS (+)--protein_coding:intron--processed_transcript:intron--protein_coding:gene (-)	2
processed_pseudogene:gene--piRNA:gene--lincRNA:gene--protein_coding:CDS (+)--protein_coding:intron--processed_transcript:intron--protein_coding:gene (-)--protein_coding:upstream	1
processed_pseudogene:gene--piRNA:gene--lincRNA:gene--protein_coding:CDS (+)--protein_coding:intron--processed_transcript:intron--protein_coding:gene (-)--protein_coding:upstream--protein_coding:downstream	2
processed_pseudogene:gene--piRNA:gene--lincRNA:gene--protein_coding:CDS (+)--protein_coding:intron--processed_transcript:intron--protein_coding:gene (-)--protein_coding:downstream	2
processed_pseudogene:gene--piRNA:gene--lincRNA:gene--protein_coding:CDS (+)--protein_coding:intron--processed_transcript:intron--protein_coding:upstream	2
processed_pseudogene:gene--piRNA:gene--lincRNA:gene--protein_coding:CDS (+)--protein_coding:intron--processed_transcript:intron--protein_coding:upstream--protein_coding:downstream	2
processed_pseudogene:gene--piRNA:gene--lincRNA:gene--protein_coding:CDS (+)--protein_coding:intron--processed_transcript:intron--protein_coding:downstream	11
processed_pseudogene:gene--piRNA:gene--lincRNA:gene--protein_coding:CDS (+)--protein_coding:intron--protein_coding:gene (-)	5
processed_pseudogene:gene--piRNA:gene--lincRNA:gene--protein_coding:CDS (+)--protein_coding:intron--protein_coding:gene (-)--protein_coding:upstream	1
processed_pseudogene:gene--piRNA:gene--lincRNA:gene--protein_coding:CDS (+)--protein_coding:intron--protein_coding:gene (-)--protein_coding:upstream--protein_coding:downstream	3
processed_pseudogene:gene--piRNA:gene--lincRNA:gene--protein_coding:CDS (+)--protein_coding:intron--protein_coding:gene (-)--protein_coding:downstream	3
processed_pseudogene:gene--piRNA:gene--lincRNA:gene--protein_coding:CDS (+)--protein_coding:intron--protein_coding:upstream--protein_coding:downstream	2
processed_pseudogene:gene--piRNA:gene--lincRNA:gene--protein_coding:CDS (+)--protein_coding:intron--protein_coding:downstream	2
processed_pseudogene:gene--piRNA:gene--lincRNA:gene--protein_coding:intron	10
processed_pseudogene:gene--piRNA:gene--lincRNA:gene--protein_coding:intron--processed_transcript:intron	5
processed_pseudogene:gene--piRNA:gene--lincRNA:gene--protein_coding:intron--processed_transcript:intron--protein_coding:gene (-)	2
processed_pseudogene:gene--piRNA:gene--lincRNA:gene--protein_coding:intron--processed_transcript:intron--protein_coding:gene (-)--protein_coding:upstream	2
processed_pseudogene:gene--piRNA:gene--lincRNA:gene--protein_coding:intron--processed_transcript:intron--protein_coding:gene (-)--protein_coding:upstream--protein_coding:downstream	3
processed_pseudogene:gene--piRNA:gene--lincRNA:gene--protein_coding:intron--processed_transcript:intron--protein_coding:gene (-)--protein_coding:upstream--protein_coding:downstream--processed_transcript:downstream	1
processed_pseudogene:gene--piRNA:gene--lincRNA:gene--protein_coding:intron--processed_transcript:intron--protein_coding:upstream	7
processed_pseudogene:gene--piRNA:gene--lincRNA:gene--protein_coding:intron--processed_transcript:intron--protein_coding:downstream	7
processed_pseudogene:gene--piRNA:gene--lincRNA:gene--protein_coding:intron--protein_coding:gene (-)	2
processed_pseudogene:gene--piRNA:gene--lincRNA:gene--protein_coding:intron--protein_coding:gene (-)--protein_coding:upstream	4
processed_pseudogene:gene--piRNA:gene--lincRNA:gene--protein_coding:intron--protein_coding:gene (-)--protein_coding:upstream--protein_coding:downstream	3
processed_pseudogene:gene--piRNA:gene--lincRNA:gene--protein_coding:intron--protein_coding:gene (-)--protein_coding:downstream	3
processed_pseudogene:gene--piRNA:gene--lincRNA:gene--protein_coding:intron--protein_coding:upstream	2
processed_pseudogene:gene--piRNA:gene--lincRNA:gene--protein_coding:intron--protein_coding:upstream--protein_coding:downstream	2
processed_pseudogene:gene--piRNA:gene--lincRNA:gene--protein_coding:intron--protein_coding:downstream	1
processed_pseudogene:gene--piRNA:gene--snoRNA:gene	1
processed_pseudogene:gene--piRNA:gene--snoRNA:gene--protein_coding:intron	1
processed_pseudogene:gene--piRNA:gene--miRNA:gene	40
processed_pseudogene:gene--piRNA:gene--miRNA:gene--protein_coding:5'UTR (+)--protein_coding:CDS (+)--protein_coding:intron--processed_transcript:intron--protein_coding:gene (-)--protein_coding:upstream	1
processed_pseudogene:gene--piRNA:gene--miRNA:gene--protein_coding:5'UTR (+)--protein_coding:CDS (+)--protein_coding:intron--protein_coding:gene (-)--protein_coding:upstream	1
processed_pseudogene:gene--piRNA:gene--miRNA:gene--protein_coding:5'UTR (+)--protein_coding:intron	1
processed_pseudogene:gene--piRNA:gene--miRNA:gene--protein_coding:CDS (+)--protein_coding:intron	1
processed_pseudogene:gene--piRNA:gene--miRNA:gene--protein_coding:CDS (+)--protein_coding:intron--protein_coding:upstream	1
processed_pseudogene:gene--piRNA:gene--miRNA:gene--protein_coding:intron	4
processed_pseudogene:gene--piRNA:gene--miRNA:gene--protein_coding:intron--processed_transcript:intron--protein_coding:upstream--protein_coding:downstream	1
processed_pseudogene:gene--piRNA:gene--miRNA:gene--protein_coding:intron--protein_coding:gene (-)	1
processed_pseudogene:gene--piRNA:gene--protein_coding:3'UTR (+)--protein_coding:CDS (+)--protein_coding:intron--processed_transcript:intron	3
processed_pseudogene:gene--piRNA:gene--protein_coding:3'UTR (+)--protein_coding:CDS (+)--protein_coding:intron--processed_transcript:intron--protein_coding:upstream	1
processed_pseudogene:gene--piRNA:gene--protein_coding:3'UTR (+)--protein_coding:CDS (+)--protein_coding:intron--protein_coding:gene (-)--protein_coding:upstream	2
processed_pseudogene:gene--piRNA:gene--protein_coding:3'UTR (+)--protein_coding:intron--processed_transcript:intron	2
processed_pseudogene:gene--piRNA:gene--protein_coding:3'UTR (+)--protein_coding:intron--processed_transcript:intron--protein_coding:upstream	1
processed_pseudogene:gene--piRNA:gene--protein_coding:3'UTR (+)--protein_coding:intron--protein_coding:gene (-)	2
processed_pseudogene:gene--piRNA:gene--protein_coding:3'UTR (+)--protein_coding:intron--protein_coding:gene (-)--protein_coding:upstream--protein_coding:downstream	2
processed_pseudogene:gene--piRNA:gene--protein_coding:3'UTR (+)--protein_coding:intron--protein_coding:upstream	1
processed_pseudogene:gene--piRNA:gene--protein_coding:3'UTR (+)--protein_coding:intron--protein_coding:upstream--protein_coding:downstream	1
processed_pseudogene:gene--piRNA:gene--protein_coding:3'UTR (+)--protein_coding:upstream	11
processed_pseudogene:gene--piRNA:gene--protein_coding:5'UTR (+)	6
processed_pseudogene:gene--piRNA:gene--protein_coding:5'UTR (+)--protein_coding:CDS (+)--protein_coding:intron--processed_transcript:intron	1
processed_pseudogene:gene--piRNA:gene--protein_coding:5'UTR (+)--protein_coding:CDS (+)--protein_coding:intron--processed_transcript:intron--protein_coding:gene (-)--protein_coding:upstream	3
processed_pseudogene:gene--piRNA:gene--protein_coding:5'UTR (+)--protein_coding:CDS (+)--protein_coding:intron--processed_transcript:intron--protein_coding:gene (-)--protein_coding:upstream--protein_coding:downstream	1
processed_pseudogene:gene--piRNA:gene--protein_coding:5'UTR (+)--protein_coding:CDS (+)--protein_coding:intron--processed_transcript:intron--protein_coding:gene (-)--protein_coding:downstream	1
processed_pseudogene:gene--piRNA:gene--protein_coding:5'UTR (+)--protein_coding:CDS (+)--protein_coding:intron--processed_transcript:intron--protein_coding:upstream--protein_coding:downstream	1
processed_pseudogene:gene--piRNA:gene--protein_coding:5'UTR (+)--protein_coding:CDS (+)--protein_coding:intron--protein_coding:gene (-)	2
processed_pseudogene:gene--piRNA:gene--protein_coding:5'UTR (+)--protein_coding:CDS (+)--protein_coding:intron--protein_coding:gene (-)--protein_coding:upstream	42
processed_pseudogene:gene--piRNA:gene--protein_coding:5'UTR (+)--protein_coding:CDS (+)--protein_coding:intron--protein_coding:gene (-)--protein_coding:upstream--protein_coding:downstream	3
processed_pseudogene:gene--piRNA:gene--protein_coding:5'UTR (+)--protein_coding:CDS (+)--protein_coding:intron--protein_coding:upstream	2
processed_pseudogene:gene--piRNA:gene--protein_coding:5'UTR (+)--protein_coding:CDS (+)--protein_coding:intron--protein_coding:upstream--protein_coding:downstream	1
processed_pseudogene:gene--piRNA:gene--protein_coding:5'UTR (+)--protein_coding:CDS (+)--protein_coding:intron--protein_coding:downstream	4
processed_pseudogene:gene--piRNA:gene--protein_coding:5'UTR (+)--protein_coding:intron	1
processed_pseudogene:gene--piRNA:gene--protein_coding:5'UTR (+)--protein_coding:intron--processed_transcript:intron--protein_coding:gene (-)	1
processed_pseudogene:gene--piRNA:gene--protein_coding:5'UTR (+)--protein_coding:intron--protein_coding:gene (-)--protein_coding:upstream	21
processed_pseudogene:gene--piRNA:gene--protein_coding:5'UTR (+)--protein_coding:intron--protein_coding:gene (-)--protein_coding:upstream--protein_coding:downstream	2
processed_pseudogene:gene--piRNA:gene--protein_coding:5'UTR (+)--protein_coding:intron--protein_coding:upstream	1
processed_pseudogene:gene--piRNA:gene--protein_coding:5'UTR (+)--protein_coding:upstream	3
processed_pseudogene:gene--piRNA:gene--protein_coding:CDS (+)	42
processed_pseudogene:gene--piRNA:gene--protein_coding:CDS (+)--protein_coding:intron	39
processed_pseudogene:gene--piRNA:gene--protein_coding:CDS (+)--protein_coding:intron--processed_transcript:intron	3
processed_pseudogene:gene--piRNA:gene--protein_coding:CDS (+)--protein_coding:intron--processed_transcript:intron--protein_coding:gene (-)	4
processed_pseudogene:gene--piRNA:gene--protein_coding:CDS (+)--protein_coding:intron--processed_transcript:intron--protein_coding:gene (-)--protein_coding:upstream	2
processed_pseudogene:gene--piRNA:gene--protein_coding:CDS (+)--protein_coding:intron--processed_transcript:intron--protein_coding:gene (-)--protein_coding:downstream	3
processed_pseudogene:gene--piRNA:gene--protein_coding:CDS (+)--protein_coding:intron--processed_transcript:intron--protein_coding:upstream	2
processed_pseudogene:gene--piRNA:gene--protein_coding:CDS (+)--protein_coding:intron--processed_transcript:intron--protein_coding:downstream	1
processed_pseudogene:gene--piRNA:gene--protein_coding:CDS (+)--protein_coding:intron--protein_coding:gene (-)	14
processed_pseudogene:gene--piRNA:gene--protein_coding:CDS (+)--protein_coding:intron--protein_coding:gene (-)--protein_coding:upstream	1
processed_pseudogene:gene--piRNA:gene--protein_coding:CDS (+)--protein_coding:intron--protein_coding:gene (-)--protein_coding:upstream--protein_coding:downstream	6
processed_pseudogene:gene--piRNA:gene--protein_coding:CDS (+)--protein_coding:intron--protein_coding:gene (-)--protein_coding:downstream	2
processed_pseudogene:gene--piRNA:gene--protein_coding:CDS (+)--protein_coding:intron--protein_coding:upstream	7
processed_pseudogene:gene--piRNA:gene--protein_coding:CDS (+)--protein_coding:intron--protein_coding:upstream--protein_coding:downstream	4
processed_pseudogene:gene--piRNA:gene--protein_coding:CDS (+)--protein_coding:intron--protein_coding:upstream--processed_transcript:upstream	1
processed_pseudogene:gene--piRNA:gene--protein_coding:CDS (+)--protein_coding:intron--protein_coding:downstream	3
processed_pseudogene:gene--piRNA:gene--protein_coding:CDS (+)--protein_coding:gene (-)	4
processed_pseudogene:gene--piRNA:gene--protein_coding:CDS (+)--protein_coding:upstream	1
processed_pseudogene:gene--piRNA:gene--protein_coding:intron	534
processed_pseudogene:gene--piRNA:gene--protein_coding:intron--processed_transcript:intron	28
processed_pseudogene:gene--piRNA:gene--protein_coding:intron--processed_transcript:intron--protein_coding:gene (-)	5
processed_pseudogene:gene--piRNA:gene--protein_coding:intron--processed_transcript:intron--protein_coding:gene (-)--protein_coding:upstream	5
processed_pseudogene:gene--piRNA:gene--protein_coding:intron--processed_transcript:intron--protein_coding:gene (-)--protein_coding:upstream--protein_coding:downstream	1
processed_pseudogene:gene--piRNA:gene--protein_coding:intron--processed_transcript:intron--protein_coding:gene (-)--protein_coding:upstream--protein_coding:downstream--processed_transcript:downstream	1
processed_pseudogene:gene--piRNA:gene--protein_coding:intron--processed_transcript:intron--protein_coding:upstream	23
processed_pseudogene:gene--piRNA:gene--protein_coding:intron--processed_transcript:intron--protein_coding:upstream--protein_coding:downstream	1552
processed_pseudogene:gene--piRNA:gene--protein_coding:intron--processed_transcript:intron--protein_coding:downstream	5
processed_pseudogene:gene--piRNA:gene--protein_coding:intron--protein_coding:gene (-)	28
processed_pseudogene:gene--piRNA:gene--protein_coding:intron--protein_coding:gene (-)--protein_coding:upstream	13
processed_pseudogene:gene--piRNA:gene--protein_coding:intron--protein_coding:gene (-)--protein_coding:upstream--protein_coding:downstream	4
processed_pseudogene:gene--piRNA:gene--protein_coding:intron--protein_coding:gene (-)--protein_coding:downstream	5
processed_pseudogene:gene--piRNA:gene--protein_coding:intron--protein_coding:upstream	276
processed_pseudogene:gene--piRNA:gene--protein_coding:intron--protein_coding:upstream--protein_coding:downstream	20
processed_pseudogene:gene--piRNA:gene--protein_coding:intron--protein_coding:upstream--protein_coding:downstream--processed_transcript:downstream	1
processed_pseudogene:gene--piRNA:gene--protein_coding:intron--protein_coding:downstream	23
processed_pseudogene:gene--piRNA:gene--processed_transcript:intron	4
processed_pseudogene:gene--piRNA:gene--protein_coding:gene (-)	41
processed_pseudogene:gene--piRNA:gene--protein_coding:gene (-)--protein_coding:upstream	3
processed_pseudogene:gene--piRNA:gene--protein_coding:upstream	158
processed_pseudogene:gene--piRNA:gene--protein_coding:downstream	3
processed_pseudogene:gene--lincRNA:gene	3
processed_pseudogene:gene--lincRNA:gene--miRNA:gene--protein_coding:intron	2
processed_pseudogene:gene--lincRNA:gene--protein_coding:5'UTR (+)--protein_coding:CDS (+)--protein_coding:intron--processed_transcript:intron--protein_coding:gene (-)	1
processed_pseudogene:gene--lincRNA:gene--protein_coding:5'UTR (+)--protein_coding:gene (-)--protein_coding:upstream	1
processed_pseudogene:gene--lincRNA:gene--protein_coding:CDS (+)--protein_coding:intron	2
processed_pseudogene:gene--lincRNA:gene--protein_coding:intron	2
processed_pseudogene:gene--lincRNA:gene--protein_coding:intron--protein_coding:gene (-)	13
processed_pseudogene:gene--lincRNA:gene--protein_coding:intron--protein_coding:upstream--protein_coding:downstream	1
processed_pseudogene:gene--lincRNA:gene--processed_transcript:intron	1
processed_pseudogene:gene--lincRNA:gene--protein_coding:gene (-)	1
processed_pseudogene:gene--snoRNA:gene--protein_coding:5'UTR (+)--protein_coding:intron--protein_coding:gene (-)	1
processed_pseudogene:gene--miRNA:gene	1
processed_pseudogene:gene--miRNA:gene--protein_coding:CDS (+)	1
processed_pseudogene:gene--miRNA:gene--protein_coding:intron	3
processed_pseudogene:gene--miRNA:gene--protein_coding:intron--processed_transcript:intron	1
processed_pseudogene:gene--protein_coding:3'UTR (+)	2
processed_pseudogene:gene--protein_coding:5'UTR (+)--protein_coding:intron--processed_transcript:intron--protein_coding:gene (-)--protein_coding:upstream	1
processed_pseudogene:gene--protein_coding:5'UTR (+)--protein_coding:intron--protein_coding:gene (-)--protein_coding:upstream	1
processed_pseudogene:gene--protein_coding:5'UTR (+)--protein_coding:intron--protein_coding:upstream	1
processed_pseudogene:gene--protein_coding:5'UTR (+)--protein_coding:gene (-)	1
processed_pseudogene:gene--protein_coding:CDS (+)	1405
processed_pseudogene:gene--protein_coding:CDS (+)--protein_coding:intron	64
processed_pseudogene:gene--protein_coding:CDS (+)--protein_coding:intron--processed_transcript:intron	3
processed_pseudogene:gene--protein_coding:CDS (+)--protein_coding:intron--processed_transcript:intron--protein_coding:gene (-)	2
processed_pseudogene:gene--protein_coding:CDS (+)--protein_coding:intron--processed_transcript:intron--protein_coding:gene (-)--protein_coding:upstream	1
processed_pseudogene:gene--protein_coding:CDS (+)--protein_coding:intron--protein_coding:gene (-)	4
processed_pseudogene:gene--protein_coding:CDS (+)--protein_coding:intron--protein_coding:gene (-)--protein_coding:downstream	1
processed_pseudogene:gene--protein_coding:CDS (+)--protein_coding:intron--protein_coding:downstream	2
processed_pseudogene:gene--protein_coding:CDS (+)--processed_transcript:intron	1
processed_pseudogene:gene--protein_coding:CDS (+)--protein_coding:gene (-)	26
processed_pseudogene:gene--protein_coding:CDS (+)--protein_coding:upstream	1
processed_pseudogene:gene--protein_coding:intron	154
processed_pseudogene:gene--protein_coding:intron--processed_transcript:intron--protein_coding:gene (-)	2
processed_pseudogene:gene--protein_coding:intron--processed_transcript:intron--protein_coding:upstream	1
processed_pseudogene:gene--protein_coding:intron--processed_transcript:intron--protein_coding:upstream--protein_coding:downstream	1
processed_pseudogene:gene--protein_coding:intron--protein_coding:gene (-)	8
processed_pseudogene:gene--protein_coding:intron--protein_coding:gene (-)--protein_coding:upstream	1
processed_pseudogene:gene--protein_coding:intron--protein_coding:gene (-)--protein_coding:downstream	1
processed_pseudogene:gene--protein_coding:intron--protein_coding:upstream	4
processed_pseudogene:gene--protein_coding:intron--protein_coding:downstream	46
processed_pseudogene:gene--processed_transcript:intron	4
processed_pseudogene:gene--protein_coding:gene (-)	306
processed_pseudogene:gene--protein_coding:upstream	37
processed_pseudogene:gene--protein_coding:downstream	100
transcribed_processed_pseudogene:gene	240
transcribed_processed_pseudogene:gene--piRNA:gene	554
transcribed_processed_pseudogene:gene--piRNA:gene--lincRNA:gene--protein_coding:5'UTR (+)--protein_coding:CDS (+)--protein_coding:intron--processed_transcript:intron--protein_coding:gene (-)--protein_coding:upstream	6
transcribed_processed_pseudogene:gene--piRNA:gene--lincRNA:gene--protein_coding:5'UTR (+)--protein_coding:intron--protein_coding:upstream	1
transcribed_processed_pseudogene:gene--piRNA:gene--lincRNA:gene--protein_coding:CDS (+)--protein_coding:intron--processed_transcript:intron--protein_coding:gene (-)--protein_coding:upstream--protein_coding:downstream	1
transcribed_processed_pseudogene:gene--piRNA:gene--lincRNA:gene--protein_coding:CDS (+)--protein_coding:intron--protein_coding:gene (-)--protein_coding:upstream	1
transcribed_processed_pseudogene:gene--piRNA:gene--lincRNA:gene--protein_coding:CDS (+)--protein_coding:intron--protein_coding:gene (-)--protein_coding:upstream--protein_coding:downstream	1
transcribed_processed_pseudogene:gene--piRNA:gene--lincRNA:gene--protein_coding:intron	1
transcribed_processed_pseudogene:gene--piRNA:gene--lincRNA:gene--protein_coding:intron--processed_transcript:intron	2
transcribed_processed_pseudogene:gene--piRNA:gene--lincRNA:gene--protein_coding:intron--processed_transcript:intron--protein_coding:gene (-)--protein_coding:upstream--protein_coding:downstream	1
transcribed_processed_pseudogene:gene--piRNA:gene--lincRNA:gene--protein_coding:intron--processed_transcript:intron--protein_coding:upstream	1
transcribed_processed_pseudogene:gene--piRNA:gene--lincRNA:gene--protein_coding:intron--processed_transcript:intron--protein_coding:downstream	1
transcribed_processed_pseudogene:gene--piRNA:gene--lincRNA:gene--protein_coding:intron--protein_coding:gene (-)	2
transcribed_processed_pseudogene:gene--piRNA:gene--lincRNA:gene--protein_coding:intron--protein_coding:gene (-)--protein_coding:downstream	1
transcribed_processed_pseudogene:gene--piRNA:gene--lincRNA:gene--protein_coding:intron--protein_coding:upstream	2
transcribed_processed_pseudogene:gene--piRNA:gene--lincRNA:gene--processed_transcript:intron	2
transcribed_processed_pseudogene:gene--piRNA:gene--protein_coding:3'UTR (+)--protein_coding:upstream	2
transcribed_processed_pseudogene:gene--piRNA:gene--protein_coding:5'UTR (+)--protein_coding:CDS (+)--protein_coding:intron--protein_coding:gene (-)--protein_coding:upstream	1
transcribed_processed_pseudogene:gene--piRNA:gene--protein_coding:5'UTR (+)--protein_coding:CDS (+)--protein_coding:intron--protein_coding:upstream	1
transcribed_processed_pseudogene:gene--piRNA:gene--protein_coding:5'UTR (+)--protein_coding:intron--protein_coding:upstream	1
transcribed_processed_pseudogene:gene--piRNA:gene--protein_coding:CDS (+)	6
transcribed_processed_pseudogene:gene--piRNA:gene--protein_coding:CDS (+)--protein_coding:intron	1
transcribed_processed_pseudogene:gene--piRNA:gene--protein_coding:CDS (+)--protein_coding:intron--protein_coding:gene (-)	1
transcribed_processed_pseudogene:gene--piRNA:gene--protein_coding:CDS (+)--protein_coding:intron--protein_coding:gene (-)--protein_coding:upstream	3
transcribed_processed_pseudogene:gene--piRNA:gene--protein_coding:CDS (+)--protein_coding:intron--protein_coding:gene (-)--protein_coding:upstream--protein_coding:downstream	3
transcribed_processed_pseudogene:gene--piRNA:gene--protein_coding:intron	25
transcribed_processed_pseudogene:gene--piRNA:gene--protein_coding:intron--processed_transcript:intron	4
transcribed_processed_pseudogene:gene--piRNA:gene--protein_coding:intron--processed_transcript:intron--protein_coding:gene (-)--protein_coding:upstream	1
transcribed_processed_pseudogene:gene--piRNA:gene--protein_coding:intron--processed_transcript:intron--protein_coding:gene (-)--protein_coding:downstream	1
transcribed_processed_pseudogene:gene--piRNA:gene--protein_coding:intron--processed_transcript:intron--protein_coding:upstream	1
transcribed_processed_pseudogene:gene--piRNA:gene--protein_coding:intron--processed_transcript:intron--protein_coding:upstream--protein_coding:downstream	2
transcribed_processed_pseudogene:gene--piRNA:gene--protein_coding:intron--protein_coding:gene (-)	2
transcribed_processed_pseudogene:gene--piRNA:gene--protein_coding:intron--protein_coding:gene (-)--protein_coding:downstream	1
transcribed_processed_pseudogene:gene--piRNA:gene--protein_coding:intron--protein_coding:upstream	1
transcribed_processed_pseudogene:gene--piRNA:gene--protein_coding:intron--protein_coding:upstream--protein_coding:downstream	1
transcribed_processed_pseudogene:gene--piRNA:gene--protein_coding:intron--protein_coding:downstream	1
transcribed_processed_pseudogene:gene--lincRNA:gene	1
transcribed_processed_pseudogene:gene--lincRNA:gene--protein_coding:intron	1
transcribed_processed_pseudogene:gene--lincRNA:gene--protein_coding:intron--processed_transcript:intron--protein_coding:gene (-)--protein_coding:upstream--protein_coding:downstream	1
transcribed_processed_pseudogene:gene--protein_coding:5'UTR (+)	3
transcribed_processed_pseudogene:gene--protein_coding:CDS (+)	58
transcribed_processed_pseudogene:gene--protein_coding:CDS (+)--protein_coding:intron--processed_transcript:intron--protein_coding:upstream	1
transcribed_processed_pseudogene:gene--protein_coding:CDS (+)--protein_coding:intron--protein_coding:gene (-)--protein_coding:upstream	2
transcribed_processed_pseudogene:gene--protein_coding:CDS (+)--protein_coding:gene (-)	1
transcribed_processed_pseudogene:gene--protein_coding:intron	6
transcribed_processed_pseudogene:gene--protein_coding:intron--processed_transcript:intron--protein_coding:gene (-)	1
transcribed_processed_pseudogene:gene--protein_coding:gene (-)	13
transcribed_processed_pseudogene:gene--protein_coding:upstream	1
misc_RNA:gene	267249
misc_RNA:gene--rRNA:gene--piRNA:gene--protein_coding:intron	2
misc_RNA:gene--piRNA:gene	68255
misc_RNA:gene--piRNA:gene--lincRNA:gene--snoRNA:gene--protein_coding:CDS (+)--protein_coding:intron--protein_coding:gene (-)--protein_coding:downstream	1
misc_RNA:gene--piRNA:gene--lincRNA:gene--protein_coding:intron--processed_transcript:intron	6
misc_RNA:gene--piRNA:gene--lincRNA:gene--protein_coding:intron--protein_coding:gene (-)	1
misc_RNA:gene--piRNA:gene--lincRNA:gene--protein_coding:intron--protein_coding:gene (-)--protein_coding:upstream	1
misc_RNA:gene--piRNA:gene--lincRNA:gene--protein_coding:intron--protein_coding:gene (-)--protein_coding:upstream--protein_coding:downstream	1
misc_RNA:gene--piRNA:gene--lincRNA:gene--protein_coding:intron--protein_coding:upstream--protein_coding:downstream	2
misc_RNA:gene--piRNA:gene--lincRNA:gene--protein_coding:intron--protein_coding:downstream	3
misc_RNA:gene--piRNA:gene--miRNA:gene	4
misc_RNA:gene--piRNA:gene--miRNA:gene--protein_coding:intron	4
misc_RNA:gene--piRNA:gene--protein_coding:5'UTR (+)--protein_coding:intron--processed_transcript:intron--protein_coding:upstream--protein_coding:downstream	1
misc_RNA:gene--piRNA:gene--protein_coding:5'UTR (+)--protein_coding:intron--protein_coding:gene (-)--processed_transcript:downstream	3
misc_RNA:gene--piRNA:gene--protein_coding:CDS (+)--protein_coding:intron	5
misc_RNA:gene--piRNA:gene--protein_coding:CDS (+)--protein_coding:intron--processed_transcript:intron--protein_coding:gene (-)--protein_coding:upstream--protein_coding:downstream	1
misc_RNA:gene--piRNA:gene--protein_coding:CDS (+)--protein_coding:intron--processed_transcript:intron--protein_coding:upstream--protein_coding:downstream	2
misc_RNA:gene--piRNA:gene--protein_coding:CDS (+)--protein_coding:intron--processed_transcript:intron--protein_coding:downstream	1
misc_RNA:gene--piRNA:gene--protein_coding:CDS (+)--protein_coding:intron--protein_coding:gene (-)--protein_coding:upstream--protein_coding:downstream	1
misc_RNA:gene--piRNA:gene--protein_coding:CDS (+)--protein_coding:intron--protein_coding:gene (-)--protein_coding:downstream	3
misc_RNA:gene--piRNA:gene--protein_coding:CDS (+)--protein_coding:intron--protein_coding:downstream	1
misc_RNA:gene--piRNA:gene--protein_coding:intron	12531
misc_RNA:gene--piRNA:gene--protein_coding:intron--processed_transcript:intron	9
misc_RNA:gene--piRNA:gene--protein_coding:intron--processed_transcript:intron--protein_coding:upstream--protein_coding:downstream	2
misc_RNA:gene--piRNA:gene--protein_coding:intron--processed_transcript:intron--protein_coding:downstream	1
misc_RNA:gene--piRNA:gene--protein_coding:intron--protein_coding:gene (-)	1
misc_RNA:gene--piRNA:gene--protein_coding:intron--protein_coding:gene (-)--processed_transcript:downstream	4
misc_RNA:gene--piRNA:gene--protein_coding:intron--protein_coding:upstream	34
misc_RNA:gene--piRNA:gene--protein_coding:intron--protein_coding:upstream--protein_coding:downstream	1
misc_RNA:gene--piRNA:gene--protein_coding:intron--protein_coding:downstream	15
misc_RNA:gene--piRNA:gene--protein_coding:gene (-)	1
misc_RNA:gene--lincRNA:gene--protein_coding:intron	2
misc_RNA:gene--miRNA:gene--protein_coding:intron	2
misc_RNA:gene--protein_coding:CDS (+)--protein_coding:intron	1
misc_RNA:gene--protein_coding:intron	706
misc_RNA:gene--protein_coding:intron--processed_transcript:intron--protein_coding:downstream	3
misc_RNA:gene--protein_coding:intron--protein_coding:gene (-)	1
misc_RNA:gene--protein_coding:intron--protein_coding:downstream	3
misc_RNA:gene--protein_coding:gene (-)	1
misc_RNA:gene--protein_coding:downstream	3
rRNA:gene	93113
rRNA:gene--piRNA:gene	36467
rRNA:gene--piRNA:gene--lincRNA:gene--protein_coding:3'UTR (+)--protein_coding:5'UTR (+)--protein_coding:CDS (+)--protein_coding:intron--processed_transcript:intron--protein_coding:gene (-)--protein_coding:upstream--protein_coding:downstream--processed_transcript:downstream	1
rRNA:gene--piRNA:gene--lincRNA:gene--protein_coding:5'UTR (+)--protein_coding:intron--processed_transcript:intron--protein_coding:gene (-)--protein_coding:upstream	2
rRNA:gene--piRNA:gene--lincRNA:gene--protein_coding:5'UTR (+)--protein_coding:intron--processed_transcript:intron--protein_coding:upstream	1
rRNA:gene--piRNA:gene--lincRNA:gene--protein_coding:CDS (+)--protein_coding:intron--processed_transcript:intron	1
rRNA:gene--piRNA:gene--lincRNA:gene--protein_coding:CDS (+)--protein_coding:intron--protein_coding:gene (-)--protein_coding:upstream	2
rRNA:gene--piRNA:gene--lincRNA:gene--protein_coding:intron	3
rRNA:gene--piRNA:gene--lincRNA:gene--protein_coding:intron--processed_transcript:intron--protein_coding:upstream	1
rRNA:gene--piRNA:gene--lincRNA:gene--protein_coding:intron--protein_coding:gene (-)	4
rRNA:gene--piRNA:gene--lincRNA:gene--protein_coding:intron--protein_coding:upstream	1
rRNA:gene--piRNA:gene--lincRNA:gene--protein_coding:intron--protein_coding:upstream--protein_coding:downstream	9
rRNA:gene--piRNA:gene--protein_coding:3'UTR (+)--protein_coding:CDS (+)--protein_coding:intron--processed_transcript:intron--protein_coding:gene (-)--protein_coding:upstream--protein_coding:downstream--processed_transcript:upstream	1
rRNA:gene--piRNA:gene--protein_coding:3'UTR (+)--protein_coding:CDS (+)--protein_coding:intron--protein_coding:downstream	47
rRNA:gene--piRNA:gene--protein_coding:3'UTR (+)--protein_coding:intron--protein_coding:gene (-)--protein_coding:downstream	564
rRNA:gene--piRNA:gene--protein_coding:CDS (+)--protein_coding:intron	7
rRNA:gene--piRNA:gene--protein_coding:CDS (+)--protein_coding:intron--protein_coding:gene (-)--protein_coding:upstream--protein_coding:downstream	2
rRNA:gene--piRNA:gene--protein_coding:CDS (+)--protein_coding:intron--protein_coding:upstream	1
rRNA:gene--piRNA:gene--protein_coding:intron	606
rRNA:gene--piRNA:gene--protein_coding:intron--processed_transcript:intron	1
rRNA:gene--piRNA:gene--protein_coding:intron--processed_transcript:intron--protein_coding:gene (-)--protein_coding:downstream	1
rRNA:gene--piRNA:gene--protein_coding:intron--protein_coding:gene (-)	21
rRNA:gene--piRNA:gene--protein_coding:intron--protein_coding:gene (-)--protein_coding:upstream	4
rRNA:gene--piRNA:gene--protein_coding:intron--protein_coding:gene (-)--protein_coding:upstream--protein_coding:downstream	1
rRNA:gene--piRNA:gene--protein_coding:intron--protein_coding:gene (-)--protein_coding:downstream	1
rRNA:gene--piRNA:gene--protein_coding:intron--protein_coding:gene (-)--processed_transcript:downstream	1
rRNA:gene--piRNA:gene--protein_coding:intron--protein_coding:upstream	5
rRNA:gene--piRNA:gene--protein_coding:intron--protein_coding:downstream	9
rRNA:gene--piRNA:gene--protein_coding:intron--processed_transcript:downstream	18
rRNA:gene--piRNA:gene--protein_coding:downstream	9
rRNA:gene--protein_coding:5'UTR (+)--protein_coding:CDS (+)--protein_coding:intron--processed_transcript:intron--protein_coding:gene (-)--protein_coding:upstream	1
rRNA:gene--protein_coding:5'UTR (+)--protein_coding:intron--protein_coding:gene (-)	1
rRNA:gene--protein_coding:CDS (+)--protein_coding:intron--protein_coding:upstream	1
rRNA:gene--protein_coding:intron	81
rRNA:gene--protein_coding:intron--protein_coding:gene (-)	3
rRNA:gene--protein_coding:intron--protein_coding:upstream	1
piRNA:gene	10643912
piRNA:gene--lincRNA:gene	5446
piRNA:gene--lincRNA:gene--snRNA:gene	2
piRNA:gene--lincRNA:gene--snRNA:gene--protein_coding:CDS (+)--protein_coding:intron	1
piRNA:gene--lincRNA:gene--snRNA:gene--protein_coding:CDS (+)--protein_coding:intron--protein_coding:gene (-)--protein_coding:upstream	1
piRNA:gene--lincRNA:gene--snRNA:gene--protein_coding:intron	40
piRNA:gene--lincRNA:gene--snRNA:gene--protein_coding:intron--processed_transcript:intron	3
piRNA:gene--lincRNA:gene--snRNA:gene--protein_coding:intron--processed_transcript:intron--protein_coding:downstream	1
piRNA:gene--lincRNA:gene--snRNA:gene--protein_coding:intron--protein_coding:downstream	5
piRNA:gene--lincRNA:gene--miRNA:gene	2
piRNA:gene--lincRNA:gene--miRNA:gene--protein_coding:3'UTR (+)--protein_coding:intron--protein_coding:gene (-)--protein_coding:upstream	6
piRNA:gene--lincRNA:gene--miRNA:gene--protein_coding:5'UTR (+)--protein_coding:CDS (+)--protein_coding:intron--processed_transcript:intron--protein_coding:gene (-)--protein_coding:upstream	2
piRNA:gene--lincRNA:gene--miRNA:gene--protein_coding:5'UTR (+)--protein_coding:CDS (+)--protein_coding:intron--protein_coding:gene (-)--protein_coding:upstream	3
piRNA:gene--lincRNA:gene--miRNA:gene--protein_coding:CDS (+)--protein_coding:intron	12
piRNA:gene--lincRNA:gene--miRNA:gene--protein_coding:CDS (+)--protein_coding:intron--protein_coding:gene (-)	1
piRNA:gene--lincRNA:gene--miRNA:gene--protein_coding:CDS (+)--protein_coding:intron--protein_coding:gene (-)--protein_coding:downstream	2
piRNA:gene--lincRNA:gene--miRNA:gene--protein_coding:intron	135
piRNA:gene--lincRNA:gene--miRNA:gene--protein_coding:intron--processed_transcript:intron	1
piRNA:gene--lincRNA:gene--miRNA:gene--protein_coding:intron--processed_transcript:intron--protein_coding:gene (-)--protein_coding:upstream--protein_coding:downstream	1
piRNA:gene--lincRNA:gene--miRNA:gene--protein_coding:intron--processed_transcript:intron--protein_coding:downstream	42
piRNA:gene--lincRNA:gene--miRNA:gene--protein_coding:intron--protein_coding:upstream	4
piRNA:gene--lincRNA:gene--miRNA:gene--protein_coding:intron--protein_coding:downstream	6
piRNA:gene--lincRNA:gene--protein_coding:3'UTR (+)--protein_coding:5'UTR (+)--protein_coding:CDS (+)--protein_coding:intron--protein_coding:gene (-)--protein_coding:upstream--protein_coding:downstream	1
piRNA:gene--lincRNA:gene--protein_coding:3'UTR (+)--protein_coding:CDS (+)--protein_coding:intron	1
piRNA:gene--lincRNA:gene--protein_coding:3'UTR (+)--protein_coding:CDS (+)--protein_coding:intron--processed_transcript:intron--protein_coding:gene (-)--protein_coding:upstream--protein_coding:downstream--processed_transcript:downstream	1
piRNA:gene--lincRNA:gene--protein_coding:3'UTR (+)--protein_coding:CDS (+)--protein_coding:intron--processed_transcript:intron--protein_coding:gene (-)--protein_coding:downstream	1
piRNA:gene--lincRNA:gene--protein_coding:3'UTR (+)--protein_coding:intron	6
piRNA:gene--lincRNA:gene--protein_coding:3'UTR (+)--protein_coding:intron--processed_transcript:intron	16
piRNA:gene--lincRNA:gene--protein_coding:3'UTR (+)--protein_coding:intron--processed_transcript:intron--protein_coding:upstream--protein_coding:downstream	1
piRNA:gene--lincRNA:gene--protein_coding:3'UTR (+)--protein_coding:intron--processed_transcript:intron--protein_coding:downstream	1
piRNA:gene--lincRNA:gene--protein_coding:3'UTR (+)--protein_coding:intron--protein_coding:gene (-)	2
piRNA:gene--lincRNA:gene--protein_coding:3'UTR (+)--protein_coding:intron--protein_coding:gene (-)--protein_coding:upstream--protein_coding:downstream	1
piRNA:gene--lincRNA:gene--protein_coding:3'UTR (+)--protein_coding:intron--protein_coding:upstream	1
piRNA:gene--lincRNA:gene--protein_coding:3'UTR (+)--protein_coding:intron--protein_coding:downstream	3
piRNA:gene--lincRNA:gene--protein_coding:5'UTR (+)--protein_coding:CDS (+)--protein_coding:intron	1
piRNA:gene--lincRNA:gene--protein_coding:5'UTR (+)--protein_coding:CDS (+)--protein_coding:intron--processed_transcript:intron	2
piRNA:gene--lincRNA:gene--protein_coding:5'UTR (+)--protein_coding:CDS (+)--protein_coding:intron--processed_transcript:intron--protein_coding:gene (-)	1
piRNA:gene--lincRNA:gene--protein_coding:5'UTR (+)--protein_coding:CDS (+)--protein_coding:intron--processed_transcript:intron--protein_coding:gene (-)--protein_coding:upstream	2
piRNA:gene--lincRNA:gene--protein_coding:5'UTR (+)--protein_coding:CDS (+)--protein_coding:intron--processed_transcript:intron--protein_coding:gene (-)--protein_coding:upstream--protein_coding:downstream	3
piRNA:gene--lincRNA:gene--protein_coding:5'UTR (+)--protein_coding:CDS (+)--protein_coding:intron--processed_transcript:intron--protein_coding:upstream	1
piRNA:gene--lincRNA:gene--protein_coding:5'UTR (+)--protein_coding:CDS (+)--protein_coding:intron--processed_transcript:intron--protein_coding:upstream--protein_coding:downstream	2
piRNA:gene--lincRNA:gene--protein_coding:5'UTR (+)--protein_coding:CDS (+)--protein_coding:intron--protein_coding:gene (-)	1
piRNA:gene--lincRNA:gene--protein_coding:5'UTR (+)--protein_coding:CDS (+)--protein_coding:intron--protein_coding:gene (-)--protein_coding:upstream	21
piRNA:gene--lincRNA:gene--protein_coding:5'UTR (+)--protein_coding:CDS (+)--protein_coding:intron--protein_coding:gene (-)--protein_coding:upstream--protein_coding:downstream	4
piRNA:gene--lincRNA:gene--protein_coding:5'UTR (+)--protein_coding:CDS (+)--protein_coding:intron--protein_coding:gene (-)--protein_coding:downstream	1
piRNA:gene--lincRNA:gene--protein_coding:5'UTR (+)--protein_coding:CDS (+)--protein_coding:intron--protein_coding:upstream	1
piRNA:gene--lincRNA:gene--protein_coding:5'UTR (+)--protein_coding:CDS (+)--protein_coding:intron--protein_coding:upstream--protein_coding:downstream	1
piRNA:gene--lincRNA:gene--protein_coding:5'UTR (+)--protein_coding:intron	5
piRNA:gene--lincRNA:gene--protein_coding:5'UTR (+)--protein_coding:intron--processed_transcript:intron	1
piRNA:gene--lincRNA:gene--protein_coding:5'UTR (+)--protein_coding:intron--processed_transcript:intron--protein_coding:gene (-)	1
piRNA:gene--lincRNA:gene--protein_coding:5'UTR (+)--protein_coding:intron--processed_transcript:intron--protein_coding:gene (-)--protein_coding:upstream--protein_coding:downstream	2
piRNA:gene--lincRNA:gene--protein_coding:5'UTR (+)--protein_coding:intron--processed_transcript:intron--protein_coding:upstream--protein_coding:downstream	2
piRNA:gene--lincRNA:gene--protein_coding:5'UTR (+)--protein_coding:intron--protein_coding:gene (-)	3
piRNA:gene--lincRNA:gene--protein_coding:5'UTR (+)--protein_coding:intron--protein_coding:gene (-)--protein_coding:upstream	1
piRNA:gene--lincRNA:gene--protein_coding:5'UTR (+)--protein_coding:intron--protein_coding:gene (-)--protein_coding:downstream	1
piRNA:gene--lincRNA:gene--protein_coding:CDS (+)	2
piRNA:gene--lincRNA:gene--protein_coding:CDS (+)--protein_coding:intron	20
piRNA:gene--lincRNA:gene--protein_coding:CDS (+)--protein_coding:intron--processed_transcript:intron	8
piRNA:gene--lincRNA:gene--protein_coding:CDS (+)--protein_coding:intron--processed_transcript:intron--protein_coding:gene (-)--protein_coding:upstream--protein_coding:downstream	8
piRNA:gene--lincRNA:gene--protein_coding:CDS (+)--protein_coding:intron--processed_transcript:intron--protein_coding:gene (-)--protein_coding:downstream	4
piRNA:gene--lincRNA:gene--protein_coding:CDS (+)--protein_coding:intron--processed_transcript:intron--protein_coding:upstream	9
piRNA:gene--lincRNA:gene--protein_coding:CDS (+)--protein_coding:intron--processed_transcript:intron--protein_coding:upstream--protein_coding:downstream	4
piRNA:gene--lincRNA:gene--protein_coding:CDS (+)--protein_coding:intron--processed_transcript:intron--protein_coding:downstream	2
piRNA:gene--lincRNA:gene--protein_coding:CDS (+)--protein_coding:intron--protein_coding:gene (-)	10
piRNA:gene--lincRNA:gene--protein_coding:CDS (+)--protein_coding:intron--protein_coding:gene (-)--protein_coding:upstream	9
piRNA:gene--lincRNA:gene--protein_coding:CDS (+)--protein_coding:intron--protein_coding:gene (-)--protein_coding:upstream--protein_coding:downstream	21
piRNA:gene--lincRNA:gene--protein_coding:CDS (+)--protein_coding:intron--protein_coding:gene (-)--protein_coding:downstream	1
piRNA:gene--lincRNA:gene--protein_coding:CDS (+)--protein_coding:intron--protein_coding:upstream	11
piRNA:gene--lincRNA:gene--protein_coding:CDS (+)--protein_coding:intron--protein_coding:upstream--protein_coding:downstream	2
piRNA:gene--lincRNA:gene--protein_coding:CDS (+)--protein_coding:intron--protein_coding:downstream	4
piRNA:gene--lincRNA:gene--protein_coding:CDS (+)--protein_coding:gene (-)--protein_coding:upstream	5
piRNA:gene--lincRNA:gene--protein_coding:intron	897
piRNA:gene--lincRNA:gene--protein_coding:intron--processed_transcript:intron	101
piRNA:gene--lincRNA:gene--protein_coding:intron--processed_transcript:intron--protein_coding:gene (-)	2
piRNA:gene--lincRNA:gene--protein_coding:intron--processed_transcript:intron--protein_coding:gene (-)--protein_coding:upstream	17
piRNA:gene--lincRNA:gene--protein_coding:intron--processed_transcript:intron--protein_coding:gene (-)--protein_coding:upstream--protein_coding:downstream	6
piRNA:gene--lincRNA:gene--protein_coding:intron--processed_transcript:intron--protein_coding:gene (-)--protein_coding:downstream	10
piRNA:gene--lincRNA:gene--protein_coding:intron--processed_transcript:intron--protein_coding:upstream	20
piRNA:gene--lincRNA:gene--protein_coding:intron--processed_transcript:intron--protein_coding:upstream--protein_coding:downstream	35
piRNA:gene--lincRNA:gene--protein_coding:intron--processed_transcript:intron--protein_coding:downstream	53
piRNA:gene--lincRNA:gene--protein_coding:intron--protein_coding:gene (-)	100
piRNA:gene--lincRNA:gene--protein_coding:intron--protein_coding:gene (-)--protein_coding:upstream	22
piRNA:gene--lincRNA:gene--protein_coding:intron--protein_coding:gene (-)--protein_coding:upstream--protein_coding:downstream	7
piRNA:gene--lincRNA:gene--protein_coding:intron--protein_coding:gene (-)--protein_coding:downstream	15
piRNA:gene--lincRNA:gene--protein_coding:intron--protein_coding:upstream	129
piRNA:gene--lincRNA:gene--protein_coding:intron--protein_coding:upstream--protein_coding:downstream	106
piRNA:gene--lincRNA:gene--protein_coding:intron--protein_coding:downstream	132
piRNA:gene--lincRNA:gene--protein_coding:intron--protein_coding:downstream--processed_transcript:upstream	1
piRNA:gene--lincRNA:gene--protein_coding:intron--processed_transcript:upstream	1
piRNA:gene--lincRNA:gene--processed_transcript:intron	3
piRNA:gene--lincRNA:gene--protein_coding:gene (-)	13
piRNA:gene--lincRNA:gene--protein_coding:gene (-)--protein_coding:upstream	2
piRNA:gene--lincRNA:gene--protein_coding:upstream	17
piRNA:gene--lincRNA:gene--protein_coding:downstream	2
piRNA:gene--snRNA:gene	15862
piRNA:gene--snRNA:gene--protein_coding:CDS (+)--protein_coding:intron	4
piRNA:gene--snRNA:gene--protein_coding:CDS (+)--protein_coding:intron--protein_coding:gene (-)	1
piRNA:gene--snRNA:gene--protein_coding:intron	246
piRNA:gene--snRNA:gene--protein_coding:intron--processed_transcript:intron	6
piRNA:gene--snRNA:gene--protein_coding:intron--processed_transcript:intron--protein_coding:downstream	1
piRNA:gene--snRNA:gene--protein_coding:intron--protein_coding:gene (-)	3
piRNA:gene--snRNA:gene--protein_coding:intron--protein_coding:gene (-)--protein_coding:upstream	1
piRNA:gene--snRNA:gene--protein_coding:intron--protein_coding:upstream	1
piRNA:gene--snRNA:gene--protein_coding:intron--processed_transcript:downstream	2
piRNA:gene--snoRNA:gene	20812
piRNA:gene--snoRNA:gene--protein_coding:CDS (+)--protein_coding:intron	1
piRNA:gene--snoRNA:gene--protein_coding:intron	76
piRNA:gene--snoRNA:gene--protein_coding:intron--processed_transcript:intron	9
piRNA:gene--snoRNA:gene--protein_coding:intron--processed_transcript:intron--protein_coding:gene (-)	9
piRNA:gene--snoRNA:gene--protein_coding:intron--processed_transcript:intron--protein_coding:gene (-)--protein_coding:downstream	1
piRNA:gene--snoRNA:gene--protein_coding:intron--protein_coding:gene (-)	4
piRNA:gene--snoRNA:gene--protein_coding:intron--protein_coding:gene (-)--protein_coding:downstream	1
piRNA:gene--snoRNA:gene--processed_transcript:intron	1
piRNA:gene--miRNA:gene	33520
piRNA:gene--miRNA:gene--protein_coding:3'UTR (+)--protein_coding:intron	10
piRNA:gene--miRNA:gene--protein_coding:3'UTR (+)--protein_coding:intron--protein_coding:downstream	1
piRNA:gene--miRNA:gene--protein_coding:5'UTR (+)--protein_coding:CDS (+)--protein_coding:intron--processed_transcript:intron--protein_coding:gene (-)--protein_coding:upstream	2
piRNA:gene--miRNA:gene--protein_coding:5'UTR (+)--protein_coding:CDS (+)--protein_coding:intron--protein_coding:gene (-)--protein_coding:upstream	7
piRNA:gene--miRNA:gene--protein_coding:5'UTR (+)--protein_coding:CDS (+)--protein_coding:intron--protein_coding:gene (-)--protein_coding:upstream--protein_coding:downstream	1
piRNA:gene--miRNA:gene--protein_coding:5'UTR (+)--protein_coding:CDS (+)--protein_coding:intron--protein_coding:upstream	2
piRNA:gene--miRNA:gene--protein_coding:5'UTR (+)--protein_coding:intron--processed_transcript:intron--protein_coding:upstream	1
piRNA:gene--miRNA:gene--protein_coding:5'UTR (+)--protein_coding:intron--protein_coding:gene (-)--protein_coding:upstream	2
piRNA:gene--miRNA:gene--protein_coding:5'UTR (+)--protein_coding:intron--protein_coding:upstream	1
piRNA:gene--miRNA:gene--protein_coding:5'UTR (+)--processed_transcript:intron	1
piRNA:gene--miRNA:gene--protein_coding:5'UTR (+)--protein_coding:gene (-)	1
piRNA:gene--miRNA:gene--protein_coding:CDS (+)	7
piRNA:gene--miRNA:gene--protein_coding:CDS (+)--protein_coding:intron	2
piRNA:gene--miRNA:gene--protein_coding:CDS (+)--protein_coding:intron--processed_transcript:intron--protein_coding:gene (-)--protein_coding:upstream--protein_coding:downstream--processed_transcript:downstream	1
piRNA:gene--miRNA:gene--protein_coding:CDS (+)--protein_coding:intron--processed_transcript:intron--protein_coding:upstream--protein_coding:downstream	1
piRNA:gene--miRNA:gene--protein_coding:CDS (+)--protein_coding:intron--protein_coding:gene (-)	30
piRNA:gene--miRNA:gene--protein_coding:CDS (+)--protein_coding:intron--protein_coding:gene (-)--protein_coding:upstream	1
piRNA:gene--miRNA:gene--protein_coding:CDS (+)--protein_coding:intron--protein_coding:gene (-)--protein_coding:upstream--processed_transcript:upstream	1
piRNA:gene--miRNA:gene--protein_coding:CDS (+)--protein_coding:intron--protein_coding:upstream	1
piRNA:gene--miRNA:gene--protein_coding:CDS (+)--protein_coding:intron--protein_coding:downstream	2
piRNA:gene--miRNA:gene--protein_coding:intron	591
piRNA:gene--miRNA:gene--protein_coding:intron--processed_transcript:intron	11
piRNA:gene--miRNA:gene--protein_coding:intron--processed_transcript:intron--protein_coding:gene (-)--protein_coding:upstream	1
piRNA:gene--miRNA:gene--protein_coding:intron--processed_transcript:intron--protein_coding:upstream	5
piRNA:gene--miRNA:gene--protein_coding:intron--processed_transcript:intron--protein_coding:downstream	5
piRNA:gene--miRNA:gene--protein_coding:intron--protein_coding:gene (-)	6
piRNA:gene--miRNA:gene--protein_coding:intron--protein_coding:gene (-)--protein_coding:upstream	3
piRNA:gene--miRNA:gene--protein_coding:intron--protein_coding:gene (-)--protein_coding:upstream--processed_transcript:upstream	1
piRNA:gene--miRNA:gene--protein_coding:intron--protein_coding:gene (-)--protein_coding:downstream	1
piRNA:gene--miRNA:gene--protein_coding:intron--protein_coding:upstream	13
piRNA:gene--miRNA:gene--protein_coding:intron--protein_coding:upstream--protein_coding:downstream	1
piRNA:gene--miRNA:gene--protein_coding:intron--protein_coding:downstream	6
piRNA:gene--miRNA:gene--processed_transcript:intron	1
piRNA:gene--miRNA:gene--protein_coding:gene (-)	1
piRNA:gene--miRNA:gene--protein_coding:upstream	6
piRNA:gene--protein_coding:3'UTR (+)	19
piRNA:gene--protein_coding:3'UTR (+)--protein_coding:5'UTR (+)	1
piRNA:gene--protein_coding:3'UTR (+)--protein_coding:5'UTR (+)--protein_coding:CDS (+)--protein_coding:intron	1
piRNA:gene--protein_coding:3'UTR (+)--protein_coding:5'UTR (+)--protein_coding:CDS (+)--protein_coding:intron--processed_transcript:intron--protein_coding:gene (-)--protein_coding:upstream--protein_coding:downstream	1
piRNA:gene--protein_coding:3'UTR (+)--protein_coding:5'UTR (+)--protein_coding:CDS (+)--protein_coding:intron--processed_transcript:intron--protein_coding:gene (-)--protein_coding:upstream--protein_coding:downstream--processed_transcript:upstream	1
piRNA:gene--protein_coding:3'UTR (+)--protein_coding:5'UTR (+)--protein_coding:CDS (+)--protein_coding:intron--processed_transcript:intron--protein_coding:upstream--protein_coding:downstream	1
piRNA:gene--protein_coding:3'UTR (+)--protein_coding:5'UTR (+)--protein_coding:CDS (+)--protein_coding:intron--processed_transcript:intron--protein_coding:upstream--protein_coding:downstream--processed_transcript:upstream	3
piRNA:gene--protein_coding:3'UTR (+)--protein_coding:5'UTR (+)--protein_coding:intron--processed_transcript:intron--protein_coding:gene (-)	1
piRNA:gene--protein_coding:3'UTR (+)--protein_coding:5'UTR (+)--protein_coding:intron--protein_coding:gene (-)	1
piRNA:gene--protein_coding:3'UTR (+)--protein_coding:CDS (+)--protein_coding:intron	1
piRNA:gene--protein_coding:3'UTR (+)--protein_coding:CDS (+)--protein_coding:intron--processed_transcript:intron--protein_coding:gene (-)	1
piRNA:gene--protein_coding:3'UTR (+)--protein_coding:CDS (+)--protein_coding:intron--processed_transcript:intron--protein_coding:gene (-)--protein_coding:upstream--protein_coding:downstream	1
piRNA:gene--protein_coding:3'UTR (+)--protein_coding:CDS (+)--protein_coding:intron--processed_transcript:intron--protein_coding:upstream	36
piRNA:gene--protein_coding:3'UTR (+)--protein_coding:CDS (+)--protein_coding:intron--protein_coding:gene (-)--protein_coding:upstream	1
piRNA:gene--protein_coding:3'UTR (+)--protein_coding:CDS (+)--protein_coding:intron--protein_coding:gene (-)--protein_coding:upstream--protein_coding:downstream	1
piRNA:gene--protein_coding:3'UTR (+)--protein_coding:CDS (+)--protein_coding:intron--protein_coding:upstream	2
piRNA:gene--protein_coding:3'UTR (+)--protein_coding:intron	58
piRNA:gene--protein_coding:3'UTR (+)--protein_coding:intron--processed_transcript:intron	4
piRNA:gene--protein_coding:3'UTR (+)--protein_coding:intron--processed_transcript:intron--protein_coding:gene (-)--protein_coding:upstream--protein_coding:downstream	2
piRNA:gene--protein_coding:3'UTR (+)--protein_coding:intron--processed_transcript:intron--protein_coding:upstream	2
piRNA:gene--protein_coding:3'UTR (+)--protein_coding:intron--processed_transcript:intron--protein_coding:downstream	1
piRNA:gene--protein_coding:3'UTR (+)--protein_coding:intron--protein_coding:gene (-)--protein_coding:upstream	3
piRNA:gene--protein_coding:3'UTR (+)--protein_coding:intron--protein_coding:gene (-)--protein_coding:upstream--protein_coding:downstream	1
piRNA:gene--protein_coding:3'UTR (+)--protein_coding:intron--protein_coding:gene (-)--protein_coding:downstream	2
piRNA:gene--protein_coding:3'UTR (+)--protein_coding:intron--protein_coding:upstream	10
piRNA:gene--protein_coding:3'UTR (+)--protein_coding:intron--protein_coding:upstream--protein_coding:downstream	14
piRNA:gene--protein_coding:3'UTR (+)--protein_coding:intron--protein_coding:downstream	6
piRNA:gene--protein_coding:3'UTR (+)--processed_transcript:intron	10
piRNA:gene--protein_coding:3'UTR (+)--protein_coding:upstream	2
piRNA:gene--protein_coding:3'UTR (+)--protein_coding:downstream	1
piRNA:gene--protein_coding:5'UTR (+)	199
piRNA:gene--protein_coding:5'UTR (+)--protein_coding:CDS (+)	11
piRNA:gene--protein_coding:5'UTR (+)--protein_coding:CDS (+)--protein_coding:intron	22
piRNA:gene--protein_coding:5'UTR (+)--protein_coding:CDS (+)--protein_coding:intron--processed_transcript:intron	1
piRNA:gene--protein_coding:5'UTR (+)--protein_coding:CDS (+)--protein_coding:intron--processed_transcript:intron--protein_coding:gene (-)	28
piRNA:gene--protein_coding:5'UTR (+)--protein_coding:CDS (+)--protein_coding:intron--processed_transcript:intron--protein_coding:gene (-)--protein_coding:upstream	4
piRNA:gene--protein_coding:5'UTR (+)--protein_coding:CDS (+)--protein_coding:intron--processed_transcript:intron--protein_coding:gene (-)--protein_coding:upstream--protein_coding:downstream	4
piRNA:gene--protein_coding:5'UTR (+)--protein_coding:CDS (+)--protein_coding:intron--processed_transcript:intron--protein_coding:upstream--protein_coding:downstream	2
piRNA:gene--protein_coding:5'UTR (+)--protein_coding:CDS (+)--protein_coding:intron--processed_transcript:intron--protein_coding:downstream	1
piRNA:gene--protein_coding:5'UTR (+)--protein_coding:CDS (+)--protein_coding:intron--protein_coding:gene (-)	11
piRNA:gene--protein_coding:5'UTR (+)--protein_coding:CDS (+)--protein_coding:intron--protein_coding:gene (-)--protein_coding:upstream	36
piRNA:gene--protein_coding:5'UTR (+)--protein_coding:CDS (+)--protein_coding:intron--protein_coding:gene (-)--protein_coding:upstream--protein_coding:downstream	6
piRNA:gene--protein_coding:5'UTR (+)--protein_coding:CDS (+)--protein_coding:intron--protein_coding:gene (-)--protein_coding:upstream--processed_transcript:upstream	1
piRNA:gene--protein_coding:5'UTR (+)--protein_coding:CDS (+)--protein_coding:intron--protein_coding:gene (-)--protein_coding:downstream	3
piRNA:gene--protein_coding:5'UTR (+)--protein_coding:CDS (+)--protein_coding:intron--protein_coding:upstream	5
piRNA:gene--protein_coding:5'UTR (+)--protein_coding:CDS (+)--protein_coding:intron--protein_coding:upstream--protein_coding:downstream	2
piRNA:gene--protein_coding:5'UTR (+)--protein_coding:CDS (+)--protein_coding:intron--protein_coding:downstream	4
piRNA:gene--protein_coding:5'UTR (+)--protein_coding:CDS (+)--protein_coding:gene (-)	1
piRNA:gene--protein_coding:5'UTR (+)--protein_coding:CDS (+)--protein_coding:gene (-)--protein_coding:upstream	1
piRNA:gene--protein_coding:5'UTR (+)--protein_coding:CDS (+)--protein_coding:upstream	3
piRNA:gene--protein_coding:5'UTR (+)--protein_coding:intron	105
piRNA:gene--protein_coding:5'UTR (+)--protein_coding:intron--processed_transcript:intron	43
piRNA:gene--protein_coding:5'UTR (+)--protein_coding:intron--processed_transcript:intron--protein_coding:upstream	5
piRNA:gene--protein_coding:5'UTR (+)--protein_coding:intron--processed_transcript:intron--protein_coding:upstream--protein_coding:downstream	2
piRNA:gene--protein_coding:5'UTR (+)--protein_coding:intron--processed_transcript:intron--protein_coding:downstream	5
piRNA:gene--protein_coding:5'UTR (+)--protein_coding:intron--processed_transcript:intron--processed_transcript:downstream	1
piRNA:gene--protein_coding:5'UTR (+)--protein_coding:intron--protein_coding:gene (-)	31
piRNA:gene--protein_coding:5'UTR (+)--protein_coding:intron--protein_coding:gene (-)--protein_coding:upstream	27
piRNA:gene--protein_coding:5'UTR (+)--protein_coding:intron--protein_coding:gene (-)--protein_coding:upstream--protein_coding:downstream	6
piRNA:gene--protein_coding:5'UTR (+)--protein_coding:intron--protein_coding:gene (-)--protein_coding:upstream--processed_transcript:upstream	1
piRNA:gene--protein_coding:5'UTR (+)--protein_coding:intron--protein_coding:gene (-)--protein_coding:downstream	2
piRNA:gene--protein_coding:5'UTR (+)--protein_coding:intron--protein_coding:upstream	25
piRNA:gene--protein_coding:5'UTR (+)--protein_coding:intron--protein_coding:upstream--protein_coding:downstream	4
piRNA:gene--protein_coding:5'UTR (+)--protein_coding:intron--protein_coding:downstream	2
piRNA:gene--protein_coding:5'UTR (+)--protein_coding:intron--processed_transcript:downstream	1
piRNA:gene--protein_coding:5'UTR (+)--processed_transcript:intron	1
piRNA:gene--protein_coding:5'UTR (+)--protein_coding:gene (-)	9
piRNA:gene--protein_coding:5'UTR (+)--protein_coding:gene (-)--protein_coding:upstream	5
piRNA:gene--protein_coding:5'UTR (+)--protein_coding:upstream	48
piRNA:gene--protein_coding:5'UTR (+)--protein_coding:downstream	3
piRNA:gene--protein_coding:CDS (+)	572
piRNA:gene--protein_coding:CDS (+)--protein_coding:intron	474
piRNA:gene--protein_coding:CDS (+)--protein_coding:intron--processed_transcript:intron	56
piRNA:gene--protein_coding:CDS (+)--protein_coding:intron--processed_transcript:intron--protein_coding:gene (-)	14
piRNA:gene--protein_coding:CDS (+)--protein_coding:intron--processed_transcript:intron--protein_coding:gene (-)--protein_coding:upstream	5
piRNA:gene--protein_coding:CDS (+)--protein_coding:intron--processed_transcript:intron--protein_coding:gene (-)--protein_coding:upstream--protein_coding:downstream	16
piRNA:gene--protein_coding:CDS (+)--protein_coding:intron--processed_transcript:intron--protein_coding:gene (-)--protein_coding:downstream	1
piRNA:gene--protein_coding:CDS (+)--protein_coding:intron--processed_transcript:intron--protein_coding:upstream	17
piRNA:gene--protein_coding:CDS (+)--protein_coding:intron--processed_transcript:intron--protein_coding:upstream--protein_coding:downstream	6
piRNA:gene--protein_coding:CDS (+)--protein_coding:intron--processed_transcript:intron--protein_coding:downstream	13
piRNA:gene--protein_coding:CDS (+)--protein_coding:intron--protein_coding:gene (-)	351
piRNA:gene--protein_coding:CDS (+)--protein_coding:intron--protein_coding:gene (-)--protein_coding:upstream	57
piRNA:gene--protein_coding:CDS (+)--protein_coding:intron--protein_coding:gene (-)--protein_coding:upstream--protein_coding:downstream	22
piRNA:gene--protein_coding:CDS (+)--protein_coding:intron--protein_coding:gene (-)--protein_coding:upstream--protein_coding:downstream--processed_transcript:downstream	1
piRNA:gene--protein_coding:CDS (+)--protein_coding:intron--protein_coding:gene (-)--protein_coding:downstream	35
piRNA:gene--protein_coding:CDS (+)--protein_coding:intron--protein_coding:gene (-)--processed_transcript:downstream	2
piRNA:gene--protein_coding:CDS (+)--protein_coding:intron--protein_coding:upstream	155
piRNA:gene--protein_coding:CDS (+)--protein_coding:intron--protein_coding:upstream--protein_coding:downstream	47
piRNA:gene--protein_coding:CDS (+)--protein_coding:intron--protein_coding:downstream	83
piRNA:gene--protein_coding:CDS (+)--protein_coding:gene (-)	22
piRNA:gene--protein_coding:CDS (+)--protein_coding:gene (-)--protein_coding:upstream	1
piRNA:gene--protein_coding:CDS (+)--protein_coding:upstream	26
piRNA:gene--protein_coding:CDS (+)--protein_coding:downstream	5
piRNA:gene--protein_coding:intron	49981
piRNA:gene--protein_coding:intron--processed_transcript:intron	1147
piRNA:gene--protein_coding:intron--processed_transcript:intron--protein_coding:gene (-)	36
piRNA:gene--protein_coding:intron--processed_transcript:intron--protein_coding:gene (-)--protein_coding:upstream	65
piRNA:gene--protein_coding:intron--processed_transcript:intron--protein_coding:gene (-)--protein_coding:upstream--protein_coding:downstream	11
piRNA:gene--protein_coding:intron--processed_transcript:intron--protein_coding:gene (-)--protein_coding:downstream	74
piRNA:gene--protein_coding:intron--processed_transcript:intron--protein_coding:gene (-)--processed_transcript:downstream	1
piRNA:gene--protein_coding:intron--processed_transcript:intron--protein_coding:upstream	263
piRNA:gene--protein_coding:intron--processed_transcript:intron--protein_coding:upstream--protein_coding:downstream	134
piRNA:gene--protein_coding:intron--processed_transcript:intron--protein_coding:downstream	120
piRNA:gene--protein_coding:intron--processed_transcript:intron--processed_transcript:upstream	1
piRNA:gene--protein_coding:intron--processed_transcript:intron--processed_transcript:downstream	4
piRNA:gene--protein_coding:intron--protein_coding:gene (-)	705
piRNA:gene--protein_coding:intron--protein_coding:gene (-)--protein_coding:upstream	347
piRNA:gene--protein_coding:intron--protein_coding:gene (-)--protein_coding:upstream--protein_coding:downstream	44
piRNA:gene--protein_coding:intron--protein_coding:gene (-)--protein_coding:downstream	154
piRNA:gene--protein_coding:intron--protein_coding:gene (-)--processed_transcript:upstream	2
piRNA:gene--protein_coding:intron--protein_coding:upstream	1766
piRNA:gene--protein_coding:intron--protein_coding:upstream--protein_coding:downstream	246
piRNA:gene--protein_coding:intron--protein_coding:upstream--protein_coding:downstream--processed_transcript:upstream	1
piRNA:gene--protein_coding:intron--protein_coding:upstream--protein_coding:downstream--processed_transcript:downstream	1
piRNA:gene--protein_coding:intron--protein_coding:upstream--processed_transcript:upstream	2
piRNA:gene--protein_coding:intron--protein_coding:upstream--processed_transcript:downstream	1
piRNA:gene--protein_coding:intron--protein_coding:downstream	1793
piRNA:gene--protein_coding:intron--protein_coding:downstream--processed_transcript:upstream	1
piRNA:gene--protein_coding:intron--protein_coding:downstream--processed_transcript:downstream	2
piRNA:gene--protein_coding:intron--processed_transcript:upstream	9
piRNA:gene--protein_coding:intron--processed_transcript:downstream	7
piRNA:gene--processed_transcript:intron	357
piRNA:gene--processed_transcript:intron--protein_coding:gene (-)	2
piRNA:gene--processed_transcript:intron--protein_coding:upstream	7
piRNA:gene--processed_transcript:intron--protein_coding:downstream	4
piRNA:gene--processed_transcript:intron--processed_transcript:downstream	2
piRNA:gene--protein_coding:gene (-)	448
piRNA:gene--protein_coding:gene (-)--protein_coding:upstream	35
piRNA:gene--protein_coding:gene (-)--protein_coding:downstream	7
piRNA:gene--protein_coding:upstream	80573
piRNA:gene--protein_coding:upstream--protein_coding:downstream	466
piRNA:gene--protein_coding:downstream	227553
piRNA:gene--processed_transcript:upstream	2
piRNA:gene--processed_transcript:downstream	1
lincRNA:gene	11053
lincRNA:gene--snoRNA:gene	6
lincRNA:gene--snoRNA:gene--protein_coding:intron	2
lincRNA:gene--miRNA:gene	153
lincRNA:gene--miRNA:gene--protein_coding:intron	19
lincRNA:gene--miRNA:gene--protein_coding:intron--processed_transcript:intron--protein_coding:downstream	1
lincRNA:gene--protein_coding:3'UTR (+)--protein_coding:CDS (+)--protein_coding:intron	11
lincRNA:gene--protein_coding:3'UTR (+)--protein_coding:intron	3
lincRNA:gene--protein_coding:5'UTR (+)	3
lincRNA:gene--protein_coding:5'UTR (+)--protein_coding:CDS (+)--protein_coding:intron--protein_coding:gene (-)--protein_coding:upstream--protein_coding:downstream	1
lincRNA:gene--protein_coding:5'UTR (+)--protein_coding:intron--protein_coding:gene (-)--protein_coding:downstream	1
lincRNA:gene--protein_coding:CDS (+)	11
lincRNA:gene--protein_coding:CDS (+)--protein_coding:intron	7
lincRNA:gene--protein_coding:CDS (+)--protein_coding:intron--processed_transcript:intron	2
lincRNA:gene--protein_coding:CDS (+)--protein_coding:intron--processed_transcript:intron--protein_coding:gene (-)	1
lincRNA:gene--protein_coding:CDS (+)--protein_coding:intron--protein_coding:gene (-)	3
lincRNA:gene--protein_coding:CDS (+)--protein_coding:intron--protein_coding:gene (-)--protein_coding:upstream--protein_coding:downstream	1
lincRNA:gene--protein_coding:CDS (+)--protein_coding:intron--protein_coding:upstream	2
lincRNA:gene--protein_coding:CDS (+)--protein_coding:intron--protein_coding:downstream	3
lincRNA:gene--protein_coding:CDS (+)--processed_transcript:upstream	2
lincRNA:gene--protein_coding:intron	409
lincRNA:gene--protein_coding:intron--processed_transcript:intron	15
lincRNA:gene--protein_coding:intron--processed_transcript:intron--protein_coding:upstream	1
lincRNA:gene--protein_coding:intron--processed_transcript:intron--protein_coding:upstream--protein_coding:downstream	1
lincRNA:gene--protein_coding:intron--processed_transcript:intron--protein_coding:downstream	10
lincRNA:gene--protein_coding:intron--protein_coding:gene (-)	16
lincRNA:gene--protein_coding:intron--protein_coding:gene (-)--protein_coding:upstream	1
lincRNA:gene--protein_coding:intron--protein_coding:gene (-)--protein_coding:downstream	4
lincRNA:gene--protein_coding:intron--protein_coding:upstream	17
lincRNA:gene--protein_coding:intron--protein_coding:downstream	768
lincRNA:gene--protein_coding:intron--processed_transcript:upstream	2
lincRNA:gene--processed_transcript:intron	22
lincRNA:gene--processed_transcript:intron--protein_coding:upstream	1
lincRNA:gene--processed_transcript:intron--protein_coding:downstream	1
lincRNA:gene--protein_coding:gene (-)	33
lincRNA:gene--protein_coding:upstream	2
lincRNA:gene--protein_coding:downstream	8
lincRNA:gene--processed_transcript:upstream	6
lincRNA:gene--processed_transcript:downstream	1
snRNA:gene	88
snoRNA:gene	11760
snoRNA:gene--protein_coding:intron	30
snoRNA:gene--protein_coding:intron--protein_coding:upstream	2
snoRNA:gene--processed_transcript:intron	16
miRNA:gene	18237
miRNA:gene--protein_coding:3'UTR (+)--protein_coding:intron	1
miRNA:gene--protein_coding:3'UTR (+)--protein_coding:intron--protein_coding:gene (-)--protein_coding:upstream	1
miRNA:gene--protein_coding:5'UTR (+)--protein_coding:intron	3
miRNA:gene--protein_coding:CDS (+)	1
miRNA:gene--protein_coding:CDS (+)--protein_coding:intron	126
miRNA:gene--protein_coding:CDS (+)--protein_coding:intron--protein_coding:gene (-)	1
miRNA:gene--protein_coding:intron	622
miRNA:gene--protein_coding:intron--processed_transcript:intron	35
miRNA:gene--protein_coding:intron--processed_transcript:intron--protein_coding:gene (-)	1
miRNA:gene--protein_coding:intron--processed_transcript:intron--protein_coding:gene (-)--protein_coding:upstream--protein_coding:downstream	1
miRNA:gene--protein_coding:intron--protein_coding:gene (-)	7
miRNA:gene--protein_coding:intron--protein_coding:gene (-)--protein_coding:downstream--processed_transcript:downstream	1
miRNA:gene--protein_coding:intron--protein_coding:upstream	4
miRNA:gene--protein_coding:intron--protein_coding:upstream--protein_coding:downstream	1
miRNA:gene--protein_coding:intron--protein_coding:downstream	7
miRNA:gene--processed_transcript:intron	24
miRNA:gene--protein_coding:gene (-)	3
miRNA:gene--protein_coding:upstream	2
protein_coding:3'UTR (+)	568
protein_coding:3'UTR (+)--protein_coding:5'UTR (+)--protein_coding:CDS (+)--protein_coding:intron--protein_coding:gene (-)	1
protein_coding:3'UTR (+)--protein_coding:CDS (+)	3
protein_coding:3'UTR (+)--protein_coding:CDS (+)--protein_coding:intron	3
protein_coding:3'UTR (+)--protein_coding:CDS (+)--protein_coding:intron--processed_transcript:intron--protein_coding:gene (-)--protein_coding:downstream	2
protein_coding:3'UTR (+)--protein_coding:CDS (+)--protein_coding:intron--protein_coding:gene (-)--protein_coding:upstream	1
protein_coding:3'UTR (+)--protein_coding:CDS (+)--protein_coding:intron--protein_coding:upstream	1
protein_coding:3'UTR (+)--protein_coding:CDS (+)--protein_coding:gene (-)	1
protein_coding:3'UTR (+)--protein_coding:intron	51
protein_coding:3'UTR (+)--protein_coding:intron--processed_transcript:intron	2
protein_coding:3'UTR (+)--protein_coding:intron--processed_transcript:intron--protein_coding:gene (-)--protein_coding:downstream	1
protein_coding:3'UTR (+)--protein_coding:intron--protein_coding:gene (-)	3
protein_coding:3'UTR (+)--protein_coding:intron--protein_coding:upstream	1
protein_coding:3'UTR (+)--protein_coding:intron--protein_coding:downstream	1
protein_coding:3'UTR (+)--processed_transcript:intron--protein_coding:downstream	1
protein_coding:3'UTR (+)--protein_coding:gene (-)	16
protein_coding:3'UTR (+)--protein_coding:upstream	6
protein_coding:3'UTR (+)--protein_coding:downstream	3
protein_coding:5'UTR (+)	1950
protein_coding:5'UTR (+)--protein_coding:CDS (+)	5
protein_coding:5'UTR (+)--protein_coding:CDS (+)--protein_coding:intron	7
protein_coding:5'UTR (+)--protein_coding:CDS (+)--protein_coding:intron--protein_coding:gene (-)	7
protein_coding:5'UTR (+)--protein_coding:CDS (+)--protein_coding:intron--protein_coding:gene (-)--protein_coding:upstream	2
protein_coding:5'UTR (+)--protein_coding:CDS (+)--protein_coding:intron--protein_coding:upstream	6
protein_coding:5'UTR (+)--protein_coding:CDS (+)--protein_coding:gene (-)	1
protein_coding:5'UTR (+)--protein_coding:intron	83
protein_coding:5'UTR (+)--protein_coding:intron--processed_transcript:intron	1
protein_coding:5'UTR (+)--protein_coding:intron--processed_transcript:intron--protein_coding:gene (-)--protein_coding:downstream	1
protein_coding:5'UTR (+)--protein_coding:intron--processed_transcript:intron--protein_coding:upstream	1
protein_coding:5'UTR (+)--protein_coding:intron--processed_transcript:intron--protein_coding:downstream	1
protein_coding:5'UTR (+)--protein_coding:intron--protein_coding:gene (-)	12
protein_coding:5'UTR (+)--protein_coding:intron--protein_coding:gene (-)--protein_coding:upstream	2
protein_coding:5'UTR (+)--protein_coding:intron--protein_coding:gene (-)--protein_coding:upstream--protein_coding:downstream	2
protein_coding:5'UTR (+)--protein_coding:intron--protein_coding:upstream	4
protein_coding:5'UTR (+)--protein_coding:intron--protein_coding:upstream--protein_coding:downstream	2
protein_coding:5'UTR (+)--processed_transcript:intron	4
protein_coding:5'UTR (+)--protein_coding:gene (-)	32
protein_coding:5'UTR (+)--protein_coding:upstream	20
protein_coding:5'UTR (+)--protein_coding:downstream	1
protein_coding:CDS (+)	38749
protein_coding:CDS (+)--protein_coding:intron	744
protein_coding:CDS (+)--protein_coding:intron--processed_transcript:intron	81
protein_coding:CDS (+)--protein_coding:intron--processed_transcript:intron--protein_coding:gene (-)	2
protein_coding:CDS (+)--protein_coding:intron--processed_transcript:intron--protein_coding:gene (-)--protein_coding:upstream	1
protein_coding:CDS (+)--protein_coding:intron--processed_transcript:intron--protein_coding:upstream	2
protein_coding:CDS (+)--protein_coding:intron--processed_transcript:intron--protein_coding:upstream--protein_coding:downstream	1
protein_coding:CDS (+)--protein_coding:intron--processed_transcript:intron--protein_coding:downstream	4
protein_coding:CDS (+)--protein_coding:intron--protein_coding:gene (-)	54
protein_coding:CDS (+)--protein_coding:intron--protein_coding:gene (-)--protein_coding:upstream	6
protein_coding:CDS (+)--protein_coding:intron--protein_coding:gene (-)--protein_coding:upstream--protein_coding:downstream	3
protein_coding:CDS (+)--protein_coding:intron--protein_coding:upstream	20
protein_coding:CDS (+)--protein_coding:intron--protein_coding:upstream--protein_coding:downstream	3
protein_coding:CDS (+)--protein_coding:intron--protein_coding:downstream	129
protein_coding:CDS (+)--processed_transcript:intron	8
protein_coding:CDS (+)--processed_transcript:intron--protein_coding:gene (-)	1
protein_coding:CDS (+)--protein_coding:gene (-)	934
protein_coding:CDS (+)--protein_coding:upstream	10
protein_coding:CDS (+)--protein_coding:downstream	6
protein_coding:intron	110710
protein_coding:intron--processed_transcript:intron	466
protein_coding:intron--processed_transcript:intron--protein_coding:gene (-)	12
protein_coding:intron--processed_transcript:intron--protein_coding:gene (-)--protein_coding:upstream	1
protein_coding:intron--processed_transcript:intron--protein_coding:gene (-)--protein_coding:downstream	3
protein_coding:intron--processed_transcript:intron--protein_coding:upstream	19
protein_coding:intron--processed_transcript:intron--protein_coding:upstream--protein_coding:downstream	7
protein_coding:intron--processed_transcript:intron--protein_coding:downstream	23
protein_coding:intron--processed_transcript:intron--processed_transcript:upstream	1
protein_coding:intron--processed_transcript:intron--processed_transcript:downstream	3
protein_coding:intron--protein_coding:gene (-)	736
protein_coding:intron--protein_coding:gene (-)--protein_coding:upstream	26
protein_coding:intron--protein_coding:gene (-)--protein_coding:upstream--protein_coding:downstream	2
protein_coding:intron--protein_coding:gene (-)--protein_coding:upstream--processed_transcript:upstream	1
protein_coding:intron--protein_coding:gene (-)--protein_coding:downstream	16
protein_coding:intron--protein_coding:upstream	1086
protein_coding:intron--protein_coding:upstream--protein_coding:downstream	43
protein_coding:intron--protein_coding:upstream--processed_transcript:upstream	2
protein_coding:intron--protein_coding:downstream	7275
protein_coding:intron--processed_transcript:upstream	3
protein_coding:intron--processed_transcript:downstream	6
processed_transcript:intron	1454
processed_transcript:intron--protein_coding:upstream	1
processed_transcript:intron--protein_coding:downstream	6
processed_transcript:intron--processed_transcript:downstream	2
protein_coding:gene (-)	30071
protein_coding:gene (-)--protein_coding:upstream	9
protein_coding:gene (-)--protein_coding:downstream	7
protein_coding:gene (-)--processed_transcript:upstream	2
protein_coding:upstream	33279
protein_coding:upstream--protein_coding:downstream	414
protein_coding:upstream--processed_transcript:upstream	3
protein_coding:downstream	47066
processed_transcript:upstream	13
processed_transcript:downstream	29
