# Supplementary material for: mmannot: How to improve small–RNA annotation?
Source: PLoS One. 2020 May 28;15(5):e0231738. doi: 10.1371/journal.pone.0231738 (PMC7255610; doi:10.1371/journal.pone.0231738)
Supplement: S2 File — (GZ) [file pone.0231738.s002.gz › Data/Counts/HS/SRR5398626_ShortStack.csv]

Type	SRR5398626_ShortStack
protein_coding:CDS (+)	42935
protein_coding:5'UTR (+)	15496
protein_coding:3'UTR (+)	720
miRNA:gene	9360926
snoRNA:gene	402151
snRNA:gene	34051
lincRNA:gene	19082
piRNA:gene	3549447
rRNA:gene	1467
misc_RNA:gene	991
transcribed_processed_pseudogene:gene	37
processed_pseudogene:gene	372
polymorphic_pseudogene:gene	1
unprocessed_pseudogene:gene	50
protein_coding:intron	70849
processed_transcript:intron	900
protein_coding:gene (-)	14309
protein_coding:upstream	125338
protein_coding:upstream--protein_coding:downstream	194
protein_coding:downstream	81885
processed_transcript:upstream	19
processed_transcript:downstream	17
