# Supplementary material for: mmannot: How to improve small–RNA annotation?
Source: PLoS One. 2020 May 28;15(5):e0231738. doi: 10.1371/journal.pone.0231738 (PMC7255610; doi:10.1371/journal.pone.0231738)
Supplement: S2 File — (GZ) [file pone.0231738.s002.gz › Data/Counts/HS/SRR5398626_featureCounts.csv]

Type	SRR5398626
3'UTR (+)	6686
5'UTR (+)	992
CDS (+)	7504
intron	55404
upstream	27049
downstream	14481
pseudogene	0
unprocessed_pseudogene	66
polymorphic_pseudogene	0
processed_pseudogene	446
transcribed_processed_pseudogene	35
misc_RNA	1160
rRNA	104338
piRNA	1975929
lincRNA	583
snRNA	680
snoRNA	3168
miRNA	10428
gene (-)	3081
