# Supplementary material for: mmannot: How to improve small–RNA annotation?
Source: PLoS One. 2020 May 28;15(5):e0231738. doi: 10.1371/journal.pone.0231738 (PMC7255610; doi:10.1371/journal.pone.0231738)
Supplement: S2 File — (GZ) [file pone.0231738.s002.gz › Data/Counts/HS/SRR5398627_ShortStack.csv]

Type	SRR5398627_ShortStack
protein_coding:CDS (+)	33461
protein_coding:5'UTR (+)	8591
protein_coding:3'UTR (+)	959
miRNA:gene	9245994
snoRNA:gene	267919
snRNA:gene	34237
lincRNA:gene	13453
piRNA:gene	3627368
rRNA:gene	17361
misc_RNA:gene	1566
transcribed_processed_pseudogene:gene	27
processed_pseudogene:gene	426
polymorphic_pseudogene:gene	2
unprocessed_pseudogene:gene	35
pseudogene:gene	2
protein_coding:intron	62689
processed_transcript:intron	750
protein_coding:gene (-)	8719
protein_coding:upstream	83491
protein_coding:upstream--protein_coding:downstream	218
protein_coding:downstream	63692
processed_transcript:upstream	12
processed_transcript:downstream	9
