# Supplementary material for: mmannot: How to improve small–RNA annotation?
Source: PLoS One. 2020 May 28;15(5):e0231738. doi: 10.1371/journal.pone.0231738 (PMC7255610; doi:10.1371/journal.pone.0231738)
Supplement: S2 File — (GZ) [file pone.0231738.s002.gz › Data/Counts/HS/SRR5398629_featureCounts.csv]

Type	SRR5398629
3'UTR (+)	14327
5'UTR (+)	2177
CDS (+)	33214
intron	103311
upstream	15002
downstream	14254
pseudogene	4
unprocessed_pseudogene	162
polymorphic_pseudogene	0
processed_pseudogene	1106
transcribed_processed_pseudogene	97
misc_RNA	531
rRNA	53367
piRNA	3678082
lincRNA	951
snRNA	1127
snoRNA	1534
miRNA	7560
gene (-)	1231
