# Supplementary material for: mmannot: How to improve small–RNA annotation?
Source: PLoS One. 2020 May 28;15(5):e0231738. doi: 10.1371/journal.pone.0231738 (PMC7255610; doi:10.1371/journal.pone.0231738)
Supplement: S2 File — (GZ) [file pone.0231738.s002.gz › Data/Counts/HS/SRR5398628_featureCounts.csv]

Type	SRR5398628
3'UTR (+)	7013
5'UTR (+)	758
CDS (+)	7699
intron	53716
upstream	15409
downstream	8711
pseudogene	1
unprocessed_pseudogene	68
polymorphic_pseudogene	2
processed_pseudogene	435
transcribed_processed_pseudogene	25
misc_RNA	1283
rRNA	89184
piRNA	4531839
lincRNA	579
snRNA	575
snoRNA	2006
miRNA	5074
gene (-)	2037
