# Supplementary material for: mmannot: How to improve small–RNA annotation?
Source: PLoS One. 2020 May 28;15(5):e0231738. doi: 10.1371/journal.pone.0231738 (PMC7255610; doi:10.1371/journal.pone.0231738)
Supplement: S2 File — (GZ) [file pone.0231738.s002.gz › Data/Counts/HS/SRR5398625_unique.csv]

Type	SRR5398625
protein_coding:CDS (+)	26219
protein_coding:5'UTR (+)	5646
protein_coding:3'UTR (+)	568
miRNA:gene	4116491
snoRNA:gene	199890
snRNA:gene	6866
lincRNA:gene	6319
piRNA:gene	677783
rRNA:gene	29
misc_RNA:gene	509
transcribed_processed_pseudogene:gene	24
processed_pseudogene:gene	151
polymorphic_pseudogene:gene	1
unprocessed_pseudogene:gene	15
protein_coding:intron	28760
processed_transcript:intron	596
protein_coding:gene (-)	5318
protein_coding:upstream	35428
protein_coding:upstream--protein_coding:downstream	194
protein_coding:downstream	48641
processed_transcript:upstream	5
processed_transcript:downstream	5
