# Supplementary material for: mmannot: How to improve small–RNA annotation?
Source: PLoS One. 2020 May 28;15(5):e0231738. doi: 10.1371/journal.pone.0231738 (PMC7255610; doi:10.1371/journal.pone.0231738)
Supplement: S2 File — (GZ) [file pone.0231738.s002.gz › Data/Counts/HS/SRR5398627_featureCounts.csv]

Type	SRR5398627
3'UTR (+)	8171
5'UTR (+)	898
CDS (+)	8004
intron	64750
upstream	18271
downstream	11263
pseudogene	2
unprocessed_pseudogene	71
polymorphic_pseudogene	1
processed_pseudogene	444
transcribed_processed_pseudogene	22
misc_RNA	947
rRNA	65517
piRNA	2202987
lincRNA	632
snRNA	796
snoRNA	1545
miRNA	6397
gene (-)	1737
