# Supplementary material for: mmannot: How to improve small–RNA annotation?
Source: PLoS One. 2020 May 28;15(5):e0231738. doi: 10.1371/journal.pone.0231738 (PMC7255610; doi:10.1371/journal.pone.0231738)
Supplement: S2 File — (GZ) [file pone.0231738.s002.gz › Data/Counts/HS/SRR5398624_ShortStack.csv]

Type	SRR5398624_ShortStack
protein_coding:CDS (+)	48642
protein_coding:5'UTR (+)	10243
protein_coding:3'UTR (+)	633
miRNA:gene	6848874
snoRNA:gene	203306
snRNA:gene	34248
lincRNA:gene	20978
piRNA:gene	5119792
rRNA:gene	13809
misc_RNA:gene	1598
transcribed_processed_pseudogene:gene	39
processed_pseudogene:gene	670
polymorphic_pseudogene:gene	1
unprocessed_pseudogene:gene	54
pseudogene:gene	4
protein_coding:intron	61999
processed_transcript:intron	765
protein_coding:gene (-)	14578
protein_coding:upstream	55450
protein_coding:upstream--protein_coding:downstream	111
protein_coding:downstream	67251
processed_transcript:upstream	21
processed_transcript:downstream	11
