# Supplementary material for: mmannot: How to improve small–RNA annotation?
Source: PLoS One. 2020 May 28;15(5):e0231738. doi: 10.1371/journal.pone.0231738 (PMC7255610; doi:10.1371/journal.pone.0231738)
Supplement: S2 File — (GZ) [file pone.0231738.s002.gz › Data/Counts/HS/SRR5398624_ratio.csv]

Type	SRR5398624
protein_coding:CDS (+)	49560
protein_coding:5'UTR (+)	9375
protein_coding:3'UTR (+)	1195
miRNA:gene	6854629
snoRNA:gene	202269
snRNA:gene	35894
lincRNA:gene	19308
piRNA:gene	6251340
rRNA:gene	56908
misc_RNA:gene	6054
transcribed_processed_pseudogene:gene	63
processed_pseudogene:gene	1426
polymorphic_pseudogene:gene	5
unprocessed_pseudogene:gene	152
pseudogene:gene	8
protein_coding:intron	107002
processed_transcript:intron	1198
protein_coding:gene (-)	14834
protein_coding:upstream	50005
protein_coding:upstream--protein_coding:downstream	114
protein_coding:downstream	66375
processed_transcript:upstream	18
processed_transcript:downstream	19
