# Supplementary material for: mmannot: How to improve small–RNA annotation?
Source: PLoS One. 2020 May 28;15(5):e0231738. doi: 10.1371/journal.pone.0231738 (PMC7255610; doi:10.1371/journal.pone.0231738)
Supplement: S2 File — (GZ) [file pone.0231738.s002.gz › Data/Counts/HS/SRR5398627_unique.csv]

Type	SRR5398627
protein_coding:CDS (+)	26277
protein_coding:5'UTR (+)	5960
protein_coding:3'UTR (+)	773
miRNA:gene	3621536
snoRNA:gene	230342
snRNA:gene	11145
lincRNA:gene	9253
piRNA:gene	441197
rRNA:gene	20
misc_RNA:gene	940
transcribed_processed_pseudogene:gene	24
processed_pseudogene:gene	303
polymorphic_pseudogene:gene	1
unprocessed_pseudogene:gene	19
protein_coding:intron	52265
processed_transcript:intron	611
protein_coding:gene (-)	7806
protein_coding:upstream	30796
protein_coding:upstream--protein_coding:downstream	243
protein_coding:downstream	37758
processed_transcript:upstream	10
processed_transcript:downstream	7
