# Supplementary material for: mmannot: How to improve small–RNA annotation?
Source: PLoS One. 2020 May 28;15(5):e0231738. doi: 10.1371/journal.pone.0231738 (PMC7255610; doi:10.1371/journal.pone.0231738)
Supplement: S2 File — (GZ) [file pone.0231738.s002.gz › Data/Counts/HS/SRR5398629_bowtie.csv]

Type	SRR5398629_bowtie
protein_coding:CDS (+)	90329
protein_coding:CDS (+)--protein_coding:5'UTR (+)	20
protein_coding:CDS (+)--protein_coding:5'UTR (+)--miRNA:gene	1
protein_coding:CDS (+)--protein_coding:5'UTR (+)--miRNA:gene--piRNA:gene--transcribed_processed_pseudogene:gene--protein_coding:intron--processed_transcript:intron--protein_coding:gene (-)--protein_coding:upstream	1
protein_coding:CDS (+)--protein_coding:5'UTR (+)--miRNA:gene--piRNA:gene--protein_coding:intron--processed_transcript:intron--protein_coding:gene (-)--protein_coding:upstream	1
protein_coding:CDS (+)--protein_coding:5'UTR (+)--miRNA:gene--piRNA:gene--protein_coding:intron--processed_transcript:intron--protein_coding:upstream	2
protein_coding:CDS (+)--protein_coding:5'UTR (+)--miRNA:gene--piRNA:gene--protein_coding:intron--protein_coding:gene (-)--protein_coding:upstream	1
protein_coding:CDS (+)--protein_coding:5'UTR (+)--miRNA:gene--piRNA:gene--processed_transcript:intron--protein_coding:upstream	1
protein_coding:CDS (+)--protein_coding:5'UTR (+)--lincRNA:gene--piRNA:gene--processed_pseudogene:gene--protein_coding:intron	1
protein_coding:CDS (+)--protein_coding:5'UTR (+)--lincRNA:gene--piRNA:gene--processed_pseudogene:gene--protein_coding:intron--protein_coding:gene (-)--protein_coding:upstream	1
protein_coding:CDS (+)--protein_coding:5'UTR (+)--lincRNA:gene--piRNA:gene--protein_coding:intron--protein_coding:upstream	1
protein_coding:CDS (+)--protein_coding:5'UTR (+)--lincRNA:gene--piRNA:gene--protein_coding:intron--protein_coding:downstream	1
protein_coding:CDS (+)--protein_coding:5'UTR (+)--lincRNA:gene--processed_pseudogene:gene--protein_coding:intron	1
protein_coding:CDS (+)--protein_coding:5'UTR (+)--lincRNA:gene--protein_coding:intron	1
protein_coding:CDS (+)--protein_coding:5'UTR (+)--piRNA:gene	16
protein_coding:CDS (+)--protein_coding:5'UTR (+)--piRNA:gene--processed_pseudogene:gene	2
protein_coding:CDS (+)--protein_coding:5'UTR (+)--piRNA:gene--protein_coding:intron	6
protein_coding:CDS (+)--protein_coding:5'UTR (+)--piRNA:gene--protein_coding:intron--protein_coding:gene (-)	8
protein_coding:CDS (+)--protein_coding:5'UTR (+)--piRNA:gene--protein_coding:intron--protein_coding:gene (-)--protein_coding:upstream	9
protein_coding:CDS (+)--protein_coding:5'UTR (+)--piRNA:gene--protein_coding:intron--protein_coding:gene (-)--protein_coding:upstream--processed_transcript:upstream	1
protein_coding:CDS (+)--protein_coding:5'UTR (+)--piRNA:gene--protein_coding:intron--protein_coding:upstream	4
protein_coding:CDS (+)--protein_coding:5'UTR (+)--piRNA:gene--protein_coding:gene (-)	10
protein_coding:CDS (+)--protein_coding:5'UTR (+)--piRNA:gene--protein_coding:gene (-)--protein_coding:upstream	3
protein_coding:CDS (+)--protein_coding:5'UTR (+)--transcribed_processed_pseudogene:gene	2
protein_coding:CDS (+)--protein_coding:5'UTR (+)--unprocessed_pseudogene:gene--protein_coding:intron--protein_coding:gene (-)--protein_coding:upstream--protein_coding:downstream	1
protein_coding:CDS (+)--protein_coding:5'UTR (+)--protein_coding:intron	3
protein_coding:CDS (+)--protein_coding:5'UTR (+)--protein_coding:intron--processed_transcript:intron--protein_coding:gene (-)	1
protein_coding:CDS (+)--protein_coding:5'UTR (+)--protein_coding:intron--processed_transcript:intron--protein_coding:downstream	2
protein_coding:CDS (+)--protein_coding:5'UTR (+)--protein_coding:intron--protein_coding:gene (-)	8
protein_coding:CDS (+)--protein_coding:5'UTR (+)--protein_coding:intron--protein_coding:gene (-)--protein_coding:upstream	1
protein_coding:CDS (+)--protein_coding:5'UTR (+)--protein_coding:intron--protein_coding:gene (-)--protein_coding:upstream--protein_coding:downstream	1
protein_coding:CDS (+)--protein_coding:5'UTR (+)--protein_coding:intron--protein_coding:upstream	3
protein_coding:CDS (+)--protein_coding:3'UTR (+)	5
protein_coding:CDS (+)--protein_coding:3'UTR (+)--lincRNA:gene--protein_coding:intron	1
protein_coding:CDS (+)--protein_coding:3'UTR (+)--piRNA:gene--processed_pseudogene:gene--protein_coding:gene (-)	1
protein_coding:CDS (+)--protein_coding:3'UTR (+)--piRNA:gene--protein_coding:intron--protein_coding:gene (-)	9
protein_coding:CDS (+)--protein_coding:3'UTR (+)--piRNA:gene--protein_coding:intron--protein_coding:upstream	2
protein_coding:CDS (+)--protein_coding:3'UTR (+)--piRNA:gene--protein_coding:upstream	1
protein_coding:CDS (+)--protein_coding:3'UTR (+)--protein_coding:intron	29
protein_coding:CDS (+)--protein_coding:3'UTR (+)--protein_coding:intron--protein_coding:gene (-)	2
protein_coding:CDS (+)--miRNA:gene	248
protein_coding:CDS (+)--miRNA:gene--lincRNA:gene--protein_coding:intron	1
protein_coding:CDS (+)--miRNA:gene--lincRNA:gene--protein_coding:intron--protein_coding:upstream	2
protein_coding:CDS (+)--miRNA:gene--piRNA:gene	126
protein_coding:CDS (+)--miRNA:gene--piRNA:gene--transcribed_processed_pseudogene:gene--protein_coding:intron--processed_transcript:intron--protein_coding:gene (-)--protein_coding:upstream	1
protein_coding:CDS (+)--miRNA:gene--piRNA:gene--protein_coding:intron	12
protein_coding:CDS (+)--miRNA:gene--piRNA:gene--protein_coding:intron--processed_transcript:intron--protein_coding:gene (-)--protein_coding:upstream	1
protein_coding:CDS (+)--miRNA:gene--piRNA:gene--protein_coding:intron--protein_coding:gene (-)--protein_coding:upstream	2
protein_coding:CDS (+)--miRNA:gene--piRNA:gene--protein_coding:intron--protein_coding:upstream	4
protein_coding:CDS (+)--miRNA:gene--piRNA:gene--protein_coding:intron--protein_coding:downstream	1
protein_coding:CDS (+)--miRNA:gene--piRNA:gene--protein_coding:gene (-)	9
protein_coding:CDS (+)--miRNA:gene--piRNA:gene--protein_coding:upstream	1
protein_coding:CDS (+)--miRNA:gene--protein_coding:intron	36
protein_coding:CDS (+)--miRNA:gene--protein_coding:intron--protein_coding:upstream	1
protein_coding:CDS (+)--miRNA:gene--protein_coding:upstream	2
protein_coding:CDS (+)--snoRNA:gene	1976
protein_coding:CDS (+)--snoRNA:gene--piRNA:gene	4
protein_coding:CDS (+)--snoRNA:gene--piRNA:gene--unprocessed_pseudogene:gene--protein_coding:intron	1
protein_coding:CDS (+)--snoRNA:gene--piRNA:gene--protein_coding:intron	1
protein_coding:CDS (+)--snoRNA:gene--processed_pseudogene:gene--protein_coding:intron	1
protein_coding:CDS (+)--snoRNA:gene--protein_coding:intron	20
protein_coding:CDS (+)--snoRNA:gene--protein_coding:intron--protein_coding:gene (-)	5
protein_coding:CDS (+)--snRNA:gene--piRNA:gene--protein_coding:intron	1
protein_coding:CDS (+)--snRNA:gene--protein_coding:intron	2
protein_coding:CDS (+)--lincRNA:gene	22
protein_coding:CDS (+)--lincRNA:gene--piRNA:gene	41
protein_coding:CDS (+)--lincRNA:gene--piRNA:gene--transcribed_processed_pseudogene:gene	1
protein_coding:CDS (+)--lincRNA:gene--piRNA:gene--transcribed_processed_pseudogene:gene--processed_pseudogene:gene	5
protein_coding:CDS (+)--lincRNA:gene--piRNA:gene--transcribed_processed_pseudogene:gene--protein_coding:intron--protein_coding:gene (-)	1
protein_coding:CDS (+)--lincRNA:gene--piRNA:gene--processed_pseudogene:gene	12
protein_coding:CDS (+)--lincRNA:gene--piRNA:gene--unprocessed_pseudogene:gene	1
protein_coding:CDS (+)--lincRNA:gene--piRNA:gene--unprocessed_pseudogene:gene--protein_coding:gene (-)	1
protein_coding:CDS (+)--lincRNA:gene--piRNA:gene--protein_coding:intron	11
protein_coding:CDS (+)--lincRNA:gene--piRNA:gene--protein_coding:intron--protein_coding:gene (-)	1
protein_coding:CDS (+)--lincRNA:gene--piRNA:gene--protein_coding:intron--protein_coding:gene (-)--protein_coding:upstream	15
protein_coding:CDS (+)--lincRNA:gene--piRNA:gene--protein_coding:intron--protein_coding:upstream	3
protein_coding:CDS (+)--lincRNA:gene--piRNA:gene--protein_coding:gene (-)	1
protein_coding:CDS (+)--lincRNA:gene--piRNA:gene--protein_coding:upstream	5
protein_coding:CDS (+)--lincRNA:gene--transcribed_processed_pseudogene:gene--processed_pseudogene:gene--protein_coding:intron	3
protein_coding:CDS (+)--lincRNA:gene--transcribed_processed_pseudogene:gene--processed_pseudogene:gene--protein_coding:gene (-)	1
protein_coding:CDS (+)--lincRNA:gene--processed_pseudogene:gene	9
protein_coding:CDS (+)--lincRNA:gene--processed_pseudogene:gene--unprocessed_pseudogene:gene	1
protein_coding:CDS (+)--lincRNA:gene--processed_pseudogene:gene--protein_coding:intron	2
protein_coding:CDS (+)--lincRNA:gene--protein_coding:intron	9
protein_coding:CDS (+)--lincRNA:gene--protein_coding:intron--processed_transcript:intron--protein_coding:downstream	1
protein_coding:CDS (+)--lincRNA:gene--protein_coding:intron--protein_coding:gene (-)	13
protein_coding:CDS (+)--lincRNA:gene--processed_transcript:upstream	2
protein_coding:CDS (+)--piRNA:gene	13885
protein_coding:CDS (+)--piRNA:gene--rRNA:gene	10
protein_coding:CDS (+)--piRNA:gene--rRNA:gene--protein_coding:intron	4
protein_coding:CDS (+)--piRNA:gene--rRNA:gene--protein_coding:intron--protein_coding:gene (-)--protein_coding:upstream	3
protein_coding:CDS (+)--piRNA:gene--rRNA:gene--protein_coding:downstream	611
protein_coding:CDS (+)--piRNA:gene--misc_RNA:gene--protein_coding:intron--processed_transcript:intron	1
protein_coding:CDS (+)--piRNA:gene--transcribed_processed_pseudogene:gene	7
protein_coding:CDS (+)--piRNA:gene--transcribed_processed_pseudogene:gene--processed_pseudogene:gene	10
protein_coding:CDS (+)--piRNA:gene--transcribed_processed_pseudogene:gene--processed_pseudogene:gene--protein_coding:intron	2
protein_coding:CDS (+)--piRNA:gene--transcribed_processed_pseudogene:gene--processed_pseudogene:gene--protein_coding:downstream	1
protein_coding:CDS (+)--piRNA:gene--processed_pseudogene:gene	409
protein_coding:CDS (+)--piRNA:gene--processed_pseudogene:gene--polymorphic_pseudogene:gene--unprocessed_pseudogene:gene	2
protein_coding:CDS (+)--piRNA:gene--processed_pseudogene:gene--polymorphic_pseudogene:gene--protein_coding:intron	2
protein_coding:CDS (+)--piRNA:gene--processed_pseudogene:gene--unprocessed_pseudogene:gene	37
protein_coding:CDS (+)--piRNA:gene--processed_pseudogene:gene--unprocessed_pseudogene:gene--protein_coding:intron	9
protein_coding:CDS (+)--piRNA:gene--processed_pseudogene:gene--unprocessed_pseudogene:gene--protein_coding:gene (-)	1
protein_coding:CDS (+)--piRNA:gene--processed_pseudogene:gene--protein_coding:intron	49
protein_coding:CDS (+)--piRNA:gene--processed_pseudogene:gene--protein_coding:intron--protein_coding:gene (-)	1
protein_coding:CDS (+)--piRNA:gene--processed_pseudogene:gene--protein_coding:intron--protein_coding:upstream	4
protein_coding:CDS (+)--piRNA:gene--processed_pseudogene:gene--protein_coding:gene (-)	6
protein_coding:CDS (+)--piRNA:gene--processed_pseudogene:gene--protein_coding:upstream	1
protein_coding:CDS (+)--piRNA:gene--processed_pseudogene:gene--protein_coding:downstream	5
protein_coding:CDS (+)--piRNA:gene--unprocessed_pseudogene:gene	35
protein_coding:CDS (+)--piRNA:gene--unprocessed_pseudogene:gene--protein_coding:intron	10
protein_coding:CDS (+)--piRNA:gene--unprocessed_pseudogene:gene--protein_coding:intron--protein_coding:gene (-)	5
protein_coding:CDS (+)--piRNA:gene--unprocessed_pseudogene:gene--protein_coding:intron--protein_coding:gene (-)--protein_coding:upstream	1
protein_coding:CDS (+)--piRNA:gene--unprocessed_pseudogene:gene--protein_coding:intron--protein_coding:gene (-)--protein_coding:downstream	1
protein_coding:CDS (+)--piRNA:gene--unprocessed_pseudogene:gene--protein_coding:intron--protein_coding:upstream	3
protein_coding:CDS (+)--piRNA:gene--unprocessed_pseudogene:gene--protein_coding:intron--protein_coding:downstream	2
protein_coding:CDS (+)--piRNA:gene--unprocessed_pseudogene:gene--processed_transcript:intron--protein_coding:gene (-)	1
protein_coding:CDS (+)--piRNA:gene--unprocessed_pseudogene:gene--protein_coding:gene (-)	9
protein_coding:CDS (+)--piRNA:gene--pseudogene:gene	3
protein_coding:CDS (+)--piRNA:gene--protein_coding:intron	741
protein_coding:CDS (+)--piRNA:gene--protein_coding:intron--processed_transcript:intron	10
protein_coding:CDS (+)--piRNA:gene--protein_coding:intron--processed_transcript:intron--protein_coding:gene (-)	1
protein_coding:CDS (+)--piRNA:gene--protein_coding:intron--processed_transcript:intron--protein_coding:gene (-)--protein_coding:downstream	1
protein_coding:CDS (+)--piRNA:gene--protein_coding:intron--processed_transcript:intron--protein_coding:upstream	1
protein_coding:CDS (+)--piRNA:gene--protein_coding:intron--processed_transcript:intron--protein_coding:downstream	1
protein_coding:CDS (+)--piRNA:gene--protein_coding:intron--protein_coding:gene (-)	40
protein_coding:CDS (+)--piRNA:gene--protein_coding:intron--protein_coding:gene (-)--protein_coding:upstream	12
protein_coding:CDS (+)--piRNA:gene--protein_coding:intron--protein_coding:gene (-)--protein_coding:downstream	3
protein_coding:CDS (+)--piRNA:gene--protein_coding:intron--protein_coding:upstream	29
protein_coding:CDS (+)--piRNA:gene--protein_coding:intron--protein_coding:upstream--protein_coding:downstream	2
protein_coding:CDS (+)--piRNA:gene--protein_coding:intron--protein_coding:downstream	75
protein_coding:CDS (+)--piRNA:gene--processed_transcript:intron	1
protein_coding:CDS (+)--piRNA:gene--processed_transcript:intron--protein_coding:gene (-)	1
protein_coding:CDS (+)--piRNA:gene--protein_coding:gene (-)	57
protein_coding:CDS (+)--piRNA:gene--protein_coding:gene (-)--protein_coding:upstream	3
protein_coding:CDS (+)--piRNA:gene--protein_coding:gene (-)--protein_coding:downstream	2
protein_coding:CDS (+)--piRNA:gene--protein_coding:upstream	28
protein_coding:CDS (+)--piRNA:gene--protein_coding:downstream	8
protein_coding:CDS (+)--piRNA:gene--processed_transcript:downstream	2
protein_coding:CDS (+)--transcribed_processed_pseudogene:gene	34
protein_coding:CDS (+)--transcribed_processed_pseudogene:gene--processed_pseudogene:gene	12
protein_coding:CDS (+)--transcribed_processed_pseudogene:gene--processed_pseudogene:gene--protein_coding:intron	6
protein_coding:CDS (+)--transcribed_processed_pseudogene:gene--processed_pseudogene:gene--protein_coding:intron--protein_coding:gene (-)	1
protein_coding:CDS (+)--transcribed_processed_pseudogene:gene--processed_pseudogene:gene--protein_coding:gene (-)	2
protein_coding:CDS (+)--transcribed_processed_pseudogene:gene--unprocessed_pseudogene:gene	1
protein_coding:CDS (+)--transcribed_processed_pseudogene:gene--unprocessed_pseudogene:gene--protein_coding:intron--protein_coding:gene (-)	1
protein_coding:CDS (+)--transcribed_processed_pseudogene:gene--protein_coding:intron--protein_coding:gene (-)	5
protein_coding:CDS (+)--processed_pseudogene:gene	702
protein_coding:CDS (+)--processed_pseudogene:gene--polymorphic_pseudogene:gene--unprocessed_pseudogene:gene--protein_coding:gene (-)	2
protein_coding:CDS (+)--processed_pseudogene:gene--unprocessed_pseudogene:gene	6
protein_coding:CDS (+)--processed_pseudogene:gene--unprocessed_pseudogene:gene--protein_coding:intron	1
protein_coding:CDS (+)--processed_pseudogene:gene--unprocessed_pseudogene:gene--protein_coding:gene (-)	2
protein_coding:CDS (+)--processed_pseudogene:gene--protein_coding:intron	17
protein_coding:CDS (+)--processed_pseudogene:gene--protein_coding:intron--protein_coding:gene (-)	1
protein_coding:CDS (+)--processed_pseudogene:gene--protein_coding:intron--protein_coding:upstream	1
protein_coding:CDS (+)--processed_pseudogene:gene--protein_coding:intron--protein_coding:upstream--protein_coding:downstream	1
protein_coding:CDS (+)--processed_pseudogene:gene--protein_coding:intron--protein_coding:downstream	2
protein_coding:CDS (+)--processed_pseudogene:gene--processed_transcript:intron	1
protein_coding:CDS (+)--processed_pseudogene:gene--protein_coding:gene (-)	3
protein_coding:CDS (+)--processed_pseudogene:gene--protein_coding:upstream	1
protein_coding:CDS (+)--unprocessed_pseudogene:gene	149
protein_coding:CDS (+)--unprocessed_pseudogene:gene--protein_coding:intron	14
protein_coding:CDS (+)--unprocessed_pseudogene:gene--protein_coding:intron--protein_coding:gene (-)	4
protein_coding:CDS (+)--unprocessed_pseudogene:gene--protein_coding:intron--protein_coding:gene (-)--processed_transcript:downstream	1
protein_coding:CDS (+)--unprocessed_pseudogene:gene--protein_coding:gene (-)	23
protein_coding:CDS (+)--protein_coding:intron	685
protein_coding:CDS (+)--protein_coding:intron--processed_transcript:intron	72
protein_coding:CDS (+)--protein_coding:intron--processed_transcript:intron--protein_coding:gene (-)	2
protein_coding:CDS (+)--protein_coding:intron--processed_transcript:intron--protein_coding:downstream	2
protein_coding:CDS (+)--protein_coding:intron--protein_coding:gene (-)	59
protein_coding:CDS (+)--protein_coding:intron--protein_coding:gene (-)--protein_coding:upstream	3
protein_coding:CDS (+)--protein_coding:intron--protein_coding:gene (-)--protein_coding:downstream	2
protein_coding:CDS (+)--protein_coding:intron--protein_coding:upstream	25
protein_coding:CDS (+)--protein_coding:intron--protein_coding:upstream--protein_coding:downstream	5
protein_coding:CDS (+)--protein_coding:intron--protein_coding:downstream	69
protein_coding:CDS (+)--processed_transcript:intron	4
protein_coding:CDS (+)--processed_transcript:intron--protein_coding:gene (-)	1
protein_coding:CDS (+)--protein_coding:gene (-)	251
protein_coding:CDS (+)--protein_coding:gene (-)--protein_coding:upstream	1
protein_coding:CDS (+)--protein_coding:gene (-)--protein_coding:downstream	1
protein_coding:CDS (+)--protein_coding:upstream	9
protein_coding:CDS (+)--protein_coding:downstream	2
protein_coding:5'UTR (+)	6594
protein_coding:5'UTR (+)--protein_coding:3'UTR (+)--miRNA:gene--piRNA:gene--protein_coding:intron	1
protein_coding:5'UTR (+)--protein_coding:3'UTR (+)--piRNA:gene--protein_coding:intron--protein_coding:downstream	1
protein_coding:5'UTR (+)--protein_coding:3'UTR (+)--protein_coding:intron--processed_transcript:intron	1
protein_coding:5'UTR (+)--protein_coding:3'UTR (+)--protein_coding:intron--protein_coding:upstream	1
protein_coding:5'UTR (+)--miRNA:gene	4424
protein_coding:5'UTR (+)--miRNA:gene--piRNA:gene	1937
protein_coding:5'UTR (+)--miRNA:gene--piRNA:gene--processed_pseudogene:gene--protein_coding:intron	1
protein_coding:5'UTR (+)--miRNA:gene--piRNA:gene--protein_coding:intron	127
protein_coding:5'UTR (+)--miRNA:gene--piRNA:gene--protein_coding:intron--protein_coding:gene (-)--protein_coding:upstream	1
protein_coding:5'UTR (+)--miRNA:gene--piRNA:gene--protein_coding:intron--protein_coding:upstream	2
protein_coding:5'UTR (+)--miRNA:gene--piRNA:gene--protein_coding:intron--protein_coding:downstream	2
protein_coding:5'UTR (+)--miRNA:gene--piRNA:gene--protein_coding:gene (-)--protein_coding:upstream	1
protein_coding:5'UTR (+)--miRNA:gene--protein_coding:intron	261
protein_coding:5'UTR (+)--miRNA:gene--protein_coding:upstream	1
protein_coding:5'UTR (+)--snoRNA:gene--lincRNA:gene--piRNA:gene	27
protein_coding:5'UTR (+)--snoRNA:gene--lincRNA:gene--piRNA:gene--protein_coding:intron	18
protein_coding:5'UTR (+)--snoRNA:gene--piRNA:gene	3080
protein_coding:5'UTR (+)--snoRNA:gene--piRNA:gene--protein_coding:intron	56
protein_coding:5'UTR (+)--lincRNA:gene	3
protein_coding:5'UTR (+)--lincRNA:gene--piRNA:gene	4
protein_coding:5'UTR (+)--lincRNA:gene--piRNA:gene--protein_coding:intron--processed_transcript:intron--protein_coding:downstream	2
protein_coding:5'UTR (+)--lincRNA:gene--piRNA:gene--protein_coding:intron--protein_coding:upstream	1
protein_coding:5'UTR (+)--lincRNA:gene--protein_coding:intron	1
protein_coding:5'UTR (+)--piRNA:gene	6104
protein_coding:5'UTR (+)--piRNA:gene--misc_RNA:gene	1
protein_coding:5'UTR (+)--piRNA:gene--transcribed_processed_pseudogene:gene--protein_coding:intron--protein_coding:upstream--protein_coding:downstream	1
protein_coding:5'UTR (+)--piRNA:gene--processed_pseudogene:gene--protein_coding:intron--processed_transcript:intron	1
protein_coding:5'UTR (+)--piRNA:gene--processed_pseudogene:gene--protein_coding:gene (-)	2
protein_coding:5'UTR (+)--piRNA:gene--processed_pseudogene:gene--protein_coding:upstream	1
protein_coding:5'UTR (+)--piRNA:gene--unprocessed_pseudogene:gene	4
protein_coding:5'UTR (+)--piRNA:gene--unprocessed_pseudogene:gene--protein_coding:intron	2
protein_coding:5'UTR (+)--piRNA:gene--unprocessed_pseudogene:gene--protein_coding:intron--protein_coding:gene (-)	9
protein_coding:5'UTR (+)--piRNA:gene--unprocessed_pseudogene:gene--protein_coding:intron--protein_coding:upstream	1
protein_coding:5'UTR (+)--piRNA:gene--protein_coding:intron	490
protein_coding:5'UTR (+)--piRNA:gene--protein_coding:intron--processed_transcript:intron	2
protein_coding:5'UTR (+)--piRNA:gene--protein_coding:intron--processed_transcript:intron--protein_coding:upstream	6
protein_coding:5'UTR (+)--piRNA:gene--protein_coding:intron--processed_transcript:intron--protein_coding:downstream	1
protein_coding:5'UTR (+)--piRNA:gene--protein_coding:intron--protein_coding:gene (-)	36
protein_coding:5'UTR (+)--piRNA:gene--protein_coding:intron--protein_coding:gene (-)--protein_coding:upstream	5
protein_coding:5'UTR (+)--piRNA:gene--protein_coding:intron--protein_coding:upstream	23
protein_coding:5'UTR (+)--piRNA:gene--protein_coding:intron--protein_coding:upstream--protein_coding:downstream	1
protein_coding:5'UTR (+)--piRNA:gene--protein_coding:intron--protein_coding:downstream	13
protein_coding:5'UTR (+)--piRNA:gene--protein_coding:intron--processed_transcript:upstream	1
protein_coding:5'UTR (+)--piRNA:gene--protein_coding:intron--processed_transcript:downstream	1
protein_coding:5'UTR (+)--piRNA:gene--processed_transcript:intron	3
protein_coding:5'UTR (+)--piRNA:gene--processed_transcript:intron--protein_coding:gene (-)	2
protein_coding:5'UTR (+)--piRNA:gene--protein_coding:gene (-)	42
protein_coding:5'UTR (+)--piRNA:gene--protein_coding:gene (-)--protein_coding:upstream	1
protein_coding:5'UTR (+)--piRNA:gene--protein_coding:upstream	1781
protein_coding:5'UTR (+)--piRNA:gene--protein_coding:downstream	2
protein_coding:5'UTR (+)--transcribed_processed_pseudogene:gene	3
protein_coding:5'UTR (+)--processed_pseudogene:gene	1
protein_coding:5'UTR (+)--unprocessed_pseudogene:gene	1
protein_coding:5'UTR (+)--unprocessed_pseudogene:gene--protein_coding:intron	2
protein_coding:5'UTR (+)--unprocessed_pseudogene:gene--protein_coding:intron--protein_coding:gene (-)	4
protein_coding:5'UTR (+)--unprocessed_pseudogene:gene--protein_coding:intron--protein_coding:gene (-)--protein_coding:upstream	1
protein_coding:5'UTR (+)--unprocessed_pseudogene:gene--protein_coding:intron--protein_coding:upstream	1
protein_coding:5'UTR (+)--protein_coding:intron	94
protein_coding:5'UTR (+)--protein_coding:intron--processed_transcript:intron--protein_coding:upstream	2
protein_coding:5'UTR (+)--protein_coding:intron--processed_transcript:intron--protein_coding:downstream	1
protein_coding:5'UTR (+)--protein_coding:intron--protein_coding:gene (-)	7
protein_coding:5'UTR (+)--protein_coding:intron--protein_coding:gene (-)--protein_coding:upstream	9
protein_coding:5'UTR (+)--protein_coding:intron--protein_coding:upstream	45
protein_coding:5'UTR (+)--protein_coding:intron--protein_coding:upstream--protein_coding:downstream	2
protein_coding:5'UTR (+)--processed_transcript:intron	5
protein_coding:5'UTR (+)--protein_coding:gene (-)	15
protein_coding:5'UTR (+)--protein_coding:gene (-)--protein_coding:upstream	2
protein_coding:5'UTR (+)--protein_coding:upstream	9
protein_coding:5'UTR (+)--protein_coding:downstream	1
protein_coding:3'UTR (+)	1099
protein_coding:3'UTR (+)--miRNA:gene--protein_coding:intron	1
protein_coding:3'UTR (+)--lincRNA:gene--piRNA:gene--transcribed_processed_pseudogene:gene--protein_coding:intron	1
protein_coding:3'UTR (+)--lincRNA:gene--piRNA:gene--processed_pseudogene:gene--protein_coding:intron--protein_coding:gene (-)--protein_coding:upstream	1
protein_coding:3'UTR (+)--lincRNA:gene--piRNA:gene--protein_coding:intron	1
protein_coding:3'UTR (+)--lincRNA:gene--piRNA:gene--protein_coding:intron--processed_transcript:intron	1
protein_coding:3'UTR (+)--lincRNA:gene--piRNA:gene--protein_coding:intron--protein_coding:upstream	3
protein_coding:3'UTR (+)--lincRNA:gene--protein_coding:intron--protein_coding:upstream	1
protein_coding:3'UTR (+)--piRNA:gene	106
protein_coding:3'UTR (+)--piRNA:gene--misc_RNA:gene	42
protein_coding:3'UTR (+)--piRNA:gene--processed_pseudogene:gene--unprocessed_pseudogene:gene--protein_coding:gene (-)	1
protein_coding:3'UTR (+)--piRNA:gene--processed_pseudogene:gene--protein_coding:intron	2
protein_coding:3'UTR (+)--piRNA:gene--processed_pseudogene:gene--protein_coding:intron--processed_transcript:intron	1
protein_coding:3'UTR (+)--piRNA:gene--protein_coding:intron	7
protein_coding:3'UTR (+)--piRNA:gene--protein_coding:intron--protein_coding:gene (-)	2
protein_coding:3'UTR (+)--piRNA:gene--protein_coding:intron--protein_coding:gene (-)--protein_coding:upstream	9
protein_coding:3'UTR (+)--piRNA:gene--protein_coding:intron--protein_coding:gene (-)--protein_coding:downstream	1
protein_coding:3'UTR (+)--piRNA:gene--protein_coding:intron--protein_coding:upstream	64
protein_coding:3'UTR (+)--piRNA:gene--protein_coding:intron--protein_coding:downstream	2
protein_coding:3'UTR (+)--piRNA:gene--protein_coding:gene (-)	2
protein_coding:3'UTR (+)--piRNA:gene--protein_coding:gene (-)--protein_coding:upstream	1
protein_coding:3'UTR (+)--piRNA:gene--protein_coding:upstream	863
protein_coding:3'UTR (+)--piRNA:gene--protein_coding:downstream	1
protein_coding:3'UTR (+)--processed_pseudogene:gene	1
protein_coding:3'UTR (+)--protein_coding:intron	26
protein_coding:3'UTR (+)--protein_coding:intron--processed_transcript:intron	1
protein_coding:3'UTR (+)--protein_coding:intron--protein_coding:gene (-)	1
protein_coding:3'UTR (+)--protein_coding:intron--protein_coding:gene (-)--protein_coding:upstream	4
protein_coding:3'UTR (+)--protein_coding:intron--protein_coding:upstream	2
protein_coding:3'UTR (+)--protein_coding:intron--protein_coding:downstream	3
protein_coding:3'UTR (+)--processed_transcript:intron	1
protein_coding:3'UTR (+)--processed_transcript:intron--protein_coding:downstream	1
protein_coding:3'UTR (+)--protein_coding:gene (-)	6
protein_coding:3'UTR (+)--protein_coding:gene (-)--protein_coding:upstream	5
protein_coding:3'UTR (+)--protein_coding:upstream	260
protein_coding:3'UTR (+)--protein_coding:downstream	2
miRNA:gene	3926621
miRNA:gene--snoRNA:gene	10
miRNA:gene--lincRNA:gene	24
miRNA:gene--lincRNA:gene--piRNA:gene	4
miRNA:gene--lincRNA:gene--piRNA:gene--protein_coding:intron	3
miRNA:gene--lincRNA:gene--piRNA:gene--protein_coding:intron--protein_coding:downstream	1
miRNA:gene--lincRNA:gene--piRNA:gene--protein_coding:gene (-)--protein_coding:upstream	1
miRNA:gene--lincRNA:gene--protein_coding:intron	16
miRNA:gene--lincRNA:gene--protein_coding:gene (-)	1
miRNA:gene--piRNA:gene	40224
miRNA:gene--piRNA:gene--misc_RNA:gene	1
miRNA:gene--piRNA:gene--processed_pseudogene:gene	3
miRNA:gene--piRNA:gene--processed_pseudogene:gene--protein_coding:intron	4
miRNA:gene--piRNA:gene--processed_pseudogene:gene--protein_coding:intron--protein_coding:gene (-)	1
miRNA:gene--piRNA:gene--protein_coding:intron	2090
miRNA:gene--piRNA:gene--protein_coding:intron--processed_transcript:intron	62
miRNA:gene--piRNA:gene--protein_coding:intron--protein_coding:gene (-)	4
miRNA:gene--piRNA:gene--protein_coding:intron--protein_coding:upstream	60
miRNA:gene--piRNA:gene--protein_coding:intron--protein_coding:downstream	68
miRNA:gene--piRNA:gene--processed_transcript:intron	20
miRNA:gene--piRNA:gene--processed_transcript:intron--protein_coding:upstream	1
miRNA:gene--piRNA:gene--protein_coding:gene (-)--protein_coding:upstream	1
miRNA:gene--piRNA:gene--protein_coding:upstream	2991
miRNA:gene--piRNA:gene--protein_coding:downstream	1
miRNA:gene--processed_pseudogene:gene	26
miRNA:gene--processed_pseudogene:gene--protein_coding:intron	15
miRNA:gene--processed_pseudogene:gene--protein_coding:intron--protein_coding:gene (-)	1
miRNA:gene--unprocessed_pseudogene:gene	1
miRNA:gene--unprocessed_pseudogene:gene--protein_coding:intron	10
miRNA:gene--protein_coding:intron	7354
miRNA:gene--protein_coding:intron--processed_transcript:intron	65
miRNA:gene--protein_coding:intron--protein_coding:gene (-)	11
miRNA:gene--protein_coding:intron--protein_coding:gene (-)--protein_coding:upstream	6
miRNA:gene--protein_coding:intron--protein_coding:upstream	38
miRNA:gene--protein_coding:intron--protein_coding:downstream	17
miRNA:gene--protein_coding:intron--processed_transcript:upstream	1
miRNA:gene--protein_coding:intron--processed_transcript:downstream	1
miRNA:gene--processed_transcript:intron	69
miRNA:gene--protein_coding:gene (-)	77
miRNA:gene--protein_coding:upstream	1392
miRNA:gene--protein_coding:downstream	39
snoRNA:gene	139594
snoRNA:gene--lincRNA:gene	14
snoRNA:gene--lincRNA:gene--piRNA:gene	6
snoRNA:gene--lincRNA:gene--piRNA:gene--protein_coding:intron	2
snoRNA:gene--piRNA:gene	2015
snoRNA:gene--piRNA:gene--protein_coding:intron	104
snoRNA:gene--piRNA:gene--protein_coding:intron--processed_transcript:intron	1
snoRNA:gene--piRNA:gene--protein_coding:intron--protein_coding:upstream	9
snoRNA:gene--piRNA:gene--protein_coding:intron--protein_coding:downstream	1
snoRNA:gene--misc_RNA:gene--protein_coding:intron	1
snoRNA:gene--unprocessed_pseudogene:gene--protein_coding:intron	1
snoRNA:gene--protein_coding:intron	512
snoRNA:gene--protein_coding:intron--processed_transcript:intron	2
snoRNA:gene--protein_coding:intron--protein_coding:upstream	5
snoRNA:gene--protein_coding:intron--protein_coding:downstream	7
snoRNA:gene--processed_transcript:intron	20
snoRNA:gene--protein_coding:gene (-)	1
snoRNA:gene--protein_coding:upstream	2
snoRNA:gene--protein_coding:downstream	4
snRNA:gene	29137
snRNA:gene--piRNA:gene	2009
snRNA:gene--piRNA:gene--protein_coding:intron	8
snRNA:gene--protein_coding:intron	72
snRNA:gene--protein_coding:intron--processed_transcript:intron	1
snRNA:gene--protein_coding:intron--protein_coding:gene (-)	1
snRNA:gene--protein_coding:gene (-)	1
snRNA:gene--protein_coding:gene (-)--protein_coding:upstream	1
lincRNA:gene	9004
lincRNA:gene--piRNA:gene	463852
lincRNA:gene--piRNA:gene--rRNA:gene	1
lincRNA:gene--piRNA:gene--rRNA:gene--protein_coding:intron	2
lincRNA:gene--piRNA:gene--rRNA:gene--protein_coding:intron--protein_coding:gene (-)	1
lincRNA:gene--piRNA:gene--misc_RNA:gene	28
lincRNA:gene--piRNA:gene--transcribed_processed_pseudogene:gene	2
lincRNA:gene--piRNA:gene--transcribed_processed_pseudogene:gene--processed_pseudogene:gene	1
lincRNA:gene--piRNA:gene--processed_pseudogene:gene	13
lincRNA:gene--piRNA:gene--processed_pseudogene:gene--unprocessed_pseudogene:gene	3
lincRNA:gene--piRNA:gene--processed_pseudogene:gene--unprocessed_pseudogene:gene--protein_coding:gene (-)	1
lincRNA:gene--piRNA:gene--processed_pseudogene:gene--protein_coding:intron	2
lincRNA:gene--piRNA:gene--processed_pseudogene:gene--protein_coding:gene (-)	1
lincRNA:gene--piRNA:gene--protein_coding:intron	180
lincRNA:gene--piRNA:gene--protein_coding:intron--processed_transcript:intron	4
lincRNA:gene--piRNA:gene--protein_coding:intron--protein_coding:gene (-)	19
lincRNA:gene--piRNA:gene--protein_coding:intron--protein_coding:gene (-)--protein_coding:upstream	28
lincRNA:gene--piRNA:gene--protein_coding:intron--protein_coding:upstream	11
lincRNA:gene--piRNA:gene--protein_coding:intron--protein_coding:downstream	56
lincRNA:gene--piRNA:gene--processed_transcript:intron	2
lincRNA:gene--piRNA:gene--processed_transcript:intron--protein_coding:downstream	1
lincRNA:gene--piRNA:gene--protein_coding:gene (-)	5
lincRNA:gene--piRNA:gene--protein_coding:gene (-)--protein_coding:upstream	1
lincRNA:gene--piRNA:gene--protein_coding:upstream	3
lincRNA:gene--piRNA:gene--protein_coding:downstream	16192
lincRNA:gene--misc_RNA:gene	1
lincRNA:gene--transcribed_processed_pseudogene:gene	1
lincRNA:gene--transcribed_processed_pseudogene:gene--processed_pseudogene:gene--unprocessed_pseudogene:gene--protein_coding:intron--protein_coding:gene (-)	2
lincRNA:gene--processed_pseudogene:gene	5
lincRNA:gene--processed_pseudogene:gene--protein_coding:intron	2
lincRNA:gene--processed_pseudogene:gene--protein_coding:intron--protein_coding:gene (-)	12
lincRNA:gene--processed_pseudogene:gene--processed_transcript:intron	1
lincRNA:gene--processed_pseudogene:gene--protein_coding:gene (-)	1
lincRNA:gene--unprocessed_pseudogene:gene	3
lincRNA:gene--unprocessed_pseudogene:gene--protein_coding:gene (-)	2
lincRNA:gene--protein_coding:intron	330
lincRNA:gene--protein_coding:intron--processed_transcript:intron	11
lincRNA:gene--protein_coding:intron--processed_transcript:intron--protein_coding:gene (-)	2
lincRNA:gene--protein_coding:intron--protein_coding:gene (-)	8
lincRNA:gene--protein_coding:intron--protein_coding:gene (-)--protein_coding:downstream	1
lincRNA:gene--protein_coding:intron--protein_coding:upstream	170
lincRNA:gene--protein_coding:intron--protein_coding:downstream	450
lincRNA:gene--processed_transcript:intron	9
lincRNA:gene--processed_transcript:intron--protein_coding:downstream	1
lincRNA:gene--protein_coding:gene (-)	39
lincRNA:gene--protein_coding:upstream	4
lincRNA:gene--protein_coding:downstream	83
lincRNA:gene--processed_transcript:upstream	6
piRNA:gene	5667280
piRNA:gene--rRNA:gene	109004
piRNA:gene--rRNA:gene--processed_pseudogene:gene--protein_coding:intron	2
piRNA:gene--rRNA:gene--protein_coding:intron	466
piRNA:gene--rRNA:gene--protein_coding:intron--protein_coding:gene (-)	4
piRNA:gene--rRNA:gene--protein_coding:intron--protein_coding:downstream	1
piRNA:gene--rRNA:gene--processed_transcript:intron	1
piRNA:gene--misc_RNA:gene	3440
piRNA:gene--misc_RNA:gene--protein_coding:intron	1371
piRNA:gene--misc_RNA:gene--protein_coding:intron--processed_transcript:intron	26
piRNA:gene--misc_RNA:gene--protein_coding:intron--protein_coding:gene (-)	1
piRNA:gene--misc_RNA:gene--protein_coding:intron--protein_coding:upstream	7
piRNA:gene--misc_RNA:gene--protein_coding:intron--protein_coding:downstream	24
piRNA:gene--misc_RNA:gene--protein_coding:gene (-)	1
piRNA:gene--misc_RNA:gene--protein_coding:downstream	20
piRNA:gene--transcribed_processed_pseudogene:gene	29
piRNA:gene--transcribed_processed_pseudogene:gene--processed_pseudogene:gene	17
piRNA:gene--transcribed_processed_pseudogene:gene--processed_pseudogene:gene--protein_coding:intron	3
piRNA:gene--transcribed_processed_pseudogene:gene--processed_pseudogene:gene--protein_coding:gene (-)	1
piRNA:gene--transcribed_processed_pseudogene:gene--protein_coding:intron	9
piRNA:gene--transcribed_processed_pseudogene:gene--protein_coding:intron--protein_coding:downstream	1
piRNA:gene--transcribed_processed_pseudogene:gene--protein_coding:gene (-)	2
piRNA:gene--transcribed_processed_pseudogene:gene--protein_coding:gene (-)--protein_coding:upstream	1
piRNA:gene--processed_pseudogene:gene	670
piRNA:gene--processed_pseudogene:gene--unprocessed_pseudogene:gene	10
piRNA:gene--processed_pseudogene:gene--unprocessed_pseudogene:gene--protein_coding:intron	1
piRNA:gene--processed_pseudogene:gene--unprocessed_pseudogene:gene--protein_coding:intron--protein_coding:downstream	1
piRNA:gene--processed_pseudogene:gene--protein_coding:intron	161
piRNA:gene--processed_pseudogene:gene--protein_coding:intron--processed_transcript:intron--protein_coding:upstream	1
piRNA:gene--processed_pseudogene:gene--protein_coding:intron--protein_coding:gene (-)	7
piRNA:gene--processed_pseudogene:gene--protein_coding:intron--protein_coding:gene (-)--protein_coding:upstream	1
piRNA:gene--processed_pseudogene:gene--protein_coding:intron--protein_coding:gene (-)--protein_coding:upstream--protein_coding:downstream	1
piRNA:gene--processed_pseudogene:gene--protein_coding:intron--protein_coding:upstream	8
piRNA:gene--processed_pseudogene:gene--protein_coding:intron--protein_coding:downstream	15
piRNA:gene--processed_pseudogene:gene--processed_transcript:intron	2
piRNA:gene--processed_pseudogene:gene--protein_coding:gene (-)	9
piRNA:gene--processed_pseudogene:gene--protein_coding:downstream	60
piRNA:gene--polymorphic_pseudogene:gene--protein_coding:intron--protein_coding:gene (-)--protein_coding:upstream	1
piRNA:gene--unprocessed_pseudogene:gene	53
piRNA:gene--unprocessed_pseudogene:gene--protein_coding:intron	11
piRNA:gene--unprocessed_pseudogene:gene--protein_coding:intron--processed_transcript:intron	3
piRNA:gene--unprocessed_pseudogene:gene--protein_coding:intron--protein_coding:gene (-)	5
piRNA:gene--unprocessed_pseudogene:gene--protein_coding:intron--protein_coding:gene (-)--protein_coding:upstream	1
piRNA:gene--unprocessed_pseudogene:gene--protein_coding:intron--protein_coding:downstream	2
piRNA:gene--unprocessed_pseudogene:gene--protein_coding:gene (-)	18
piRNA:gene--pseudogene:gene	5
piRNA:gene--protein_coding:intron	14868
piRNA:gene--protein_coding:intron--processed_transcript:intron	200
piRNA:gene--protein_coding:intron--processed_transcript:intron--protein_coding:gene (-)	9
piRNA:gene--protein_coding:intron--processed_transcript:intron--protein_coding:gene (-)--protein_coding:upstream	1
piRNA:gene--protein_coding:intron--processed_transcript:intron--protein_coding:upstream	24
piRNA:gene--protein_coding:intron--processed_transcript:intron--protein_coding:upstream--protein_coding:downstream	1
piRNA:gene--protein_coding:intron--processed_transcript:intron--protein_coding:downstream	19
piRNA:gene--protein_coding:intron--processed_transcript:intron--processed_transcript:downstream	1
piRNA:gene--protein_coding:intron--protein_coding:gene (-)	167
piRNA:gene--protein_coding:intron--protein_coding:gene (-)--protein_coding:upstream	31
piRNA:gene--protein_coding:intron--protein_coding:gene (-)--protein_coding:upstream--protein_coding:downstream	2
piRNA:gene--protein_coding:intron--protein_coding:gene (-)--protein_coding:downstream	6
piRNA:gene--protein_coding:intron--protein_coding:upstream	907
piRNA:gene--protein_coding:intron--protein_coding:upstream--protein_coding:downstream	105
piRNA:gene--protein_coding:intron--protein_coding:upstream--processed_transcript:upstream	2
piRNA:gene--protein_coding:intron--protein_coding:upstream--processed_transcript:downstream	1
piRNA:gene--protein_coding:intron--protein_coding:downstream	981
piRNA:gene--protein_coding:intron--protein_coding:downstream--processed_transcript:downstream	1
piRNA:gene--protein_coding:intron--processed_transcript:upstream	7
piRNA:gene--protein_coding:intron--processed_transcript:downstream	2
piRNA:gene--processed_transcript:intron	148
piRNA:gene--processed_transcript:intron--protein_coding:upstream	4
piRNA:gene--processed_transcript:intron--protein_coding:downstream	2
piRNA:gene--processed_transcript:intron--processed_transcript:downstream	1
piRNA:gene--protein_coding:gene (-)	319
piRNA:gene--protein_coding:gene (-)--protein_coding:upstream	76
piRNA:gene--protein_coding:gene (-)--protein_coding:downstream	7
piRNA:gene--protein_coding:upstream	63199
piRNA:gene--protein_coding:upstream--protein_coding:downstream	472
piRNA:gene--protein_coding:downstream	212753
piRNA:gene--processed_transcript:upstream	1
piRNA:gene--processed_transcript:downstream	1
rRNA:gene	1021
misc_RNA:gene	454
misc_RNA:gene--protein_coding:intron	35
misc_RNA:gene--protein_coding:intron--processed_transcript:intron	1
misc_RNA:gene--protein_coding:intron--protein_coding:gene (-)	1
misc_RNA:gene--protein_coding:intron--protein_coding:downstream	3
transcribed_processed_pseudogene:gene	110
transcribed_processed_pseudogene:gene--processed_pseudogene:gene	17
transcribed_processed_pseudogene:gene--processed_pseudogene:gene--protein_coding:intron	1
transcribed_processed_pseudogene:gene--processed_pseudogene:gene--protein_coding:intron--protein_coding:gene (-)	1
transcribed_processed_pseudogene:gene--processed_pseudogene:gene--protein_coding:gene (-)	10
transcribed_processed_pseudogene:gene--unprocessed_pseudogene:gene--protein_coding:intron	1
transcribed_processed_pseudogene:gene--protein_coding:intron	6
transcribed_processed_pseudogene:gene--protein_coding:gene (-)	22
transcribed_processed_pseudogene:gene--protein_coding:upstream	1
processed_pseudogene:gene	1159
processed_pseudogene:gene--unprocessed_pseudogene:gene	10
processed_pseudogene:gene--unprocessed_pseudogene:gene--protein_coding:intron	1
processed_pseudogene:gene--unprocessed_pseudogene:gene--protein_coding:gene (-)	8
processed_pseudogene:gene--pseudogene:gene	4
processed_pseudogene:gene--protein_coding:intron	89
processed_pseudogene:gene--protein_coding:intron--processed_transcript:intron	2
processed_pseudogene:gene--protein_coding:intron--processed_transcript:intron--protein_coding:gene (-)	1
processed_pseudogene:gene--protein_coding:intron--protein_coding:gene (-)	7
processed_pseudogene:gene--protein_coding:intron--protein_coding:gene (-)--protein_coding:upstream	2
processed_pseudogene:gene--protein_coding:intron--protein_coding:gene (-)--protein_coding:downstream	2
processed_pseudogene:gene--protein_coding:intron--protein_coding:upstream	2
processed_pseudogene:gene--protein_coding:intron--protein_coding:downstream	3
processed_pseudogene:gene--processed_transcript:intron	6
processed_pseudogene:gene--processed_transcript:intron--protein_coding:gene (-)	1
processed_pseudogene:gene--protein_coding:gene (-)	303
processed_pseudogene:gene--protein_coding:upstream	12
polymorphic_pseudogene:gene	5
polymorphic_pseudogene:gene--protein_coding:gene (-)	1
unprocessed_pseudogene:gene	63
unprocessed_pseudogene:gene--protein_coding:intron	21
unprocessed_pseudogene:gene--protein_coding:intron--processed_transcript:intron	1
unprocessed_pseudogene:gene--protein_coding:intron--protein_coding:gene (-)	8
unprocessed_pseudogene:gene--protein_coding:intron--protein_coding:downstream	1
unprocessed_pseudogene:gene--protein_coding:gene (-)	82
protein_coding:intron	104676
protein_coding:intron--processed_transcript:intron	1181
protein_coding:intron--processed_transcript:intron--protein_coding:gene (-)	8
protein_coding:intron--processed_transcript:intron--protein_coding:upstream	17
protein_coding:intron--processed_transcript:intron--protein_coding:upstream--protein_coding:downstream	1
protein_coding:intron--processed_transcript:intron--protein_coding:downstream	13
protein_coding:intron--processed_transcript:intron--processed_transcript:upstream	1
protein_coding:intron--protein_coding:gene (-)	924
protein_coding:intron--protein_coding:gene (-)--protein_coding:upstream	53
protein_coding:intron--protein_coding:gene (-)--protein_coding:upstream--protein_coding:downstream	4
protein_coding:intron--protein_coding:gene (-)--protein_coding:downstream	10
protein_coding:intron--protein_coding:upstream	1406
protein_coding:intron--protein_coding:upstream--protein_coding:downstream	42
protein_coding:intron--protein_coding:upstream--processed_transcript:upstream	1
protein_coding:intron--protein_coding:downstream	6423
protein_coding:intron--processed_transcript:upstream	3
protein_coding:intron--processed_transcript:downstream	3
processed_transcript:intron	1359
processed_transcript:intron--protein_coding:gene (-)	2
processed_transcript:intron--protein_coding:upstream	4
processed_transcript:intron--protein_coding:downstream	7
processed_transcript:intron--processed_transcript:downstream	2
protein_coding:gene (-)	30256
protein_coding:gene (-)--protein_coding:upstream	16
protein_coding:gene (-)--protein_coding:upstream--protein_coding:downstream	1
protein_coding:gene (-)--protein_coding:downstream	8
protein_coding:gene (-)--processed_transcript:upstream	3
protein_coding:upstream	27850
protein_coding:upstream--protein_coding:downstream	400
protein_coding:upstream--processed_transcript:upstream	3
protein_coding:downstream	43566
processed_transcript:upstream	12
processed_transcript:downstream	30
