# Supplementary material for: mmannot: How to improve small–RNA annotation?
Source: PLoS One. 2020 May 28;15(5):e0231738. doi: 10.1371/journal.pone.0231738 (PMC7255610; doi:10.1371/journal.pone.0231738)
Supplement: S2 File — (GZ) [file pone.0231738.s002.gz › Data/Counts/HS/SRR5398628_unique.csv]

Type	SRR5398628
protein_coding:CDS (+)	23840
protein_coding:5'UTR (+)	3034
protein_coding:3'UTR (+)	564
miRNA:gene	2244489
snoRNA:gene	179412
snRNA:gene	7796
lincRNA:gene	27524
piRNA:gene	615070
rRNA:gene	19
misc_RNA:gene	508
transcribed_processed_pseudogene:gene	20
processed_pseudogene:gene	203
unprocessed_pseudogene:gene	20
protein_coding:intron	40664
processed_transcript:intron	601
protein_coding:gene (-)	6891
protein_coding:upstream	33733
protein_coding:upstream--protein_coding:downstream	245
protein_coding:downstream	30368
processed_transcript:upstream	10
processed_transcript:downstream	10
