# Supplementary material for: mmannot: How to improve small–RNA annotation?
Source: PLoS One. 2020 May 28;15(5):e0231738. doi: 10.1371/journal.pone.0231738 (PMC7255610; doi:10.1371/journal.pone.0231738)
Supplement: S2 File — (GZ) [file pone.0231738.s002.gz › Data/Counts/HS/SRR5398625_featureCounts.csv]

Type	SRR5398625
3'UTR (+)	6472
5'UTR (+)	882
CDS (+)	6529
intron	46738
upstream	20878
downstream	14538
pseudogene	0
unprocessed_pseudogene	59
polymorphic_pseudogene	1
processed_pseudogene	401
transcribed_processed_pseudogene	24
misc_RNA	1059
rRNA	80453
piRNA	3128164
lincRNA	610
snRNA	863
snoRNA	3116
miRNA	8478
gene (-)	2627
