# Supplementary material for: mmannot: How to improve small–RNA annotation?
Source: PLoS One. 2020 May 28;15(5):e0231738. doi: 10.1371/journal.pone.0231738 (PMC7255610; doi:10.1371/journal.pone.0231738)
Supplement: S2 File — (GZ) [file pone.0231738.s002.gz › Data/Counts/HS/SRR5398624_unique.csv]

Type	SRR5398624
protein_coding:CDS (+)	42527
protein_coding:5'UTR (+)	6828
protein_coding:3'UTR (+)	557
miRNA:gene	2698899
snoRNA:gene	177112
snRNA:gene	11267
lincRNA:gene	9264
piRNA:gene	493949
rRNA:gene	18
misc_RNA:gene	598
transcribed_processed_pseudogene:gene	30
processed_pseudogene:gene	571
unprocessed_pseudogene:gene	29
protein_coding:intron	56235
processed_transcript:intron	681
protein_coding:gene (-)	13408
protein_coding:upstream	33264
protein_coding:upstream--protein_coding:downstream	111
protein_coding:downstream	18590
processed_transcript:upstream	14
processed_transcript:downstream	12
