# Supplementary material for: mmannot: How to improve small–RNA annotation?
Source: PLoS One. 2020 May 28;15(5):e0231738. doi: 10.1371/journal.pone.0231738 (PMC7255610; doi:10.1371/journal.pone.0231738)
Supplement: S2 File — (GZ) [file pone.0231738.s002.gz › Data/Counts/HS/SRR5398629_ratio.csv]

Type	SRR5398629
protein_coding:CDS (+)	102555
protein_coding:5'UTR (+)	9220
protein_coding:3'UTR (+)	1931
miRNA:gene	3933364
snoRNA:gene	164147
snRNA:gene	32901
lincRNA:gene	21271
piRNA:gene	6855581
rRNA:gene	53599
misc_RNA:gene	2187
transcribed_processed_pseudogene:gene	176
processed_pseudogene:gene	2128
polymorphic_pseudogene:gene	6
unprocessed_pseudogene:gene	252
pseudogene:gene	5
protein_coding:intron	130687
processed_transcript:intron	1701
protein_coding:gene (-)	31679
protein_coding:upstream	60209
protein_coding:upstream--protein_coding:downstream	416
protein_coding:downstream	150746
processed_transcript:upstream	17
processed_transcript:downstream	32
