# Supplementary material for: mmannot: How to improve small–RNA annotation?
Source: PLoS One. 2020 May 28;15(5):e0231738. doi: 10.1371/journal.pone.0231738 (PMC7255610; doi:10.1371/journal.pone.0231738)
Supplement: S2 File — (GZ) [file pone.0231738.s002.gz › Data/Counts/HS/SRR5398627_random.csv]

Type	SRR5398627
protein_coding:CDS (+)	31654
protein_coding:5'UTR (+)	9487
protein_coding:3'UTR (+)	1875
miRNA:gene	9305265
snoRNA:gene	272059
snRNA:gene	34343
lincRNA:gene	17229
piRNA:gene	4583603
rRNA:gene	66412
misc_RNA:gene	4441
transcribed_processed_pseudogene:gene	51
processed_pseudogene:gene	884
polymorphic_pseudogene:gene	2
unprocessed_pseudogene:gene	99
pseudogene:gene	1
protein_coding:intron	106963
processed_transcript:intron	1105
protein_coding:gene (-)	9846
protein_coding:upstream	61215
protein_coding:upstream--protein_coding:downstream	245
protein_coding:downstream	82341
processed_transcript:upstream	13
processed_transcript:downstream	19
