# Supplementary material for: mmannot: How to improve small–RNA annotation?
Source: PLoS One. 2020 May 28;15(5):e0231738. doi: 10.1371/journal.pone.0231738 (PMC7255610; doi:10.1371/journal.pone.0231738)
Supplement: S2 File — (GZ) [file pone.0231738.s002.gz › Data/Counts/HS/SRR5398624_featureCounts.csv]

Type	SRR5398624
3'UTR (+)	6769
5'UTR (+)	996
CDS (+)	13974
intron	68819
upstream	10205
downstream	7992
pseudogene	9
unprocessed_pseudogene	100
polymorphic_pseudogene	1
processed_pseudogene	784
transcribed_processed_pseudogene	29
misc_RNA	1817
rRNA	57191
piRNA	3021317
lincRNA	832
snRNA	588
snoRNA	688
miRNA	4268
gene (-)	1655
