# Supplementary material for: mmannot: How to improve small–RNA annotation?
Source: PLoS One. 2020 May 28;15(5):e0231738. doi: 10.1371/journal.pone.0231738 (PMC7255610; doi:10.1371/journal.pone.0231738)
Supplement: S2 File — (GZ) [file pone.0231738.s002.gz › Data/Counts/HS/SRR5398626_rev.csv]

Type	SRR5398626
pseudogene:gene--processed_pseudogene:gene--piRNA:gene	2
unprocessed_pseudogene:gene	77
unprocessed_pseudogene:gene--polymorphic_pseudogene:gene--processed_pseudogene:gene--piRNA:gene--miRNA:gene--protein_coding:CDS (+)--protein_coding:intron--processed_transcript:intron--protein_coding:gene (-)--protein_coding:downstream	1
unprocessed_pseudogene:gene--polymorphic_pseudogene:gene--processed_pseudogene:gene--piRNA:gene--protein_coding:CDS (+)--protein_coding:intron	2
unprocessed_pseudogene:gene--polymorphic_pseudogene:gene--piRNA:gene--lincRNA:gene--protein_coding:5'UTR (+)--protein_coding:CDS (+)--protein_coding:intron--processed_transcript:intron--protein_coding:gene (-)--protein_coding:upstream--protein_coding:downstream	1
unprocessed_pseudogene:gene--polymorphic_pseudogene:gene--protein_coding:CDS (+)--protein_coding:intron	1
unprocessed_pseudogene:gene--processed_pseudogene:gene	9
unprocessed_pseudogene:gene--processed_pseudogene:gene--transcribed_processed_pseudogene:gene--rRNA:gene--piRNA:gene--lincRNA:gene--protein_coding:3'UTR (+)--protein_coding:5'UTR (+)--protein_coding:CDS (+)--protein_coding:intron--processed_transcript:intron--protein_coding:gene (-)--protein_coding:upstream--protein_coding:downstream	1
unprocessed_pseudogene:gene--processed_pseudogene:gene--transcribed_processed_pseudogene:gene--piRNA:gene	12
unprocessed_pseudogene:gene--processed_pseudogene:gene--transcribed_processed_pseudogene:gene--piRNA:gene--lincRNA:gene--protein_coding:5'UTR (+)--protein_coding:CDS (+)--protein_coding:intron--processed_transcript:intron--protein_coding:gene (-)--protein_coding:upstream--protein_coding:downstream	1
unprocessed_pseudogene:gene--processed_pseudogene:gene--transcribed_processed_pseudogene:gene--piRNA:gene--lincRNA:gene--protein_coding:5'UTR (+)--protein_coding:CDS (+)--protein_coding:intron--protein_coding:gene (-)--protein_coding:upstream--protein_coding:downstream--processed_transcript:upstream	1
unprocessed_pseudogene:gene--processed_pseudogene:gene--transcribed_processed_pseudogene:gene--piRNA:gene--protein_coding:5'UTR (+)--protein_coding:CDS (+)--protein_coding:intron	1
unprocessed_pseudogene:gene--processed_pseudogene:gene--transcribed_processed_pseudogene:gene--piRNA:gene--protein_coding:CDS (+)--protein_coding:intron--processed_transcript:intron--protein_coding:gene (-)--protein_coding:upstream	1
unprocessed_pseudogene:gene--processed_pseudogene:gene--transcribed_processed_pseudogene:gene--piRNA:gene--protein_coding:intron	3
unprocessed_pseudogene:gene--processed_pseudogene:gene--transcribed_processed_pseudogene:gene--protein_coding:CDS (+)	2
unprocessed_pseudogene:gene--processed_pseudogene:gene--transcribed_processed_pseudogene:gene--protein_coding:intron	1
unprocessed_pseudogene:gene--processed_pseudogene:gene--transcribed_processed_pseudogene:gene--protein_coding:gene (-)	1
unprocessed_pseudogene:gene--processed_pseudogene:gene--misc_RNA:gene--piRNA:gene--lincRNA:gene--protein_coding:CDS (+)--protein_coding:intron--processed_transcript:intron--protein_coding:gene (-)--protein_coding:upstream--protein_coding:downstream	1
unprocessed_pseudogene:gene--processed_pseudogene:gene--misc_RNA:gene--piRNA:gene--protein_coding:CDS (+)--protein_coding:intron--processed_transcript:intron--protein_coding:gene (-)--protein_coding:upstream--protein_coding:downstream	1
unprocessed_pseudogene:gene--processed_pseudogene:gene--piRNA:gene	43
unprocessed_pseudogene:gene--processed_pseudogene:gene--piRNA:gene--lincRNA:gene--snRNA:gene--protein_coding:intron--processed_transcript:intron--protein_coding:gene (-)--protein_coding:upstream--protein_coding:downstream	3
unprocessed_pseudogene:gene--processed_pseudogene:gene--piRNA:gene--lincRNA:gene--miRNA:gene--protein_coding:5'UTR (+)--protein_coding:CDS (+)--protein_coding:intron--processed_transcript:intron--protein_coding:gene (-)--protein_coding:upstream--protein_coding:downstream	1
unprocessed_pseudogene:gene--processed_pseudogene:gene--piRNA:gene--lincRNA:gene--protein_coding:3'UTR (+)--protein_coding:5'UTR (+)--protein_coding:CDS (+)--protein_coding:intron--processed_transcript:intron--protein_coding:gene (-)--protein_coding:upstream--protein_coding:downstream	1
unprocessed_pseudogene:gene--processed_pseudogene:gene--piRNA:gene--lincRNA:gene--protein_coding:3'UTR (+)--protein_coding:5'UTR (+)--protein_coding:CDS (+)--protein_coding:intron--protein_coding:gene (-)--protein_coding:upstream--protein_coding:downstream	3
unprocessed_pseudogene:gene--processed_pseudogene:gene--piRNA:gene--lincRNA:gene--protein_coding:3'UTR (+)--protein_coding:5'UTR (+)--protein_coding:intron--processed_transcript:intron--protein_coding:gene (-)--protein_coding:upstream--protein_coding:downstream	1
unprocessed_pseudogene:gene--processed_pseudogene:gene--piRNA:gene--lincRNA:gene--protein_coding:3'UTR (+)--protein_coding:CDS (+)--protein_coding:intron--processed_transcript:intron--protein_coding:gene (-)--protein_coding:upstream--protein_coding:downstream	5
unprocessed_pseudogene:gene--processed_pseudogene:gene--piRNA:gene--lincRNA:gene--protein_coding:5'UTR (+)--protein_coding:CDS (+)--protein_coding:intron--processed_transcript:intron--protein_coding:gene (-)--protein_coding:upstream--protein_coding:downstream	1
unprocessed_pseudogene:gene--processed_pseudogene:gene--piRNA:gene--lincRNA:gene--protein_coding:5'UTR (+)--protein_coding:intron--protein_coding:gene (-)--protein_coding:downstream	2
unprocessed_pseudogene:gene--processed_pseudogene:gene--piRNA:gene--lincRNA:gene--protein_coding:CDS (+)--protein_coding:intron--processed_transcript:intron	1
unprocessed_pseudogene:gene--processed_pseudogene:gene--piRNA:gene--lincRNA:gene--protein_coding:CDS (+)--protein_coding:intron--processed_transcript:intron--protein_coding:gene (-)	1
unprocessed_pseudogene:gene--processed_pseudogene:gene--piRNA:gene--lincRNA:gene--protein_coding:CDS (+)--protein_coding:intron--processed_transcript:intron--protein_coding:gene (-)--protein_coding:upstream	3
unprocessed_pseudogene:gene--processed_pseudogene:gene--piRNA:gene--lincRNA:gene--protein_coding:CDS (+)--protein_coding:intron--processed_transcript:intron--protein_coding:gene (-)--protein_coding:downstream	8
unprocessed_pseudogene:gene--processed_pseudogene:gene--piRNA:gene--lincRNA:gene--protein_coding:CDS (+)--protein_coding:intron--protein_coding:gene (-)	3
unprocessed_pseudogene:gene--processed_pseudogene:gene--piRNA:gene--lincRNA:gene--protein_coding:CDS (+)--protein_coding:intron--protein_coding:gene (-)--protein_coding:upstream	2
unprocessed_pseudogene:gene--processed_pseudogene:gene--piRNA:gene--lincRNA:gene--protein_coding:CDS (+)--protein_coding:intron--protein_coding:gene (-)--protein_coding:upstream--protein_coding:downstream	1
unprocessed_pseudogene:gene--processed_pseudogene:gene--piRNA:gene--lincRNA:gene--protein_coding:CDS (+)--protein_coding:intron--protein_coding:gene (-)--protein_coding:downstream	1
unprocessed_pseudogene:gene--processed_pseudogene:gene--piRNA:gene--lincRNA:gene--protein_coding:intron--processed_transcript:intron	2
unprocessed_pseudogene:gene--processed_pseudogene:gene--piRNA:gene--lincRNA:gene--protein_coding:intron--processed_transcript:intron--protein_coding:gene (-)--protein_coding:downstream--processed_transcript:downstream	1
unprocessed_pseudogene:gene--processed_pseudogene:gene--piRNA:gene--lincRNA:gene--protein_coding:intron--processed_transcript:intron--protein_coding:upstream--protein_coding:downstream	1
unprocessed_pseudogene:gene--processed_pseudogene:gene--piRNA:gene--lincRNA:gene--protein_coding:intron--protein_coding:gene (-)--protein_coding:upstream	1
unprocessed_pseudogene:gene--processed_pseudogene:gene--piRNA:gene--miRNA:gene--protein_coding:CDS (+)--protein_coding:intron--protein_coding:gene (-)	1
unprocessed_pseudogene:gene--processed_pseudogene:gene--piRNA:gene--miRNA:gene--protein_coding:intron--protein_coding:gene (-)	1
unprocessed_pseudogene:gene--processed_pseudogene:gene--piRNA:gene--protein_coding:3'UTR (+)--protein_coding:5'UTR (+)--protein_coding:CDS (+)--protein_coding:intron--protein_coding:gene (-)--protein_coding:downstream	1
unprocessed_pseudogene:gene--processed_pseudogene:gene--piRNA:gene--protein_coding:3'UTR (+)--protein_coding:CDS (+)--protein_coding:intron--processed_transcript:intron--protein_coding:upstream	1
unprocessed_pseudogene:gene--processed_pseudogene:gene--piRNA:gene--protein_coding:5'UTR (+)--protein_coding:CDS (+)--protein_coding:intron--processed_transcript:intron--protein_coding:gene (-)--protein_coding:upstream	3
unprocessed_pseudogene:gene--processed_pseudogene:gene--piRNA:gene--protein_coding:5'UTR (+)--protein_coding:CDS (+)--protein_coding:intron--processed_transcript:intron--protein_coding:gene (-)--protein_coding:upstream--protein_coding:downstream	1
unprocessed_pseudogene:gene--processed_pseudogene:gene--piRNA:gene--protein_coding:5'UTR (+)--protein_coding:CDS (+)--protein_coding:intron--protein_coding:gene (-)	1
unprocessed_pseudogene:gene--processed_pseudogene:gene--piRNA:gene--protein_coding:5'UTR (+)--protein_coding:intron--protein_coding:gene (-)--protein_coding:upstream	1
unprocessed_pseudogene:gene--processed_pseudogene:gene--piRNA:gene--protein_coding:CDS (+)	19
unprocessed_pseudogene:gene--processed_pseudogene:gene--piRNA:gene--protein_coding:CDS (+)--protein_coding:intron	4
unprocessed_pseudogene:gene--processed_pseudogene:gene--piRNA:gene--protein_coding:CDS (+)--protein_coding:intron--processed_transcript:intron	3
unprocessed_pseudogene:gene--processed_pseudogene:gene--piRNA:gene--protein_coding:CDS (+)--protein_coding:intron--processed_transcript:intron--protein_coding:gene (-)	1
unprocessed_pseudogene:gene--processed_pseudogene:gene--piRNA:gene--protein_coding:CDS (+)--protein_coding:intron--processed_transcript:intron--protein_coding:gene (-)--protein_coding:upstream	2
unprocessed_pseudogene:gene--processed_pseudogene:gene--piRNA:gene--protein_coding:CDS (+)--protein_coding:intron--processed_transcript:intron--protein_coding:gene (-)--protein_coding:upstream--protein_coding:downstream	21
unprocessed_pseudogene:gene--processed_pseudogene:gene--piRNA:gene--protein_coding:CDS (+)--protein_coding:intron--processed_transcript:intron--protein_coding:upstream--protein_coding:downstream	1
unprocessed_pseudogene:gene--processed_pseudogene:gene--piRNA:gene--protein_coding:CDS (+)--protein_coding:intron--protein_coding:gene (-)	7
unprocessed_pseudogene:gene--processed_pseudogene:gene--piRNA:gene--protein_coding:CDS (+)--protein_coding:intron--protein_coding:gene (-)--protein_coding:upstream	3
unprocessed_pseudogene:gene--processed_pseudogene:gene--piRNA:gene--protein_coding:CDS (+)--protein_coding:intron--protein_coding:upstream	2
unprocessed_pseudogene:gene--processed_pseudogene:gene--piRNA:gene--protein_coding:CDS (+)--protein_coding:gene (-)	1
unprocessed_pseudogene:gene--processed_pseudogene:gene--piRNA:gene--protein_coding:intron	9
unprocessed_pseudogene:gene--processed_pseudogene:gene--piRNA:gene--protein_coding:intron--processed_transcript:intron	2
unprocessed_pseudogene:gene--processed_pseudogene:gene--piRNA:gene--protein_coding:intron--processed_transcript:intron--protein_coding:gene (-)--protein_coding:upstream	2
unprocessed_pseudogene:gene--processed_pseudogene:gene--piRNA:gene--protein_coding:intron--protein_coding:gene (-)	7
unprocessed_pseudogene:gene--processed_pseudogene:gene--piRNA:gene--protein_coding:intron--protein_coding:gene (-)--protein_coding:upstream	3
unprocessed_pseudogene:gene--processed_pseudogene:gene--piRNA:gene--protein_coding:intron--protein_coding:gene (-)--protein_coding:downstream	2
unprocessed_pseudogene:gene--processed_pseudogene:gene--piRNA:gene--protein_coding:intron--protein_coding:upstream	1
unprocessed_pseudogene:gene--processed_pseudogene:gene--piRNA:gene--protein_coding:intron--protein_coding:downstream	1
unprocessed_pseudogene:gene--processed_pseudogene:gene--piRNA:gene--protein_coding:gene (-)	5
unprocessed_pseudogene:gene--processed_pseudogene:gene--miRNA:gene--protein_coding:intron	1
unprocessed_pseudogene:gene--processed_pseudogene:gene--protein_coding:CDS (+)	204
unprocessed_pseudogene:gene--processed_pseudogene:gene--protein_coding:CDS (+)--protein_coding:intron	8
unprocessed_pseudogene:gene--processed_pseudogene:gene--protein_coding:CDS (+)--protein_coding:intron--processed_transcript:intron--protein_coding:gene (-)--protein_coding:upstream--protein_coding:downstream	1
unprocessed_pseudogene:gene--processed_pseudogene:gene--protein_coding:CDS (+)--protein_coding:intron--protein_coding:gene (-)	5
unprocessed_pseudogene:gene--processed_pseudogene:gene--protein_coding:CDS (+)--protein_coding:intron--protein_coding:downstream	1
unprocessed_pseudogene:gene--processed_pseudogene:gene--protein_coding:CDS (+)--protein_coding:gene (-)	18
unprocessed_pseudogene:gene--processed_pseudogene:gene--protein_coding:intron	2
unprocessed_pseudogene:gene--processed_pseudogene:gene--protein_coding:intron--protein_coding:gene (-)	41
unprocessed_pseudogene:gene--processed_pseudogene:gene--protein_coding:gene (-)	96
unprocessed_pseudogene:gene--transcribed_processed_pseudogene:gene--piRNA:gene	1
unprocessed_pseudogene:gene--transcribed_processed_pseudogene:gene--piRNA:gene--lincRNA:gene	1
unprocessed_pseudogene:gene--transcribed_processed_pseudogene:gene--piRNA:gene--lincRNA:gene--protein_coding:3'UTR (+)--protein_coding:CDS (+)--protein_coding:intron--protein_coding:gene (-)--protein_coding:upstream--protein_coding:downstream	1
unprocessed_pseudogene:gene--transcribed_processed_pseudogene:gene--piRNA:gene--protein_coding:5'UTR (+)--protein_coding:CDS (+)--protein_coding:intron--protein_coding:gene (-)--protein_coding:upstream	1
unprocessed_pseudogene:gene--transcribed_processed_pseudogene:gene--piRNA:gene--protein_coding:intron	1
unprocessed_pseudogene:gene--transcribed_processed_pseudogene:gene--piRNA:gene--protein_coding:intron--processed_transcript:intron--protein_coding:upstream--protein_coding:downstream	1
unprocessed_pseudogene:gene--transcribed_processed_pseudogene:gene--protein_coding:CDS (+)	4
unprocessed_pseudogene:gene--transcribed_processed_pseudogene:gene--protein_coding:CDS (+)--protein_coding:intron--protein_coding:gene (-)	1
unprocessed_pseudogene:gene--transcribed_processed_pseudogene:gene--protein_coding:gene (-)	2
unprocessed_pseudogene:gene--misc_RNA:gene	4
unprocessed_pseudogene:gene--misc_RNA:gene--piRNA:gene	142
unprocessed_pseudogene:gene--misc_RNA:gene--piRNA:gene--snoRNA:gene--protein_coding:CDS (+)--protein_coding:intron--processed_transcript:intron--protein_coding:gene (-)--protein_coding:upstream--protein_coding:downstream	2
unprocessed_pseudogene:gene--misc_RNA:gene--piRNA:gene--protein_coding:intron	680
unprocessed_pseudogene:gene--misc_RNA:gene--piRNA:gene--protein_coding:intron--processed_transcript:intron--processed_transcript:upstream	1
unprocessed_pseudogene:gene--misc_RNA:gene--piRNA:gene--protein_coding:intron--protein_coding:downstream	80
unprocessed_pseudogene:gene--misc_RNA:gene--piRNA:gene--protein_coding:downstream	9
unprocessed_pseudogene:gene--misc_RNA:gene--protein_coding:intron--processed_transcript:intron	1
unprocessed_pseudogene:gene--piRNA:gene	257
unprocessed_pseudogene:gene--piRNA:gene--lincRNA:gene--snoRNA:gene--protein_coding:intron	1
unprocessed_pseudogene:gene--piRNA:gene--lincRNA:gene--protein_coding:5'UTR (+)--protein_coding:CDS (+)--protein_coding:intron--processed_transcript:intron--protein_coding:gene (-)--protein_coding:upstream	1
unprocessed_pseudogene:gene--piRNA:gene--lincRNA:gene--protein_coding:5'UTR (+)--protein_coding:CDS (+)--protein_coding:intron--processed_transcript:intron--protein_coding:gene (-)--protein_coding:upstream--protein_coding:downstream	1
unprocessed_pseudogene:gene--piRNA:gene--lincRNA:gene--protein_coding:5'UTR (+)--protein_coding:CDS (+)--protein_coding:intron--protein_coding:downstream	2
unprocessed_pseudogene:gene--piRNA:gene--lincRNA:gene--protein_coding:5'UTR (+)--protein_coding:intron--processed_transcript:intron--protein_coding:gene (-)--protein_coding:upstream	1
unprocessed_pseudogene:gene--piRNA:gene--lincRNA:gene--protein_coding:5'UTR (+)--protein_coding:intron--processed_transcript:upstream	1
unprocessed_pseudogene:gene--piRNA:gene--lincRNA:gene--protein_coding:CDS (+)--protein_coding:intron	3
unprocessed_pseudogene:gene--piRNA:gene--lincRNA:gene--protein_coding:CDS (+)--protein_coding:intron--processed_transcript:intron	1
unprocessed_pseudogene:gene--piRNA:gene--lincRNA:gene--protein_coding:CDS (+)--protein_coding:intron--processed_transcript:intron--protein_coding:gene (-)	1
unprocessed_pseudogene:gene--piRNA:gene--lincRNA:gene--protein_coding:CDS (+)--protein_coding:intron--processed_transcript:intron--protein_coding:gene (-)--protein_coding:upstream	1
unprocessed_pseudogene:gene--piRNA:gene--lincRNA:gene--protein_coding:CDS (+)--protein_coding:intron--processed_transcript:intron--protein_coding:gene (-)--protein_coding:upstream--protein_coding:downstream	3
unprocessed_pseudogene:gene--piRNA:gene--lincRNA:gene--protein_coding:CDS (+)--protein_coding:intron--processed_transcript:intron--protein_coding:upstream	1
unprocessed_pseudogene:gene--piRNA:gene--lincRNA:gene--protein_coding:CDS (+)--protein_coding:intron--processed_transcript:intron--protein_coding:upstream--protein_coding:downstream	1
unprocessed_pseudogene:gene--piRNA:gene--lincRNA:gene--protein_coding:CDS (+)--protein_coding:intron--protein_coding:gene (-)--protein_coding:upstream	170
unprocessed_pseudogene:gene--piRNA:gene--lincRNA:gene--protein_coding:CDS (+)--protein_coding:intron--protein_coding:downstream	1
unprocessed_pseudogene:gene--piRNA:gene--lincRNA:gene--protein_coding:intron	6
unprocessed_pseudogene:gene--piRNA:gene--lincRNA:gene--protein_coding:intron--processed_transcript:intron--protein_coding:gene (-)--protein_coding:upstream	1
unprocessed_pseudogene:gene--piRNA:gene--lincRNA:gene--protein_coding:intron--protein_coding:gene (-)	4
unprocessed_pseudogene:gene--piRNA:gene--lincRNA:gene--protein_coding:intron--protein_coding:gene (-)--protein_coding:upstream	1
unprocessed_pseudogene:gene--piRNA:gene--lincRNA:gene--protein_coding:intron--protein_coding:gene (-)--protein_coding:downstream	1
unprocessed_pseudogene:gene--piRNA:gene--lincRNA:gene--protein_coding:intron--protein_coding:upstream	2
unprocessed_pseudogene:gene--piRNA:gene--snoRNA:gene--protein_coding:intron--processed_transcript:intron--protein_coding:upstream--protein_coding:downstream	4
unprocessed_pseudogene:gene--piRNA:gene--snoRNA:gene--protein_coding:intron--protein_coding:gene (-)--protein_coding:downstream	1
unprocessed_pseudogene:gene--piRNA:gene--protein_coding:3'UTR (+)	1
unprocessed_pseudogene:gene--piRNA:gene--protein_coding:3'UTR (+)--protein_coding:CDS (+)--protein_coding:intron	1
unprocessed_pseudogene:gene--piRNA:gene--protein_coding:3'UTR (+)--protein_coding:intron--processed_transcript:intron--protein_coding:gene (-)--protein_coding:upstream--protein_coding:downstream	1
unprocessed_pseudogene:gene--piRNA:gene--protein_coding:3'UTR (+)--protein_coding:intron--protein_coding:upstream--protein_coding:downstream	1
unprocessed_pseudogene:gene--piRNA:gene--protein_coding:5'UTR (+)--protein_coding:CDS (+)--protein_coding:intron--protein_coding:gene (-)	1
unprocessed_pseudogene:gene--piRNA:gene--protein_coding:5'UTR (+)--protein_coding:CDS (+)--protein_coding:intron--protein_coding:gene (-)--protein_coding:upstream	3
unprocessed_pseudogene:gene--piRNA:gene--protein_coding:5'UTR (+)--protein_coding:CDS (+)--protein_coding:intron--protein_coding:gene (-)--protein_coding:upstream--protein_coding:downstream	2
unprocessed_pseudogene:gene--piRNA:gene--protein_coding:5'UTR (+)--protein_coding:intron--protein_coding:upstream	1
unprocessed_pseudogene:gene--piRNA:gene--protein_coding:CDS (+)	55
unprocessed_pseudogene:gene--piRNA:gene--protein_coding:CDS (+)--protein_coding:intron	27
unprocessed_pseudogene:gene--piRNA:gene--protein_coding:CDS (+)--protein_coding:intron--processed_transcript:intron	4
unprocessed_pseudogene:gene--piRNA:gene--protein_coding:CDS (+)--protein_coding:intron--processed_transcript:intron--protein_coding:gene (-)	1
unprocessed_pseudogene:gene--piRNA:gene--protein_coding:CDS (+)--protein_coding:intron--processed_transcript:intron--protein_coding:gene (-)--protein_coding:upstream	1
unprocessed_pseudogene:gene--piRNA:gene--protein_coding:CDS (+)--protein_coding:intron--processed_transcript:intron--protein_coding:gene (-)--protein_coding:upstream--protein_coding:downstream	1
unprocessed_pseudogene:gene--piRNA:gene--protein_coding:CDS (+)--protein_coding:intron--processed_transcript:intron--protein_coding:gene (-)--protein_coding:downstream--processed_transcript:upstream	1
unprocessed_pseudogene:gene--piRNA:gene--protein_coding:CDS (+)--protein_coding:intron--processed_transcript:intron--protein_coding:downstream	1
unprocessed_pseudogene:gene--piRNA:gene--protein_coding:CDS (+)--protein_coding:intron--protein_coding:gene (-)	6
unprocessed_pseudogene:gene--piRNA:gene--protein_coding:CDS (+)--protein_coding:intron--protein_coding:gene (-)--protein_coding:upstream	14
unprocessed_pseudogene:gene--piRNA:gene--protein_coding:CDS (+)--protein_coding:intron--protein_coding:gene (-)--protein_coding:upstream--protein_coding:downstream	3
unprocessed_pseudogene:gene--piRNA:gene--protein_coding:CDS (+)--protein_coding:intron--protein_coding:gene (-)--protein_coding:downstream	2
unprocessed_pseudogene:gene--piRNA:gene--protein_coding:CDS (+)--protein_coding:intron--protein_coding:upstream	2
unprocessed_pseudogene:gene--piRNA:gene--protein_coding:CDS (+)--protein_coding:intron--protein_coding:downstream	1
unprocessed_pseudogene:gene--piRNA:gene--protein_coding:CDS (+)--protein_coding:gene (-)	5
unprocessed_pseudogene:gene--piRNA:gene--protein_coding:CDS (+)--protein_coding:upstream	1
unprocessed_pseudogene:gene--piRNA:gene--protein_coding:intron	209
unprocessed_pseudogene:gene--piRNA:gene--protein_coding:intron--processed_transcript:intron	12
unprocessed_pseudogene:gene--piRNA:gene--protein_coding:intron--processed_transcript:intron--protein_coding:gene (-)--protein_coding:upstream	1
unprocessed_pseudogene:gene--piRNA:gene--protein_coding:intron--processed_transcript:intron--protein_coding:gene (-)--protein_coding:upstream--protein_coding:downstream	1
unprocessed_pseudogene:gene--piRNA:gene--protein_coding:intron--processed_transcript:intron--protein_coding:upstream	1
unprocessed_pseudogene:gene--piRNA:gene--protein_coding:intron--processed_transcript:intron--protein_coding:downstream	3
unprocessed_pseudogene:gene--piRNA:gene--protein_coding:intron--protein_coding:gene (-)	52
unprocessed_pseudogene:gene--piRNA:gene--protein_coding:intron--protein_coding:gene (-)--protein_coding:upstream	6
unprocessed_pseudogene:gene--piRNA:gene--protein_coding:intron--protein_coding:gene (-)--protein_coding:upstream--protein_coding:downstream	1
unprocessed_pseudogene:gene--piRNA:gene--protein_coding:intron--protein_coding:upstream	13
unprocessed_pseudogene:gene--piRNA:gene--protein_coding:intron--protein_coding:upstream--protein_coding:downstream	3
unprocessed_pseudogene:gene--piRNA:gene--protein_coding:intron--protein_coding:downstream	12
unprocessed_pseudogene:gene--piRNA:gene--processed_transcript:intron	1
unprocessed_pseudogene:gene--piRNA:gene--protein_coding:gene (-)	18
unprocessed_pseudogene:gene--piRNA:gene--protein_coding:downstream	9
unprocessed_pseudogene:gene--lincRNA:gene--protein_coding:intron	1
unprocessed_pseudogene:gene--lincRNA:gene--protein_coding:intron--processed_transcript:intron	1
unprocessed_pseudogene:gene--lincRNA:gene--protein_coding:intron--protein_coding:gene (-)	1
unprocessed_pseudogene:gene--lincRNA:gene--protein_coding:intron--protein_coding:gene (-)--protein_coding:upstream--protein_coding:downstream	1
unprocessed_pseudogene:gene--miRNA:gene	3
unprocessed_pseudogene:gene--miRNA:gene--protein_coding:intron	3
unprocessed_pseudogene:gene--protein_coding:5'UTR (+)--protein_coding:intron	1
unprocessed_pseudogene:gene--protein_coding:CDS (+)	4603
unprocessed_pseudogene:gene--protein_coding:CDS (+)--protein_coding:intron	25
unprocessed_pseudogene:gene--protein_coding:CDS (+)--protein_coding:intron--protein_coding:gene (-)	4
unprocessed_pseudogene:gene--protein_coding:CDS (+)--protein_coding:intron--protein_coding:gene (-)--protein_coding:upstream	2
unprocessed_pseudogene:gene--protein_coding:CDS (+)--protein_coding:intron--protein_coding:upstream	2
unprocessed_pseudogene:gene--protein_coding:CDS (+)--protein_coding:intron--protein_coding:downstream	1
unprocessed_pseudogene:gene--protein_coding:CDS (+)--protein_coding:gene (-)	1501
unprocessed_pseudogene:gene--protein_coding:CDS (+)--protein_coding:downstream	1
unprocessed_pseudogene:gene--protein_coding:CDS (+)--processed_transcript:downstream	1
unprocessed_pseudogene:gene--protein_coding:intron	18
unprocessed_pseudogene:gene--protein_coding:intron--processed_transcript:intron	15
unprocessed_pseudogene:gene--protein_coding:intron--processed_transcript:intron--protein_coding:gene (-)	1
unprocessed_pseudogene:gene--protein_coding:intron--protein_coding:gene (-)	13
unprocessed_pseudogene:gene--protein_coding:intron--protein_coding:gene (-)--protein_coding:upstream	1
unprocessed_pseudogene:gene--protein_coding:intron--protein_coding:gene (-)--protein_coding:downstream	9
unprocessed_pseudogene:gene--protein_coding:intron--protein_coding:upstream	1
unprocessed_pseudogene:gene--processed_transcript:intron	1
unprocessed_pseudogene:gene--protein_coding:gene (-)	4418
unprocessed_pseudogene:gene--protein_coding:downstream	1
polymorphic_pseudogene:gene	4
polymorphic_pseudogene:gene--processed_pseudogene:gene--piRNA:gene--protein_coding:CDS (+)--protein_coding:intron	1
polymorphic_pseudogene:gene--misc_RNA:gene--protein_coding:intron	1
polymorphic_pseudogene:gene--piRNA:gene	1
polymorphic_pseudogene:gene--piRNA:gene--lincRNA:gene--protein_coding:5'UTR (+)--protein_coding:CDS (+)--protein_coding:intron--processed_transcript:intron--protein_coding:gene (-)--protein_coding:upstream	1
polymorphic_pseudogene:gene--piRNA:gene--lincRNA:gene--protein_coding:CDS (+)--protein_coding:intron--processed_transcript:intron--protein_coding:gene (-)--protein_coding:upstream--protein_coding:downstream	1
polymorphic_pseudogene:gene--piRNA:gene--lincRNA:gene--protein_coding:intron--protein_coding:gene (-)--protein_coding:upstream	3
polymorphic_pseudogene:gene--piRNA:gene--miRNA:gene--protein_coding:intron--protein_coding:gene (-)--protein_coding:upstream	26
polymorphic_pseudogene:gene--piRNA:gene--protein_coding:intron	3
polymorphic_pseudogene:gene--piRNA:gene--protein_coding:intron--protein_coding:gene (-)	1
polymorphic_pseudogene:gene--piRNA:gene--protein_coding:intron--protein_coding:upstream--protein_coding:downstream	1
processed_pseudogene:gene	798
processed_pseudogene:gene--transcribed_processed_pseudogene:gene	46
processed_pseudogene:gene--transcribed_processed_pseudogene:gene--piRNA:gene	253
processed_pseudogene:gene--transcribed_processed_pseudogene:gene--piRNA:gene--lincRNA:gene--protein_coding:3'UTR (+)--protein_coding:5'UTR (+)--protein_coding:CDS (+)--protein_coding:intron--processed_transcript:intron--protein_coding:gene (-)--protein_coding:upstream--protein_coding:downstream	1
processed_pseudogene:gene--transcribed_processed_pseudogene:gene--piRNA:gene--lincRNA:gene--protein_coding:5'UTR (+)--protein_coding:CDS (+)--protein_coding:intron--processed_transcript:intron--protein_coding:gene (-)--protein_coding:upstream	2
processed_pseudogene:gene--transcribed_processed_pseudogene:gene--piRNA:gene--lincRNA:gene--protein_coding:CDS (+)	1
processed_pseudogene:gene--transcribed_processed_pseudogene:gene--piRNA:gene--lincRNA:gene--protein_coding:CDS (+)--protein_coding:intron--processed_transcript:intron--protein_coding:gene (-)	2
processed_pseudogene:gene--transcribed_processed_pseudogene:gene--piRNA:gene--lincRNA:gene--protein_coding:intron	1
processed_pseudogene:gene--transcribed_processed_pseudogene:gene--piRNA:gene--lincRNA:gene--protein_coding:intron--processed_transcript:intron--protein_coding:gene (-)--protein_coding:downstream	1
processed_pseudogene:gene--transcribed_processed_pseudogene:gene--piRNA:gene--lincRNA:gene--protein_coding:intron--protein_coding:gene (-)	1
processed_pseudogene:gene--transcribed_processed_pseudogene:gene--piRNA:gene--protein_coding:3'UTR (+)--protein_coding:intron--processed_transcript:intron	1
processed_pseudogene:gene--transcribed_processed_pseudogene:gene--piRNA:gene--protein_coding:CDS (+)	4
processed_pseudogene:gene--transcribed_processed_pseudogene:gene--piRNA:gene--protein_coding:CDS (+)--protein_coding:intron--processed_transcript:intron--protein_coding:gene (-)--protein_coding:upstream	1
processed_pseudogene:gene--transcribed_processed_pseudogene:gene--piRNA:gene--protein_coding:CDS (+)--protein_coding:intron--processed_transcript:intron--protein_coding:gene (-)--protein_coding:upstream--protein_coding:downstream	2
processed_pseudogene:gene--transcribed_processed_pseudogene:gene--piRNA:gene--protein_coding:CDS (+)--protein_coding:intron--processed_transcript:intron--protein_coding:downstream	1
processed_pseudogene:gene--transcribed_processed_pseudogene:gene--piRNA:gene--protein_coding:CDS (+)--protein_coding:intron--protein_coding:gene (-)--protein_coding:upstream	3
processed_pseudogene:gene--transcribed_processed_pseudogene:gene--piRNA:gene--protein_coding:intron	17
processed_pseudogene:gene--transcribed_processed_pseudogene:gene--piRNA:gene--protein_coding:intron--processed_transcript:intron--protein_coding:gene (-)--protein_coding:upstream--protein_coding:downstream	1
processed_pseudogene:gene--transcribed_processed_pseudogene:gene--piRNA:gene--protein_coding:intron--protein_coding:gene (-)--protein_coding:upstream	2
processed_pseudogene:gene--transcribed_processed_pseudogene:gene--protein_coding:5'UTR (+)--protein_coding:CDS (+)--protein_coding:intron--protein_coding:gene (-)--protein_coding:downstream	1
processed_pseudogene:gene--transcribed_processed_pseudogene:gene--protein_coding:CDS (+)	3
processed_pseudogene:gene--transcribed_processed_pseudogene:gene--protein_coding:CDS (+)--protein_coding:intron	1
processed_pseudogene:gene--transcribed_processed_pseudogene:gene--protein_coding:CDS (+)--protein_coding:intron--protein_coding:downstream	1
processed_pseudogene:gene--transcribed_processed_pseudogene:gene--protein_coding:intron--protein_coding:gene (-)	1
processed_pseudogene:gene--transcribed_processed_pseudogene:gene--protein_coding:gene (-)	3
processed_pseudogene:gene--misc_RNA:gene--piRNA:gene	1
processed_pseudogene:gene--misc_RNA:gene--piRNA:gene--protein_coding:3'UTR (+)--protein_coding:intron--protein_coding:gene (-)--protein_coding:upstream--protein_coding:downstream	1
processed_pseudogene:gene--misc_RNA:gene--piRNA:gene--protein_coding:intron	4
processed_pseudogene:gene--misc_RNA:gene--piRNA:gene--protein_coding:intron--protein_coding:gene (-)--protein_coding:upstream--protein_coding:downstream	1
processed_pseudogene:gene--misc_RNA:gene--protein_coding:intron	1
processed_pseudogene:gene--rRNA:gene--piRNA:gene--lincRNA:gene--protein_coding:5'UTR (+)--protein_coding:CDS (+)--protein_coding:intron--processed_transcript:intron--protein_coding:gene (-)--protein_coding:upstream--protein_coding:downstream	1
processed_pseudogene:gene--rRNA:gene--piRNA:gene--protein_coding:CDS (+)--protein_coding:intron--processed_transcript:intron	1
processed_pseudogene:gene--rRNA:gene--piRNA:gene--protein_coding:intron	153
processed_pseudogene:gene--rRNA:gene--piRNA:gene--protein_coding:intron--protein_coding:gene (-)	1
processed_pseudogene:gene--piRNA:gene	12489
processed_pseudogene:gene--piRNA:gene--lincRNA:gene	7
processed_pseudogene:gene--piRNA:gene--lincRNA:gene--miRNA:gene--protein_coding:3'UTR (+)--protein_coding:5'UTR (+)--protein_coding:CDS (+)--protein_coding:intron--protein_coding:gene (-)--protein_coding:upstream	1
processed_pseudogene:gene--piRNA:gene--lincRNA:gene--miRNA:gene--protein_coding:5'UTR (+)--protein_coding:CDS (+)--protein_coding:intron--processed_transcript:intron--protein_coding:gene (-)--protein_coding:upstream	1
processed_pseudogene:gene--piRNA:gene--lincRNA:gene--miRNA:gene--protein_coding:CDS (+)--protein_coding:intron--processed_transcript:intron--protein_coding:gene (-)--protein_coding:downstream	2
processed_pseudogene:gene--piRNA:gene--lincRNA:gene--miRNA:gene--protein_coding:CDS (+)--protein_coding:intron--protein_coding:gene (-)--protein_coding:upstream--protein_coding:downstream	2
processed_pseudogene:gene--piRNA:gene--lincRNA:gene--miRNA:gene--protein_coding:intron	2
processed_pseudogene:gene--piRNA:gene--lincRNA:gene--miRNA:gene--protein_coding:intron--protein_coding:gene (-)	1
processed_pseudogene:gene--piRNA:gene--lincRNA:gene--miRNA:gene--protein_coding:intron--protein_coding:gene (-)--protein_coding:downstream	2
processed_pseudogene:gene--piRNA:gene--lincRNA:gene--miRNA:gene--protein_coding:intron--protein_coding:upstream	1
processed_pseudogene:gene--piRNA:gene--lincRNA:gene--protein_coding:3'UTR (+)--protein_coding:CDS (+)--protein_coding:intron--processed_transcript:intron--protein_coding:gene (-)--protein_coding:upstream	4
processed_pseudogene:gene--piRNA:gene--lincRNA:gene--protein_coding:3'UTR (+)--protein_coding:CDS (+)--protein_coding:intron--processed_transcript:intron--protein_coding:gene (-)--protein_coding:upstream--protein_coding:downstream	1
processed_pseudogene:gene--piRNA:gene--lincRNA:gene--protein_coding:3'UTR (+)--protein_coding:CDS (+)--protein_coding:intron--processed_transcript:intron--protein_coding:downstream--processed_transcript:downstream	3
processed_pseudogene:gene--piRNA:gene--lincRNA:gene--protein_coding:3'UTR (+)--protein_coding:CDS (+)--protein_coding:intron--processed_transcript:intron--processed_transcript:downstream	5
processed_pseudogene:gene--piRNA:gene--lincRNA:gene--protein_coding:3'UTR (+)--protein_coding:CDS (+)--protein_coding:intron--protein_coding:gene (-)	1
processed_pseudogene:gene--piRNA:gene--lincRNA:gene--protein_coding:3'UTR (+)--protein_coding:CDS (+)--protein_coding:intron--protein_coding:downstream	1
processed_pseudogene:gene--piRNA:gene--lincRNA:gene--protein_coding:3'UTR (+)--protein_coding:intron--processed_transcript:intron--protein_coding:gene (-)--protein_coding:upstream--protein_coding:downstream	1
processed_pseudogene:gene--piRNA:gene--lincRNA:gene--protein_coding:3'UTR (+)--protein_coding:intron--processed_transcript:intron--protein_coding:downstream	1
processed_pseudogene:gene--piRNA:gene--lincRNA:gene--protein_coding:3'UTR (+)--protein_coding:intron--protein_coding:gene (-)	4
processed_pseudogene:gene--piRNA:gene--lincRNA:gene--protein_coding:5'UTR (+)--protein_coding:CDS (+)--protein_coding:intron	1
processed_pseudogene:gene--piRNA:gene--lincRNA:gene--protein_coding:5'UTR (+)--protein_coding:CDS (+)--protein_coding:intron--processed_transcript:intron--protein_coding:gene (-)	16
processed_pseudogene:gene--piRNA:gene--lincRNA:gene--protein_coding:5'UTR (+)--protein_coding:CDS (+)--protein_coding:intron--processed_transcript:intron--protein_coding:gene (-)--protein_coding:upstream	9
processed_pseudogene:gene--piRNA:gene--lincRNA:gene--protein_coding:5'UTR (+)--protein_coding:CDS (+)--protein_coding:intron--processed_transcript:intron--protein_coding:gene (-)--protein_coding:upstream--protein_coding:downstream	4
processed_pseudogene:gene--piRNA:gene--lincRNA:gene--protein_coding:5'UTR (+)--protein_coding:CDS (+)--protein_coding:intron--protein_coding:gene (-)	2
processed_pseudogene:gene--piRNA:gene--lincRNA:gene--protein_coding:5'UTR (+)--protein_coding:CDS (+)--protein_coding:intron--protein_coding:gene (-)--protein_coding:upstream	1
processed_pseudogene:gene--piRNA:gene--lincRNA:gene--protein_coding:5'UTR (+)--protein_coding:CDS (+)--protein_coding:intron--protein_coding:gene (-)--protein_coding:upstream--protein_coding:downstream	3
processed_pseudogene:gene--piRNA:gene--lincRNA:gene--protein_coding:5'UTR (+)--protein_coding:CDS (+)--protein_coding:intron--protein_coding:gene (-)--protein_coding:upstream--processed_transcript:upstream	1
processed_pseudogene:gene--piRNA:gene--lincRNA:gene--protein_coding:5'UTR (+)--protein_coding:CDS (+)--protein_coding:intron--protein_coding:gene (-)--protein_coding:downstream	2
processed_pseudogene:gene--piRNA:gene--lincRNA:gene--protein_coding:5'UTR (+)--protein_coding:CDS (+)--protein_coding:intron--protein_coding:upstream	2
processed_pseudogene:gene--piRNA:gene--lincRNA:gene--protein_coding:5'UTR (+)--protein_coding:intron--processed_transcript:intron--protein_coding:gene (-)--protein_coding:upstream	1
processed_pseudogene:gene--piRNA:gene--lincRNA:gene--protein_coding:5'UTR (+)--protein_coding:intron--processed_transcript:intron--protein_coding:upstream	1
processed_pseudogene:gene--piRNA:gene--lincRNA:gene--protein_coding:5'UTR (+)--protein_coding:intron--processed_transcript:intron--protein_coding:upstream--protein_coding:downstream	12
processed_pseudogene:gene--piRNA:gene--lincRNA:gene--protein_coding:5'UTR (+)--protein_coding:intron--protein_coding:upstream	1
processed_pseudogene:gene--piRNA:gene--lincRNA:gene--protein_coding:5'UTR (+)--protein_coding:intron--protein_coding:upstream--processed_transcript:downstream	1
processed_pseudogene:gene--piRNA:gene--lincRNA:gene--protein_coding:CDS (+)--protein_coding:intron	10
processed_pseudogene:gene--piRNA:gene--lincRNA:gene--protein_coding:CDS (+)--protein_coding:intron--processed_transcript:intron	1
processed_pseudogene:gene--piRNA:gene--lincRNA:gene--protein_coding:CDS (+)--protein_coding:intron--processed_transcript:intron--protein_coding:gene (-)	4
processed_pseudogene:gene--piRNA:gene--lincRNA:gene--protein_coding:CDS (+)--protein_coding:intron--processed_transcript:intron--protein_coding:gene (-)--protein_coding:upstream	3
processed_pseudogene:gene--piRNA:gene--lincRNA:gene--protein_coding:CDS (+)--protein_coding:intron--processed_transcript:intron--protein_coding:gene (-)--protein_coding:upstream--protein_coding:downstream	5
processed_pseudogene:gene--piRNA:gene--lincRNA:gene--protein_coding:CDS (+)--protein_coding:intron--processed_transcript:intron--protein_coding:gene (-)--protein_coding:upstream--processed_transcript:downstream	1
processed_pseudogene:gene--piRNA:gene--lincRNA:gene--protein_coding:CDS (+)--protein_coding:intron--processed_transcript:intron--protein_coding:gene (-)--protein_coding:downstream	2
processed_pseudogene:gene--piRNA:gene--lincRNA:gene--protein_coding:CDS (+)--protein_coding:intron--processed_transcript:intron--protein_coding:upstream	10
processed_pseudogene:gene--piRNA:gene--lincRNA:gene--protein_coding:CDS (+)--protein_coding:intron--processed_transcript:intron--protein_coding:upstream--protein_coding:downstream	1
processed_pseudogene:gene--piRNA:gene--lincRNA:gene--protein_coding:CDS (+)--protein_coding:intron--processed_transcript:intron--protein_coding:downstream	22
processed_pseudogene:gene--piRNA:gene--lincRNA:gene--protein_coding:CDS (+)--protein_coding:intron--protein_coding:gene (-)	6
processed_pseudogene:gene--piRNA:gene--lincRNA:gene--protein_coding:CDS (+)--protein_coding:intron--protein_coding:gene (-)--protein_coding:upstream	5
processed_pseudogene:gene--piRNA:gene--lincRNA:gene--protein_coding:CDS (+)--protein_coding:intron--protein_coding:gene (-)--protein_coding:downstream	2
processed_pseudogene:gene--piRNA:gene--lincRNA:gene--protein_coding:CDS (+)--protein_coding:intron--protein_coding:upstream	1
processed_pseudogene:gene--piRNA:gene--lincRNA:gene--protein_coding:CDS (+)--protein_coding:intron--protein_coding:upstream--protein_coding:downstream	42
processed_pseudogene:gene--piRNA:gene--lincRNA:gene--protein_coding:CDS (+)--protein_coding:intron--protein_coding:downstream	3
processed_pseudogene:gene--piRNA:gene--lincRNA:gene--protein_coding:intron	26
processed_pseudogene:gene--piRNA:gene--lincRNA:gene--protein_coding:intron--processed_transcript:intron	11
processed_pseudogene:gene--piRNA:gene--lincRNA:gene--protein_coding:intron--processed_transcript:intron--protein_coding:gene (-)	1
processed_pseudogene:gene--piRNA:gene--lincRNA:gene--protein_coding:intron--processed_transcript:intron--protein_coding:gene (-)--protein_coding:upstream	1
processed_pseudogene:gene--piRNA:gene--lincRNA:gene--protein_coding:intron--processed_transcript:intron--protein_coding:gene (-)--protein_coding:upstream--protein_coding:downstream	7
processed_pseudogene:gene--piRNA:gene--lincRNA:gene--protein_coding:intron--processed_transcript:intron--protein_coding:gene (-)--protein_coding:downstream	1
processed_pseudogene:gene--piRNA:gene--lincRNA:gene--protein_coding:intron--processed_transcript:intron--protein_coding:upstream	19
processed_pseudogene:gene--piRNA:gene--lincRNA:gene--protein_coding:intron--processed_transcript:intron--protein_coding:upstream--protein_coding:downstream--processed_transcript:downstream	2
processed_pseudogene:gene--piRNA:gene--lincRNA:gene--protein_coding:intron--processed_transcript:intron--protein_coding:downstream	31
processed_pseudogene:gene--piRNA:gene--lincRNA:gene--protein_coding:intron--protein_coding:gene (-)	8
processed_pseudogene:gene--piRNA:gene--lincRNA:gene--protein_coding:intron--protein_coding:gene (-)--protein_coding:upstream	3
processed_pseudogene:gene--piRNA:gene--lincRNA:gene--protein_coding:intron--protein_coding:gene (-)--protein_coding:downstream	1
processed_pseudogene:gene--piRNA:gene--lincRNA:gene--protein_coding:intron--protein_coding:upstream	5
processed_pseudogene:gene--piRNA:gene--lincRNA:gene--protein_coding:intron--protein_coding:upstream--protein_coding:downstream	2
processed_pseudogene:gene--piRNA:gene--lincRNA:gene--protein_coding:intron--protein_coding:downstream	5
processed_pseudogene:gene--piRNA:gene--snRNA:gene--protein_coding:CDS (+)--protein_coding:intron--protein_coding:gene (-)	1
processed_pseudogene:gene--piRNA:gene--snoRNA:gene--protein_coding:CDS (+)--protein_coding:intron--processed_transcript:intron--protein_coding:upstream--protein_coding:downstream	1
processed_pseudogene:gene--piRNA:gene--miRNA:gene	19
processed_pseudogene:gene--piRNA:gene--miRNA:gene--protein_coding:5'UTR (+)--protein_coding:CDS (+)--protein_coding:intron--processed_transcript:intron--protein_coding:gene (-)--protein_coding:upstream	1
processed_pseudogene:gene--piRNA:gene--miRNA:gene--protein_coding:5'UTR (+)--protein_coding:CDS (+)--protein_coding:intron--processed_transcript:intron--protein_coding:upstream	1
processed_pseudogene:gene--piRNA:gene--miRNA:gene--protein_coding:5'UTR (+)--protein_coding:intron--protein_coding:gene (-)--protein_coding:upstream	2
processed_pseudogene:gene--piRNA:gene--miRNA:gene--protein_coding:CDS (+)--protein_coding:intron--processed_transcript:intron--protein_coding:gene (-)	1
processed_pseudogene:gene--piRNA:gene--miRNA:gene--protein_coding:CDS (+)--protein_coding:intron--processed_transcript:intron--protein_coding:upstream	1
processed_pseudogene:gene--piRNA:gene--miRNA:gene--protein_coding:CDS (+)--protein_coding:intron--protein_coding:gene (-)	1
processed_pseudogene:gene--piRNA:gene--miRNA:gene--protein_coding:intron	3
processed_pseudogene:gene--piRNA:gene--miRNA:gene--protein_coding:intron--processed_transcript:intron--protein_coding:gene (-)--protein_coding:upstream	1
processed_pseudogene:gene--piRNA:gene--miRNA:gene--protein_coding:intron--processed_transcript:intron--protein_coding:upstream--protein_coding:downstream	1
processed_pseudogene:gene--piRNA:gene--miRNA:gene--protein_coding:intron--processed_transcript:intron--protein_coding:downstream	1
processed_pseudogene:gene--piRNA:gene--miRNA:gene--protein_coding:intron--protein_coding:gene (-)	2
processed_pseudogene:gene--piRNA:gene--miRNA:gene--protein_coding:intron--protein_coding:gene (-)--protein_coding:upstream	1
processed_pseudogene:gene--piRNA:gene--miRNA:gene--protein_coding:gene (-)	1
processed_pseudogene:gene--piRNA:gene--protein_coding:3'UTR (+)--protein_coding:5'UTR (+)--protein_coding:CDS (+)--protein_coding:intron--protein_coding:gene (-)--protein_coding:upstream--protein_coding:downstream	1
processed_pseudogene:gene--piRNA:gene--protein_coding:3'UTR (+)--protein_coding:CDS (+)--protein_coding:intron	1
processed_pseudogene:gene--piRNA:gene--protein_coding:3'UTR (+)--protein_coding:CDS (+)--protein_coding:intron--processed_transcript:intron--protein_coding:gene (-)--protein_coding:upstream	1
processed_pseudogene:gene--piRNA:gene--protein_coding:3'UTR (+)--protein_coding:CDS (+)--protein_coding:intron--processed_transcript:intron--protein_coding:upstream	4
processed_pseudogene:gene--piRNA:gene--protein_coding:3'UTR (+)--protein_coding:CDS (+)--protein_coding:intron--processed_transcript:intron--protein_coding:downstream	3
processed_pseudogene:gene--piRNA:gene--protein_coding:3'UTR (+)--protein_coding:CDS (+)--protein_coding:intron--protein_coding:gene (-)	1
processed_pseudogene:gene--piRNA:gene--protein_coding:3'UTR (+)--protein_coding:CDS (+)--protein_coding:intron--protein_coding:gene (-)--protein_coding:upstream	1
processed_pseudogene:gene--piRNA:gene--protein_coding:3'UTR (+)--protein_coding:intron	4
processed_pseudogene:gene--piRNA:gene--protein_coding:3'UTR (+)--protein_coding:intron--processed_transcript:intron--protein_coding:gene (-)--protein_coding:downstream	1
processed_pseudogene:gene--piRNA:gene--protein_coding:3'UTR (+)--protein_coding:intron--processed_transcript:intron--protein_coding:upstream--protein_coding:downstream	1
processed_pseudogene:gene--piRNA:gene--protein_coding:3'UTR (+)--protein_coding:intron--protein_coding:gene (-)	1
processed_pseudogene:gene--piRNA:gene--protein_coding:3'UTR (+)--protein_coding:intron--protein_coding:gene (-)--protein_coding:upstream--protein_coding:downstream	1
processed_pseudogene:gene--piRNA:gene--protein_coding:3'UTR (+)--protein_coding:upstream	5
processed_pseudogene:gene--piRNA:gene--protein_coding:5'UTR (+)	2
processed_pseudogene:gene--piRNA:gene--protein_coding:5'UTR (+)--protein_coding:CDS (+)--protein_coding:intron--processed_transcript:intron--protein_coding:gene (-)	1
processed_pseudogene:gene--piRNA:gene--protein_coding:5'UTR (+)--protein_coding:CDS (+)--protein_coding:intron--processed_transcript:intron--protein_coding:gene (-)--protein_coding:upstream	2
processed_pseudogene:gene--piRNA:gene--protein_coding:5'UTR (+)--protein_coding:CDS (+)--protein_coding:intron--processed_transcript:intron--protein_coding:gene (-)--protein_coding:upstream--protein_coding:downstream	3
processed_pseudogene:gene--piRNA:gene--protein_coding:5'UTR (+)--protein_coding:CDS (+)--protein_coding:intron--protein_coding:gene (-)	3
processed_pseudogene:gene--piRNA:gene--protein_coding:5'UTR (+)--protein_coding:CDS (+)--protein_coding:intron--protein_coding:gene (-)--protein_coding:upstream	92
processed_pseudogene:gene--piRNA:gene--protein_coding:5'UTR (+)--protein_coding:CDS (+)--protein_coding:intron--protein_coding:gene (-)--protein_coding:upstream--protein_coding:downstream	2
processed_pseudogene:gene--piRNA:gene--protein_coding:5'UTR (+)--protein_coding:CDS (+)--protein_coding:intron--protein_coding:downstream	2
processed_pseudogene:gene--piRNA:gene--protein_coding:5'UTR (+)--protein_coding:intron	1
processed_pseudogene:gene--piRNA:gene--protein_coding:5'UTR (+)--protein_coding:intron--processed_transcript:intron--protein_coding:gene (-)	1
processed_pseudogene:gene--piRNA:gene--protein_coding:5'UTR (+)--protein_coding:intron--processed_transcript:intron--protein_coding:gene (-)--protein_coding:upstream	1
processed_pseudogene:gene--piRNA:gene--protein_coding:5'UTR (+)--protein_coding:intron--processed_transcript:intron--protein_coding:gene (-)--protein_coding:upstream--protein_coding:downstream	1
processed_pseudogene:gene--piRNA:gene--protein_coding:5'UTR (+)--protein_coding:intron--protein_coding:gene (-)	4
processed_pseudogene:gene--piRNA:gene--protein_coding:5'UTR (+)--protein_coding:intron--protein_coding:gene (-)--protein_coding:upstream	2
processed_pseudogene:gene--piRNA:gene--protein_coding:5'UTR (+)--protein_coding:intron--protein_coding:gene (-)--protein_coding:upstream--protein_coding:downstream	2
processed_pseudogene:gene--piRNA:gene--protein_coding:5'UTR (+)--protein_coding:intron--protein_coding:gene (-)--protein_coding:upstream--protein_coding:downstream--processed_transcript:upstream	1
processed_pseudogene:gene--piRNA:gene--protein_coding:5'UTR (+)--protein_coding:intron--protein_coding:gene (-)--protein_coding:downstream	1
processed_pseudogene:gene--piRNA:gene--protein_coding:5'UTR (+)--protein_coding:intron--protein_coding:upstream	2
processed_pseudogene:gene--piRNA:gene--protein_coding:5'UTR (+)--protein_coding:intron--protein_coding:upstream--protein_coding:downstream	3
processed_pseudogene:gene--piRNA:gene--protein_coding:5'UTR (+)--protein_coding:intron--protein_coding:downstream	1
processed_pseudogene:gene--piRNA:gene--protein_coding:CDS (+)	38
processed_pseudogene:gene--piRNA:gene--protein_coding:CDS (+)--protein_coding:intron	48
processed_pseudogene:gene--piRNA:gene--protein_coding:CDS (+)--protein_coding:intron--processed_transcript:intron	7
processed_pseudogene:gene--piRNA:gene--protein_coding:CDS (+)--protein_coding:intron--processed_transcript:intron--protein_coding:gene (-)	10
processed_pseudogene:gene--piRNA:gene--protein_coding:CDS (+)--protein_coding:intron--processed_transcript:intron--protein_coding:gene (-)--protein_coding:upstream	11
processed_pseudogene:gene--piRNA:gene--protein_coding:CDS (+)--protein_coding:intron--processed_transcript:intron--protein_coding:gene (-)--protein_coding:upstream--protein_coding:downstream	8
processed_pseudogene:gene--piRNA:gene--protein_coding:CDS (+)--protein_coding:intron--processed_transcript:intron--protein_coding:gene (-)--protein_coding:downstream	2
processed_pseudogene:gene--piRNA:gene--protein_coding:CDS (+)--protein_coding:intron--processed_transcript:intron--protein_coding:upstream	9
processed_pseudogene:gene--piRNA:gene--protein_coding:CDS (+)--protein_coding:intron--protein_coding:gene (-)	10
processed_pseudogene:gene--piRNA:gene--protein_coding:CDS (+)--protein_coding:intron--protein_coding:gene (-)--protein_coding:upstream	15
processed_pseudogene:gene--piRNA:gene--protein_coding:CDS (+)--protein_coding:intron--protein_coding:gene (-)--protein_coding:upstream--protein_coding:downstream	6
processed_pseudogene:gene--piRNA:gene--protein_coding:CDS (+)--protein_coding:intron--protein_coding:gene (-)--protein_coding:downstream	6
processed_pseudogene:gene--piRNA:gene--protein_coding:CDS (+)--protein_coding:intron--protein_coding:upstream	11
processed_pseudogene:gene--piRNA:gene--protein_coding:CDS (+)--protein_coding:intron--protein_coding:upstream--protein_coding:downstream	5
processed_pseudogene:gene--piRNA:gene--protein_coding:CDS (+)--protein_coding:intron--protein_coding:upstream--processed_transcript:upstream	6
processed_pseudogene:gene--piRNA:gene--protein_coding:CDS (+)--protein_coding:intron--protein_coding:downstream	12
processed_pseudogene:gene--piRNA:gene--protein_coding:CDS (+)--protein_coding:intron--protein_coding:downstream--processed_transcript:upstream	1
processed_pseudogene:gene--piRNA:gene--protein_coding:CDS (+)--protein_coding:gene (-)	1
processed_pseudogene:gene--piRNA:gene--protein_coding:CDS (+)--protein_coding:gene (-)--protein_coding:upstream	1
processed_pseudogene:gene--piRNA:gene--protein_coding:CDS (+)--protein_coding:upstream	1
processed_pseudogene:gene--piRNA:gene--protein_coding:intron	829
processed_pseudogene:gene--piRNA:gene--protein_coding:intron--processed_transcript:intron	52
processed_pseudogene:gene--piRNA:gene--protein_coding:intron--processed_transcript:intron--protein_coding:gene (-)	21
processed_pseudogene:gene--piRNA:gene--protein_coding:intron--processed_transcript:intron--protein_coding:gene (-)--protein_coding:upstream	13
processed_pseudogene:gene--piRNA:gene--protein_coding:intron--processed_transcript:intron--protein_coding:gene (-)--protein_coding:upstream--protein_coding:downstream	5
processed_pseudogene:gene--piRNA:gene--protein_coding:intron--processed_transcript:intron--protein_coding:gene (-)--protein_coding:upstream--protein_coding:downstream--processed_transcript:upstream	1
processed_pseudogene:gene--piRNA:gene--protein_coding:intron--processed_transcript:intron--protein_coding:gene (-)--protein_coding:upstream--protein_coding:downstream--processed_transcript:downstream	1
processed_pseudogene:gene--piRNA:gene--protein_coding:intron--processed_transcript:intron--protein_coding:gene (-)--protein_coding:downstream	5
processed_pseudogene:gene--piRNA:gene--protein_coding:intron--processed_transcript:intron--protein_coding:upstream	24
processed_pseudogene:gene--piRNA:gene--protein_coding:intron--processed_transcript:intron--protein_coding:upstream--protein_coding:downstream	132
processed_pseudogene:gene--piRNA:gene--protein_coding:intron--processed_transcript:intron--protein_coding:downstream	11
processed_pseudogene:gene--piRNA:gene--protein_coding:intron--processed_transcript:intron--processed_transcript:upstream	1
processed_pseudogene:gene--piRNA:gene--protein_coding:intron--protein_coding:gene (-)	52
processed_pseudogene:gene--piRNA:gene--protein_coding:intron--protein_coding:gene (-)--protein_coding:upstream	17
processed_pseudogene:gene--piRNA:gene--protein_coding:intron--protein_coding:gene (-)--protein_coding:upstream--protein_coding:downstream	6
processed_pseudogene:gene--piRNA:gene--protein_coding:intron--protein_coding:gene (-)--protein_coding:downstream	9
processed_pseudogene:gene--piRNA:gene--protein_coding:intron--protein_coding:gene (-)--processed_transcript:downstream	1
processed_pseudogene:gene--piRNA:gene--protein_coding:intron--protein_coding:upstream	230
processed_pseudogene:gene--piRNA:gene--protein_coding:intron--protein_coding:upstream--protein_coding:downstream	25
processed_pseudogene:gene--piRNA:gene--protein_coding:intron--protein_coding:upstream--processed_transcript:downstream	1
processed_pseudogene:gene--piRNA:gene--protein_coding:intron--protein_coding:downstream	53
processed_pseudogene:gene--piRNA:gene--protein_coding:intron--protein_coding:downstream--processed_transcript:upstream	1
processed_pseudogene:gene--piRNA:gene--processed_transcript:intron	1
processed_pseudogene:gene--piRNA:gene--processed_transcript:intron--processed_transcript:upstream	1
processed_pseudogene:gene--piRNA:gene--protein_coding:gene (-)	22
processed_pseudogene:gene--piRNA:gene--protein_coding:gene (-)--protein_coding:upstream	1
processed_pseudogene:gene--piRNA:gene--protein_coding:upstream	291
processed_pseudogene:gene--piRNA:gene--protein_coding:downstream	5
processed_pseudogene:gene--lincRNA:gene	1
processed_pseudogene:gene--lincRNA:gene--protein_coding:CDS (+)	1
processed_pseudogene:gene--lincRNA:gene--protein_coding:CDS (+)--protein_coding:intron--processed_transcript:intron--protein_coding:gene (-)	4
processed_pseudogene:gene--lincRNA:gene--protein_coding:intron	3
processed_pseudogene:gene--lincRNA:gene--protein_coding:intron--processed_transcript:intron--protein_coding:gene (-)--protein_coding:upstream	1
processed_pseudogene:gene--lincRNA:gene--protein_coding:intron--processed_transcript:intron--protein_coding:gene (-)--protein_coding:downstream	1
processed_pseudogene:gene--lincRNA:gene--protein_coding:intron--protein_coding:gene (-)	39
processed_pseudogene:gene--lincRNA:gene--protein_coding:intron--protein_coding:gene (-)--protein_coding:downstream	1
processed_pseudogene:gene--lincRNA:gene--protein_coding:intron--protein_coding:downstream	2
processed_pseudogene:gene--snRNA:gene--protein_coding:intron--protein_coding:gene (-)	1
processed_pseudogene:gene--snoRNA:gene--protein_coding:intron	2
processed_pseudogene:gene--miRNA:gene--protein_coding:intron	5
processed_pseudogene:gene--miRNA:gene--protein_coding:intron--processed_transcript:intron	2
processed_pseudogene:gene--miRNA:gene--protein_coding:intron--protein_coding:downstream	1
processed_pseudogene:gene--protein_coding:3'UTR (+)--protein_coding:CDS (+)--protein_coding:intron	2
processed_pseudogene:gene--protein_coding:3'UTR (+)--protein_coding:intron	1
processed_pseudogene:gene--protein_coding:3'UTR (+)--protein_coding:intron--protein_coding:gene (-)	1
processed_pseudogene:gene--protein_coding:5'UTR (+)--protein_coding:intron	1
processed_pseudogene:gene--protein_coding:5'UTR (+)--protein_coding:intron--protein_coding:upstream	1
processed_pseudogene:gene--protein_coding:CDS (+)	606
processed_pseudogene:gene--protein_coding:CDS (+)--protein_coding:intron	67
processed_pseudogene:gene--protein_coding:CDS (+)--protein_coding:intron--processed_transcript:intron	1
processed_pseudogene:gene--protein_coding:CDS (+)--protein_coding:intron--processed_transcript:intron--protein_coding:gene (-)	1
processed_pseudogene:gene--protein_coding:CDS (+)--protein_coding:intron--processed_transcript:intron--protein_coding:upstream--protein_coding:downstream	1
processed_pseudogene:gene--protein_coding:CDS (+)--protein_coding:intron--protein_coding:gene (-)	4
processed_pseudogene:gene--protein_coding:CDS (+)--protein_coding:intron--protein_coding:gene (-)--protein_coding:upstream	1
processed_pseudogene:gene--protein_coding:CDS (+)--protein_coding:intron--protein_coding:gene (-)--protein_coding:upstream--protein_coding:downstream	1
processed_pseudogene:gene--protein_coding:CDS (+)--protein_coding:intron--protein_coding:upstream	4
processed_pseudogene:gene--protein_coding:CDS (+)--protein_coding:gene (-)	37
processed_pseudogene:gene--protein_coding:intron	223
processed_pseudogene:gene--protein_coding:intron--processed_transcript:intron	6
processed_pseudogene:gene--protein_coding:intron--processed_transcript:intron--protein_coding:gene (-)	4
processed_pseudogene:gene--protein_coding:intron--protein_coding:gene (-)	19
processed_pseudogene:gene--protein_coding:intron--protein_coding:gene (-)--protein_coding:upstream	1
processed_pseudogene:gene--protein_coding:intron--protein_coding:gene (-)--protein_coding:downstream	3
processed_pseudogene:gene--protein_coding:intron--protein_coding:upstream	7
processed_pseudogene:gene--protein_coding:intron--protein_coding:upstream--protein_coding:downstream	1
processed_pseudogene:gene--protein_coding:intron--protein_coding:downstream	12
processed_pseudogene:gene--protein_coding:gene (-)	217
processed_pseudogene:gene--protein_coding:upstream	42
processed_pseudogene:gene--protein_coding:downstream	15
transcribed_processed_pseudogene:gene	63
transcribed_processed_pseudogene:gene--misc_RNA:gene--piRNA:gene--miRNA:gene--protein_coding:CDS (+)--protein_coding:intron--processed_transcript:intron--protein_coding:upstream	1
transcribed_processed_pseudogene:gene--misc_RNA:gene--piRNA:gene--protein_coding:CDS (+)--protein_coding:intron	4
transcribed_processed_pseudogene:gene--misc_RNA:gene--piRNA:gene--protein_coding:intron--protein_coding:upstream	1
transcribed_processed_pseudogene:gene--piRNA:gene	195
transcribed_processed_pseudogene:gene--piRNA:gene--lincRNA:gene	1
transcribed_processed_pseudogene:gene--piRNA:gene--lincRNA:gene--protein_coding:5'UTR (+)--protein_coding:CDS (+)--protein_coding:intron--processed_transcript:intron--protein_coding:gene (-)--protein_coding:upstream	10
transcribed_processed_pseudogene:gene--piRNA:gene--lincRNA:gene--protein_coding:5'UTR (+)--protein_coding:CDS (+)--protein_coding:intron--processed_transcript:intron--protein_coding:gene (-)--protein_coding:upstream--protein_coding:downstream	1
transcribed_processed_pseudogene:gene--piRNA:gene--lincRNA:gene--protein_coding:5'UTR (+)--protein_coding:CDS (+)--protein_coding:intron--protein_coding:gene (-)--protein_coding:upstream--processed_transcript:upstream	1
transcribed_processed_pseudogene:gene--piRNA:gene--lincRNA:gene--protein_coding:CDS (+)--protein_coding:intron--processed_transcript:intron--protein_coding:gene (-)	1
transcribed_processed_pseudogene:gene--piRNA:gene--lincRNA:gene--protein_coding:intron	1
transcribed_processed_pseudogene:gene--piRNA:gene--lincRNA:gene--protein_coding:intron--processed_transcript:intron	1
transcribed_processed_pseudogene:gene--piRNA:gene--lincRNA:gene--protein_coding:intron--processed_transcript:intron--protein_coding:gene (-)--protein_coding:upstream--protein_coding:downstream	2
transcribed_processed_pseudogene:gene--piRNA:gene--lincRNA:gene--protein_coding:intron--protein_coding:upstream	1
transcribed_processed_pseudogene:gene--piRNA:gene--snoRNA:gene--protein_coding:3'UTR (+)--protein_coding:CDS (+)--protein_coding:intron--processed_transcript:intron--protein_coding:gene (-)--protein_coding:upstream--protein_coding:downstream	1
transcribed_processed_pseudogene:gene--piRNA:gene--miRNA:gene--protein_coding:intron	1
transcribed_processed_pseudogene:gene--piRNA:gene--miRNA:gene--protein_coding:intron--processed_transcript:intron--protein_coding:gene (-)--protein_coding:downstream	1
transcribed_processed_pseudogene:gene--piRNA:gene--protein_coding:5'UTR (+)--protein_coding:CDS (+)--protein_coding:intron--protein_coding:gene (-)--protein_coding:upstream	1
transcribed_processed_pseudogene:gene--piRNA:gene--protein_coding:5'UTR (+)--protein_coding:CDS (+)--protein_coding:intron--protein_coding:upstream	5
transcribed_processed_pseudogene:gene--piRNA:gene--protein_coding:5'UTR (+)--protein_coding:intron--processed_transcript:intron--protein_coding:gene (-)--protein_coding:upstream--protein_coding:downstream	1
transcribed_processed_pseudogene:gene--piRNA:gene--protein_coding:CDS (+)--protein_coding:intron	1
transcribed_processed_pseudogene:gene--piRNA:gene--protein_coding:CDS (+)--protein_coding:intron--processed_transcript:intron--protein_coding:gene (-)--protein_coding:downstream	1
transcribed_processed_pseudogene:gene--piRNA:gene--protein_coding:CDS (+)--protein_coding:intron--processed_transcript:intron--protein_coding:upstream--protein_coding:downstream	3
transcribed_processed_pseudogene:gene--piRNA:gene--protein_coding:CDS (+)--protein_coding:intron--protein_coding:gene (-)	2
transcribed_processed_pseudogene:gene--piRNA:gene--protein_coding:CDS (+)--protein_coding:intron--protein_coding:gene (-)--protein_coding:upstream	3
transcribed_processed_pseudogene:gene--piRNA:gene--protein_coding:CDS (+)--protein_coding:intron--protein_coding:gene (-)--protein_coding:upstream--protein_coding:downstream	3
transcribed_processed_pseudogene:gene--piRNA:gene--protein_coding:CDS (+)--protein_coding:intron--protein_coding:upstream	3
transcribed_processed_pseudogene:gene--piRNA:gene--protein_coding:CDS (+)--protein_coding:intron--protein_coding:upstream--protein_coding:downstream	5
transcribed_processed_pseudogene:gene--piRNA:gene--protein_coding:CDS (+)--protein_coding:intron--protein_coding:downstream	1
transcribed_processed_pseudogene:gene--piRNA:gene--protein_coding:intron	30
transcribed_processed_pseudogene:gene--piRNA:gene--protein_coding:intron--processed_transcript:intron	3
transcribed_processed_pseudogene:gene--piRNA:gene--protein_coding:intron--protein_coding:gene (-)	3
transcribed_processed_pseudogene:gene--piRNA:gene--protein_coding:intron--protein_coding:gene (-)--protein_coding:upstream	2
transcribed_processed_pseudogene:gene--piRNA:gene--protein_coding:intron--protein_coding:upstream	4
transcribed_processed_pseudogene:gene--piRNA:gene--protein_coding:gene (-)	1
transcribed_processed_pseudogene:gene--piRNA:gene--protein_coding:gene (-)--protein_coding:upstream	1
transcribed_processed_pseudogene:gene--lincRNA:gene	1
transcribed_processed_pseudogene:gene--lincRNA:gene--protein_coding:intron--processed_transcript:intron	1
transcribed_processed_pseudogene:gene--protein_coding:5'UTR (+)	1
transcribed_processed_pseudogene:gene--protein_coding:CDS (+)	30
transcribed_processed_pseudogene:gene--protein_coding:CDS (+)--protein_coding:intron	1
transcribed_processed_pseudogene:gene--protein_coding:CDS (+)--protein_coding:intron--protein_coding:gene (-)--protein_coding:upstream	1
transcribed_processed_pseudogene:gene--protein_coding:intron	6
transcribed_processed_pseudogene:gene--protein_coding:intron--processed_transcript:intron	1
transcribed_processed_pseudogene:gene--protein_coding:intron--protein_coding:downstream	1
transcribed_processed_pseudogene:gene--protein_coding:gene (-)	2
transcribed_processed_pseudogene:gene--protein_coding:upstream	1
misc_RNA:gene	971618
misc_RNA:gene--rRNA:gene--piRNA:gene--protein_coding:intron	2
misc_RNA:gene--piRNA:gene	97066
misc_RNA:gene--piRNA:gene--lincRNA:gene--protein_coding:5'UTR (+)--protein_coding:CDS (+)--protein_coding:intron	1
misc_RNA:gene--piRNA:gene--lincRNA:gene--protein_coding:CDS (+)--protein_coding:intron	3
misc_RNA:gene--piRNA:gene--lincRNA:gene--protein_coding:CDS (+)--protein_coding:intron--processed_transcript:intron--protein_coding:gene (-)--protein_coding:upstream	4
misc_RNA:gene--piRNA:gene--lincRNA:gene--protein_coding:intron	2
misc_RNA:gene--piRNA:gene--lincRNA:gene--protein_coding:intron--processed_transcript:intron	2
misc_RNA:gene--piRNA:gene--lincRNA:gene--protein_coding:intron--protein_coding:gene (-)	1
misc_RNA:gene--piRNA:gene--lincRNA:gene--protein_coding:intron--protein_coding:upstream--protein_coding:downstream	2
misc_RNA:gene--piRNA:gene--lincRNA:gene--protein_coding:intron--protein_coding:downstream	1
misc_RNA:gene--piRNA:gene--miRNA:gene	4
misc_RNA:gene--piRNA:gene--miRNA:gene--protein_coding:intron	7
misc_RNA:gene--piRNA:gene--miRNA:gene--protein_coding:intron--protein_coding:gene (-)	2
misc_RNA:gene--piRNA:gene--protein_coding:3'UTR (+)--protein_coding:CDS (+)--protein_coding:intron	1
misc_RNA:gene--piRNA:gene--protein_coding:3'UTR (+)--protein_coding:intron	3
misc_RNA:gene--piRNA:gene--protein_coding:5'UTR (+)--protein_coding:CDS (+)--protein_coding:intron--protein_coding:gene (-)--protein_coding:upstream	1
misc_RNA:gene--piRNA:gene--protein_coding:5'UTR (+)--protein_coding:intron	1
misc_RNA:gene--piRNA:gene--protein_coding:5'UTR (+)--protein_coding:intron--protein_coding:gene (-)--processed_transcript:downstream	7
misc_RNA:gene--piRNA:gene--protein_coding:CDS (+)--protein_coding:intron	25
misc_RNA:gene--piRNA:gene--protein_coding:CDS (+)--protein_coding:intron--processed_transcript:intron	1
misc_RNA:gene--piRNA:gene--protein_coding:CDS (+)--protein_coding:intron--processed_transcript:intron--protein_coding:gene (-)--protein_coding:downstream	64
misc_RNA:gene--piRNA:gene--protein_coding:CDS (+)--protein_coding:intron--protein_coding:gene (-)	2
misc_RNA:gene--piRNA:gene--protein_coding:CDS (+)--protein_coding:intron--protein_coding:gene (-)--protein_coding:upstream	1
misc_RNA:gene--piRNA:gene--protein_coding:CDS (+)--protein_coding:intron--protein_coding:gene (-)--protein_coding:downstream	9
misc_RNA:gene--piRNA:gene--protein_coding:intron	44927
misc_RNA:gene--piRNA:gene--protein_coding:intron--processed_transcript:intron	9
misc_RNA:gene--piRNA:gene--protein_coding:intron--processed_transcript:intron--protein_coding:upstream	4
misc_RNA:gene--piRNA:gene--protein_coding:intron--processed_transcript:intron--protein_coding:upstream--protein_coding:downstream	2
misc_RNA:gene--piRNA:gene--protein_coding:intron--processed_transcript:intron--protein_coding:downstream	1
misc_RNA:gene--piRNA:gene--protein_coding:intron--protein_coding:gene (-)	14
misc_RNA:gene--piRNA:gene--protein_coding:intron--protein_coding:gene (-)--protein_coding:upstream	5
misc_RNA:gene--piRNA:gene--protein_coding:intron--protein_coding:gene (-)--protein_coding:downstream	1
misc_RNA:gene--piRNA:gene--protein_coding:intron--protein_coding:gene (-)--processed_transcript:upstream	1
misc_RNA:gene--piRNA:gene--protein_coding:intron--protein_coding:gene (-)--processed_transcript:downstream	7
misc_RNA:gene--piRNA:gene--protein_coding:intron--protein_coding:upstream	82
misc_RNA:gene--piRNA:gene--protein_coding:intron--protein_coding:upstream--protein_coding:downstream	2
misc_RNA:gene--piRNA:gene--protein_coding:intron--protein_coding:downstream	21
misc_RNA:gene--piRNA:gene--protein_coding:gene (-)	4
misc_RNA:gene--piRNA:gene--protein_coding:upstream	1
misc_RNA:gene--piRNA:gene--protein_coding:downstream	2
misc_RNA:gene--miRNA:gene--protein_coding:intron	2
misc_RNA:gene--protein_coding:CDS (+)--protein_coding:intron	2
misc_RNA:gene--protein_coding:CDS (+)--protein_coding:intron--protein_coding:gene (-)--protein_coding:downstream	1
misc_RNA:gene--protein_coding:intron	1119
misc_RNA:gene--protein_coding:intron--processed_transcript:intron--protein_coding:downstream	2
misc_RNA:gene--protein_coding:intron--protein_coding:gene (-)	5
misc_RNA:gene--protein_coding:intron--protein_coding:gene (-)--protein_coding:upstream	1
misc_RNA:gene--protein_coding:intron--protein_coding:gene (-)--protein_coding:downstream	1
misc_RNA:gene--protein_coding:intron--protein_coding:upstream	1
misc_RNA:gene--protein_coding:intron--protein_coding:upstream--protein_coding:downstream	1
misc_RNA:gene--protein_coding:intron--protein_coding:downstream	1
misc_RNA:gene--protein_coding:gene (-)	4
misc_RNA:gene--protein_coding:gene (-)--protein_coding:downstream	1
misc_RNA:gene--protein_coding:downstream	1
rRNA:gene	161249
rRNA:gene--piRNA:gene	78075
rRNA:gene--piRNA:gene--lincRNA:gene--miRNA:gene--protein_coding:5'UTR (+)--protein_coding:CDS (+)--protein_coding:intron--processed_transcript:intron--protein_coding:gene (-)--protein_coding:upstream--protein_coding:downstream	1
rRNA:gene--piRNA:gene--lincRNA:gene--protein_coding:intron	17
rRNA:gene--piRNA:gene--lincRNA:gene--protein_coding:intron--processed_transcript:intron	1
rRNA:gene--piRNA:gene--lincRNA:gene--protein_coding:intron--processed_transcript:intron--protein_coding:gene (-)--protein_coding:upstream	1
rRNA:gene--piRNA:gene--lincRNA:gene--protein_coding:intron--protein_coding:gene (-)	7
rRNA:gene--piRNA:gene--lincRNA:gene--protein_coding:intron--protein_coding:gene (-)--protein_coding:downstream	1
rRNA:gene--piRNA:gene--lincRNA:gene--protein_coding:intron--protein_coding:upstream--protein_coding:downstream	29
rRNA:gene--piRNA:gene--lincRNA:gene--protein_coding:intron--protein_coding:downstream	2
rRNA:gene--piRNA:gene--protein_coding:3'UTR (+)--protein_coding:CDS (+)--protein_coding:intron--protein_coding:downstream	13
rRNA:gene--piRNA:gene--protein_coding:3'UTR (+)--protein_coding:intron--protein_coding:gene (-)	1
rRNA:gene--piRNA:gene--protein_coding:3'UTR (+)--protein_coding:intron--protein_coding:gene (-)--protein_coding:downstream	202
rRNA:gene--piRNA:gene--protein_coding:5'UTR (+)--protein_coding:intron	1
rRNA:gene--piRNA:gene--protein_coding:5'UTR (+)--protein_coding:intron--protein_coding:gene (-)--protein_coding:upstream	1
rRNA:gene--piRNA:gene--protein_coding:CDS (+)	2
rRNA:gene--piRNA:gene--protein_coding:CDS (+)--protein_coding:intron	7
rRNA:gene--piRNA:gene--protein_coding:CDS (+)--protein_coding:intron--protein_coding:gene (-)	2
rRNA:gene--piRNA:gene--protein_coding:CDS (+)--protein_coding:intron--protein_coding:gene (-)--protein_coding:upstream	1
rRNA:gene--piRNA:gene--protein_coding:intron	2326
rRNA:gene--piRNA:gene--protein_coding:intron--processed_transcript:intron	9
rRNA:gene--piRNA:gene--protein_coding:intron--processed_transcript:intron--protein_coding:gene (-)--protein_coding:downstream	1
rRNA:gene--piRNA:gene--protein_coding:intron--processed_transcript:intron--protein_coding:downstream	2
rRNA:gene--piRNA:gene--protein_coding:intron--protein_coding:gene (-)	18
rRNA:gene--piRNA:gene--protein_coding:intron--protein_coding:gene (-)--protein_coding:upstream	10
rRNA:gene--piRNA:gene--protein_coding:intron--protein_coding:gene (-)--protein_coding:upstream--protein_coding:downstream	1
rRNA:gene--piRNA:gene--protein_coding:intron--protein_coding:gene (-)--protein_coding:downstream	1
rRNA:gene--piRNA:gene--protein_coding:intron--protein_coding:gene (-)--processed_transcript:downstream	1
rRNA:gene--piRNA:gene--protein_coding:intron--protein_coding:upstream	10
rRNA:gene--piRNA:gene--protein_coding:intron--protein_coding:upstream--processed_transcript:downstream	1
rRNA:gene--piRNA:gene--protein_coding:intron--protein_coding:downstream	21
rRNA:gene--piRNA:gene--protein_coding:intron--processed_transcript:downstream	11
rRNA:gene--piRNA:gene--protein_coding:gene (-)	3
rRNA:gene--piRNA:gene--protein_coding:downstream	108
rRNA:gene--lincRNA:gene--protein_coding:intron--protein_coding:downstream	1
rRNA:gene--protein_coding:CDS (+)--protein_coding:intron--protein_coding:gene (-)--protein_coding:downstream	1
rRNA:gene--protein_coding:CDS (+)--protein_coding:intron--protein_coding:upstream	1
rRNA:gene--protein_coding:CDS (+)--protein_coding:gene (-)	1
rRNA:gene--protein_coding:CDS (+)--protein_coding:upstream	1
rRNA:gene--protein_coding:intron	121
rRNA:gene--protein_coding:intron--processed_transcript:intron--protein_coding:gene (-)	1
rRNA:gene--protein_coding:intron--processed_transcript:intron--protein_coding:downstream	3
rRNA:gene--protein_coding:intron--protein_coding:gene (-)	1
rRNA:gene--protein_coding:downstream	4
piRNA:gene	12962240
piRNA:gene--lincRNA:gene	10185
piRNA:gene--lincRNA:gene--snRNA:gene	3
piRNA:gene--lincRNA:gene--snRNA:gene--protein_coding:CDS (+)--protein_coding:intron	1
piRNA:gene--lincRNA:gene--snRNA:gene--protein_coding:intron	52
piRNA:gene--lincRNA:gene--snRNA:gene--protein_coding:intron--processed_transcript:intron--protein_coding:downstream	6
piRNA:gene--lincRNA:gene--snRNA:gene--protein_coding:intron--protein_coding:downstream	1
piRNA:gene--lincRNA:gene--snoRNA:gene--protein_coding:3'UTR (+)--protein_coding:CDS (+)--protein_coding:intron--protein_coding:gene (-)--protein_coding:upstream	2
piRNA:gene--lincRNA:gene--snoRNA:gene--protein_coding:intron	5
piRNA:gene--lincRNA:gene--miRNA:gene	1
piRNA:gene--lincRNA:gene--miRNA:gene--protein_coding:3'UTR (+)--protein_coding:5'UTR (+)--protein_coding:intron--protein_coding:gene (-)--protein_coding:upstream	1
piRNA:gene--lincRNA:gene--miRNA:gene--protein_coding:3'UTR (+)--protein_coding:intron--protein_coding:gene (-)--protein_coding:upstream	64
piRNA:gene--lincRNA:gene--miRNA:gene--protein_coding:5'UTR (+)--protein_coding:CDS (+)--protein_coding:intron--protein_coding:gene (-)--protein_coding:upstream	1
piRNA:gene--lincRNA:gene--miRNA:gene--protein_coding:5'UTR (+)--protein_coding:CDS (+)--protein_coding:intron--protein_coding:gene (-)--protein_coding:upstream--protein_coding:downstream	1
piRNA:gene--lincRNA:gene--miRNA:gene--protein_coding:CDS (+)--protein_coding:intron	78
piRNA:gene--lincRNA:gene--miRNA:gene--protein_coding:CDS (+)--protein_coding:intron--processed_transcript:intron--protein_coding:gene (-)--protein_coding:upstream--protein_coding:downstream	1
piRNA:gene--lincRNA:gene--miRNA:gene--protein_coding:CDS (+)--protein_coding:intron--protein_coding:gene (-)--protein_coding:upstream	1
piRNA:gene--lincRNA:gene--miRNA:gene--protein_coding:intron	372
piRNA:gene--lincRNA:gene--miRNA:gene--protein_coding:intron--processed_transcript:intron	6
piRNA:gene--lincRNA:gene--miRNA:gene--protein_coding:intron--processed_transcript:intron--protein_coding:gene (-)	1
piRNA:gene--lincRNA:gene--miRNA:gene--protein_coding:intron--processed_transcript:intron--protein_coding:downstream	138
piRNA:gene--lincRNA:gene--miRNA:gene--protein_coding:intron--protein_coding:gene (-)	1
piRNA:gene--lincRNA:gene--miRNA:gene--protein_coding:intron--protein_coding:upstream	11
piRNA:gene--lincRNA:gene--miRNA:gene--protein_coding:intron--protein_coding:upstream--protein_coding:downstream	1
piRNA:gene--lincRNA:gene--miRNA:gene--protein_coding:intron--protein_coding:downstream	36
piRNA:gene--lincRNA:gene--protein_coding:3'UTR (+)--protein_coding:5'UTR (+)--protein_coding:CDS (+)--protein_coding:intron--processed_transcript:intron--protein_coding:gene (-)--protein_coding:upstream	1
piRNA:gene--lincRNA:gene--protein_coding:3'UTR (+)--protein_coding:5'UTR (+)--protein_coding:CDS (+)--protein_coding:intron--protein_coding:gene (-)--protein_coding:upstream	1
piRNA:gene--lincRNA:gene--protein_coding:3'UTR (+)--protein_coding:5'UTR (+)--protein_coding:intron--processed_transcript:intron--protein_coding:upstream	1
piRNA:gene--lincRNA:gene--protein_coding:3'UTR (+)--protein_coding:5'UTR (+)--protein_coding:intron--protein_coding:gene (-)--protein_coding:upstream	1
piRNA:gene--lincRNA:gene--protein_coding:3'UTR (+)--protein_coding:5'UTR (+)--protein_coding:intron--protein_coding:gene (-)--protein_coding:upstream--protein_coding:downstream	1
piRNA:gene--lincRNA:gene--protein_coding:3'UTR (+)--protein_coding:CDS (+)--protein_coding:intron	1
piRNA:gene--lincRNA:gene--protein_coding:3'UTR (+)--protein_coding:CDS (+)--protein_coding:intron--processed_transcript:intron--protein_coding:upstream	1
piRNA:gene--lincRNA:gene--protein_coding:3'UTR (+)--protein_coding:CDS (+)--protein_coding:intron--processed_transcript:intron--protein_coding:upstream--protein_coding:downstream	1
piRNA:gene--lincRNA:gene--protein_coding:3'UTR (+)--protein_coding:CDS (+)--protein_coding:intron--protein_coding:gene (-)	2
piRNA:gene--lincRNA:gene--protein_coding:3'UTR (+)--protein_coding:CDS (+)--protein_coding:intron--protein_coding:gene (-)--protein_coding:upstream--protein_coding:downstream	1
piRNA:gene--lincRNA:gene--protein_coding:3'UTR (+)--protein_coding:intron	3
piRNA:gene--lincRNA:gene--protein_coding:3'UTR (+)--protein_coding:intron--processed_transcript:intron	3
piRNA:gene--lincRNA:gene--protein_coding:3'UTR (+)--protein_coding:intron--processed_transcript:intron--protein_coding:gene (-)	2
piRNA:gene--lincRNA:gene--protein_coding:3'UTR (+)--protein_coding:intron--processed_transcript:intron--protein_coding:gene (-)--protein_coding:upstream	1
piRNA:gene--lincRNA:gene--protein_coding:3'UTR (+)--protein_coding:intron--processed_transcript:intron--protein_coding:gene (-)--protein_coding:upstream--protein_coding:downstream	1
piRNA:gene--lincRNA:gene--protein_coding:3'UTR (+)--protein_coding:intron--processed_transcript:intron--protein_coding:gene (-)--protein_coding:downstream	1
piRNA:gene--lincRNA:gene--protein_coding:3'UTR (+)--protein_coding:intron--processed_transcript:intron--protein_coding:upstream	1
piRNA:gene--lincRNA:gene--protein_coding:3'UTR (+)--protein_coding:intron--processed_transcript:intron--protein_coding:downstream	2
piRNA:gene--lincRNA:gene--protein_coding:3'UTR (+)--protein_coding:intron--protein_coding:gene (-)	1
piRNA:gene--lincRNA:gene--protein_coding:3'UTR (+)--protein_coding:intron--protein_coding:upstream--protein_coding:downstream	1
piRNA:gene--lincRNA:gene--protein_coding:5'UTR (+)--protein_coding:CDS (+)--protein_coding:intron	2
piRNA:gene--lincRNA:gene--protein_coding:5'UTR (+)--protein_coding:CDS (+)--protein_coding:intron--processed_transcript:intron--protein_coding:gene (-)--protein_coding:upstream	52
piRNA:gene--lincRNA:gene--protein_coding:5'UTR (+)--protein_coding:CDS (+)--protein_coding:intron--processed_transcript:intron--protein_coding:gene (-)--protein_coding:upstream--protein_coding:downstream--processed_transcript:upstream	17
piRNA:gene--lincRNA:gene--protein_coding:5'UTR (+)--protein_coding:CDS (+)--protein_coding:intron--processed_transcript:intron--protein_coding:gene (-)--protein_coding:downstream	2
piRNA:gene--lincRNA:gene--protein_coding:5'UTR (+)--protein_coding:CDS (+)--protein_coding:intron--protein_coding:gene (-)	3
piRNA:gene--lincRNA:gene--protein_coding:5'UTR (+)--protein_coding:CDS (+)--protein_coding:intron--protein_coding:gene (-)--protein_coding:upstream	27
piRNA:gene--lincRNA:gene--protein_coding:5'UTR (+)--protein_coding:CDS (+)--protein_coding:intron--protein_coding:gene (-)--protein_coding:upstream--protein_coding:downstream	5
piRNA:gene--lincRNA:gene--protein_coding:5'UTR (+)--protein_coding:CDS (+)--protein_coding:intron--protein_coding:gene (-)--protein_coding:upstream--protein_coding:downstream--processed_transcript:upstream	1
piRNA:gene--lincRNA:gene--protein_coding:5'UTR (+)--protein_coding:intron	11
piRNA:gene--lincRNA:gene--protein_coding:5'UTR (+)--protein_coding:intron--processed_transcript:intron	2
piRNA:gene--lincRNA:gene--protein_coding:5'UTR (+)--protein_coding:intron--processed_transcript:intron--protein_coding:gene (-)	5
piRNA:gene--lincRNA:gene--protein_coding:5'UTR (+)--protein_coding:intron--processed_transcript:intron--protein_coding:gene (-)--protein_coding:upstream	1
piRNA:gene--lincRNA:gene--protein_coding:5'UTR (+)--protein_coding:intron--processed_transcript:intron--protein_coding:upstream	1
piRNA:gene--lincRNA:gene--protein_coding:5'UTR (+)--protein_coding:intron--protein_coding:gene (-)	4
piRNA:gene--lincRNA:gene--protein_coding:5'UTR (+)--protein_coding:intron--protein_coding:gene (-)--protein_coding:downstream	1
piRNA:gene--lincRNA:gene--protein_coding:5'UTR (+)--protein_coding:intron--protein_coding:upstream	2
piRNA:gene--lincRNA:gene--protein_coding:5'UTR (+)--protein_coding:intron--protein_coding:downstream	4
piRNA:gene--lincRNA:gene--protein_coding:CDS (+)	4
piRNA:gene--lincRNA:gene--protein_coding:CDS (+)--protein_coding:intron	34
piRNA:gene--lincRNA:gene--protein_coding:CDS (+)--protein_coding:intron--processed_transcript:intron	13
piRNA:gene--lincRNA:gene--protein_coding:CDS (+)--protein_coding:intron--processed_transcript:intron--protein_coding:gene (-)	1
piRNA:gene--lincRNA:gene--protein_coding:CDS (+)--protein_coding:intron--processed_transcript:intron--protein_coding:gene (-)--protein_coding:upstream	3
piRNA:gene--lincRNA:gene--protein_coding:CDS (+)--protein_coding:intron--processed_transcript:intron--protein_coding:gene (-)--protein_coding:upstream--protein_coding:downstream	7
piRNA:gene--lincRNA:gene--protein_coding:CDS (+)--protein_coding:intron--processed_transcript:intron--protein_coding:gene (-)--protein_coding:downstream	6
piRNA:gene--lincRNA:gene--protein_coding:CDS (+)--protein_coding:intron--processed_transcript:intron--protein_coding:upstream	78
piRNA:gene--lincRNA:gene--protein_coding:CDS (+)--protein_coding:intron--processed_transcript:intron--protein_coding:upstream--protein_coding:downstream	2
piRNA:gene--lincRNA:gene--protein_coding:CDS (+)--protein_coding:intron--processed_transcript:intron--protein_coding:upstream--protein_coding:downstream--processed_transcript:downstream	1
piRNA:gene--lincRNA:gene--protein_coding:CDS (+)--protein_coding:intron--processed_transcript:intron--protein_coding:upstream--processed_transcript:downstream	2
piRNA:gene--lincRNA:gene--protein_coding:CDS (+)--protein_coding:intron--processed_transcript:intron--protein_coding:downstream	8
piRNA:gene--lincRNA:gene--protein_coding:CDS (+)--protein_coding:intron--protein_coding:gene (-)	53
piRNA:gene--lincRNA:gene--protein_coding:CDS (+)--protein_coding:intron--protein_coding:gene (-)--protein_coding:upstream	14
piRNA:gene--lincRNA:gene--protein_coding:CDS (+)--protein_coding:intron--protein_coding:gene (-)--protein_coding:upstream--protein_coding:downstream	26
piRNA:gene--lincRNA:gene--protein_coding:CDS (+)--protein_coding:intron--protein_coding:gene (-)--protein_coding:downstream	8
piRNA:gene--lincRNA:gene--protein_coding:CDS (+)--protein_coding:intron--protein_coding:upstream	10
piRNA:gene--lincRNA:gene--protein_coding:CDS (+)--protein_coding:intron--protein_coding:upstream--protein_coding:downstream	5
piRNA:gene--lincRNA:gene--protein_coding:CDS (+)--protein_coding:intron--protein_coding:downstream	8
piRNA:gene--lincRNA:gene--protein_coding:intron	2324
piRNA:gene--lincRNA:gene--protein_coding:intron--processed_transcript:intron	159
piRNA:gene--lincRNA:gene--protein_coding:intron--processed_transcript:intron--protein_coding:gene (-)	16
piRNA:gene--lincRNA:gene--protein_coding:intron--processed_transcript:intron--protein_coding:gene (-)--protein_coding:upstream	36
piRNA:gene--lincRNA:gene--protein_coding:intron--processed_transcript:intron--protein_coding:gene (-)--protein_coding:upstream--protein_coding:downstream	4
piRNA:gene--lincRNA:gene--protein_coding:intron--processed_transcript:intron--protein_coding:gene (-)--protein_coding:upstream--processed_transcript:upstream	1
piRNA:gene--lincRNA:gene--protein_coding:intron--processed_transcript:intron--protein_coding:gene (-)--protein_coding:downstream	2
piRNA:gene--lincRNA:gene--protein_coding:intron--processed_transcript:intron--protein_coding:gene (-)--processed_transcript:upstream	1
piRNA:gene--lincRNA:gene--protein_coding:intron--processed_transcript:intron--protein_coding:upstream	8
piRNA:gene--lincRNA:gene--protein_coding:intron--processed_transcript:intron--protein_coding:upstream--protein_coding:downstream	52
piRNA:gene--lincRNA:gene--protein_coding:intron--processed_transcript:intron--protein_coding:upstream--protein_coding:downstream--processed_transcript:downstream	1
piRNA:gene--lincRNA:gene--protein_coding:intron--processed_transcript:intron--protein_coding:downstream	40
piRNA:gene--lincRNA:gene--protein_coding:intron--processed_transcript:intron--processed_transcript:upstream	2
piRNA:gene--lincRNA:gene--protein_coding:intron--protein_coding:gene (-)	228
piRNA:gene--lincRNA:gene--protein_coding:intron--protein_coding:gene (-)--protein_coding:upstream	28
piRNA:gene--lincRNA:gene--protein_coding:intron--protein_coding:gene (-)--protein_coding:upstream--protein_coding:downstream	7
piRNA:gene--lincRNA:gene--protein_coding:intron--protein_coding:gene (-)--protein_coding:downstream	26
piRNA:gene--lincRNA:gene--protein_coding:intron--protein_coding:gene (-)--processed_transcript:downstream	1
piRNA:gene--lincRNA:gene--protein_coding:intron--protein_coding:upstream	236
piRNA:gene--lincRNA:gene--protein_coding:intron--protein_coding:upstream--protein_coding:downstream	260
piRNA:gene--lincRNA:gene--protein_coding:intron--protein_coding:upstream--processed_transcript:upstream	1
piRNA:gene--lincRNA:gene--protein_coding:intron--protein_coding:downstream	181
piRNA:gene--lincRNA:gene--protein_coding:intron--processed_transcript:upstream	2
piRNA:gene--lincRNA:gene--protein_coding:intron--processed_transcript:downstream	2
piRNA:gene--lincRNA:gene--protein_coding:gene (-)	10
piRNA:gene--lincRNA:gene--protein_coding:gene (-)--protein_coding:upstream	4
piRNA:gene--lincRNA:gene--protein_coding:upstream	35
piRNA:gene--lincRNA:gene--protein_coding:downstream	4
piRNA:gene--snRNA:gene	8785
piRNA:gene--snRNA:gene--miRNA:gene--protein_coding:intron--protein_coding:upstream	1
piRNA:gene--snRNA:gene--protein_coding:3'UTR (+)	1
piRNA:gene--snRNA:gene--protein_coding:3'UTR (+)--protein_coding:intron	1
piRNA:gene--snRNA:gene--protein_coding:CDS (+)--protein_coding:intron	2
piRNA:gene--snRNA:gene--protein_coding:CDS (+)--protein_coding:intron--protein_coding:upstream	1
piRNA:gene--snRNA:gene--protein_coding:intron	307
piRNA:gene--snRNA:gene--protein_coding:intron--processed_transcript:intron	6
piRNA:gene--snRNA:gene--protein_coding:intron--processed_transcript:intron--protein_coding:downstream	7
piRNA:gene--snRNA:gene--protein_coding:intron--protein_coding:gene (-)	3
piRNA:gene--snRNA:gene--protein_coding:intron--protein_coding:gene (-)--protein_coding:upstream	2
piRNA:gene--snRNA:gene--protein_coding:gene (-)	1
piRNA:gene--snoRNA:gene	41038
piRNA:gene--snoRNA:gene--protein_coding:3'UTR (+)--protein_coding:intron	1
piRNA:gene--snoRNA:gene--protein_coding:CDS (+)--protein_coding:intron	2
piRNA:gene--snoRNA:gene--protein_coding:CDS (+)--protein_coding:intron--processed_transcript:intron--protein_coding:gene (-)	15
piRNA:gene--snoRNA:gene--protein_coding:CDS (+)--protein_coding:intron--processed_transcript:intron--protein_coding:gene (-)--protein_coding:upstream	2
piRNA:gene--snoRNA:gene--protein_coding:CDS (+)--protein_coding:intron--protein_coding:downstream	11
piRNA:gene--snoRNA:gene--protein_coding:intron	182
piRNA:gene--snoRNA:gene--protein_coding:intron--processed_transcript:intron	32
piRNA:gene--snoRNA:gene--protein_coding:intron--processed_transcript:intron--protein_coding:gene (-)	11
piRNA:gene--snoRNA:gene--protein_coding:intron--protein_coding:gene (-)	17
piRNA:gene--snoRNA:gene--protein_coding:intron--protein_coding:gene (-)--protein_coding:upstream	1
piRNA:gene--snoRNA:gene--protein_coding:intron--protein_coding:upstream	3
piRNA:gene--snoRNA:gene--protein_coding:intron--protein_coding:downstream	1
piRNA:gene--snoRNA:gene--processed_transcript:intron	2
piRNA:gene--snoRNA:gene--protein_coding:upstream	2
piRNA:gene--miRNA:gene	31146
piRNA:gene--miRNA:gene--protein_coding:3'UTR (+)--protein_coding:CDS (+)--protein_coding:intron--processed_transcript:intron--protein_coding:gene (-)--protein_coding:upstream--protein_coding:downstream	2
piRNA:gene--miRNA:gene--protein_coding:3'UTR (+)--protein_coding:intron	10
piRNA:gene--miRNA:gene--protein_coding:3'UTR (+)--protein_coding:intron--protein_coding:downstream	2
piRNA:gene--miRNA:gene--protein_coding:5'UTR (+)--protein_coding:CDS (+)--protein_coding:intron--protein_coding:gene (-)--protein_coding:upstream	1
piRNA:gene--miRNA:gene--protein_coding:5'UTR (+)--protein_coding:intron	4
piRNA:gene--miRNA:gene--protein_coding:5'UTR (+)--protein_coding:intron--processed_transcript:intron--protein_coding:gene (-)--protein_coding:upstream--protein_coding:downstream	1
piRNA:gene--miRNA:gene--protein_coding:5'UTR (+)--protein_coding:intron--processed_transcript:intron--protein_coding:upstream	4
piRNA:gene--miRNA:gene--protein_coding:5'UTR (+)--protein_coding:intron--protein_coding:gene (-)	1
piRNA:gene--miRNA:gene--protein_coding:5'UTR (+)--protein_coding:intron--protein_coding:gene (-)--protein_coding:upstream--protein_coding:downstream	7
piRNA:gene--miRNA:gene--protein_coding:CDS (+)	1
piRNA:gene--miRNA:gene--protein_coding:CDS (+)--protein_coding:intron	12
piRNA:gene--miRNA:gene--protein_coding:CDS (+)--protein_coding:intron--processed_transcript:intron	4
piRNA:gene--miRNA:gene--protein_coding:CDS (+)--protein_coding:intron--processed_transcript:intron--protein_coding:gene (-)	2
piRNA:gene--miRNA:gene--protein_coding:CDS (+)--protein_coding:intron--processed_transcript:intron--protein_coding:gene (-)--protein_coding:upstream	1
piRNA:gene--miRNA:gene--protein_coding:CDS (+)--protein_coding:intron--processed_transcript:intron--protein_coding:gene (-)--protein_coding:upstream--protein_coding:downstream--processed_transcript:downstream	2
piRNA:gene--miRNA:gene--protein_coding:CDS (+)--protein_coding:intron--processed_transcript:intron--protein_coding:upstream--protein_coding:downstream	1
piRNA:gene--miRNA:gene--protein_coding:CDS (+)--protein_coding:intron--protein_coding:gene (-)	30
piRNA:gene--miRNA:gene--protein_coding:CDS (+)--protein_coding:intron--protein_coding:gene (-)--protein_coding:upstream	1
piRNA:gene--miRNA:gene--protein_coding:CDS (+)--protein_coding:intron--protein_coding:upstream	2
piRNA:gene--miRNA:gene--protein_coding:CDS (+)--protein_coding:intron--protein_coding:upstream--protein_coding:downstream--processed_transcript:downstream	1
piRNA:gene--miRNA:gene--protein_coding:CDS (+)--protein_coding:intron--protein_coding:downstream--processed_transcript:downstream	2
piRNA:gene--miRNA:gene--protein_coding:intron	1384
piRNA:gene--miRNA:gene--protein_coding:intron--processed_transcript:intron	11
piRNA:gene--miRNA:gene--protein_coding:intron--processed_transcript:intron--protein_coding:upstream	6
piRNA:gene--miRNA:gene--protein_coding:intron--processed_transcript:intron--protein_coding:downstream	2
piRNA:gene--miRNA:gene--protein_coding:intron--protein_coding:gene (-)	21
piRNA:gene--miRNA:gene--protein_coding:intron--protein_coding:gene (-)--protein_coding:upstream	4
piRNA:gene--miRNA:gene--protein_coding:intron--protein_coding:gene (-)--processed_transcript:downstream	2
piRNA:gene--miRNA:gene--protein_coding:intron--protein_coding:upstream	30
piRNA:gene--miRNA:gene--protein_coding:intron--protein_coding:upstream--protein_coding:downstream	7
piRNA:gene--miRNA:gene--protein_coding:intron--protein_coding:downstream	37
piRNA:gene--miRNA:gene--protein_coding:upstream	8
piRNA:gene--miRNA:gene--protein_coding:downstream	4
piRNA:gene--protein_coding:3'UTR (+)	18
piRNA:gene--protein_coding:3'UTR (+)--protein_coding:5'UTR (+)--protein_coding:CDS (+)--protein_coding:intron--protein_coding:gene (-)--protein_coding:upstream	1
piRNA:gene--protein_coding:3'UTR (+)--protein_coding:5'UTR (+)--protein_coding:CDS (+)--protein_coding:intron--protein_coding:gene (-)--protein_coding:upstream--protein_coding:downstream	2
piRNA:gene--protein_coding:3'UTR (+)--protein_coding:5'UTR (+)--protein_coding:intron--protein_coding:downstream	1
piRNA:gene--protein_coding:3'UTR (+)--protein_coding:CDS (+)--protein_coding:intron	4
piRNA:gene--protein_coding:3'UTR (+)--protein_coding:CDS (+)--protein_coding:intron--processed_transcript:intron	2
piRNA:gene--protein_coding:3'UTR (+)--protein_coding:CDS (+)--protein_coding:intron--processed_transcript:intron--protein_coding:gene (-)--protein_coding:upstream	2
piRNA:gene--protein_coding:3'UTR (+)--protein_coding:CDS (+)--protein_coding:intron--processed_transcript:intron--protein_coding:gene (-)--protein_coding:upstream--protein_coding:downstream	1
piRNA:gene--protein_coding:3'UTR (+)--protein_coding:CDS (+)--protein_coding:intron--processed_transcript:intron--protein_coding:upstream	13
piRNA:gene--protein_coding:3'UTR (+)--protein_coding:CDS (+)--protein_coding:intron--protein_coding:gene (-)--protein_coding:upstream--protein_coding:downstream	1
piRNA:gene--protein_coding:3'UTR (+)--protein_coding:CDS (+)--protein_coding:intron--protein_coding:upstream	8
piRNA:gene--protein_coding:3'UTR (+)--protein_coding:CDS (+)--protein_coding:intron--protein_coding:downstream	3
piRNA:gene--protein_coding:3'UTR (+)--protein_coding:intron	64
piRNA:gene--protein_coding:3'UTR (+)--protein_coding:intron--processed_transcript:intron	21
piRNA:gene--protein_coding:3'UTR (+)--protein_coding:intron--processed_transcript:intron--protein_coding:gene (-)	2
piRNA:gene--protein_coding:3'UTR (+)--protein_coding:intron--processed_transcript:intron--protein_coding:gene (-)--protein_coding:upstream--protein_coding:downstream	32
piRNA:gene--protein_coding:3'UTR (+)--protein_coding:intron--processed_transcript:intron--protein_coding:gene (-)--protein_coding:downstream	2
piRNA:gene--protein_coding:3'UTR (+)--protein_coding:intron--processed_transcript:intron--protein_coding:upstream	1
piRNA:gene--protein_coding:3'UTR (+)--protein_coding:intron--processed_transcript:intron--protein_coding:upstream--protein_coding:downstream	1
piRNA:gene--protein_coding:3'UTR (+)--protein_coding:intron--processed_transcript:intron--protein_coding:downstream	1
piRNA:gene--protein_coding:3'UTR (+)--protein_coding:intron--protein_coding:gene (-)	1
piRNA:gene--protein_coding:3'UTR (+)--protein_coding:intron--protein_coding:gene (-)--protein_coding:upstream	3
piRNA:gene--protein_coding:3'UTR (+)--protein_coding:intron--protein_coding:gene (-)--protein_coding:downstream	3
piRNA:gene--protein_coding:3'UTR (+)--protein_coding:intron--protein_coding:upstream	17
piRNA:gene--protein_coding:3'UTR (+)--protein_coding:intron--protein_coding:upstream--protein_coding:downstream	14
piRNA:gene--protein_coding:3'UTR (+)--protein_coding:intron--protein_coding:downstream	12
piRNA:gene--protein_coding:3'UTR (+)--processed_transcript:intron	76
piRNA:gene--protein_coding:3'UTR (+)--protein_coding:gene (-)	2
piRNA:gene--protein_coding:3'UTR (+)--protein_coding:upstream	1
piRNA:gene--protein_coding:3'UTR (+)--protein_coding:downstream	1
piRNA:gene--protein_coding:5'UTR (+)	547
piRNA:gene--protein_coding:5'UTR (+)--protein_coding:CDS (+)--protein_coding:intron	26
piRNA:gene--protein_coding:5'UTR (+)--protein_coding:CDS (+)--protein_coding:intron--processed_transcript:intron	4
piRNA:gene--protein_coding:5'UTR (+)--protein_coding:CDS (+)--protein_coding:intron--processed_transcript:intron--protein_coding:gene (-)	38
piRNA:gene--protein_coding:5'UTR (+)--protein_coding:CDS (+)--protein_coding:intron--processed_transcript:intron--protein_coding:gene (-)--protein_coding:upstream	26
piRNA:gene--protein_coding:5'UTR (+)--protein_coding:CDS (+)--protein_coding:intron--processed_transcript:intron--protein_coding:gene (-)--protein_coding:upstream--protein_coding:downstream	2
piRNA:gene--protein_coding:5'UTR (+)--protein_coding:CDS (+)--protein_coding:intron--processed_transcript:intron--protein_coding:upstream	1
piRNA:gene--protein_coding:5'UTR (+)--protein_coding:CDS (+)--protein_coding:intron--processed_transcript:intron--protein_coding:upstream--protein_coding:downstream	3
piRNA:gene--protein_coding:5'UTR (+)--protein_coding:CDS (+)--protein_coding:intron--processed_transcript:intron--protein_coding:downstream	4
piRNA:gene--protein_coding:5'UTR (+)--protein_coding:CDS (+)--protein_coding:intron--protein_coding:gene (-)	11
piRNA:gene--protein_coding:5'UTR (+)--protein_coding:CDS (+)--protein_coding:intron--protein_coding:gene (-)--protein_coding:upstream	25
piRNA:gene--protein_coding:5'UTR (+)--protein_coding:CDS (+)--protein_coding:intron--protein_coding:gene (-)--protein_coding:upstream--protein_coding:downstream	28
piRNA:gene--protein_coding:5'UTR (+)--protein_coding:CDS (+)--protein_coding:intron--protein_coding:gene (-)--protein_coding:upstream--processed_transcript:upstream	1
piRNA:gene--protein_coding:5'UTR (+)--protein_coding:CDS (+)--protein_coding:intron--protein_coding:gene (-)--protein_coding:upstream--processed_transcript:downstream	1
piRNA:gene--protein_coding:5'UTR (+)--protein_coding:CDS (+)--protein_coding:intron--protein_coding:gene (-)--protein_coding:downstream	1
piRNA:gene--protein_coding:5'UTR (+)--protein_coding:CDS (+)--protein_coding:intron--protein_coding:upstream	10
piRNA:gene--protein_coding:5'UTR (+)--protein_coding:CDS (+)--protein_coding:intron--protein_coding:upstream--protein_coding:downstream	2
piRNA:gene--protein_coding:5'UTR (+)--protein_coding:CDS (+)--protein_coding:gene (-)	1
piRNA:gene--protein_coding:5'UTR (+)--protein_coding:CDS (+)--protein_coding:upstream	1
piRNA:gene--protein_coding:5'UTR (+)--protein_coding:intron	258
piRNA:gene--protein_coding:5'UTR (+)--protein_coding:intron--processed_transcript:intron	58
piRNA:gene--protein_coding:5'UTR (+)--protein_coding:intron--processed_transcript:intron--protein_coding:gene (-)	5
piRNA:gene--protein_coding:5'UTR (+)--protein_coding:intron--processed_transcript:intron--protein_coding:gene (-)--protein_coding:upstream	1
piRNA:gene--protein_coding:5'UTR (+)--protein_coding:intron--processed_transcript:intron--protein_coding:gene (-)--protein_coding:upstream--protein_coding:downstream	2
piRNA:gene--protein_coding:5'UTR (+)--protein_coding:intron--processed_transcript:intron--protein_coding:upstream	6
piRNA:gene--protein_coding:5'UTR (+)--protein_coding:intron--processed_transcript:intron--protein_coding:upstream--protein_coding:downstream	1
piRNA:gene--protein_coding:5'UTR (+)--protein_coding:intron--processed_transcript:intron--protein_coding:downstream	38
piRNA:gene--protein_coding:5'UTR (+)--protein_coding:intron--protein_coding:gene (-)	47
piRNA:gene--protein_coding:5'UTR (+)--protein_coding:intron--protein_coding:gene (-)--protein_coding:upstream	374
piRNA:gene--protein_coding:5'UTR (+)--protein_coding:intron--protein_coding:gene (-)--protein_coding:upstream--protein_coding:downstream	19
piRNA:gene--protein_coding:5'UTR (+)--protein_coding:intron--protein_coding:gene (-)--protein_coding:downstream	3
piRNA:gene--protein_coding:5'UTR (+)--protein_coding:intron--protein_coding:upstream	211
piRNA:gene--protein_coding:5'UTR (+)--protein_coding:intron--protein_coding:upstream--protein_coding:downstream	9
piRNA:gene--protein_coding:5'UTR (+)--protein_coding:intron--protein_coding:upstream--processed_transcript:upstream	1
piRNA:gene--protein_coding:5'UTR (+)--protein_coding:intron--protein_coding:downstream	13
piRNA:gene--protein_coding:5'UTR (+)--protein_coding:gene (-)	2
piRNA:gene--protein_coding:5'UTR (+)--protein_coding:upstream	32
piRNA:gene--protein_coding:CDS (+)	449
piRNA:gene--protein_coding:CDS (+)--protein_coding:intron	1518
piRNA:gene--protein_coding:CDS (+)--protein_coding:intron--processed_transcript:intron	130
piRNA:gene--protein_coding:CDS (+)--protein_coding:intron--processed_transcript:intron--protein_coding:gene (-)	22
piRNA:gene--protein_coding:CDS (+)--protein_coding:intron--processed_transcript:intron--protein_coding:gene (-)--protein_coding:upstream	28
piRNA:gene--protein_coding:CDS (+)--protein_coding:intron--processed_transcript:intron--protein_coding:gene (-)--protein_coding:upstream--protein_coding:downstream	22
piRNA:gene--protein_coding:CDS (+)--protein_coding:intron--processed_transcript:intron--protein_coding:gene (-)--protein_coding:downstream	7
piRNA:gene--protein_coding:CDS (+)--protein_coding:intron--processed_transcript:intron--protein_coding:upstream	19
piRNA:gene--protein_coding:CDS (+)--protein_coding:intron--processed_transcript:intron--protein_coding:upstream--protein_coding:downstream	12
piRNA:gene--protein_coding:CDS (+)--protein_coding:intron--processed_transcript:intron--protein_coding:downstream	13
piRNA:gene--protein_coding:CDS (+)--protein_coding:intron--processed_transcript:intron--processed_transcript:upstream	1
piRNA:gene--protein_coding:CDS (+)--protein_coding:intron--protein_coding:gene (-)	285
piRNA:gene--protein_coding:CDS (+)--protein_coding:intron--protein_coding:gene (-)--protein_coding:upstream	102
piRNA:gene--protein_coding:CDS (+)--protein_coding:intron--protein_coding:gene (-)--protein_coding:upstream--protein_coding:downstream	22
piRNA:gene--protein_coding:CDS (+)--protein_coding:intron--protein_coding:gene (-)--protein_coding:upstream--processed_transcript:upstream	2
piRNA:gene--protein_coding:CDS (+)--protein_coding:intron--protein_coding:gene (-)--protein_coding:downstream	19
piRNA:gene--protein_coding:CDS (+)--protein_coding:intron--protein_coding:upstream	256
piRNA:gene--protein_coding:CDS (+)--protein_coding:intron--protein_coding:upstream--protein_coding:downstream	31
piRNA:gene--protein_coding:CDS (+)--protein_coding:intron--protein_coding:downstream	188
piRNA:gene--protein_coding:CDS (+)--processed_transcript:intron	1
piRNA:gene--protein_coding:CDS (+)--protein_coding:gene (-)	12
piRNA:gene--protein_coding:CDS (+)--protein_coding:gene (-)--protein_coding:upstream	4
piRNA:gene--protein_coding:CDS (+)--protein_coding:upstream	78
piRNA:gene--protein_coding:CDS (+)--protein_coding:downstream	1
piRNA:gene--protein_coding:intron	127544
piRNA:gene--protein_coding:intron--processed_transcript:intron	2142
piRNA:gene--protein_coding:intron--processed_transcript:intron--protein_coding:gene (-)	74
piRNA:gene--protein_coding:intron--processed_transcript:intron--protein_coding:gene (-)--protein_coding:upstream	216
piRNA:gene--protein_coding:intron--processed_transcript:intron--protein_coding:gene (-)--protein_coding:upstream--protein_coding:downstream	17
piRNA:gene--protein_coding:intron--processed_transcript:intron--protein_coding:gene (-)--protein_coding:upstream--processed_transcript:upstream	1
piRNA:gene--protein_coding:intron--processed_transcript:intron--protein_coding:gene (-)--protein_coding:downstream	272
piRNA:gene--protein_coding:intron--processed_transcript:intron--protein_coding:gene (-)--processed_transcript:downstream	1
piRNA:gene--protein_coding:intron--processed_transcript:intron--protein_coding:upstream	347
piRNA:gene--protein_coding:intron--processed_transcript:intron--protein_coding:upstream--protein_coding:downstream	223
piRNA:gene--protein_coding:intron--processed_transcript:intron--protein_coding:upstream--protein_coding:downstream--processed_transcript:downstream	1
piRNA:gene--protein_coding:intron--processed_transcript:intron--protein_coding:downstream	196
piRNA:gene--protein_coding:intron--processed_transcript:intron--protein_coding:downstream--processed_transcript:downstream	1
piRNA:gene--protein_coding:intron--processed_transcript:intron--processed_transcript:upstream	8
piRNA:gene--protein_coding:intron--protein_coding:gene (-)	1343
piRNA:gene--protein_coding:intron--protein_coding:gene (-)--protein_coding:upstream	198
piRNA:gene--protein_coding:intron--protein_coding:gene (-)--protein_coding:upstream--protein_coding:downstream	92
piRNA:gene--protein_coding:intron--protein_coding:gene (-)--protein_coding:downstream	126
piRNA:gene--protein_coding:intron--protein_coding:gene (-)--processed_transcript:upstream	1
piRNA:gene--protein_coding:intron--protein_coding:upstream	2968
piRNA:gene--protein_coding:intron--protein_coding:upstream--protein_coding:downstream	207
piRNA:gene--protein_coding:intron--protein_coding:upstream--processed_transcript:upstream	2
piRNA:gene--protein_coding:intron--protein_coding:upstream--processed_transcript:downstream	8
piRNA:gene--protein_coding:intron--protein_coding:downstream	2298
piRNA:gene--protein_coding:intron--protein_coding:downstream--processed_transcript:downstream	2
piRNA:gene--protein_coding:intron--processed_transcript:upstream	9
piRNA:gene--protein_coding:intron--processed_transcript:downstream	13
piRNA:gene--processed_transcript:intron	466
piRNA:gene--processed_transcript:intron--protein_coding:gene (-)	1
piRNA:gene--processed_transcript:intron--protein_coding:upstream	1
piRNA:gene--processed_transcript:intron--protein_coding:downstream	6
piRNA:gene--processed_transcript:intron--processed_transcript:downstream	1
piRNA:gene--protein_coding:gene (-)	587
piRNA:gene--protein_coding:gene (-)--protein_coding:upstream	40
piRNA:gene--protein_coding:gene (-)--protein_coding:downstream	41
piRNA:gene--protein_coding:upstream	123525
piRNA:gene--protein_coding:upstream--protein_coding:downstream	370
piRNA:gene--protein_coding:downstream	92225
piRNA:gene--processed_transcript:upstream	1
piRNA:gene--processed_transcript:downstream	3
lincRNA:gene	32394
lincRNA:gene--snRNA:gene	1
lincRNA:gene--snRNA:gene--protein_coding:intron--processed_transcript:intron--protein_coding:gene (-)	1
lincRNA:gene--snRNA:gene--protein_coding:intron--protein_coding:downstream	1
lincRNA:gene--snoRNA:gene	8
lincRNA:gene--miRNA:gene	342
lincRNA:gene--miRNA:gene--protein_coding:CDS (+)--protein_coding:intron--protein_coding:gene (-)--protein_coding:upstream--protein_coding:downstream	1
lincRNA:gene--miRNA:gene--protein_coding:intron	54
lincRNA:gene--miRNA:gene--protein_coding:intron--processed_transcript:intron	1
lincRNA:gene--miRNA:gene--protein_coding:intron--processed_transcript:intron--protein_coding:downstream	1
lincRNA:gene--miRNA:gene--protein_coding:intron--processed_transcript:downstream	1
lincRNA:gene--protein_coding:3'UTR (+)	2
lincRNA:gene--protein_coding:3'UTR (+)--protein_coding:CDS (+)--protein_coding:intron	4
lincRNA:gene--protein_coding:3'UTR (+)--protein_coding:intron	1
lincRNA:gene--protein_coding:5'UTR (+)	1
lincRNA:gene--protein_coding:5'UTR (+)--protein_coding:CDS (+)--protein_coding:intron--protein_coding:gene (-)--protein_coding:upstream	2
lincRNA:gene--protein_coding:5'UTR (+)--protein_coding:intron	3
lincRNA:gene--protein_coding:5'UTR (+)--protein_coding:intron--protein_coding:gene (-)	1
lincRNA:gene--protein_coding:5'UTR (+)--protein_coding:intron--protein_coding:downstream	1
lincRNA:gene--protein_coding:5'UTR (+)--protein_coding:upstream--protein_coding:downstream	1
lincRNA:gene--protein_coding:CDS (+)	6
lincRNA:gene--protein_coding:CDS (+)--protein_coding:intron	15
lincRNA:gene--protein_coding:CDS (+)--protein_coding:intron--protein_coding:gene (-)	2
lincRNA:gene--protein_coding:CDS (+)--protein_coding:intron--protein_coding:gene (-)--protein_coding:upstream	21
lincRNA:gene--protein_coding:CDS (+)--protein_coding:intron--protein_coding:gene (-)--protein_coding:upstream--processed_transcript:upstream	1
lincRNA:gene--protein_coding:CDS (+)--protein_coding:intron--protein_coding:gene (-)--protein_coding:downstream	1
lincRNA:gene--protein_coding:CDS (+)--protein_coding:intron--protein_coding:upstream	2
lincRNA:gene--protein_coding:CDS (+)--protein_coding:intron--protein_coding:upstream--protein_coding:downstream	1
lincRNA:gene--protein_coding:CDS (+)--protein_coding:intron--protein_coding:downstream	3
lincRNA:gene--protein_coding:CDS (+)--protein_coding:gene (-)	1
lincRNA:gene--protein_coding:CDS (+)--processed_transcript:upstream	1
lincRNA:gene--protein_coding:intron	910
lincRNA:gene--protein_coding:intron--processed_transcript:intron	18
lincRNA:gene--protein_coding:intron--processed_transcript:intron--protein_coding:gene (-)	1
lincRNA:gene--protein_coding:intron--processed_transcript:intron--protein_coding:gene (-)--protein_coding:downstream	1
lincRNA:gene--protein_coding:intron--processed_transcript:intron--protein_coding:upstream	1
lincRNA:gene--protein_coding:intron--processed_transcript:intron--protein_coding:downstream	35
lincRNA:gene--protein_coding:intron--protein_coding:gene (-)	14
lincRNA:gene--protein_coding:intron--protein_coding:gene (-)--protein_coding:upstream	1
lincRNA:gene--protein_coding:intron--protein_coding:upstream	19
lincRNA:gene--protein_coding:intron--protein_coding:upstream--protein_coding:downstream	1
lincRNA:gene--protein_coding:intron--protein_coding:upstream--processed_transcript:upstream	2
lincRNA:gene--protein_coding:intron--protein_coding:downstream	281
lincRNA:gene--processed_transcript:intron	70
lincRNA:gene--protein_coding:gene (-)	51
lincRNA:gene--protein_coding:upstream	7
lincRNA:gene--protein_coding:upstream--protein_coding:downstream	2
lincRNA:gene--protein_coding:downstream	15
snRNA:gene	65
snRNA:gene--protein_coding:5'UTR (+)--protein_coding:intron	1
snoRNA:gene	22932
snoRNA:gene--protein_coding:intron	26
snoRNA:gene--protein_coding:intron--processed_transcript:intron	1
snoRNA:gene--protein_coding:intron--protein_coding:upstream	12
snoRNA:gene--protein_coding:intron--protein_coding:downstream	1
snoRNA:gene--processed_transcript:intron	14
miRNA:gene	45942
miRNA:gene--protein_coding:3'UTR (+)--protein_coding:intron	3
miRNA:gene--protein_coding:3'UTR (+)--protein_coding:intron--protein_coding:gene (-)--protein_coding:upstream	3
miRNA:gene--protein_coding:5'UTR (+)--protein_coding:intron	4
miRNA:gene--protein_coding:CDS (+)	1
miRNA:gene--protein_coding:CDS (+)--protein_coding:intron	183
miRNA:gene--protein_coding:CDS (+)--protein_coding:intron--processed_transcript:intron	1
miRNA:gene--protein_coding:intron	1534
miRNA:gene--protein_coding:intron--processed_transcript:intron	66
miRNA:gene--protein_coding:intron--processed_transcript:intron--protein_coding:gene (-)	2
miRNA:gene--protein_coding:intron--processed_transcript:intron--protein_coding:upstream	9
miRNA:gene--protein_coding:intron--processed_transcript:intron--protein_coding:downstream	1
miRNA:gene--protein_coding:intron--protein_coding:gene (-)	18
miRNA:gene--protein_coding:intron--protein_coding:gene (-)--protein_coding:downstream--processed_transcript:downstream	1
miRNA:gene--protein_coding:intron--protein_coding:upstream	5
miRNA:gene--protein_coding:intron--protein_coding:downstream	17
miRNA:gene--processed_transcript:intron	75
miRNA:gene--protein_coding:gene (-)	7
miRNA:gene--protein_coding:upstream	5
miRNA:gene--protein_coding:downstream	1
protein_coding:3'UTR (+)	283
protein_coding:3'UTR (+)--protein_coding:5'UTR (+)--protein_coding:CDS (+)--protein_coding:intron	1
protein_coding:3'UTR (+)--protein_coding:CDS (+)--protein_coding:intron	3
protein_coding:3'UTR (+)--protein_coding:CDS (+)--protein_coding:intron--processed_transcript:intron--protein_coding:gene (-)--protein_coding:downstream	2
protein_coding:3'UTR (+)--protein_coding:CDS (+)--protein_coding:intron--protein_coding:gene (-)	1
protein_coding:3'UTR (+)--protein_coding:CDS (+)--protein_coding:intron--protein_coding:upstream	1
protein_coding:3'UTR (+)--protein_coding:intron	51
protein_coding:3'UTR (+)--protein_coding:intron--processed_transcript:intron	1
protein_coding:3'UTR (+)--protein_coding:intron--processed_transcript:intron--protein_coding:gene (-)--protein_coding:upstream--protein_coding:downstream	1
protein_coding:3'UTR (+)--protein_coding:intron--processed_transcript:intron--protein_coding:downstream	2
protein_coding:3'UTR (+)--protein_coding:intron--protein_coding:gene (-)	8
protein_coding:3'UTR (+)--protein_coding:intron--protein_coding:gene (-)--protein_coding:upstream	2
protein_coding:3'UTR (+)--protein_coding:intron--protein_coding:gene (-)--protein_coding:upstream--protein_coding:downstream	1
protein_coding:3'UTR (+)--protein_coding:intron--protein_coding:gene (-)--protein_coding:downstream	1
protein_coding:3'UTR (+)--protein_coding:intron--protein_coding:upstream	4
protein_coding:3'UTR (+)--protein_coding:gene (-)	2
protein_coding:3'UTR (+)--protein_coding:upstream	22
protein_coding:3'UTR (+)--processed_transcript:downstream	1
protein_coding:5'UTR (+)	879
protein_coding:5'UTR (+)--protein_coding:CDS (+)	2
protein_coding:5'UTR (+)--protein_coding:CDS (+)--protein_coding:intron	5
protein_coding:5'UTR (+)--protein_coding:CDS (+)--protein_coding:intron--protein_coding:gene (-)	12
protein_coding:5'UTR (+)--protein_coding:CDS (+)--protein_coding:intron--protein_coding:gene (-)--protein_coding:downstream	1
protein_coding:5'UTR (+)--protein_coding:CDS (+)--protein_coding:intron--protein_coding:upstream	9
protein_coding:5'UTR (+)--protein_coding:CDS (+)--protein_coding:gene (-)	1
protein_coding:5'UTR (+)--protein_coding:intron	93
protein_coding:5'UTR (+)--protein_coding:intron--processed_transcript:intron	2
protein_coding:5'UTR (+)--protein_coding:intron--processed_transcript:intron--protein_coding:upstream	2
protein_coding:5'UTR (+)--protein_coding:intron--protein_coding:gene (-)	19
protein_coding:5'UTR (+)--protein_coding:intron--protein_coding:gene (-)--protein_coding:upstream	4
protein_coding:5'UTR (+)--protein_coding:intron--protein_coding:upstream	21
protein_coding:5'UTR (+)--protein_coding:intron--protein_coding:upstream--protein_coding:downstream	1
protein_coding:5'UTR (+)--protein_coding:intron--protein_coding:downstream	2
protein_coding:5'UTR (+)--processed_transcript:intron	1
protein_coding:5'UTR (+)--protein_coding:gene (-)	26
protein_coding:5'UTR (+)--protein_coding:gene (-)--protein_coding:upstream	4
protein_coding:5'UTR (+)--protein_coding:upstream	32
protein_coding:5'UTR (+)--protein_coding:downstream	1
protein_coding:CDS (+)	13627
protein_coding:CDS (+)--protein_coding:intron	1354
protein_coding:CDS (+)--protein_coding:intron--processed_transcript:intron	41
protein_coding:CDS (+)--protein_coding:intron--processed_transcript:intron--protein_coding:gene (-)	1
protein_coding:CDS (+)--protein_coding:intron--processed_transcript:intron--protein_coding:gene (-)--protein_coding:upstream	2
protein_coding:CDS (+)--protein_coding:intron--processed_transcript:intron--protein_coding:upstream	3
protein_coding:CDS (+)--protein_coding:intron--processed_transcript:intron--protein_coding:upstream--protein_coding:downstream	5
protein_coding:CDS (+)--protein_coding:intron--processed_transcript:intron--protein_coding:downstream	4
protein_coding:CDS (+)--protein_coding:intron--protein_coding:gene (-)	93
protein_coding:CDS (+)--protein_coding:intron--protein_coding:gene (-)--protein_coding:upstream	15
protein_coding:CDS (+)--protein_coding:intron--protein_coding:gene (-)--protein_coding:upstream--protein_coding:downstream	2
protein_coding:CDS (+)--protein_coding:intron--protein_coding:gene (-)--protein_coding:downstream	4
protein_coding:CDS (+)--protein_coding:intron--protein_coding:upstream	37
protein_coding:CDS (+)--protein_coding:intron--protein_coding:upstream--protein_coding:downstream	3
protein_coding:CDS (+)--protein_coding:intron--protein_coding:downstream	42
protein_coding:CDS (+)--processed_transcript:intron	6
protein_coding:CDS (+)--protein_coding:gene (-)	480
protein_coding:CDS (+)--protein_coding:gene (-)--protein_coding:upstream	1
protein_coding:CDS (+)--protein_coding:upstream	10
protein_coding:CDS (+)--protein_coding:downstream	2
protein_coding:CDS (+)--processed_transcript:downstream	1
protein_coding:intron	52507
protein_coding:intron--processed_transcript:intron	482
protein_coding:intron--processed_transcript:intron--protein_coding:gene (-)	14
protein_coding:intron--processed_transcript:intron--protein_coding:gene (-)--protein_coding:upstream	5
protein_coding:intron--processed_transcript:intron--protein_coding:gene (-)--protein_coding:downstream	1
protein_coding:intron--processed_transcript:intron--protein_coding:upstream	22
protein_coding:intron--processed_transcript:intron--protein_coding:upstream--protein_coding:downstream	6
protein_coding:intron--processed_transcript:intron--protein_coding:downstream	25
protein_coding:intron--processed_transcript:intron--processed_transcript:upstream	1
protein_coding:intron--protein_coding:gene (-)	2870
protein_coding:intron--protein_coding:gene (-)--protein_coding:upstream	33
protein_coding:intron--protein_coding:gene (-)--protein_coding:downstream	14
protein_coding:intron--protein_coding:upstream	814
protein_coding:intron--protein_coding:upstream--protein_coding:downstream	52
protein_coding:intron--protein_coding:upstream--processed_transcript:upstream	1
protein_coding:intron--protein_coding:downstream	1055
protein_coding:intron--processed_transcript:upstream	5
protein_coding:intron--processed_transcript:downstream	5
processed_transcript:intron	775
processed_transcript:intron--protein_coding:upstream	1
protein_coding:gene (-)	6448
protein_coding:gene (-)--protein_coding:upstream	16
protein_coding:gene (-)--protein_coding:downstream	4
protein_coding:upstream	63362
protein_coding:upstream--protein_coding:downstream	231
protein_coding:upstream--processed_transcript:upstream	1
protein_coding:downstream	52530
processed_transcript:upstream	18
processed_transcript:downstream	22
