# Supplementary material for: mmannot: How to improve small–RNA annotation?
Source: PLoS One. 2020 May 28;15(5):e0231738. doi: 10.1371/journal.pone.0231738 (PMC7255610; doi:10.1371/journal.pone.0231738)
Supplement: S2 File — (GZ) [file pone.0231738.s002.gz › Data/Counts/HS/SRR5398629_random.csv]

Type	SRR5398629
protein_coding:CDS (+)	102529
protein_coding:5'UTR (+)	9273
protein_coding:3'UTR (+)	1916
miRNA:gene	3933210
snoRNA:gene	164156
snRNA:gene	32892
lincRNA:gene	21173
piRNA:gene	6855829
rRNA:gene	53572
misc_RNA:gene	2196
transcribed_processed_pseudogene:gene	177
processed_pseudogene:gene	2154
polymorphic_pseudogene:gene	6
unprocessed_pseudogene:gene	252
pseudogene:gene	8
protein_coding:intron	130742
processed_transcript:intron	1700
protein_coding:gene (-)	31680
protein_coding:upstream	59959
protein_coding:upstream--protein_coding:downstream	418
protein_coding:downstream	150763
processed_transcript:upstream	17
processed_transcript:downstream	33
