# Supplementary material for: mmannot: How to improve small–RNA annotation?
Source: PLoS One. 2020 May 28;15(5):e0231738. doi: 10.1371/journal.pone.0231738 (PMC7255610; doi:10.1371/journal.pone.0231738)
Supplement: S2 File — (GZ) [file pone.0231738.s002.gz › Data/Counts/SS/SRR1744344_random.csv]

Type	SRR1744344
ensembl:CDS (+)	91382
ensembl:5'UTR (+)	25403
ensembl:3'UTR (+)	1078
piRNA:piRNA	4320726
ensembl:gene (-)	275613
ensembl:intron	358040
ensembl:upstream	311125
ensembl:upstream--ensembl:downstream	4
ensembl:downstream	251143
