# Supplementary material for: mmannot: How to improve small–RNA annotation?
Source: PLoS One. 2020 May 28;15(5):e0231738. doi: 10.1371/journal.pone.0231738 (PMC7255610; doi:10.1371/journal.pone.0231738)
Supplement: S2 File — (GZ) [file pone.0231738.s002.gz › Data/Counts/SS/SRR1744344_mmr.csv]

Type	SRR1744344_mmr
ensembl:CDS (+)	99637
ensembl:5'UTR (+)	12376
ensembl:3'UTR (+)	1005
piRNA:piRNA	4094196
ensembl:gene (-)	253602
ensembl:intron	315049
ensembl:upstream	455303
ensembl:upstream--ensembl:downstream	4
ensembl:downstream	151585
