# Supplementary material for: mmannot: How to improve small–RNA annotation?
Source: PLoS One. 2020 May 28;15(5):e0231738. doi: 10.1371/journal.pone.0231738 (PMC7255610; doi:10.1371/journal.pone.0231738)
Supplement: S2 File — (GZ) [file pone.0231738.s002.gz › Data/Counts/SS/SRR1744343_sequence.csv]

Type	SRR1744343
rRNA	12982
CDS (+)	33842
snRNA	634
downstream	17317
intron	525188
piRNA	2019346
5'UTR (+)	18076
3'UTR (+)	257764
gene (-)	90007
pseudogene	114
miRNA	1967902
upstream	44040
snoRNA	9897
