# Supplementary material for: mmannot: How to improve small–RNA annotation?
Source: PLoS One. 2020 May 28;15(5):e0231738. doi: 10.1371/journal.pone.0231738 (PMC7255610; doi:10.1371/journal.pone.0231738)
Supplement: S2 File — (GZ) [file pone.0231738.s002.gz › Data/Counts/SS/SRR1744344_featureCounts.csv]

Type
3'UTR (+)	137102
5'UTR (+)	22678
CDS (+)	102550
intron	120684
upstream	268285
downstream	201711
miRNA	164502
snoRNA	1816
snRNA	1637
rRNA	58059
pseudogene	238
piRNA	1146381
gene (-)	46952
