# Supplementary material for: mmannot: How to improve small–RNA annotation?
Source: PLoS One. 2020 May 28;15(5):e0231738. doi: 10.1371/journal.pone.0231738 (PMC7255610; doi:10.1371/journal.pone.0231738)
Supplement: S2 File — (GZ) [file pone.0231738.s002.gz › Data/Counts/SS/SRR1744343_mmr.csv]

Type	SRR1744343_mmr
ensembl:CDS (+)	27841
ensembl:5'UTR (+)	17124
ensembl:3'UTR (+)	382
piRNA:piRNA	4178611
ensembl:gene (-)	336501
ensembl:intron	347487
ensembl:upstream	84793
ensembl:upstream--ensembl:downstream	2
ensembl:downstream	82123
