# Supplementary material for: mmannot: How to improve small–RNA annotation?
Source: PLoS One. 2020 May 28;15(5):e0231738. doi: 10.1371/journal.pone.0231738 (PMC7255610; doi:10.1371/journal.pone.0231738)
Supplement: S2 File — (GZ) [file pone.0231738.s002.gz › Data/Counts/SS/SRR1744343_ratio.csv]

Type	SRR1744343
ensembl:CDS (+)	26236
ensembl:5'UTR (+)	18868
ensembl:3'UTR (+)	433
piRNA:piRNA	4266894
ensembl:gene (-)	303025
ensembl:intron	377369
ensembl:upstream	94069
ensembl:upstream--ensembl:downstream	1
ensembl:downstream	90088
