# Supplementary material for: mmannot: How to improve small–RNA annotation?
Source: PLoS One. 2020 May 28;15(5):e0231738. doi: 10.1371/journal.pone.0231738 (PMC7255610; doi:10.1371/journal.pone.0231738)
Supplement: S2 File — (GZ) [file pone.0231738.s002.gz › Data/Counts/SS/SRR1744344_unique.csv]

Type	SRR1744344
ensembl:CDS (+)	43287
ensembl:5'UTR (+)	12045
ensembl:3'UTR (+)	894
piRNA:piRNA	2577204
ensembl:gene (-)	204125
ensembl:intron	218534
ensembl:upstream	34108
ensembl:upstream--ensembl:downstream	4
ensembl:downstream	72359
