# Supplementary material for: mmannot: How to improve small–RNA annotation?
Source: PLoS One. 2020 May 28;15(5):e0231738. doi: 10.1371/journal.pone.0231738 (PMC7255610; doi:10.1371/journal.pone.0231738)
Supplement: S2 File — (GZ) [file pone.0231738.s002.gz › Data/Counts/SS/SRR1744344_sequence.csv]

Type	SRR1744344
rRNA	45296
CDS (+)	106951
snRNA	2325
downstream	98565
intron	511485
piRNA	2426670
5'UTR (+)	17084
3'UTR (+)	248301
gene (-)	142807
pseudogene	345
miRNA	1389444
snoRNA	14617
upstream	342303
