# Supplementary material for: mmannot: How to improve small–RNA annotation?
Source: PLoS One. 2020 May 28;15(5):e0231738. doi: 10.1371/journal.pone.0231738 (PMC7255610; doi:10.1371/journal.pone.0231738)
Supplement: S2 File — (GZ) [file pone.0231738.s002.gz › Data/Counts/SS/SRR1744344_default.csv]

Type	SRR1744344
ensembl:CDS (+)	72988
ensembl:CDS (+)--ensembl:5'UTR (+)	59
ensembl:CDS (+)--ensembl:5'UTR (+)--ensembl:3'UTR (+)--piRNA:piRNA--ensembl:gene (-)--ensembl:intron--ensembl:upstream	3
ensembl:CDS (+)--ensembl:5'UTR (+)--ensembl:3'UTR (+)--piRNA:piRNA--ensembl:gene (-)--ensembl:intron--ensembl:upstream--ensembl:downstream	32
ensembl:CDS (+)--ensembl:5'UTR (+)--ensembl:3'UTR (+)--piRNA:piRNA--ensembl:gene (-)--ensembl:intron--ensembl:downstream	3
ensembl:CDS (+)--ensembl:5'UTR (+)--ensembl:3'UTR (+)--piRNA:piRNA--ensembl:intron	4
ensembl:CDS (+)--ensembl:5'UTR (+)--ensembl:3'UTR (+)--piRNA:piRNA--ensembl:intron--ensembl:upstream	1
ensembl:CDS (+)--ensembl:5'UTR (+)--ensembl:3'UTR (+)--piRNA:piRNA--ensembl:intron--ensembl:upstream--ensembl:downstream	4
ensembl:CDS (+)--ensembl:5'UTR (+)--ensembl:3'UTR (+)--ensembl:gene (-)--ensembl:intron	2
ensembl:CDS (+)--ensembl:5'UTR (+)--ensembl:3'UTR (+)--ensembl:gene (-)--ensembl:intron--ensembl:upstream	9
ensembl:CDS (+)--ensembl:5'UTR (+)--ensembl:3'UTR (+)--ensembl:gene (-)--ensembl:intron--ensembl:upstream--ensembl:downstream	27
ensembl:CDS (+)--ensembl:5'UTR (+)--ensembl:3'UTR (+)--ensembl:gene (-)--ensembl:intron--ensembl:downstream	4
ensembl:CDS (+)--ensembl:5'UTR (+)--ensembl:3'UTR (+)--ensembl:intron	1
ensembl:CDS (+)--ensembl:5'UTR (+)--ensembl:3'UTR (+)--ensembl:intron--ensembl:upstream	2
ensembl:CDS (+)--ensembl:5'UTR (+)--ensembl:3'UTR (+)--ensembl:intron--ensembl:upstream--ensembl:downstream	7
ensembl:CDS (+)--ensembl:5'UTR (+)--ensembl:3'UTR (+)--ensembl:intron--ensembl:downstream	1
ensembl:CDS (+)--ensembl:5'UTR (+)--ensembl:3'UTR (+)--ensembl:upstream	2
ensembl:CDS (+)--ensembl:5'UTR (+)--piRNA:piRNA	17
ensembl:CDS (+)--ensembl:5'UTR (+)--piRNA:piRNA--ensembl:gene (-)	2
ensembl:CDS (+)--ensembl:5'UTR (+)--piRNA:piRNA--ensembl:gene (-)--ensembl:intron	145
ensembl:CDS (+)--ensembl:5'UTR (+)--piRNA:piRNA--ensembl:gene (-)--ensembl:intron--ensembl:upstream	438
ensembl:CDS (+)--ensembl:5'UTR (+)--piRNA:piRNA--ensembl:gene (-)--ensembl:intron--ensembl:upstream--ensembl:downstream	700
ensembl:CDS (+)--ensembl:5'UTR (+)--piRNA:piRNA--ensembl:gene (-)--ensembl:intron--ensembl:downstream	98
ensembl:CDS (+)--ensembl:5'UTR (+)--piRNA:piRNA--ensembl:gene (-)--ensembl:upstream	2
ensembl:CDS (+)--ensembl:5'UTR (+)--piRNA:piRNA--ensembl:intron	243
ensembl:CDS (+)--ensembl:5'UTR (+)--piRNA:piRNA--ensembl:intron--ensembl:upstream	63
ensembl:CDS (+)--ensembl:5'UTR (+)--piRNA:piRNA--ensembl:intron--ensembl:upstream--ensembl:downstream	162
ensembl:CDS (+)--ensembl:5'UTR (+)--piRNA:piRNA--ensembl:intron--ensembl:downstream	45
ensembl:CDS (+)--ensembl:5'UTR (+)--piRNA:piRNA--ensembl:upstream	1
ensembl:CDS (+)--ensembl:5'UTR (+)--piRNA:piRNA--ensembl:upstream--ensembl:downstream	3
ensembl:CDS (+)--ensembl:5'UTR (+)--ensembl:gene (-)	15
ensembl:CDS (+)--ensembl:5'UTR (+)--ensembl:gene (-)--ensembl:intron	286
ensembl:CDS (+)--ensembl:5'UTR (+)--ensembl:gene (-)--ensembl:intron--ensembl:upstream	662
ensembl:CDS (+)--ensembl:5'UTR (+)--ensembl:gene (-)--ensembl:intron--ensembl:upstream--ensembl:downstream	1656
ensembl:CDS (+)--ensembl:5'UTR (+)--ensembl:gene (-)--ensembl:intron--ensembl:downstream	138
ensembl:CDS (+)--ensembl:5'UTR (+)--ensembl:gene (-)--ensembl:upstream	5
ensembl:CDS (+)--ensembl:5'UTR (+)--ensembl:gene (-)--ensembl:upstream--ensembl:downstream	2
ensembl:CDS (+)--ensembl:5'UTR (+)--ensembl:gene (-)--ensembl:downstream	4
ensembl:CDS (+)--ensembl:5'UTR (+)--ensembl:intron	280
ensembl:CDS (+)--ensembl:5'UTR (+)--ensembl:intron--ensembl:upstream	151
ensembl:CDS (+)--ensembl:5'UTR (+)--ensembl:intron--ensembl:upstream--ensembl:downstream	376
ensembl:CDS (+)--ensembl:5'UTR (+)--ensembl:intron--ensembl:downstream	69
ensembl:CDS (+)--ensembl:5'UTR (+)--ensembl:upstream	4
ensembl:CDS (+)--ensembl:5'UTR (+)--ensembl:upstream--ensembl:downstream	12
ensembl:CDS (+)--ensembl:5'UTR (+)--ensembl:downstream	1
ensembl:CDS (+)--ensembl:3'UTR (+)	2
ensembl:CDS (+)--ensembl:3'UTR (+)--piRNA:piRNA--ensembl:gene (-)--ensembl:intron	7
ensembl:CDS (+)--ensembl:3'UTR (+)--piRNA:piRNA--ensembl:gene (-)--ensembl:intron--ensembl:upstream	14
ensembl:CDS (+)--ensembl:3'UTR (+)--piRNA:piRNA--ensembl:gene (-)--ensembl:intron--ensembl:upstream--ensembl:downstream	38
ensembl:CDS (+)--ensembl:3'UTR (+)--piRNA:piRNA--ensembl:gene (-)--ensembl:intron--ensembl:downstream	13
ensembl:CDS (+)--ensembl:3'UTR (+)--piRNA:piRNA--ensembl:intron	5
ensembl:CDS (+)--ensembl:3'UTR (+)--piRNA:piRNA--ensembl:intron--ensembl:upstream	5
ensembl:CDS (+)--ensembl:3'UTR (+)--piRNA:piRNA--ensembl:intron--ensembl:upstream--ensembl:downstream	6
ensembl:CDS (+)--ensembl:3'UTR (+)--piRNA:piRNA--ensembl:intron--ensembl:downstream	7
ensembl:CDS (+)--ensembl:3'UTR (+)--ensembl:gene (-)--ensembl:intron	15
ensembl:CDS (+)--ensembl:3'UTR (+)--ensembl:gene (-)--ensembl:intron--ensembl:upstream	19
ensembl:CDS (+)--ensembl:3'UTR (+)--ensembl:gene (-)--ensembl:intron--ensembl:upstream--ensembl:downstream	67
ensembl:CDS (+)--ensembl:3'UTR (+)--ensembl:gene (-)--ensembl:intron--ensembl:downstream	11
ensembl:CDS (+)--ensembl:3'UTR (+)--ensembl:intron	39
ensembl:CDS (+)--ensembl:3'UTR (+)--ensembl:intron--ensembl:upstream	12
ensembl:CDS (+)--ensembl:3'UTR (+)--ensembl:intron--ensembl:upstream--ensembl:downstream	28
ensembl:CDS (+)--ensembl:3'UTR (+)--ensembl:intron--ensembl:downstream	14
ensembl:CDS (+)--piRNA:piRNA	13242
ensembl:CDS (+)--piRNA:piRNA--ensembl:gene (-)	453
ensembl:CDS (+)--piRNA:piRNA--ensembl:gene (-)--ensembl:intron	7210
ensembl:CDS (+)--piRNA:piRNA--ensembl:gene (-)--ensembl:intron--ensembl:upstream	2104
ensembl:CDS (+)--piRNA:piRNA--ensembl:gene (-)--ensembl:intron--ensembl:upstream--ensembl:downstream	1489
ensembl:CDS (+)--piRNA:piRNA--ensembl:gene (-)--ensembl:intron--ensembl:downstream	624
ensembl:CDS (+)--piRNA:piRNA--ensembl:gene (-)--ensembl:upstream	14
ensembl:CDS (+)--piRNA:piRNA--ensembl:gene (-)--ensembl:upstream--ensembl:downstream	2
ensembl:CDS (+)--piRNA:piRNA--ensembl:gene (-)--ensembl:downstream	2
ensembl:CDS (+)--piRNA:piRNA--ensembl:intron	3156
ensembl:CDS (+)--piRNA:piRNA--ensembl:intron--ensembl:upstream	1631
ensembl:CDS (+)--piRNA:piRNA--ensembl:intron--ensembl:upstream--ensembl:downstream	621
ensembl:CDS (+)--piRNA:piRNA--ensembl:intron--ensembl:downstream	572
ensembl:CDS (+)--piRNA:piRNA--ensembl:upstream	65
ensembl:CDS (+)--piRNA:piRNA--ensembl:upstream--ensembl:downstream	1
ensembl:CDS (+)--piRNA:piRNA--ensembl:downstream	20
ensembl:CDS (+)--ensembl:gene (-)	28619
ensembl:CDS (+)--ensembl:gene (-)--ensembl:intron	4406
ensembl:CDS (+)--ensembl:gene (-)--ensembl:intron--ensembl:upstream	1961
ensembl:CDS (+)--ensembl:gene (-)--ensembl:intron--ensembl:upstream--ensembl:downstream	1522
ensembl:CDS (+)--ensembl:gene (-)--ensembl:intron--ensembl:downstream	888
ensembl:CDS (+)--ensembl:gene (-)--ensembl:upstream	53
ensembl:CDS (+)--ensembl:gene (-)--ensembl:upstream--ensembl:downstream	28
ensembl:CDS (+)--ensembl:gene (-)--ensembl:downstream	22
ensembl:CDS (+)--ensembl:intron	13390
ensembl:CDS (+)--ensembl:intron--ensembl:upstream	1528
ensembl:CDS (+)--ensembl:intron--ensembl:upstream--ensembl:downstream	1936
ensembl:CDS (+)--ensembl:intron--ensembl:downstream	1219
ensembl:CDS (+)--ensembl:upstream	417
ensembl:CDS (+)--ensembl:upstream--ensembl:downstream	601
ensembl:CDS (+)--ensembl:downstream	178
ensembl:5'UTR (+)	12535
ensembl:5'UTR (+)--ensembl:3'UTR (+)	2
ensembl:5'UTR (+)--ensembl:3'UTR (+)--piRNA:piRNA--ensembl:gene (-)--ensembl:intron	1
ensembl:5'UTR (+)--ensembl:3'UTR (+)--piRNA:piRNA--ensembl:gene (-)--ensembl:intron--ensembl:upstream	4
ensembl:5'UTR (+)--ensembl:3'UTR (+)--piRNA:piRNA--ensembl:gene (-)--ensembl:intron--ensembl:upstream--ensembl:downstream	4
ensembl:5'UTR (+)--ensembl:3'UTR (+)--piRNA:piRNA--ensembl:gene (-)--ensembl:intron--ensembl:downstream	1
ensembl:5'UTR (+)--ensembl:3'UTR (+)--piRNA:piRNA--ensembl:intron	2
ensembl:5'UTR (+)--ensembl:3'UTR (+)--piRNA:piRNA--ensembl:intron--ensembl:upstream--ensembl:downstream	3
ensembl:5'UTR (+)--ensembl:3'UTR (+)--piRNA:piRNA--ensembl:intron--ensembl:downstream	1
ensembl:5'UTR (+)--ensembl:3'UTR (+)--ensembl:gene (-)--ensembl:intron	1
ensembl:5'UTR (+)--ensembl:3'UTR (+)--ensembl:gene (-)--ensembl:intron--ensembl:upstream	1
ensembl:5'UTR (+)--ensembl:3'UTR (+)--ensembl:gene (-)--ensembl:intron--ensembl:upstream--ensembl:downstream	3
ensembl:5'UTR (+)--ensembl:3'UTR (+)--ensembl:gene (-)--ensembl:intron--ensembl:downstream	2
ensembl:5'UTR (+)--ensembl:3'UTR (+)--ensembl:intron	3
ensembl:5'UTR (+)--ensembl:3'UTR (+)--ensembl:intron--ensembl:upstream	4
ensembl:5'UTR (+)--ensembl:3'UTR (+)--ensembl:intron--ensembl:upstream--ensembl:downstream	4
ensembl:5'UTR (+)--ensembl:3'UTR (+)--ensembl:intron--ensembl:downstream	1
ensembl:5'UTR (+)--piRNA:piRNA	6233
ensembl:5'UTR (+)--piRNA:piRNA--ensembl:gene (-)	7
ensembl:5'UTR (+)--piRNA:piRNA--ensembl:gene (-)--ensembl:intron	114
ensembl:5'UTR (+)--piRNA:piRNA--ensembl:gene (-)--ensembl:intron--ensembl:upstream	212
ensembl:5'UTR (+)--piRNA:piRNA--ensembl:gene (-)--ensembl:intron--ensembl:upstream--ensembl:downstream	116
ensembl:5'UTR (+)--piRNA:piRNA--ensembl:gene (-)--ensembl:intron--ensembl:downstream	49
ensembl:5'UTR (+)--piRNA:piRNA--ensembl:gene (-)--ensembl:upstream--ensembl:downstream	6
ensembl:5'UTR (+)--piRNA:piRNA--ensembl:gene (-)--ensembl:downstream	1
ensembl:5'UTR (+)--piRNA:piRNA--ensembl:intron	909
ensembl:5'UTR (+)--piRNA:piRNA--ensembl:intron--ensembl:upstream	124
ensembl:5'UTR (+)--piRNA:piRNA--ensembl:intron--ensembl:upstream--ensembl:downstream	152
ensembl:5'UTR (+)--piRNA:piRNA--ensembl:intron--ensembl:downstream	56
ensembl:5'UTR (+)--piRNA:piRNA--ensembl:upstream	20
ensembl:5'UTR (+)--piRNA:piRNA--ensembl:upstream--ensembl:downstream	4
ensembl:5'UTR (+)--piRNA:piRNA--ensembl:downstream	10
ensembl:5'UTR (+)--ensembl:gene (-)	96
ensembl:5'UTR (+)--ensembl:gene (-)--ensembl:intron	230
ensembl:5'UTR (+)--ensembl:gene (-)--ensembl:intron--ensembl:upstream	226
ensembl:5'UTR (+)--ensembl:gene (-)--ensembl:intron--ensembl:upstream--ensembl:downstream	420
ensembl:5'UTR (+)--ensembl:gene (-)--ensembl:intron--ensembl:downstream	108
ensembl:5'UTR (+)--ensembl:gene (-)--ensembl:upstream	46
ensembl:5'UTR (+)--ensembl:gene (-)--ensembl:upstream--ensembl:downstream	58
ensembl:5'UTR (+)--ensembl:gene (-)--ensembl:downstream	7
ensembl:5'UTR (+)--ensembl:intron	970
ensembl:5'UTR (+)--ensembl:intron--ensembl:upstream	234
ensembl:5'UTR (+)--ensembl:intron--ensembl:upstream--ensembl:downstream	2137
ensembl:5'UTR (+)--ensembl:intron--ensembl:downstream	131
ensembl:5'UTR (+)--ensembl:upstream	72
ensembl:5'UTR (+)--ensembl:upstream--ensembl:downstream	39384
ensembl:5'UTR (+)--ensembl:downstream	35
ensembl:3'UTR (+)	1019
ensembl:3'UTR (+)--piRNA:piRNA	13
ensembl:3'UTR (+)--piRNA:piRNA--ensembl:gene (-)--ensembl:intron	20
ensembl:3'UTR (+)--piRNA:piRNA--ensembl:gene (-)--ensembl:intron--ensembl:upstream	7
ensembl:3'UTR (+)--piRNA:piRNA--ensembl:gene (-)--ensembl:intron--ensembl:upstream--ensembl:downstream	3
ensembl:3'UTR (+)--piRNA:piRNA--ensembl:gene (-)--ensembl:intron--ensembl:downstream	11
ensembl:3'UTR (+)--piRNA:piRNA--ensembl:intron	78
ensembl:3'UTR (+)--piRNA:piRNA--ensembl:intron--ensembl:upstream	21
ensembl:3'UTR (+)--piRNA:piRNA--ensembl:intron--ensembl:upstream--ensembl:downstream	15
ensembl:3'UTR (+)--piRNA:piRNA--ensembl:intron--ensembl:downstream	26
ensembl:3'UTR (+)--piRNA:piRNA--ensembl:upstream	1
ensembl:3'UTR (+)--ensembl:gene (-)	2
ensembl:3'UTR (+)--ensembl:gene (-)--ensembl:intron	33
ensembl:3'UTR (+)--ensembl:gene (-)--ensembl:intron--ensembl:upstream	8
ensembl:3'UTR (+)--ensembl:gene (-)--ensembl:intron--ensembl:upstream--ensembl:downstream	17
ensembl:3'UTR (+)--ensembl:gene (-)--ensembl:intron--ensembl:downstream	10
ensembl:3'UTR (+)--ensembl:gene (-)--ensembl:downstream	4
ensembl:3'UTR (+)--ensembl:intron	259
ensembl:3'UTR (+)--ensembl:intron--ensembl:upstream	25
ensembl:3'UTR (+)--ensembl:intron--ensembl:upstream--ensembl:downstream	92
ensembl:3'UTR (+)--ensembl:intron--ensembl:downstream	56
ensembl:3'UTR (+)--ensembl:upstream	1
ensembl:3'UTR (+)--ensembl:upstream--ensembl:downstream	32
ensembl:3'UTR (+)--ensembl:downstream	21
piRNA:piRNA	4241635
piRNA:piRNA--ensembl:gene (-)	32758
piRNA:piRNA--ensembl:gene (-)--ensembl:intron	3587
piRNA:piRNA--ensembl:gene (-)--ensembl:intron--ensembl:upstream	899
piRNA:piRNA--ensembl:gene (-)--ensembl:intron--ensembl:upstream--ensembl:downstream	740
piRNA:piRNA--ensembl:gene (-)--ensembl:intron--ensembl:downstream	707
piRNA:piRNA--ensembl:gene (-)--ensembl:upstream	272
piRNA:piRNA--ensembl:gene (-)--ensembl:upstream--ensembl:downstream	18
piRNA:piRNA--ensembl:gene (-)--ensembl:downstream	271
piRNA:piRNA--ensembl:intron	223038
piRNA:piRNA--ensembl:intron--ensembl:upstream	6563
piRNA:piRNA--ensembl:intron--ensembl:upstream--ensembl:downstream	6613
piRNA:piRNA--ensembl:intron--ensembl:downstream	5660
piRNA:piRNA--ensembl:upstream	7229
piRNA:piRNA--ensembl:upstream--ensembl:downstream	6856
piRNA:piRNA--ensembl:downstream	50289
ensembl:gene (-)	260412
ensembl:gene (-)--ensembl:intron	17586
ensembl:gene (-)--ensembl:intron--ensembl:upstream	1631
ensembl:gene (-)--ensembl:intron--ensembl:upstream--ensembl:downstream	2046
ensembl:gene (-)--ensembl:intron--ensembl:downstream	1774
ensembl:gene (-)--ensembl:upstream	1462
ensembl:gene (-)--ensembl:upstream--ensembl:downstream	16553
ensembl:gene (-)--ensembl:downstream	22239
ensembl:intron	322881
ensembl:intron--ensembl:upstream	6649
ensembl:intron--ensembl:upstream--ensembl:downstream	22618
ensembl:intron--ensembl:downstream	6507
ensembl:upstream	73844
ensembl:upstream--ensembl:downstream	342540
ensembl:downstream	79810
