# Supplementary material for: mmannot: How to improve small–RNA annotation?
Source: PLoS One. 2020 May 28;15(5):e0231738. doi: 10.1371/journal.pone.0231738 (PMC7255610; doi:10.1371/journal.pone.0231738)
Supplement: S2 File — (GZ) [file pone.0231738.s002.gz › Data/Counts/SS/SRR1744344_ShortStack.csv]

Type	SRR1744344_ShortStack
ensembl:CDS (+)	80240
ensembl:5'UTR (+)	11815
ensembl:3'UTR (+)	1208
piRNA:piRNA	4061287
ensembl:gene (-)	324167
ensembl:intron	259872
ensembl:upstream	235847
ensembl:upstream--ensembl:downstream	4
ensembl:downstream	278419
