# Supplementary material for: mmannot: How to improve small–RNA annotation?
Source: PLoS One. 2020 May 28;15(5):e0231738. doi: 10.1371/journal.pone.0231738 (PMC7255610; doi:10.1371/journal.pone.0231738)
Supplement: S2 File — (GZ) [file pone.0231738.s002.gz › Data/Counts/SS/SRR1744343_featureCounts.csv]

Type
3'UTR (+)	23924
5'UTR (+)	5698
CDS (+)	31461
intron	94358
upstream	28633
downstream	22335
miRNA	267123
snoRNA	704
snRNA	440
rRNA	19115
pseudogene	83
piRNA	660767
gene (-)	17162
