# Supplementary material for: mmannot: How to improve small–RNA annotation?
Source: PLoS One. 2020 May 28;15(5):e0231738. doi: 10.1371/journal.pone.0231738 (PMC7255610; doi:10.1371/journal.pone.0231738)
Supplement: S2 File — (GZ) [file pone.0231738.s002.gz › Data/Counts/SS/SRR1744343_unique.csv]

Type	SRR1744343
ensembl:CDS (+)	15475
ensembl:5'UTR (+)	16006
ensembl:3'UTR (+)	344
piRNA:piRNA	2988490
ensembl:gene (-)	251485
ensembl:intron	279649
ensembl:upstream	42211
ensembl:upstream--ensembl:downstream	1
ensembl:downstream	30066
