# Supplementary material for: mmannot: How to improve small–RNA annotation?
Source: PLoS One. 2020 May 28;15(5):e0231738. doi: 10.1371/journal.pone.0231738 (PMC7255610; doi:10.1371/journal.pone.0231738)
Supplement: S2 File — (GZ) [file pone.0231738.s002.gz › Data/Counts/SS/SRR1744343_default.csv]

Type	SRR1744343
ensembl:CDS (+)	21388
ensembl:CDS (+)--ensembl:5'UTR (+)	22
ensembl:CDS (+)--ensembl:5'UTR (+)--ensembl:3'UTR (+)--piRNA:piRNA--ensembl:gene (-)--ensembl:intron	1
ensembl:CDS (+)--ensembl:5'UTR (+)--ensembl:3'UTR (+)--piRNA:piRNA--ensembl:gene (-)--ensembl:intron--ensembl:upstream	1
ensembl:CDS (+)--ensembl:5'UTR (+)--ensembl:3'UTR (+)--piRNA:piRNA--ensembl:gene (-)--ensembl:intron--ensembl:upstream--ensembl:downstream	14
ensembl:CDS (+)--ensembl:5'UTR (+)--ensembl:3'UTR (+)--piRNA:piRNA--ensembl:gene (-)--ensembl:intron--ensembl:downstream	1
ensembl:CDS (+)--ensembl:5'UTR (+)--ensembl:3'UTR (+)--ensembl:gene (-)--ensembl:intron	4
ensembl:CDS (+)--ensembl:5'UTR (+)--ensembl:3'UTR (+)--ensembl:gene (-)--ensembl:intron--ensembl:upstream	3
ensembl:CDS (+)--ensembl:5'UTR (+)--ensembl:3'UTR (+)--ensembl:gene (-)--ensembl:intron--ensembl:upstream--ensembl:downstream	7
ensembl:CDS (+)--ensembl:5'UTR (+)--ensembl:3'UTR (+)--ensembl:intron	1
ensembl:CDS (+)--ensembl:5'UTR (+)--ensembl:3'UTR (+)--ensembl:intron--ensembl:upstream	2
ensembl:CDS (+)--ensembl:5'UTR (+)--ensembl:3'UTR (+)--ensembl:intron--ensembl:upstream--ensembl:downstream	5
ensembl:CDS (+)--ensembl:5'UTR (+)--piRNA:piRNA	4
ensembl:CDS (+)--ensembl:5'UTR (+)--piRNA:piRNA--ensembl:gene (-)	1
ensembl:CDS (+)--ensembl:5'UTR (+)--piRNA:piRNA--ensembl:gene (-)--ensembl:intron	66
ensembl:CDS (+)--ensembl:5'UTR (+)--piRNA:piRNA--ensembl:gene (-)--ensembl:intron--ensembl:upstream	281
ensembl:CDS (+)--ensembl:5'UTR (+)--piRNA:piRNA--ensembl:gene (-)--ensembl:intron--ensembl:upstream--ensembl:downstream	356
ensembl:CDS (+)--ensembl:5'UTR (+)--piRNA:piRNA--ensembl:gene (-)--ensembl:intron--ensembl:downstream	338
ensembl:CDS (+)--ensembl:5'UTR (+)--piRNA:piRNA--ensembl:intron	271
ensembl:CDS (+)--ensembl:5'UTR (+)--piRNA:piRNA--ensembl:intron--ensembl:upstream	37
ensembl:CDS (+)--ensembl:5'UTR (+)--piRNA:piRNA--ensembl:intron--ensembl:upstream--ensembl:downstream	69
ensembl:CDS (+)--ensembl:5'UTR (+)--piRNA:piRNA--ensembl:intron--ensembl:downstream	31
ensembl:CDS (+)--ensembl:5'UTR (+)--ensembl:gene (-)	10
ensembl:CDS (+)--ensembl:5'UTR (+)--ensembl:gene (-)--ensembl:intron	126
ensembl:CDS (+)--ensembl:5'UTR (+)--ensembl:gene (-)--ensembl:intron--ensembl:upstream	313
ensembl:CDS (+)--ensembl:5'UTR (+)--ensembl:gene (-)--ensembl:intron--ensembl:upstream--ensembl:downstream	965
ensembl:CDS (+)--ensembl:5'UTR (+)--ensembl:gene (-)--ensembl:intron--ensembl:downstream	54
ensembl:CDS (+)--ensembl:5'UTR (+)--ensembl:gene (-)--ensembl:upstream	1
ensembl:CDS (+)--ensembl:5'UTR (+)--ensembl:intron	189
ensembl:CDS (+)--ensembl:5'UTR (+)--ensembl:intron--ensembl:upstream	68
ensembl:CDS (+)--ensembl:5'UTR (+)--ensembl:intron--ensembl:upstream--ensembl:downstream	54
ensembl:CDS (+)--ensembl:5'UTR (+)--ensembl:intron--ensembl:downstream	55
ensembl:CDS (+)--ensembl:5'UTR (+)--ensembl:upstream	1
ensembl:CDS (+)--ensembl:5'UTR (+)--ensembl:upstream--ensembl:downstream	1
ensembl:CDS (+)--ensembl:3'UTR (+)	2
ensembl:CDS (+)--ensembl:3'UTR (+)--piRNA:piRNA--ensembl:gene (-)--ensembl:intron	2
ensembl:CDS (+)--ensembl:3'UTR (+)--piRNA:piRNA--ensembl:gene (-)--ensembl:intron--ensembl:upstream	8
ensembl:CDS (+)--ensembl:3'UTR (+)--piRNA:piRNA--ensembl:gene (-)--ensembl:intron--ensembl:upstream--ensembl:downstream	7
ensembl:CDS (+)--ensembl:3'UTR (+)--piRNA:piRNA--ensembl:gene (-)--ensembl:intron--ensembl:downstream	14
ensembl:CDS (+)--ensembl:3'UTR (+)--piRNA:piRNA--ensembl:intron	5
ensembl:CDS (+)--ensembl:3'UTR (+)--piRNA:piRNA--ensembl:intron--ensembl:upstream	2
ensembl:CDS (+)--ensembl:3'UTR (+)--piRNA:piRNA--ensembl:intron--ensembl:downstream	7
ensembl:CDS (+)--ensembl:3'UTR (+)--ensembl:gene (-)--ensembl:intron	12
ensembl:CDS (+)--ensembl:3'UTR (+)--ensembl:gene (-)--ensembl:intron--ensembl:upstream	10
ensembl:CDS (+)--ensembl:3'UTR (+)--ensembl:gene (-)--ensembl:intron--ensembl:upstream--ensembl:downstream	39
ensembl:CDS (+)--ensembl:3'UTR (+)--ensembl:gene (-)--ensembl:intron--ensembl:downstream	5
ensembl:CDS (+)--ensembl:3'UTR (+)--ensembl:intron	18
ensembl:CDS (+)--ensembl:3'UTR (+)--ensembl:intron--ensembl:upstream	3
ensembl:CDS (+)--ensembl:3'UTR (+)--ensembl:intron--ensembl:upstream--ensembl:downstream	5
ensembl:CDS (+)--ensembl:3'UTR (+)--ensembl:intron--ensembl:downstream	8
ensembl:CDS (+)--piRNA:piRNA	2715
ensembl:CDS (+)--piRNA:piRNA--ensembl:gene (-)	137
ensembl:CDS (+)--piRNA:piRNA--ensembl:gene (-)--ensembl:intron	2024
ensembl:CDS (+)--piRNA:piRNA--ensembl:gene (-)--ensembl:intron--ensembl:upstream	1769
ensembl:CDS (+)--piRNA:piRNA--ensembl:gene (-)--ensembl:intron--ensembl:upstream--ensembl:downstream	713
ensembl:CDS (+)--piRNA:piRNA--ensembl:gene (-)--ensembl:intron--ensembl:downstream	626
ensembl:CDS (+)--piRNA:piRNA--ensembl:gene (-)--ensembl:upstream	3
ensembl:CDS (+)--piRNA:piRNA--ensembl:gene (-)--ensembl:upstream--ensembl:downstream	1
ensembl:CDS (+)--piRNA:piRNA--ensembl:gene (-)--ensembl:downstream	1
ensembl:CDS (+)--piRNA:piRNA--ensembl:intron	2230
ensembl:CDS (+)--piRNA:piRNA--ensembl:intron--ensembl:upstream	1526
ensembl:CDS (+)--piRNA:piRNA--ensembl:intron--ensembl:upstream--ensembl:downstream	833
ensembl:CDS (+)--piRNA:piRNA--ensembl:intron--ensembl:downstream	757
ensembl:CDS (+)--piRNA:piRNA--ensembl:upstream	54
ensembl:CDS (+)--piRNA:piRNA--ensembl:upstream--ensembl:downstream	6
ensembl:CDS (+)--piRNA:piRNA--ensembl:downstream	9
ensembl:CDS (+)--ensembl:gene (-)	5249
ensembl:CDS (+)--ensembl:gene (-)--ensembl:intron	2049
ensembl:CDS (+)--ensembl:gene (-)--ensembl:intron--ensembl:upstream	1287
ensembl:CDS (+)--ensembl:gene (-)--ensembl:intron--ensembl:upstream--ensembl:downstream	699
ensembl:CDS (+)--ensembl:gene (-)--ensembl:intron--ensembl:downstream	444
ensembl:CDS (+)--ensembl:gene (-)--ensembl:upstream	13
ensembl:CDS (+)--ensembl:gene (-)--ensembl:upstream--ensembl:downstream	2
ensembl:CDS (+)--ensembl:gene (-)--ensembl:downstream	10
ensembl:CDS (+)--ensembl:intron	6054
ensembl:CDS (+)--ensembl:intron--ensembl:upstream	892
ensembl:CDS (+)--ensembl:intron--ensembl:upstream--ensembl:downstream	490
ensembl:CDS (+)--ensembl:intron--ensembl:downstream	732
ensembl:CDS (+)--ensembl:upstream	114
ensembl:CDS (+)--ensembl:upstream--ensembl:downstream	30
ensembl:CDS (+)--ensembl:downstream	53
ensembl:5'UTR (+)	16462
ensembl:5'UTR (+)--ensembl:3'UTR (+)--piRNA:piRNA--ensembl:gene (-)--ensembl:intron--ensembl:upstream	1
ensembl:5'UTR (+)--ensembl:3'UTR (+)--piRNA:piRNA--ensembl:gene (-)--ensembl:intron--ensembl:upstream--ensembl:downstream	3
ensembl:5'UTR (+)--ensembl:3'UTR (+)--piRNA:piRNA--ensembl:intron--ensembl:downstream	3
ensembl:5'UTR (+)--ensembl:3'UTR (+)--ensembl:gene (-)--ensembl:intron--ensembl:upstream	3
ensembl:5'UTR (+)--ensembl:3'UTR (+)--ensembl:gene (-)--ensembl:intron--ensembl:upstream--ensembl:downstream	4
ensembl:5'UTR (+)--ensembl:3'UTR (+)--ensembl:gene (-)--ensembl:intron--ensembl:downstream	2
ensembl:5'UTR (+)--ensembl:3'UTR (+)--ensembl:intron	2
ensembl:5'UTR (+)--ensembl:3'UTR (+)--ensembl:intron--ensembl:upstream	1
ensembl:5'UTR (+)--piRNA:piRNA	6509
ensembl:5'UTR (+)--piRNA:piRNA--ensembl:gene (-)	4
ensembl:5'UTR (+)--piRNA:piRNA--ensembl:gene (-)--ensembl:intron	48
ensembl:5'UTR (+)--piRNA:piRNA--ensembl:gene (-)--ensembl:intron--ensembl:upstream	119
ensembl:5'UTR (+)--piRNA:piRNA--ensembl:gene (-)--ensembl:intron--ensembl:upstream--ensembl:downstream	75
ensembl:5'UTR (+)--piRNA:piRNA--ensembl:gene (-)--ensembl:intron--ensembl:downstream	24
ensembl:5'UTR (+)--piRNA:piRNA--ensembl:intron	1707
ensembl:5'UTR (+)--piRNA:piRNA--ensembl:intron--ensembl:upstream	154
ensembl:5'UTR (+)--piRNA:piRNA--ensembl:intron--ensembl:upstream--ensembl:downstream	63
ensembl:5'UTR (+)--piRNA:piRNA--ensembl:intron--ensembl:downstream	39
ensembl:5'UTR (+)--piRNA:piRNA--ensembl:upstream	41
ensembl:5'UTR (+)--ensembl:gene (-)	49
ensembl:5'UTR (+)--ensembl:gene (-)--ensembl:intron	164
ensembl:5'UTR (+)--ensembl:gene (-)--ensembl:intron--ensembl:upstream	164
ensembl:5'UTR (+)--ensembl:gene (-)--ensembl:intron--ensembl:upstream--ensembl:downstream	128
ensembl:5'UTR (+)--ensembl:gene (-)--ensembl:intron--ensembl:downstream	63
ensembl:5'UTR (+)--ensembl:gene (-)--ensembl:upstream	4
ensembl:5'UTR (+)--ensembl:gene (-)--ensembl:upstream--ensembl:downstream	10
ensembl:5'UTR (+)--ensembl:intron	839
ensembl:5'UTR (+)--ensembl:intron--ensembl:upstream	135
ensembl:5'UTR (+)--ensembl:intron--ensembl:upstream--ensembl:downstream	231
ensembl:5'UTR (+)--ensembl:intron--ensembl:downstream	66
ensembl:5'UTR (+)--ensembl:upstream	22
ensembl:5'UTR (+)--ensembl:upstream--ensembl:downstream	3833
ensembl:5'UTR (+)--ensembl:downstream	14
ensembl:3'UTR (+)	410
ensembl:3'UTR (+)--piRNA:piRNA	3
ensembl:3'UTR (+)--piRNA:piRNA--ensembl:gene (-)--ensembl:intron	5
ensembl:3'UTR (+)--piRNA:piRNA--ensembl:gene (-)--ensembl:intron--ensembl:upstream	4
ensembl:3'UTR (+)--piRNA:piRNA--ensembl:gene (-)--ensembl:intron--ensembl:upstream--ensembl:downstream	1
ensembl:3'UTR (+)--piRNA:piRNA--ensembl:gene (-)--ensembl:intron--ensembl:downstream	2
ensembl:3'UTR (+)--piRNA:piRNA--ensembl:gene (-)--ensembl:upstream--ensembl:downstream	1
ensembl:3'UTR (+)--piRNA:piRNA--ensembl:intron	90
ensembl:3'UTR (+)--piRNA:piRNA--ensembl:intron--ensembl:upstream	6
ensembl:3'UTR (+)--piRNA:piRNA--ensembl:intron--ensembl:upstream--ensembl:downstream	8
ensembl:3'UTR (+)--piRNA:piRNA--ensembl:intron--ensembl:downstream	8
ensembl:3'UTR (+)--ensembl:gene (-)	2
ensembl:3'UTR (+)--ensembl:gene (-)--ensembl:intron	19
ensembl:3'UTR (+)--ensembl:gene (-)--ensembl:intron--ensembl:upstream	4
ensembl:3'UTR (+)--ensembl:gene (-)--ensembl:intron--ensembl:upstream--ensembl:downstream	10
ensembl:3'UTR (+)--ensembl:gene (-)--ensembl:intron--ensembl:downstream	5
ensembl:3'UTR (+)--ensembl:intron	146
ensembl:3'UTR (+)--ensembl:intron--ensembl:upstream	20
ensembl:3'UTR (+)--ensembl:intron--ensembl:upstream--ensembl:downstream	23
ensembl:3'UTR (+)--ensembl:intron--ensembl:downstream	29
ensembl:3'UTR (+)--ensembl:upstream	3
ensembl:3'UTR (+)--ensembl:upstream--ensembl:downstream	2
ensembl:3'UTR (+)--ensembl:downstream	5
piRNA:piRNA	4221101
piRNA:piRNA--ensembl:gene (-)	15565
piRNA:piRNA--ensembl:gene (-)--ensembl:intron	2278
piRNA:piRNA--ensembl:gene (-)--ensembl:intron--ensembl:upstream	819
piRNA:piRNA--ensembl:gene (-)--ensembl:intron--ensembl:upstream--ensembl:downstream	455
piRNA:piRNA--ensembl:gene (-)--ensembl:intron--ensembl:downstream	616
piRNA:piRNA--ensembl:gene (-)--ensembl:upstream	127
piRNA:piRNA--ensembl:gene (-)--ensembl:upstream--ensembl:downstream	5
piRNA:piRNA--ensembl:gene (-)--ensembl:downstream	77
piRNA:piRNA--ensembl:intron	134463
piRNA:piRNA--ensembl:intron--ensembl:upstream	4978
piRNA:piRNA--ensembl:intron--ensembl:upstream--ensembl:downstream	3056
piRNA:piRNA--ensembl:intron--ensembl:downstream	3607
piRNA:piRNA--ensembl:upstream	5011
piRNA:piRNA--ensembl:upstream--ensembl:downstream	725
piRNA:piRNA--ensembl:downstream	16762
ensembl:gene (-)	279724
ensembl:gene (-)--ensembl:intron	26162
ensembl:gene (-)--ensembl:intron--ensembl:upstream	898
ensembl:gene (-)--ensembl:intron--ensembl:upstream--ensembl:downstream	591
ensembl:gene (-)--ensembl:intron--ensembl:downstream	1194
ensembl:gene (-)--ensembl:upstream	1886
ensembl:gene (-)--ensembl:upstream--ensembl:downstream	1985
ensembl:gene (-)--ensembl:downstream	35181
ensembl:intron	362577
ensembl:intron--ensembl:upstream	5057
ensembl:intron--ensembl:upstream--ensembl:downstream	2634
ensembl:intron--ensembl:downstream	5466
ensembl:upstream	50509
ensembl:upstream--ensembl:downstream	69271
ensembl:downstream	32804
