# Supplementary material for: mmannot: How to improve small–RNA annotation?
Source: PLoS One. 2020 May 28;15(5):e0231738. doi: 10.1371/journal.pone.0231738 (PMC7255610; doi:10.1371/journal.pone.0231738)
Supplement: S2 File — (GZ) [file pone.0231738.s002.gz › Data/Counts/SS/SRR1744343_ShortStack.csv]

Type	SRR1744343_ShortStack
ensembl:CDS (+)	23680
ensembl:5'UTR (+)	16151
ensembl:3'UTR (+)	420
piRNA:piRNA	4104029
ensembl:gene (-)	373298
ensembl:intron	290258
ensembl:upstream	73880
ensembl:upstream--ensembl:downstream	1
ensembl:downstream	53335
