# Supplementary material for: mmannot: How to improve small–RNA annotation?
Source: PLoS One. 2020 May 28;15(5):e0231738. doi: 10.1371/journal.pone.0231738 (PMC7255610; doi:10.1371/journal.pone.0231738)
Supplement: S2 File — (GZ) [file pone.0231738.s002.gz › Data/Counts/SS/SRR1744343_bowtie.csv]

Type	SRR1744343_bowtie
ensembl:CDS (+)	18458
ensembl:CDS (+)--ensembl:5'UTR (+)	30
ensembl:CDS (+)--ensembl:5'UTR (+)--ensembl:3'UTR (+)--piRNA:piRNA--ensembl:intron--ensembl:upstream--ensembl:downstream	1
ensembl:CDS (+)--ensembl:5'UTR (+)--piRNA:piRNA	3
ensembl:CDS (+)--ensembl:5'UTR (+)--piRNA:piRNA--ensembl:gene (-)--ensembl:intron	3
ensembl:CDS (+)--ensembl:5'UTR (+)--piRNA:piRNA--ensembl:gene (-)--ensembl:intron--ensembl:upstream	6
ensembl:CDS (+)--ensembl:5'UTR (+)--piRNA:piRNA--ensembl:gene (-)--ensembl:intron--ensembl:upstream--ensembl:downstream	3
ensembl:CDS (+)--ensembl:5'UTR (+)--piRNA:piRNA--ensembl:gene (-)--ensembl:intron--ensembl:downstream	1
ensembl:CDS (+)--ensembl:5'UTR (+)--piRNA:piRNA--ensembl:intron	14
ensembl:CDS (+)--ensembl:5'UTR (+)--piRNA:piRNA--ensembl:intron--ensembl:upstream	3
ensembl:CDS (+)--ensembl:5'UTR (+)--piRNA:piRNA--ensembl:intron--ensembl:upstream--ensembl:downstream	1
ensembl:CDS (+)--ensembl:5'UTR (+)--ensembl:gene (-)	6
ensembl:CDS (+)--ensembl:5'UTR (+)--ensembl:gene (-)--ensembl:intron	131
ensembl:CDS (+)--ensembl:5'UTR (+)--ensembl:gene (-)--ensembl:intron--ensembl:upstream	35
ensembl:CDS (+)--ensembl:5'UTR (+)--ensembl:gene (-)--ensembl:intron--ensembl:upstream--ensembl:downstream	20
ensembl:CDS (+)--ensembl:5'UTR (+)--ensembl:gene (-)--ensembl:intron--ensembl:downstream	7
ensembl:CDS (+)--ensembl:5'UTR (+)--ensembl:gene (-)--ensembl:upstream	1
ensembl:CDS (+)--ensembl:5'UTR (+)--ensembl:gene (-)--ensembl:upstream--ensembl:downstream	4
ensembl:CDS (+)--ensembl:5'UTR (+)--ensembl:gene (-)--ensembl:downstream	2
ensembl:CDS (+)--ensembl:5'UTR (+)--ensembl:intron	54
ensembl:CDS (+)--ensembl:5'UTR (+)--ensembl:intron--ensembl:upstream	28
ensembl:CDS (+)--ensembl:5'UTR (+)--ensembl:intron--ensembl:upstream--ensembl:downstream	8
ensembl:CDS (+)--ensembl:5'UTR (+)--ensembl:intron--ensembl:downstream	2
ensembl:CDS (+)--ensembl:5'UTR (+)--ensembl:upstream	2
ensembl:CDS (+)--ensembl:3'UTR (+)	3
ensembl:CDS (+)--ensembl:3'UTR (+)--piRNA:piRNA--ensembl:intron	2
ensembl:CDS (+)--ensembl:3'UTR (+)--ensembl:intron	4
ensembl:CDS (+)--ensembl:3'UTR (+)--ensembl:intron--ensembl:upstream	1
ensembl:CDS (+)--ensembl:3'UTR (+)--ensembl:intron--ensembl:upstream--ensembl:downstream	1
ensembl:CDS (+)--piRNA:piRNA	6059
ensembl:CDS (+)--piRNA:piRNA--ensembl:gene (-)	245
ensembl:CDS (+)--piRNA:piRNA--ensembl:gene (-)--ensembl:intron	1293
ensembl:CDS (+)--piRNA:piRNA--ensembl:gene (-)--ensembl:intron--ensembl:upstream	29
ensembl:CDS (+)--piRNA:piRNA--ensembl:gene (-)--ensembl:intron--ensembl:upstream--ensembl:downstream	19
ensembl:CDS (+)--piRNA:piRNA--ensembl:gene (-)--ensembl:intron--ensembl:downstream	32
ensembl:CDS (+)--piRNA:piRNA--ensembl:gene (-)--ensembl:upstream	2
ensembl:CDS (+)--piRNA:piRNA--ensembl:gene (-)--ensembl:downstream	11
ensembl:CDS (+)--piRNA:piRNA--ensembl:intron	1564
ensembl:CDS (+)--piRNA:piRNA--ensembl:intron--ensembl:upstream	1123
ensembl:CDS (+)--piRNA:piRNA--ensembl:intron--ensembl:upstream--ensembl:downstream	5
ensembl:CDS (+)--piRNA:piRNA--ensembl:intron--ensembl:downstream	359
ensembl:CDS (+)--piRNA:piRNA--ensembl:upstream	13
ensembl:CDS (+)--piRNA:piRNA--ensembl:downstream	9
ensembl:CDS (+)--ensembl:gene (-)	7831
ensembl:CDS (+)--ensembl:gene (-)--ensembl:intron	1262
ensembl:CDS (+)--ensembl:gene (-)--ensembl:intron--ensembl:upstream	200
ensembl:CDS (+)--ensembl:gene (-)--ensembl:intron--ensembl:upstream--ensembl:downstream	727
ensembl:CDS (+)--ensembl:gene (-)--ensembl:intron--ensembl:downstream	87
ensembl:CDS (+)--ensembl:gene (-)--ensembl:upstream	19
ensembl:CDS (+)--ensembl:gene (-)--ensembl:upstream--ensembl:downstream	18
ensembl:CDS (+)--ensembl:gene (-)--ensembl:downstream	11
ensembl:CDS (+)--ensembl:intron	4891
ensembl:CDS (+)--ensembl:intron--ensembl:upstream	366
ensembl:CDS (+)--ensembl:intron--ensembl:upstream--ensembl:downstream	104
ensembl:CDS (+)--ensembl:intron--ensembl:downstream	280
ensembl:CDS (+)--ensembl:upstream	313
ensembl:CDS (+)--ensembl:upstream--ensembl:downstream	43
ensembl:CDS (+)--ensembl:downstream	66
ensembl:5'UTR (+)	16490
ensembl:5'UTR (+)--ensembl:3'UTR (+)--ensembl:gene (-)--ensembl:intron	2
ensembl:5'UTR (+)--piRNA:piRNA	2278
ensembl:5'UTR (+)--piRNA:piRNA--ensembl:gene (-)	5
ensembl:5'UTR (+)--piRNA:piRNA--ensembl:gene (-)--ensembl:intron	23
ensembl:5'UTR (+)--piRNA:piRNA--ensembl:gene (-)--ensembl:intron--ensembl:upstream	5
ensembl:5'UTR (+)--piRNA:piRNA--ensembl:gene (-)--ensembl:intron--ensembl:upstream--ensembl:downstream	4
ensembl:5'UTR (+)--piRNA:piRNA--ensembl:gene (-)--ensembl:intron--ensembl:downstream	1
ensembl:5'UTR (+)--piRNA:piRNA--ensembl:intron	1663
ensembl:5'UTR (+)--piRNA:piRNA--ensembl:intron--ensembl:upstream	18
ensembl:5'UTR (+)--piRNA:piRNA--ensembl:intron--ensembl:upstream--ensembl:downstream	1
ensembl:5'UTR (+)--piRNA:piRNA--ensembl:intron--ensembl:downstream	6
ensembl:5'UTR (+)--piRNA:piRNA--ensembl:upstream	1
ensembl:5'UTR (+)--ensembl:gene (-)	42
ensembl:5'UTR (+)--ensembl:gene (-)--ensembl:intron	93
ensembl:5'UTR (+)--ensembl:gene (-)--ensembl:intron--ensembl:upstream	62
ensembl:5'UTR (+)--ensembl:gene (-)--ensembl:intron--ensembl:upstream--ensembl:downstream	31
ensembl:5'UTR (+)--ensembl:gene (-)--ensembl:intron--ensembl:downstream	8
ensembl:5'UTR (+)--ensembl:gene (-)--ensembl:upstream	2
ensembl:5'UTR (+)--ensembl:gene (-)--ensembl:upstream--ensembl:downstream	2
ensembl:5'UTR (+)--ensembl:intron	508
ensembl:5'UTR (+)--ensembl:intron--ensembl:upstream	89
ensembl:5'UTR (+)--ensembl:intron--ensembl:upstream--ensembl:downstream	65
ensembl:5'UTR (+)--ensembl:intron--ensembl:downstream	22
ensembl:5'UTR (+)--ensembl:upstream	20
ensembl:5'UTR (+)--ensembl:upstream--ensembl:downstream	9
ensembl:5'UTR (+)--ensembl:downstream	13
ensembl:3'UTR (+)	364
ensembl:3'UTR (+)--piRNA:piRNA	5
ensembl:3'UTR (+)--piRNA:piRNA--ensembl:gene (-)--ensembl:intron--ensembl:upstream--ensembl:downstream	1
ensembl:3'UTR (+)--piRNA:piRNA--ensembl:gene (-)--ensembl:intron--ensembl:downstream	1
ensembl:3'UTR (+)--piRNA:piRNA--ensembl:intron	4
ensembl:3'UTR (+)--piRNA:piRNA--ensembl:intron--ensembl:upstream--ensembl:downstream	1
ensembl:3'UTR (+)--piRNA:piRNA--ensembl:intron--ensembl:downstream	2
ensembl:3'UTR (+)--ensembl:gene (-)	1
ensembl:3'UTR (+)--ensembl:gene (-)--ensembl:intron	2
ensembl:3'UTR (+)--ensembl:gene (-)--ensembl:upstream	1
ensembl:3'UTR (+)--ensembl:intron	98
ensembl:3'UTR (+)--ensembl:intron--ensembl:upstream	2
ensembl:3'UTR (+)--ensembl:intron--ensembl:upstream--ensembl:downstream	3
ensembl:3'UTR (+)--ensembl:intron--ensembl:downstream	6
ensembl:3'UTR (+)--ensembl:upstream	2
ensembl:3'UTR (+)--ensembl:upstream--ensembl:downstream	4
ensembl:3'UTR (+)--ensembl:downstream	6
piRNA:piRNA	4202556
piRNA:piRNA--ensembl:gene (-)	24857
piRNA:piRNA--ensembl:gene (-)--ensembl:intron	1612
piRNA:piRNA--ensembl:gene (-)--ensembl:intron--ensembl:upstream	1218
piRNA:piRNA--ensembl:gene (-)--ensembl:intron--ensembl:upstream--ensembl:downstream	48
piRNA:piRNA--ensembl:gene (-)--ensembl:intron--ensembl:downstream	45
piRNA:piRNA--ensembl:gene (-)--ensembl:upstream	362
piRNA:piRNA--ensembl:gene (-)--ensembl:upstream--ensembl:downstream	14
piRNA:piRNA--ensembl:gene (-)--ensembl:downstream	74
piRNA:piRNA--ensembl:intron	103977
piRNA:piRNA--ensembl:intron--ensembl:upstream	2883
piRNA:piRNA--ensembl:intron--ensembl:upstream--ensembl:downstream	292
piRNA:piRNA--ensembl:intron--ensembl:downstream	1995
piRNA:piRNA--ensembl:upstream	4417
piRNA:piRNA--ensembl:upstream--ensembl:downstream	746
piRNA:piRNA--ensembl:downstream	7073
ensembl:gene (-)	316847
ensembl:gene (-)--ensembl:intron	16381
ensembl:gene (-)--ensembl:intron--ensembl:upstream	649
ensembl:gene (-)--ensembl:intron--ensembl:upstream--ensembl:downstream	691
ensembl:gene (-)--ensembl:intron--ensembl:downstream	547
ensembl:gene (-)--ensembl:upstream	786
ensembl:gene (-)--ensembl:upstream--ensembl:downstream	5860
ensembl:gene (-)--ensembl:downstream	70079
ensembl:intron	324755
ensembl:intron--ensembl:upstream	3837
ensembl:intron--ensembl:upstream--ensembl:downstream	1891
ensembl:intron--ensembl:downstream	4031
ensembl:upstream	49886
ensembl:upstream--ensembl:downstream	35332
ensembl:downstream	32077
