# Supplementary material for: mmannot: How to improve small–RNA annotation?
Source: PLoS One. 2020 May 28;15(5):e0231738. doi: 10.1371/journal.pone.0231738 (PMC7255610; doi:10.1371/journal.pone.0231738)
Supplement: S2 File — (GZ) [file pone.0231738.s002.gz › Data/Counts/SS/SRR1744344_bowtie.csv]

Type	SRR1744344_bowtie
ensembl:CDS (+)	61260
ensembl:CDS (+)--ensembl:5'UTR (+)	45
ensembl:CDS (+)--ensembl:5'UTR (+)--ensembl:3'UTR (+)--piRNA:piRNA--ensembl:intron--ensembl:upstream--ensembl:downstream	1
ensembl:CDS (+)--ensembl:5'UTR (+)--piRNA:piRNA	18
ensembl:CDS (+)--ensembl:5'UTR (+)--piRNA:piRNA--ensembl:gene (-)	3
ensembl:CDS (+)--ensembl:5'UTR (+)--piRNA:piRNA--ensembl:gene (-)--ensembl:intron	22
ensembl:CDS (+)--ensembl:5'UTR (+)--piRNA:piRNA--ensembl:gene (-)--ensembl:intron--ensembl:upstream	14
ensembl:CDS (+)--ensembl:5'UTR (+)--piRNA:piRNA--ensembl:gene (-)--ensembl:intron--ensembl:upstream--ensembl:downstream	5
ensembl:CDS (+)--ensembl:5'UTR (+)--piRNA:piRNA--ensembl:gene (-)--ensembl:intron--ensembl:downstream	2
ensembl:CDS (+)--ensembl:5'UTR (+)--piRNA:piRNA--ensembl:intron	14
ensembl:CDS (+)--ensembl:5'UTR (+)--piRNA:piRNA--ensembl:intron--ensembl:upstream	7
ensembl:CDS (+)--ensembl:5'UTR (+)--piRNA:piRNA--ensembl:intron--ensembl:upstream--ensembl:downstream	1
ensembl:CDS (+)--ensembl:5'UTR (+)--piRNA:piRNA--ensembl:intron--ensembl:downstream	1
ensembl:CDS (+)--ensembl:5'UTR (+)--piRNA:piRNA--ensembl:upstream	1
ensembl:CDS (+)--ensembl:5'UTR (+)--ensembl:gene (-)	17
ensembl:CDS (+)--ensembl:5'UTR (+)--ensembl:gene (-)--ensembl:intron	816
ensembl:CDS (+)--ensembl:5'UTR (+)--ensembl:gene (-)--ensembl:intron--ensembl:upstream	111
ensembl:CDS (+)--ensembl:5'UTR (+)--ensembl:gene (-)--ensembl:intron--ensembl:upstream--ensembl:downstream	49
ensembl:CDS (+)--ensembl:5'UTR (+)--ensembl:gene (-)--ensembl:intron--ensembl:downstream	22
ensembl:CDS (+)--ensembl:5'UTR (+)--ensembl:gene (-)--ensembl:upstream	12
ensembl:CDS (+)--ensembl:5'UTR (+)--ensembl:gene (-)--ensembl:upstream--ensembl:downstream	2
ensembl:CDS (+)--ensembl:5'UTR (+)--ensembl:gene (-)--ensembl:downstream	4
ensembl:CDS (+)--ensembl:5'UTR (+)--ensembl:intron	96
ensembl:CDS (+)--ensembl:5'UTR (+)--ensembl:intron--ensembl:upstream	51
ensembl:CDS (+)--ensembl:5'UTR (+)--ensembl:intron--ensembl:upstream--ensembl:downstream	53
ensembl:CDS (+)--ensembl:5'UTR (+)--ensembl:intron--ensembl:downstream	14
ensembl:CDS (+)--ensembl:5'UTR (+)--ensembl:upstream	20
ensembl:CDS (+)--ensembl:5'UTR (+)--ensembl:upstream--ensembl:downstream	3
ensembl:CDS (+)--ensembl:5'UTR (+)--ensembl:downstream	3
ensembl:CDS (+)--ensembl:3'UTR (+)	7
ensembl:CDS (+)--ensembl:3'UTR (+)--piRNA:piRNA--ensembl:gene (-)--ensembl:intron	2
ensembl:CDS (+)--ensembl:3'UTR (+)--ensembl:gene (-)	2
ensembl:CDS (+)--ensembl:3'UTR (+)--ensembl:gene (-)--ensembl:intron	4
ensembl:CDS (+)--ensembl:3'UTR (+)--ensembl:gene (-)--ensembl:intron--ensembl:upstream	2
ensembl:CDS (+)--ensembl:3'UTR (+)--ensembl:gene (-)--ensembl:intron--ensembl:upstream--ensembl:downstream	1
ensembl:CDS (+)--ensembl:3'UTR (+)--ensembl:intron	14
ensembl:CDS (+)--ensembl:3'UTR (+)--ensembl:intron--ensembl:upstream	3
ensembl:CDS (+)--ensembl:3'UTR (+)--ensembl:intron--ensembl:upstream--ensembl:downstream	3
ensembl:CDS (+)--ensembl:3'UTR (+)--ensembl:intron--ensembl:downstream	1
ensembl:CDS (+)--piRNA:piRNA	36402
ensembl:CDS (+)--piRNA:piRNA--ensembl:gene (-)	704
ensembl:CDS (+)--piRNA:piRNA--ensembl:gene (-)--ensembl:intron	3153
ensembl:CDS (+)--piRNA:piRNA--ensembl:gene (-)--ensembl:intron--ensembl:upstream	71
ensembl:CDS (+)--piRNA:piRNA--ensembl:gene (-)--ensembl:intron--ensembl:upstream--ensembl:downstream	101
ensembl:CDS (+)--piRNA:piRNA--ensembl:gene (-)--ensembl:intron--ensembl:downstream	79
ensembl:CDS (+)--piRNA:piRNA--ensembl:gene (-)--ensembl:upstream	11
ensembl:CDS (+)--piRNA:piRNA--ensembl:gene (-)--ensembl:upstream--ensembl:downstream	2
ensembl:CDS (+)--piRNA:piRNA--ensembl:gene (-)--ensembl:downstream	14
ensembl:CDS (+)--piRNA:piRNA--ensembl:intron	3380
ensembl:CDS (+)--piRNA:piRNA--ensembl:intron--ensembl:upstream	1085
ensembl:CDS (+)--piRNA:piRNA--ensembl:intron--ensembl:upstream--ensembl:downstream	34
ensembl:CDS (+)--piRNA:piRNA--ensembl:intron--ensembl:downstream	199
ensembl:CDS (+)--piRNA:piRNA--ensembl:upstream	88
ensembl:CDS (+)--piRNA:piRNA--ensembl:upstream--ensembl:downstream	4
ensembl:CDS (+)--piRNA:piRNA--ensembl:downstream	56
ensembl:CDS (+)--ensembl:gene (-)	44764
ensembl:CDS (+)--ensembl:gene (-)--ensembl:intron	3624
ensembl:CDS (+)--ensembl:gene (-)--ensembl:intron--ensembl:upstream	515
ensembl:CDS (+)--ensembl:gene (-)--ensembl:intron--ensembl:upstream--ensembl:downstream	1015
ensembl:CDS (+)--ensembl:gene (-)--ensembl:intron--ensembl:downstream	220
ensembl:CDS (+)--ensembl:gene (-)--ensembl:upstream	87
ensembl:CDS (+)--ensembl:gene (-)--ensembl:upstream--ensembl:downstream	289
ensembl:CDS (+)--ensembl:gene (-)--ensembl:downstream	58
ensembl:CDS (+)--ensembl:intron	11788
ensembl:CDS (+)--ensembl:intron--ensembl:upstream	779
ensembl:CDS (+)--ensembl:intron--ensembl:upstream--ensembl:downstream	958
ensembl:CDS (+)--ensembl:intron--ensembl:downstream	426
ensembl:CDS (+)--ensembl:upstream	1073
ensembl:CDS (+)--ensembl:upstream--ensembl:downstream	789
ensembl:CDS (+)--ensembl:downstream	163
ensembl:5'UTR (+)	11746
ensembl:5'UTR (+)--ensembl:3'UTR (+)	2
ensembl:5'UTR (+)--ensembl:3'UTR (+)--ensembl:intron	3
ensembl:5'UTR (+)--ensembl:3'UTR (+)--ensembl:intron--ensembl:upstream--ensembl:downstream	6
ensembl:5'UTR (+)--piRNA:piRNA	1882
ensembl:5'UTR (+)--piRNA:piRNA--ensembl:gene (-)	4
ensembl:5'UTR (+)--piRNA:piRNA--ensembl:gene (-)--ensembl:intron	279
ensembl:5'UTR (+)--piRNA:piRNA--ensembl:gene (-)--ensembl:intron--ensembl:upstream	21
ensembl:5'UTR (+)--piRNA:piRNA--ensembl:gene (-)--ensembl:intron--ensembl:upstream--ensembl:downstream	8
ensembl:5'UTR (+)--piRNA:piRNA--ensembl:gene (-)--ensembl:intron--ensembl:downstream	2
ensembl:5'UTR (+)--piRNA:piRNA--ensembl:gene (-)--ensembl:upstream	1
ensembl:5'UTR (+)--piRNA:piRNA--ensembl:intron	792
ensembl:5'UTR (+)--piRNA:piRNA--ensembl:intron--ensembl:upstream	34
ensembl:5'UTR (+)--piRNA:piRNA--ensembl:intron--ensembl:upstream--ensembl:downstream	8
ensembl:5'UTR (+)--piRNA:piRNA--ensembl:intron--ensembl:downstream	21
ensembl:5'UTR (+)--piRNA:piRNA--ensembl:upstream	2
ensembl:5'UTR (+)--piRNA:piRNA--ensembl:upstream--ensembl:downstream	1
ensembl:5'UTR (+)--piRNA:piRNA--ensembl:downstream	5
ensembl:5'UTR (+)--ensembl:gene (-)	79
ensembl:5'UTR (+)--ensembl:gene (-)--ensembl:intron	222
ensembl:5'UTR (+)--ensembl:gene (-)--ensembl:intron--ensembl:upstream	131
ensembl:5'UTR (+)--ensembl:gene (-)--ensembl:intron--ensembl:upstream--ensembl:downstream	163
ensembl:5'UTR (+)--ensembl:gene (-)--ensembl:intron--ensembl:downstream	44
ensembl:5'UTR (+)--ensembl:gene (-)--ensembl:upstream	8
ensembl:5'UTR (+)--ensembl:gene (-)--ensembl:upstream--ensembl:downstream	8
ensembl:5'UTR (+)--ensembl:gene (-)--ensembl:downstream	7
ensembl:5'UTR (+)--ensembl:intron	858
ensembl:5'UTR (+)--ensembl:intron--ensembl:upstream	262
ensembl:5'UTR (+)--ensembl:intron--ensembl:upstream--ensembl:downstream	947
ensembl:5'UTR (+)--ensembl:intron--ensembl:downstream	46
ensembl:5'UTR (+)--ensembl:upstream	65
ensembl:5'UTR (+)--ensembl:upstream--ensembl:downstream	122
ensembl:5'UTR (+)--ensembl:downstream	50
ensembl:3'UTR (+)	970
ensembl:3'UTR (+)--piRNA:piRNA	8
ensembl:3'UTR (+)--piRNA:piRNA--ensembl:gene (-)--ensembl:intron	1
ensembl:3'UTR (+)--piRNA:piRNA--ensembl:gene (-)--ensembl:intron--ensembl:upstream	4
ensembl:3'UTR (+)--piRNA:piRNA--ensembl:intron	15
ensembl:3'UTR (+)--ensembl:gene (-)	3
ensembl:3'UTR (+)--ensembl:gene (-)--ensembl:intron	12
ensembl:3'UTR (+)--ensembl:gene (-)--ensembl:intron--ensembl:upstream	1
ensembl:3'UTR (+)--ensembl:gene (-)--ensembl:intron--ensembl:upstream--ensembl:downstream	2
ensembl:3'UTR (+)--ensembl:gene (-)--ensembl:downstream	4
ensembl:3'UTR (+)--ensembl:intron	198
ensembl:3'UTR (+)--ensembl:intron--ensembl:upstream	9
ensembl:3'UTR (+)--ensembl:intron--ensembl:upstream--ensembl:downstream	43
ensembl:3'UTR (+)--ensembl:intron--ensembl:downstream	29
ensembl:3'UTR (+)--ensembl:upstream	1
ensembl:3'UTR (+)--ensembl:upstream--ensembl:downstream	63
ensembl:3'UTR (+)--ensembl:downstream	21
piRNA:piRNA	4192645
piRNA:piRNA--ensembl:gene (-)	25409
piRNA:piRNA--ensembl:gene (-)--ensembl:intron	3326
piRNA:piRNA--ensembl:gene (-)--ensembl:intron--ensembl:upstream	1056
piRNA:piRNA--ensembl:gene (-)--ensembl:intron--ensembl:upstream--ensembl:downstream	179
piRNA:piRNA--ensembl:gene (-)--ensembl:intron--ensembl:downstream	135
piRNA:piRNA--ensembl:gene (-)--ensembl:upstream	2096
piRNA:piRNA--ensembl:gene (-)--ensembl:upstream--ensembl:downstream	79
piRNA:piRNA--ensembl:gene (-)--ensembl:downstream	83
piRNA:piRNA--ensembl:intron	150051
piRNA:piRNA--ensembl:intron--ensembl:upstream	5195
piRNA:piRNA--ensembl:intron--ensembl:upstream--ensembl:downstream	1324
piRNA:piRNA--ensembl:intron--ensembl:downstream	5284
piRNA:piRNA--ensembl:upstream	4932
piRNA:piRNA--ensembl:upstream--ensembl:downstream	6963
piRNA:piRNA--ensembl:downstream	45019
ensembl:gene (-)	287133
ensembl:gene (-)--ensembl:intron	20387
ensembl:gene (-)--ensembl:intron--ensembl:upstream	1634
ensembl:gene (-)--ensembl:intron--ensembl:upstream--ensembl:downstream	4768
ensembl:gene (-)--ensembl:intron--ensembl:downstream	1556
ensembl:gene (-)--ensembl:upstream	655
ensembl:gene (-)--ensembl:upstream--ensembl:downstream	58253
ensembl:gene (-)--ensembl:downstream	43766
ensembl:intron	289786
ensembl:intron--ensembl:upstream	5927
ensembl:intron--ensembl:upstream--ensembl:downstream	24778
ensembl:intron--ensembl:downstream	5856
ensembl:upstream	68589
ensembl:upstream--ensembl:downstream	328725
ensembl:downstream	74308
