# Supplementary material for: mmannot: How to improve small–RNA annotation?
Source: PLoS One. 2020 May 28;15(5):e0231738. doi: 10.1371/journal.pone.0231738 (PMC7255610; doi:10.1371/journal.pone.0231738)
Supplement: S2 File — (GZ) [file pone.0231738.s002.gz › Data/Counts/AT/SRR671951_rev.csv]

Type	SRR671951
TAIR10:pseudogenic_transcript	5191
TAIR10:pseudogenic_transcript--TAIR10:transposable_element_gene	973
TAIR10:pseudogenic_transcript--TAIR10:transposable_element_gene--TAIR10:rRNA	1
TAIR10:pseudogenic_transcript--TAIR10:transposable_element_gene--TAIR10:rRNA--TAIR10:tRNA--TAIR10:CDS (+)--TAIR10:gene (-)--TAIR10:intron--TAIR10:upstream--TAIR10:downstream	1
TAIR10:pseudogenic_transcript--TAIR10:transposable_element_gene--TAIR10:rRNA--TAIR10:miRNA--TAIR10:3'UTR (+)--TAIR10:5'UTR (+)--TAIR10:CDS (+)--TAIR10:gene (-)--TAIR10:intron--TAIR10:upstream--TAIR10:downstream	1
TAIR10:pseudogenic_transcript--TAIR10:transposable_element_gene--TAIR10:rRNA--TAIR10:3'UTR (+)--TAIR10:5'UTR (+)--TAIR10:CDS (+)--TAIR10:gene (-)--TAIR10:intron--TAIR10:upstream	1
TAIR10:pseudogenic_transcript--TAIR10:transposable_element_gene--TAIR10:rRNA--TAIR10:3'UTR (+)--TAIR10:5'UTR (+)--TAIR10:CDS (+)--TAIR10:gene (-)--TAIR10:intron--TAIR10:upstream--TAIR10:downstream	9
TAIR10:pseudogenic_transcript--TAIR10:transposable_element_gene--TAIR10:rRNA--TAIR10:3'UTR (+)--TAIR10:5'UTR (+)--TAIR10:CDS (+)--TAIR10:gene (-)--TAIR10:upstream--TAIR10:downstream	1
TAIR10:pseudogenic_transcript--TAIR10:transposable_element_gene--TAIR10:rRNA--TAIR10:3'UTR (+)--TAIR10:CDS (+)--TAIR10:gene (-)--TAIR10:intron--TAIR10:upstream--TAIR10:downstream	7
TAIR10:pseudogenic_transcript--TAIR10:transposable_element_gene--TAIR10:rRNA--TAIR10:3'UTR (+)--TAIR10:CDS (+)--TAIR10:gene (-)--TAIR10:intron--TAIR10:downstream	2
TAIR10:pseudogenic_transcript--TAIR10:transposable_element_gene--TAIR10:rRNA--TAIR10:3'UTR (+)--TAIR10:CDS (+)--TAIR10:gene (-)--TAIR10:upstream--TAIR10:downstream	1
TAIR10:pseudogenic_transcript--TAIR10:transposable_element_gene--TAIR10:rRNA--TAIR10:3'UTR (+)--TAIR10:gene (-)--TAIR10:intron--TAIR10:downstream	1
TAIR10:pseudogenic_transcript--TAIR10:transposable_element_gene--TAIR10:rRNA--TAIR10:5'UTR (+)--TAIR10:CDS (+)--TAIR10:gene (-)	1
TAIR10:pseudogenic_transcript--TAIR10:transposable_element_gene--TAIR10:rRNA--TAIR10:5'UTR (+)--TAIR10:CDS (+)--TAIR10:gene (-)--TAIR10:intron	1
TAIR10:pseudogenic_transcript--TAIR10:transposable_element_gene--TAIR10:rRNA--TAIR10:5'UTR (+)--TAIR10:CDS (+)--TAIR10:gene (-)--TAIR10:intron--TAIR10:upstream--TAIR10:downstream	4
TAIR10:pseudogenic_transcript--TAIR10:transposable_element_gene--TAIR10:rRNA--TAIR10:CDS (+)	1
TAIR10:pseudogenic_transcript--TAIR10:transposable_element_gene--TAIR10:rRNA--TAIR10:CDS (+)--TAIR10:gene (-)	4
TAIR10:pseudogenic_transcript--TAIR10:transposable_element_gene--TAIR10:rRNA--TAIR10:CDS (+)--TAIR10:gene (-)--TAIR10:intron--TAIR10:upstream	5
TAIR10:pseudogenic_transcript--TAIR10:transposable_element_gene--TAIR10:rRNA--TAIR10:CDS (+)--TAIR10:gene (-)--TAIR10:intron--TAIR10:upstream--TAIR10:downstream	9
TAIR10:pseudogenic_transcript--TAIR10:transposable_element_gene--TAIR10:rRNA--TAIR10:CDS (+)--TAIR10:gene (-)--TAIR10:intron--TAIR10:downstream	3
TAIR10:pseudogenic_transcript--TAIR10:transposable_element_gene--TAIR10:rRNA--TAIR10:CDS (+)--TAIR10:gene (-)--TAIR10:upstream	2
TAIR10:pseudogenic_transcript--TAIR10:transposable_element_gene--TAIR10:rRNA--TAIR10:CDS (+)--TAIR10:gene (-)--TAIR10:upstream--TAIR10:downstream	2
TAIR10:pseudogenic_transcript--TAIR10:transposable_element_gene--TAIR10:rRNA--TAIR10:CDS (+)--TAIR10:gene (-)--TAIR10:downstream	2
TAIR10:pseudogenic_transcript--TAIR10:transposable_element_gene--TAIR10:rRNA--TAIR10:CDS (+)--TAIR10:intron--TAIR10:upstream	1
TAIR10:pseudogenic_transcript--TAIR10:transposable_element_gene--TAIR10:rRNA--TAIR10:CDS (+)--TAIR10:intron--TAIR10:upstream--TAIR10:downstream	1
TAIR10:pseudogenic_transcript--TAIR10:transposable_element_gene--TAIR10:rRNA--TAIR10:gene (-)--TAIR10:intron--TAIR10:downstream	1
TAIR10:pseudogenic_transcript--TAIR10:transposable_element_gene--TAIR10:snRNA--TAIR10:3'UTR (+)--TAIR10:CDS (+)--TAIR10:gene (-)--TAIR10:intron--TAIR10:upstream--TAIR10:downstream	1
TAIR10:pseudogenic_transcript--TAIR10:transposable_element_gene--TAIR10:snoRNA--TAIR10:CDS (+)--TAIR10:gene (-)--TAIR10:intron--TAIR10:upstream--TAIR10:downstream	1
TAIR10:pseudogenic_transcript--TAIR10:transposable_element_gene--TAIR10:tRNA--TAIR10:3'UTR (+)--TAIR10:5'UTR (+)--TAIR10:CDS (+)--TAIR10:gene (-)--TAIR10:intron--TAIR10:upstream--TAIR10:downstream	6
TAIR10:pseudogenic_transcript--TAIR10:transposable_element_gene--TAIR10:tRNA--TAIR10:3'UTR (+)--TAIR10:CDS (+)--TAIR10:gene (-)--TAIR10:intron--TAIR10:upstream--TAIR10:downstream	6
TAIR10:pseudogenic_transcript--TAIR10:transposable_element_gene--TAIR10:tRNA--TAIR10:3'UTR (+)--TAIR10:CDS (+)--TAIR10:gene (-)--TAIR10:intron--TAIR10:downstream	1
TAIR10:pseudogenic_transcript--TAIR10:transposable_element_gene--TAIR10:tRNA--TAIR10:3'UTR (+)--TAIR10:CDS (+)--TAIR10:gene (-)--TAIR10:upstream--TAIR10:downstream	1
TAIR10:pseudogenic_transcript--TAIR10:transposable_element_gene--TAIR10:tRNA--TAIR10:5'UTR (+)--TAIR10:CDS (+)--TAIR10:gene (-)--TAIR10:intron--TAIR10:upstream	10
TAIR10:pseudogenic_transcript--TAIR10:transposable_element_gene--TAIR10:tRNA--TAIR10:5'UTR (+)--TAIR10:CDS (+)--TAIR10:gene (-)--TAIR10:intron--TAIR10:upstream--TAIR10:downstream	2
TAIR10:pseudogenic_transcript--TAIR10:transposable_element_gene--TAIR10:tRNA--TAIR10:5'UTR (+)--TAIR10:CDS (+)--TAIR10:gene (-)--TAIR10:upstream--TAIR10:downstream	2
TAIR10:pseudogenic_transcript--TAIR10:transposable_element_gene--TAIR10:tRNA--TAIR10:CDS (+)	1
TAIR10:pseudogenic_transcript--TAIR10:transposable_element_gene--TAIR10:tRNA--TAIR10:CDS (+)--TAIR10:gene (-)	27
TAIR10:pseudogenic_transcript--TAIR10:transposable_element_gene--TAIR10:tRNA--TAIR10:CDS (+)--TAIR10:gene (-)--TAIR10:intron	4
TAIR10:pseudogenic_transcript--TAIR10:transposable_element_gene--TAIR10:tRNA--TAIR10:CDS (+)--TAIR10:gene (-)--TAIR10:intron--TAIR10:upstream	3
TAIR10:pseudogenic_transcript--TAIR10:transposable_element_gene--TAIR10:tRNA--TAIR10:CDS (+)--TAIR10:gene (-)--TAIR10:intron--TAIR10:upstream--TAIR10:downstream	22
TAIR10:pseudogenic_transcript--TAIR10:transposable_element_gene--TAIR10:tRNA--TAIR10:CDS (+)--TAIR10:gene (-)--TAIR10:intron--TAIR10:downstream	6
TAIR10:pseudogenic_transcript--TAIR10:transposable_element_gene--TAIR10:tRNA--TAIR10:CDS (+)--TAIR10:gene (-)--TAIR10:upstream	4
TAIR10:pseudogenic_transcript--TAIR10:transposable_element_gene--TAIR10:tRNA--TAIR10:CDS (+)--TAIR10:gene (-)--TAIR10:upstream--TAIR10:downstream	1
TAIR10:pseudogenic_transcript--TAIR10:transposable_element_gene--TAIR10:tRNA--TAIR10:CDS (+)--TAIR10:gene (-)--TAIR10:downstream	1
TAIR10:pseudogenic_transcript--TAIR10:transposable_element_gene--TAIR10:tRNA--TAIR10:CDS (+)--TAIR10:intron	1
TAIR10:pseudogenic_transcript--TAIR10:transposable_element_gene--TAIR10:tRNA--TAIR10:CDS (+)--TAIR10:intron--TAIR10:upstream	1
TAIR10:pseudogenic_transcript--TAIR10:transposable_element_gene--TAIR10:tRNA--TAIR10:upstream--TAIR10:downstream	18
TAIR10:pseudogenic_transcript--TAIR10:transposable_element_gene--TAIR10:miRNA--TAIR10:3'UTR (+)--TAIR10:5'UTR (+)--TAIR10:CDS (+)--TAIR10:gene (-)--TAIR10:intron--TAIR10:upstream--TAIR10:downstream	8
TAIR10:pseudogenic_transcript--TAIR10:transposable_element_gene--TAIR10:miRNA--TAIR10:3'UTR (+)--TAIR10:5'UTR (+)--TAIR10:gene (-)--TAIR10:intron--TAIR10:upstream--TAIR10:downstream	1
TAIR10:pseudogenic_transcript--TAIR10:transposable_element_gene--TAIR10:miRNA--TAIR10:3'UTR (+)--TAIR10:CDS (+)--TAIR10:gene (-)--TAIR10:intron--TAIR10:upstream--TAIR10:downstream	8
TAIR10:pseudogenic_transcript--TAIR10:transposable_element_gene--TAIR10:miRNA--TAIR10:3'UTR (+)--TAIR10:CDS (+)--TAIR10:gene (-)--TAIR10:intron--TAIR10:downstream	2
TAIR10:pseudogenic_transcript--TAIR10:transposable_element_gene--TAIR10:miRNA--TAIR10:3'UTR (+)--TAIR10:CDS (+)--TAIR10:gene (-)--TAIR10:downstream	1
TAIR10:pseudogenic_transcript--TAIR10:transposable_element_gene--TAIR10:miRNA--TAIR10:5'UTR (+)--TAIR10:CDS (+)--TAIR10:gene (-)--TAIR10:intron--TAIR10:upstream--TAIR10:downstream	5
TAIR10:pseudogenic_transcript--TAIR10:transposable_element_gene--TAIR10:miRNA--TAIR10:5'UTR (+)--TAIR10:gene (-)--TAIR10:intron--TAIR10:upstream--TAIR10:downstream	1
TAIR10:pseudogenic_transcript--TAIR10:transposable_element_gene--TAIR10:miRNA--TAIR10:CDS (+)--TAIR10:gene (-)	2
TAIR10:pseudogenic_transcript--TAIR10:transposable_element_gene--TAIR10:miRNA--TAIR10:CDS (+)--TAIR10:gene (-)--TAIR10:intron--TAIR10:upstream	3
TAIR10:pseudogenic_transcript--TAIR10:transposable_element_gene--TAIR10:miRNA--TAIR10:CDS (+)--TAIR10:gene (-)--TAIR10:intron--TAIR10:upstream--TAIR10:downstream	2
TAIR10:pseudogenic_transcript--TAIR10:transposable_element_gene--TAIR10:miRNA--TAIR10:CDS (+)--TAIR10:gene (-)--TAIR10:intron--TAIR10:downstream	3
TAIR10:pseudogenic_transcript--TAIR10:transposable_element_gene--TAIR10:miRNA--TAIR10:CDS (+)--TAIR10:gene (-)--TAIR10:upstream	1
TAIR10:pseudogenic_transcript--TAIR10:transposable_element_gene--TAIR10:miRNA--TAIR10:intron--TAIR10:upstream	1
TAIR10:pseudogenic_transcript--TAIR10:transposable_element_gene--TAIR10:3'UTR (+)	1
TAIR10:pseudogenic_transcript--TAIR10:transposable_element_gene--TAIR10:3'UTR (+)--TAIR10:5'UTR (+)--TAIR10:CDS (+)--TAIR10:gene (-)--TAIR10:intron--TAIR10:upstream	1
TAIR10:pseudogenic_transcript--TAIR10:transposable_element_gene--TAIR10:3'UTR (+)--TAIR10:5'UTR (+)--TAIR10:CDS (+)--TAIR10:gene (-)--TAIR10:intron--TAIR10:upstream--TAIR10:downstream	95
TAIR10:pseudogenic_transcript--TAIR10:transposable_element_gene--TAIR10:3'UTR (+)--TAIR10:5'UTR (+)--TAIR10:CDS (+)--TAIR10:gene (-)--TAIR10:intron--TAIR10:downstream	1
TAIR10:pseudogenic_transcript--TAIR10:transposable_element_gene--TAIR10:3'UTR (+)--TAIR10:5'UTR (+)--TAIR10:CDS (+)--TAIR10:gene (-)--TAIR10:upstream	1
TAIR10:pseudogenic_transcript--TAIR10:transposable_element_gene--TAIR10:3'UTR (+)--TAIR10:5'UTR (+)--TAIR10:CDS (+)--TAIR10:gene (-)--TAIR10:upstream--TAIR10:downstream	1
TAIR10:pseudogenic_transcript--TAIR10:transposable_element_gene--TAIR10:3'UTR (+)--TAIR10:5'UTR (+)--TAIR10:gene (-)--TAIR10:intron--TAIR10:upstream	1
TAIR10:pseudogenic_transcript--TAIR10:transposable_element_gene--TAIR10:3'UTR (+)--TAIR10:CDS (+)--TAIR10:gene (-)--TAIR10:intron	2
TAIR10:pseudogenic_transcript--TAIR10:transposable_element_gene--TAIR10:3'UTR (+)--TAIR10:CDS (+)--TAIR10:gene (-)--TAIR10:intron--TAIR10:upstream	7
TAIR10:pseudogenic_transcript--TAIR10:transposable_element_gene--TAIR10:3'UTR (+)--TAIR10:CDS (+)--TAIR10:gene (-)--TAIR10:intron--TAIR10:upstream--TAIR10:downstream	47
TAIR10:pseudogenic_transcript--TAIR10:transposable_element_gene--TAIR10:3'UTR (+)--TAIR10:CDS (+)--TAIR10:gene (-)--TAIR10:intron--TAIR10:downstream	5
TAIR10:pseudogenic_transcript--TAIR10:transposable_element_gene--TAIR10:3'UTR (+)--TAIR10:CDS (+)--TAIR10:gene (-)--TAIR10:upstream--TAIR10:downstream	3
TAIR10:pseudogenic_transcript--TAIR10:transposable_element_gene--TAIR10:3'UTR (+)--TAIR10:CDS (+)--TAIR10:gene (-)--TAIR10:downstream	3
TAIR10:pseudogenic_transcript--TAIR10:transposable_element_gene--TAIR10:3'UTR (+)--TAIR10:CDS (+)--TAIR10:intron--TAIR10:upstream	1
TAIR10:pseudogenic_transcript--TAIR10:transposable_element_gene--TAIR10:3'UTR (+)--TAIR10:CDS (+)--TAIR10:intron--TAIR10:upstream--TAIR10:downstream	1
TAIR10:pseudogenic_transcript--TAIR10:transposable_element_gene--TAIR10:3'UTR (+)--TAIR10:CDS (+)--TAIR10:upstream--TAIR10:downstream	3
TAIR10:pseudogenic_transcript--TAIR10:transposable_element_gene--TAIR10:3'UTR (+)--TAIR10:gene (-)--TAIR10:intron--TAIR10:upstream	1
TAIR10:pseudogenic_transcript--TAIR10:transposable_element_gene--TAIR10:3'UTR (+)--TAIR10:gene (-)--TAIR10:intron--TAIR10:upstream--TAIR10:downstream	6
TAIR10:pseudogenic_transcript--TAIR10:transposable_element_gene--TAIR10:3'UTR (+)--TAIR10:gene (-)--TAIR10:upstream--TAIR10:downstream	1
TAIR10:pseudogenic_transcript--TAIR10:transposable_element_gene--TAIR10:3'UTR (+)--TAIR10:intron--TAIR10:upstream--TAIR10:downstream	3
TAIR10:pseudogenic_transcript--TAIR10:transposable_element_gene--TAIR10:5'UTR (+)--TAIR10:CDS (+)--TAIR10:gene (-)	2
TAIR10:pseudogenic_transcript--TAIR10:transposable_element_gene--TAIR10:5'UTR (+)--TAIR10:CDS (+)--TAIR10:gene (-)--TAIR10:intron	13
TAIR10:pseudogenic_transcript--TAIR10:transposable_element_gene--TAIR10:5'UTR (+)--TAIR10:CDS (+)--TAIR10:gene (-)--TAIR10:intron--TAIR10:upstream	8
TAIR10:pseudogenic_transcript--TAIR10:transposable_element_gene--TAIR10:5'UTR (+)--TAIR10:CDS (+)--TAIR10:gene (-)--TAIR10:intron--TAIR10:upstream--TAIR10:downstream	65
TAIR10:pseudogenic_transcript--TAIR10:transposable_element_gene--TAIR10:5'UTR (+)--TAIR10:CDS (+)--TAIR10:gene (-)--TAIR10:intron--TAIR10:downstream	1
TAIR10:pseudogenic_transcript--TAIR10:transposable_element_gene--TAIR10:5'UTR (+)--TAIR10:CDS (+)--TAIR10:gene (-)--TAIR10:upstream	4
TAIR10:pseudogenic_transcript--TAIR10:transposable_element_gene--TAIR10:5'UTR (+)--TAIR10:CDS (+)--TAIR10:gene (-)--TAIR10:upstream--TAIR10:downstream	6
TAIR10:pseudogenic_transcript--TAIR10:transposable_element_gene--TAIR10:5'UTR (+)--TAIR10:CDS (+)--TAIR10:gene (-)--TAIR10:downstream	1
TAIR10:pseudogenic_transcript--TAIR10:transposable_element_gene--TAIR10:5'UTR (+)--TAIR10:CDS (+)--TAIR10:intron	8
TAIR10:pseudogenic_transcript--TAIR10:transposable_element_gene--TAIR10:CDS (+)	9
TAIR10:pseudogenic_transcript--TAIR10:transposable_element_gene--TAIR10:CDS (+)--TAIR10:gene (-)	22
TAIR10:pseudogenic_transcript--TAIR10:transposable_element_gene--TAIR10:CDS (+)--TAIR10:gene (-)--TAIR10:intron	5
TAIR10:pseudogenic_transcript--TAIR10:transposable_element_gene--TAIR10:CDS (+)--TAIR10:gene (-)--TAIR10:intron--TAIR10:upstream	16
TAIR10:pseudogenic_transcript--TAIR10:transposable_element_gene--TAIR10:CDS (+)--TAIR10:gene (-)--TAIR10:intron--TAIR10:upstream--TAIR10:downstream	92
TAIR10:pseudogenic_transcript--TAIR10:transposable_element_gene--TAIR10:CDS (+)--TAIR10:gene (-)--TAIR10:intron--TAIR10:downstream	12
TAIR10:pseudogenic_transcript--TAIR10:transposable_element_gene--TAIR10:CDS (+)--TAIR10:gene (-)--TAIR10:upstream	11
TAIR10:pseudogenic_transcript--TAIR10:transposable_element_gene--TAIR10:CDS (+)--TAIR10:gene (-)--TAIR10:upstream--TAIR10:downstream	26
TAIR10:pseudogenic_transcript--TAIR10:transposable_element_gene--TAIR10:CDS (+)--TAIR10:gene (-)--TAIR10:downstream	11
TAIR10:pseudogenic_transcript--TAIR10:transposable_element_gene--TAIR10:CDS (+)--TAIR10:intron	2
TAIR10:pseudogenic_transcript--TAIR10:transposable_element_gene--TAIR10:CDS (+)--TAIR10:intron--TAIR10:upstream	4
TAIR10:pseudogenic_transcript--TAIR10:transposable_element_gene--TAIR10:CDS (+)--TAIR10:intron--TAIR10:upstream--TAIR10:downstream	3
TAIR10:pseudogenic_transcript--TAIR10:transposable_element_gene--TAIR10:CDS (+)--TAIR10:upstream	2
TAIR10:pseudogenic_transcript--TAIR10:transposable_element_gene--TAIR10:CDS (+)--TAIR10:upstream--TAIR10:downstream	11
TAIR10:pseudogenic_transcript--TAIR10:transposable_element_gene--TAIR10:CDS (+)--TAIR10:downstream	8
TAIR10:pseudogenic_transcript--TAIR10:transposable_element_gene--TAIR10:gene (-)	15
TAIR10:pseudogenic_transcript--TAIR10:transposable_element_gene--TAIR10:gene (-)--TAIR10:intron	20
TAIR10:pseudogenic_transcript--TAIR10:transposable_element_gene--TAIR10:gene (-)--TAIR10:intron--TAIR10:upstream	1
TAIR10:pseudogenic_transcript--TAIR10:transposable_element_gene--TAIR10:gene (-)--TAIR10:intron--TAIR10:upstream--TAIR10:downstream	27
TAIR10:pseudogenic_transcript--TAIR10:transposable_element_gene--TAIR10:gene (-)--TAIR10:intron--TAIR10:downstream	4
TAIR10:pseudogenic_transcript--TAIR10:transposable_element_gene--TAIR10:gene (-)--TAIR10:upstream	5
TAIR10:pseudogenic_transcript--TAIR10:transposable_element_gene--TAIR10:gene (-)--TAIR10:upstream--TAIR10:downstream	14
TAIR10:pseudogenic_transcript--TAIR10:transposable_element_gene--TAIR10:gene (-)--TAIR10:downstream	5
TAIR10:pseudogenic_transcript--TAIR10:transposable_element_gene--TAIR10:intron	36
TAIR10:pseudogenic_transcript--TAIR10:transposable_element_gene--TAIR10:intron--TAIR10:upstream	64
TAIR10:pseudogenic_transcript--TAIR10:transposable_element_gene--TAIR10:intron--TAIR10:upstream--TAIR10:downstream	106
TAIR10:pseudogenic_transcript--TAIR10:transposable_element_gene--TAIR10:intron--TAIR10:downstream	54
TAIR10:pseudogenic_transcript--TAIR10:transposable_element_gene--TAIR10:upstream	114
TAIR10:pseudogenic_transcript--TAIR10:transposable_element_gene--TAIR10:upstream--TAIR10:downstream	371
TAIR10:pseudogenic_transcript--TAIR10:transposable_element_gene--TAIR10:downstream	57
TAIR10:pseudogenic_transcript--TAIR10:rRNA	19
TAIR10:pseudogenic_transcript--TAIR10:rRNA--TAIR10:3'UTR (+)--TAIR10:CDS (+)--TAIR10:gene (-)	1
TAIR10:pseudogenic_transcript--TAIR10:rRNA--TAIR10:3'UTR (+)--TAIR10:CDS (+)--TAIR10:gene (-)--TAIR10:intron--TAIR10:upstream--TAIR10:downstream	3
TAIR10:pseudogenic_transcript--TAIR10:rRNA--TAIR10:5'UTR (+)--TAIR10:CDS (+)	1
TAIR10:pseudogenic_transcript--TAIR10:rRNA--TAIR10:5'UTR (+)--TAIR10:CDS (+)--TAIR10:gene (-)--TAIR10:intron--TAIR10:upstream--TAIR10:downstream	1
TAIR10:pseudogenic_transcript--TAIR10:rRNA--TAIR10:CDS (+)	3
TAIR10:pseudogenic_transcript--TAIR10:rRNA--TAIR10:CDS (+)--TAIR10:gene (-)	3
TAIR10:pseudogenic_transcript--TAIR10:rRNA--TAIR10:CDS (+)--TAIR10:gene (-)--TAIR10:intron	3
TAIR10:pseudogenic_transcript--TAIR10:rRNA--TAIR10:CDS (+)--TAIR10:gene (-)--TAIR10:intron--TAIR10:upstream--TAIR10:downstream	9
TAIR10:pseudogenic_transcript--TAIR10:rRNA--TAIR10:CDS (+)--TAIR10:gene (-)--TAIR10:intron--TAIR10:downstream	2
TAIR10:pseudogenic_transcript--TAIR10:rRNA--TAIR10:CDS (+)--TAIR10:gene (-)--TAIR10:upstream	2
TAIR10:pseudogenic_transcript--TAIR10:rRNA--TAIR10:CDS (+)--TAIR10:gene (-)--TAIR10:upstream--TAIR10:downstream	1
TAIR10:pseudogenic_transcript--TAIR10:rRNA--TAIR10:CDS (+)--TAIR10:intron--TAIR10:upstream	1
TAIR10:pseudogenic_transcript--TAIR10:rRNA--TAIR10:CDS (+)--TAIR10:upstream	2
TAIR10:pseudogenic_transcript--TAIR10:rRNA--TAIR10:CDS (+)--TAIR10:upstream--TAIR10:downstream	1
TAIR10:pseudogenic_transcript--TAIR10:rRNA--TAIR10:gene (-)	2
TAIR10:pseudogenic_transcript--TAIR10:rRNA--TAIR10:gene (-)--TAIR10:intron--TAIR10:upstream--TAIR10:downstream	1
TAIR10:pseudogenic_transcript--TAIR10:rRNA--TAIR10:gene (-)--TAIR10:intron--TAIR10:downstream	1
TAIR10:pseudogenic_transcript--TAIR10:rRNA--TAIR10:gene (-)--TAIR10:upstream	2
TAIR10:pseudogenic_transcript--TAIR10:rRNA--TAIR10:gene (-)--TAIR10:upstream--TAIR10:downstream	2
TAIR10:pseudogenic_transcript--TAIR10:rRNA--TAIR10:gene (-)--TAIR10:downstream	3
TAIR10:pseudogenic_transcript--TAIR10:rRNA--TAIR10:upstream	1
TAIR10:pseudogenic_transcript--TAIR10:snoRNA--TAIR10:CDS (+)--TAIR10:upstream--TAIR10:downstream	1
TAIR10:pseudogenic_transcript--TAIR10:tRNA	5
TAIR10:pseudogenic_transcript--TAIR10:tRNA--TAIR10:3'UTR (+)--TAIR10:5'UTR (+)--TAIR10:CDS (+)--TAIR10:gene (-)--TAIR10:upstream	1
TAIR10:pseudogenic_transcript--TAIR10:tRNA--TAIR10:3'UTR (+)--TAIR10:CDS (+)--TAIR10:gene (-)--TAIR10:intron	1
TAIR10:pseudogenic_transcript--TAIR10:tRNA--TAIR10:5'UTR (+)--TAIR10:CDS (+)--TAIR10:gene (-)--TAIR10:upstream--TAIR10:downstream	1
TAIR10:pseudogenic_transcript--TAIR10:tRNA--TAIR10:CDS (+)	11
TAIR10:pseudogenic_transcript--TAIR10:tRNA--TAIR10:CDS (+)--TAIR10:gene (-)	3
TAIR10:pseudogenic_transcript--TAIR10:tRNA--TAIR10:CDS (+)--TAIR10:gene (-)--TAIR10:intron--TAIR10:upstream	2
TAIR10:pseudogenic_transcript--TAIR10:tRNA--TAIR10:CDS (+)--TAIR10:gene (-)--TAIR10:intron--TAIR10:upstream--TAIR10:downstream	126
TAIR10:pseudogenic_transcript--TAIR10:tRNA--TAIR10:CDS (+)--TAIR10:gene (-)--TAIR10:upstream	4
TAIR10:pseudogenic_transcript--TAIR10:tRNA--TAIR10:CDS (+)--TAIR10:gene (-)--TAIR10:downstream	48
TAIR10:pseudogenic_transcript--TAIR10:tRNA--TAIR10:CDS (+)--TAIR10:upstream	2
TAIR10:pseudogenic_transcript--TAIR10:tRNA--TAIR10:gene (-)	8
TAIR10:pseudogenic_transcript--TAIR10:tRNA--TAIR10:gene (-)--TAIR10:intron	9
TAIR10:pseudogenic_transcript--TAIR10:tRNA--TAIR10:gene (-)--TAIR10:upstream	1
TAIR10:pseudogenic_transcript--TAIR10:tRNA--TAIR10:gene (-)--TAIR10:upstream--TAIR10:downstream	1
TAIR10:pseudogenic_transcript--TAIR10:tRNA--TAIR10:intron--TAIR10:downstream	1
TAIR10:pseudogenic_transcript--TAIR10:tRNA--TAIR10:downstream	1
TAIR10:pseudogenic_transcript--TAIR10:miRNA	275
TAIR10:pseudogenic_transcript--TAIR10:miRNA--TAIR10:3'UTR (+)--TAIR10:CDS (+)	3
TAIR10:pseudogenic_transcript--TAIR10:miRNA--TAIR10:3'UTR (+)--TAIR10:CDS (+)--TAIR10:gene (-)--TAIR10:intron--TAIR10:upstream--TAIR10:downstream	6
TAIR10:pseudogenic_transcript--TAIR10:miRNA--TAIR10:3'UTR (+)--TAIR10:gene (-)--TAIR10:intron	2
TAIR10:pseudogenic_transcript--TAIR10:miRNA--TAIR10:5'UTR (+)--TAIR10:CDS (+)--TAIR10:gene (-)	1
TAIR10:pseudogenic_transcript--TAIR10:miRNA--TAIR10:5'UTR (+)--TAIR10:CDS (+)--TAIR10:gene (-)--TAIR10:upstream	1
TAIR10:pseudogenic_transcript--TAIR10:miRNA--TAIR10:CDS (+)	6
TAIR10:pseudogenic_transcript--TAIR10:miRNA--TAIR10:CDS (+)--TAIR10:gene (-)	1
TAIR10:pseudogenic_transcript--TAIR10:miRNA--TAIR10:CDS (+)--TAIR10:gene (-)--TAIR10:intron	2
TAIR10:pseudogenic_transcript--TAIR10:miRNA--TAIR10:CDS (+)--TAIR10:gene (-)--TAIR10:intron--TAIR10:upstream	4
TAIR10:pseudogenic_transcript--TAIR10:miRNA--TAIR10:CDS (+)--TAIR10:gene (-)--TAIR10:intron--TAIR10:upstream--TAIR10:downstream	2
TAIR10:pseudogenic_transcript--TAIR10:miRNA--TAIR10:CDS (+)--TAIR10:gene (-)--TAIR10:intron--TAIR10:downstream	5
TAIR10:pseudogenic_transcript--TAIR10:miRNA--TAIR10:CDS (+)--TAIR10:gene (-)--TAIR10:upstream	1
TAIR10:pseudogenic_transcript--TAIR10:miRNA--TAIR10:CDS (+)--TAIR10:gene (-)--TAIR10:downstream	6
TAIR10:pseudogenic_transcript--TAIR10:miRNA--TAIR10:CDS (+)--TAIR10:upstream	1
TAIR10:pseudogenic_transcript--TAIR10:miRNA--TAIR10:CDS (+)--TAIR10:downstream	1
TAIR10:pseudogenic_transcript--TAIR10:miRNA--TAIR10:gene (-)	11
TAIR10:pseudogenic_transcript--TAIR10:miRNA--TAIR10:gene (-)--TAIR10:intron	1
TAIR10:pseudogenic_transcript--TAIR10:miRNA--TAIR10:gene (-)--TAIR10:intron--TAIR10:upstream	2
TAIR10:pseudogenic_transcript--TAIR10:miRNA--TAIR10:gene (-)--TAIR10:intron--TAIR10:upstream--TAIR10:downstream	1
TAIR10:pseudogenic_transcript--TAIR10:miRNA--TAIR10:gene (-)--TAIR10:intron--TAIR10:downstream	1
TAIR10:pseudogenic_transcript--TAIR10:miRNA--TAIR10:gene (-)--TAIR10:upstream--TAIR10:downstream	2
TAIR10:pseudogenic_transcript--TAIR10:miRNA--TAIR10:intron	4
TAIR10:pseudogenic_transcript--TAIR10:miRNA--TAIR10:intron--TAIR10:upstream	3
TAIR10:pseudogenic_transcript--TAIR10:miRNA--TAIR10:intron--TAIR10:upstream--TAIR10:downstream	1
TAIR10:pseudogenic_transcript--TAIR10:miRNA--TAIR10:intron--TAIR10:downstream	3
TAIR10:pseudogenic_transcript--TAIR10:miRNA--TAIR10:upstream--TAIR10:downstream	1
TAIR10:pseudogenic_transcript--TAIR10:miRNA--TAIR10:downstream	4
TAIR10:pseudogenic_transcript--TAIR10:3'UTR (+)	6
TAIR10:pseudogenic_transcript--TAIR10:3'UTR (+)--TAIR10:5'UTR (+)--TAIR10:CDS (+)--TAIR10:gene (-)	1
TAIR10:pseudogenic_transcript--TAIR10:3'UTR (+)--TAIR10:5'UTR (+)--TAIR10:CDS (+)--TAIR10:gene (-)--TAIR10:intron--TAIR10:upstream--TAIR10:downstream	6
TAIR10:pseudogenic_transcript--TAIR10:3'UTR (+)--TAIR10:5'UTR (+)--TAIR10:CDS (+)--TAIR10:intron--TAIR10:upstream	1
TAIR10:pseudogenic_transcript--TAIR10:3'UTR (+)--TAIR10:5'UTR (+)--TAIR10:gene (-)--TAIR10:upstream	1
TAIR10:pseudogenic_transcript--TAIR10:3'UTR (+)--TAIR10:CDS (+)--TAIR10:gene (-)	2
TAIR10:pseudogenic_transcript--TAIR10:3'UTR (+)--TAIR10:CDS (+)--TAIR10:gene (-)--TAIR10:intron	2
TAIR10:pseudogenic_transcript--TAIR10:3'UTR (+)--TAIR10:CDS (+)--TAIR10:gene (-)--TAIR10:intron--TAIR10:upstream	2
TAIR10:pseudogenic_transcript--TAIR10:3'UTR (+)--TAIR10:CDS (+)--TAIR10:gene (-)--TAIR10:intron--TAIR10:upstream--TAIR10:downstream	6
TAIR10:pseudogenic_transcript--TAIR10:3'UTR (+)--TAIR10:CDS (+)--TAIR10:gene (-)--TAIR10:intron--TAIR10:downstream	1
TAIR10:pseudogenic_transcript--TAIR10:3'UTR (+)--TAIR10:CDS (+)--TAIR10:gene (-)--TAIR10:upstream	1
TAIR10:pseudogenic_transcript--TAIR10:3'UTR (+)--TAIR10:CDS (+)--TAIR10:gene (-)--TAIR10:upstream--TAIR10:downstream	1
TAIR10:pseudogenic_transcript--TAIR10:3'UTR (+)--TAIR10:CDS (+)--TAIR10:gene (-)--TAIR10:downstream	2
TAIR10:pseudogenic_transcript--TAIR10:3'UTR (+)--TAIR10:CDS (+)--TAIR10:intron--TAIR10:upstream	2
TAIR10:pseudogenic_transcript--TAIR10:3'UTR (+)--TAIR10:CDS (+)--TAIR10:intron--TAIR10:upstream--TAIR10:downstream	3
TAIR10:pseudogenic_transcript--TAIR10:3'UTR (+)--TAIR10:CDS (+)--TAIR10:downstream	3
TAIR10:pseudogenic_transcript--TAIR10:3'UTR (+)--TAIR10:gene (-)--TAIR10:intron	2
TAIR10:pseudogenic_transcript--TAIR10:3'UTR (+)--TAIR10:gene (-)--TAIR10:intron--TAIR10:upstream	1
TAIR10:pseudogenic_transcript--TAIR10:3'UTR (+)--TAIR10:gene (-)--TAIR10:intron--TAIR10:upstream--TAIR10:downstream	9
TAIR10:pseudogenic_transcript--TAIR10:3'UTR (+)--TAIR10:gene (-)--TAIR10:intron--TAIR10:downstream	2
TAIR10:pseudogenic_transcript--TAIR10:3'UTR (+)--TAIR10:gene (-)--TAIR10:upstream--TAIR10:downstream	3
TAIR10:pseudogenic_transcript--TAIR10:3'UTR (+)--TAIR10:intron--TAIR10:upstream--TAIR10:downstream	10
TAIR10:pseudogenic_transcript--TAIR10:3'UTR (+)--TAIR10:intron--TAIR10:downstream	1
TAIR10:pseudogenic_transcript--TAIR10:3'UTR (+)--TAIR10:upstream	86
TAIR10:pseudogenic_transcript--TAIR10:3'UTR (+)--TAIR10:upstream--TAIR10:downstream	36
TAIR10:pseudogenic_transcript--TAIR10:3'UTR (+)--TAIR10:downstream	59
TAIR10:pseudogenic_transcript--TAIR10:5'UTR (+)	129
TAIR10:pseudogenic_transcript--TAIR10:5'UTR (+)--TAIR10:CDS (+)	8
TAIR10:pseudogenic_transcript--TAIR10:5'UTR (+)--TAIR10:CDS (+)--TAIR10:gene (-)	2
TAIR10:pseudogenic_transcript--TAIR10:5'UTR (+)--TAIR10:CDS (+)--TAIR10:gene (-)--TAIR10:intron	3
TAIR10:pseudogenic_transcript--TAIR10:5'UTR (+)--TAIR10:CDS (+)--TAIR10:gene (-)--TAIR10:intron--TAIR10:upstream	3
TAIR10:pseudogenic_transcript--TAIR10:5'UTR (+)--TAIR10:CDS (+)--TAIR10:gene (-)--TAIR10:intron--TAIR10:upstream--TAIR10:downstream	6
TAIR10:pseudogenic_transcript--TAIR10:5'UTR (+)--TAIR10:CDS (+)--TAIR10:gene (-)--TAIR10:intron--TAIR10:downstream	2
TAIR10:pseudogenic_transcript--TAIR10:5'UTR (+)--TAIR10:CDS (+)--TAIR10:gene (-)--TAIR10:upstream	1
TAIR10:pseudogenic_transcript--TAIR10:5'UTR (+)--TAIR10:CDS (+)--TAIR10:gene (-)--TAIR10:upstream--TAIR10:downstream	4
TAIR10:pseudogenic_transcript--TAIR10:5'UTR (+)--TAIR10:CDS (+)--TAIR10:gene (-)--TAIR10:downstream	2
TAIR10:pseudogenic_transcript--TAIR10:5'UTR (+)--TAIR10:CDS (+)--TAIR10:intron	1
TAIR10:pseudogenic_transcript--TAIR10:5'UTR (+)--TAIR10:CDS (+)--TAIR10:upstream	1
TAIR10:pseudogenic_transcript--TAIR10:5'UTR (+)--TAIR10:gene (-)	7
TAIR10:pseudogenic_transcript--TAIR10:5'UTR (+)--TAIR10:gene (-)--TAIR10:intron--TAIR10:upstream--TAIR10:downstream	6
TAIR10:pseudogenic_transcript--TAIR10:5'UTR (+)--TAIR10:gene (-)--TAIR10:intron--TAIR10:downstream	1
TAIR10:pseudogenic_transcript--TAIR10:5'UTR (+)--TAIR10:gene (-)--TAIR10:upstream	1
TAIR10:pseudogenic_transcript--TAIR10:5'UTR (+)--TAIR10:intron	1
TAIR10:pseudogenic_transcript--TAIR10:5'UTR (+)--TAIR10:intron--TAIR10:upstream--TAIR10:downstream	2
TAIR10:pseudogenic_transcript--TAIR10:5'UTR (+)--TAIR10:upstream	1
TAIR10:pseudogenic_transcript--TAIR10:CDS (+)	1192
TAIR10:pseudogenic_transcript--TAIR10:CDS (+)--TAIR10:gene (-)	529
TAIR10:pseudogenic_transcript--TAIR10:CDS (+)--TAIR10:gene (-)--TAIR10:intron	9
TAIR10:pseudogenic_transcript--TAIR10:CDS (+)--TAIR10:gene (-)--TAIR10:intron--TAIR10:upstream	14
TAIR10:pseudogenic_transcript--TAIR10:CDS (+)--TAIR10:gene (-)--TAIR10:intron--TAIR10:upstream--TAIR10:downstream	63
TAIR10:pseudogenic_transcript--TAIR10:CDS (+)--TAIR10:gene (-)--TAIR10:intron--TAIR10:downstream	12
TAIR10:pseudogenic_transcript--TAIR10:CDS (+)--TAIR10:gene (-)--TAIR10:upstream	19
TAIR10:pseudogenic_transcript--TAIR10:CDS (+)--TAIR10:gene (-)--TAIR10:upstream--TAIR10:downstream	18
TAIR10:pseudogenic_transcript--TAIR10:CDS (+)--TAIR10:gene (-)--TAIR10:downstream	20
TAIR10:pseudogenic_transcript--TAIR10:CDS (+)--TAIR10:intron	34
TAIR10:pseudogenic_transcript--TAIR10:CDS (+)--TAIR10:intron--TAIR10:upstream	4
TAIR10:pseudogenic_transcript--TAIR10:CDS (+)--TAIR10:intron--TAIR10:upstream--TAIR10:downstream	26
TAIR10:pseudogenic_transcript--TAIR10:CDS (+)--TAIR10:intron--TAIR10:downstream	3
TAIR10:pseudogenic_transcript--TAIR10:CDS (+)--TAIR10:upstream	241
TAIR10:pseudogenic_transcript--TAIR10:CDS (+)--TAIR10:upstream--TAIR10:downstream	15
TAIR10:pseudogenic_transcript--TAIR10:CDS (+)--TAIR10:downstream	36
TAIR10:pseudogenic_transcript--TAIR10:gene (-)	740
TAIR10:pseudogenic_transcript--TAIR10:gene (-)--TAIR10:intron	13
TAIR10:pseudogenic_transcript--TAIR10:gene (-)--TAIR10:intron--TAIR10:upstream	26
TAIR10:pseudogenic_transcript--TAIR10:gene (-)--TAIR10:intron--TAIR10:upstream--TAIR10:downstream	22
TAIR10:pseudogenic_transcript--TAIR10:gene (-)--TAIR10:intron--TAIR10:downstream	13
TAIR10:pseudogenic_transcript--TAIR10:gene (-)--TAIR10:upstream	85
TAIR10:pseudogenic_transcript--TAIR10:gene (-)--TAIR10:upstream--TAIR10:downstream	9
TAIR10:pseudogenic_transcript--TAIR10:gene (-)--TAIR10:downstream	22
TAIR10:pseudogenic_transcript--TAIR10:intron	260
TAIR10:pseudogenic_transcript--TAIR10:intron--TAIR10:upstream	117
TAIR10:pseudogenic_transcript--TAIR10:intron--TAIR10:upstream--TAIR10:downstream	554
TAIR10:pseudogenic_transcript--TAIR10:intron--TAIR10:downstream	159
TAIR10:pseudogenic_transcript--TAIR10:upstream	621
TAIR10:pseudogenic_transcript--TAIR10:upstream--TAIR10:downstream	1037
TAIR10:pseudogenic_transcript--TAIR10:downstream	632
TAIR10:transposable_element_gene	70564
TAIR10:transposable_element_gene--TAIR10:rRNA	110
TAIR10:transposable_element_gene--TAIR10:rRNA--TAIR10:snoRNA--TAIR10:CDS (+)--TAIR10:gene (-)--TAIR10:intron--TAIR10:upstream	1
TAIR10:transposable_element_gene--TAIR10:rRNA--TAIR10:tRNA--TAIR10:5'UTR (+)--TAIR10:CDS (+)--TAIR10:gene (-)--TAIR10:upstream--TAIR10:downstream	1
TAIR10:transposable_element_gene--TAIR10:rRNA--TAIR10:tRNA--TAIR10:CDS (+)--TAIR10:gene (-)--TAIR10:intron--TAIR10:upstream--TAIR10:downstream	3
TAIR10:transposable_element_gene--TAIR10:rRNA--TAIR10:tRNA--TAIR10:CDS (+)--TAIR10:gene (-)--TAIR10:upstream--TAIR10:downstream	1
TAIR10:transposable_element_gene--TAIR10:rRNA--TAIR10:3'UTR (+)	1
TAIR10:transposable_element_gene--TAIR10:rRNA--TAIR10:3'UTR (+)--TAIR10:5'UTR (+)--TAIR10:CDS (+)--TAIR10:gene (-)	1
TAIR10:transposable_element_gene--TAIR10:rRNA--TAIR10:3'UTR (+)--TAIR10:5'UTR (+)--TAIR10:CDS (+)--TAIR10:gene (-)--TAIR10:intron--TAIR10:upstream	1
TAIR10:transposable_element_gene--TAIR10:rRNA--TAIR10:3'UTR (+)--TAIR10:5'UTR (+)--TAIR10:CDS (+)--TAIR10:gene (-)--TAIR10:intron--TAIR10:upstream--TAIR10:downstream	7
TAIR10:transposable_element_gene--TAIR10:rRNA--TAIR10:3'UTR (+)--TAIR10:5'UTR (+)--TAIR10:CDS (+)--TAIR10:gene (-)--TAIR10:upstream--TAIR10:downstream	1
TAIR10:transposable_element_gene--TAIR10:rRNA--TAIR10:3'UTR (+)--TAIR10:5'UTR (+)--TAIR10:CDS (+)--TAIR10:intron--TAIR10:upstream--TAIR10:downstream	1
TAIR10:transposable_element_gene--TAIR10:rRNA--TAIR10:3'UTR (+)--TAIR10:5'UTR (+)--TAIR10:CDS (+)--TAIR10:upstream	1
TAIR10:transposable_element_gene--TAIR10:rRNA--TAIR10:3'UTR (+)--TAIR10:5'UTR (+)--TAIR10:intron--TAIR10:upstream	1
TAIR10:transposable_element_gene--TAIR10:rRNA--TAIR10:3'UTR (+)--TAIR10:CDS (+)--TAIR10:gene (-)	5
TAIR10:transposable_element_gene--TAIR10:rRNA--TAIR10:3'UTR (+)--TAIR10:CDS (+)--TAIR10:gene (-)--TAIR10:intron	5
TAIR10:transposable_element_gene--TAIR10:rRNA--TAIR10:3'UTR (+)--TAIR10:CDS (+)--TAIR10:gene (-)--TAIR10:intron--TAIR10:upstream	2
TAIR10:transposable_element_gene--TAIR10:rRNA--TAIR10:3'UTR (+)--TAIR10:CDS (+)--TAIR10:gene (-)--TAIR10:intron--TAIR10:upstream--TAIR10:downstream	18
TAIR10:transposable_element_gene--TAIR10:rRNA--TAIR10:3'UTR (+)--TAIR10:CDS (+)--TAIR10:gene (-)--TAIR10:intron--TAIR10:downstream	1
TAIR10:transposable_element_gene--TAIR10:rRNA--TAIR10:3'UTR (+)--TAIR10:CDS (+)--TAIR10:gene (-)--TAIR10:upstream	2
TAIR10:transposable_element_gene--TAIR10:rRNA--TAIR10:3'UTR (+)--TAIR10:CDS (+)--TAIR10:gene (-)--TAIR10:upstream--TAIR10:downstream	7
TAIR10:transposable_element_gene--TAIR10:rRNA--TAIR10:3'UTR (+)--TAIR10:CDS (+)--TAIR10:gene (-)--TAIR10:downstream	2
TAIR10:transposable_element_gene--TAIR10:rRNA--TAIR10:3'UTR (+)--TAIR10:CDS (+)--TAIR10:downstream	1
TAIR10:transposable_element_gene--TAIR10:rRNA--TAIR10:3'UTR (+)--TAIR10:gene (-)--TAIR10:intron--TAIR10:upstream	1
TAIR10:transposable_element_gene--TAIR10:rRNA--TAIR10:3'UTR (+)--TAIR10:gene (-)--TAIR10:intron--TAIR10:upstream--TAIR10:downstream	2
TAIR10:transposable_element_gene--TAIR10:rRNA--TAIR10:3'UTR (+)--TAIR10:gene (-)--TAIR10:intron--TAIR10:downstream	1
TAIR10:transposable_element_gene--TAIR10:rRNA--TAIR10:3'UTR (+)--TAIR10:gene (-)--TAIR10:upstream--TAIR10:downstream	1
TAIR10:transposable_element_gene--TAIR10:rRNA--TAIR10:3'UTR (+)--TAIR10:downstream	2
TAIR10:transposable_element_gene--TAIR10:rRNA--TAIR10:5'UTR (+)	3
TAIR10:transposable_element_gene--TAIR10:rRNA--TAIR10:5'UTR (+)--TAIR10:CDS (+)	3
TAIR10:transposable_element_gene--TAIR10:rRNA--TAIR10:5'UTR (+)--TAIR10:CDS (+)--TAIR10:gene (-)	2
TAIR10:transposable_element_gene--TAIR10:rRNA--TAIR10:5'UTR (+)--TAIR10:CDS (+)--TAIR10:gene (-)--TAIR10:intron	3
TAIR10:transposable_element_gene--TAIR10:rRNA--TAIR10:5'UTR (+)--TAIR10:CDS (+)--TAIR10:gene (-)--TAIR10:intron--TAIR10:upstream	5
TAIR10:transposable_element_gene--TAIR10:rRNA--TAIR10:5'UTR (+)--TAIR10:CDS (+)--TAIR10:gene (-)--TAIR10:intron--TAIR10:upstream--TAIR10:downstream	12
TAIR10:transposable_element_gene--TAIR10:rRNA--TAIR10:5'UTR (+)--TAIR10:CDS (+)--TAIR10:gene (-)--TAIR10:intron--TAIR10:downstream	1
TAIR10:transposable_element_gene--TAIR10:rRNA--TAIR10:5'UTR (+)--TAIR10:CDS (+)--TAIR10:gene (-)--TAIR10:upstream	2
TAIR10:transposable_element_gene--TAIR10:rRNA--TAIR10:5'UTR (+)--TAIR10:CDS (+)--TAIR10:gene (-)--TAIR10:upstream--TAIR10:downstream	2
TAIR10:transposable_element_gene--TAIR10:rRNA--TAIR10:5'UTR (+)--TAIR10:CDS (+)--TAIR10:gene (-)--TAIR10:downstream	3
TAIR10:transposable_element_gene--TAIR10:rRNA--TAIR10:5'UTR (+)--TAIR10:gene (-)	1
TAIR10:transposable_element_gene--TAIR10:rRNA--TAIR10:5'UTR (+)--TAIR10:gene (-)--TAIR10:upstream	1
TAIR10:transposable_element_gene--TAIR10:rRNA--TAIR10:CDS (+)	17
TAIR10:transposable_element_gene--TAIR10:rRNA--TAIR10:CDS (+)--TAIR10:gene (-)	49
TAIR10:transposable_element_gene--TAIR10:rRNA--TAIR10:CDS (+)--TAIR10:gene (-)--TAIR10:intron	9
TAIR10:transposable_element_gene--TAIR10:rRNA--TAIR10:CDS (+)--TAIR10:gene (-)--TAIR10:intron--TAIR10:upstream	11
TAIR10:transposable_element_gene--TAIR10:rRNA--TAIR10:CDS (+)--TAIR10:gene (-)--TAIR10:intron--TAIR10:upstream--TAIR10:downstream	50
TAIR10:transposable_element_gene--TAIR10:rRNA--TAIR10:CDS (+)--TAIR10:gene (-)--TAIR10:intron--TAIR10:downstream	18
TAIR10:transposable_element_gene--TAIR10:rRNA--TAIR10:CDS (+)--TAIR10:gene (-)--TAIR10:upstream	30
TAIR10:transposable_element_gene--TAIR10:rRNA--TAIR10:CDS (+)--TAIR10:gene (-)--TAIR10:upstream--TAIR10:downstream	11
TAIR10:transposable_element_gene--TAIR10:rRNA--TAIR10:CDS (+)--TAIR10:gene (-)--TAIR10:downstream	13
TAIR10:transposable_element_gene--TAIR10:rRNA--TAIR10:CDS (+)--TAIR10:intron	5
TAIR10:transposable_element_gene--TAIR10:rRNA--TAIR10:CDS (+)--TAIR10:intron--TAIR10:upstream	1
TAIR10:transposable_element_gene--TAIR10:rRNA--TAIR10:CDS (+)--TAIR10:intron--TAIR10:upstream--TAIR10:downstream	5
TAIR10:transposable_element_gene--TAIR10:rRNA--TAIR10:CDS (+)--TAIR10:intron--TAIR10:downstream	2
TAIR10:transposable_element_gene--TAIR10:rRNA--TAIR10:CDS (+)--TAIR10:upstream	11
TAIR10:transposable_element_gene--TAIR10:rRNA--TAIR10:CDS (+)--TAIR10:upstream--TAIR10:downstream	4
TAIR10:transposable_element_gene--TAIR10:rRNA--TAIR10:CDS (+)--TAIR10:downstream	8
TAIR10:transposable_element_gene--TAIR10:rRNA--TAIR10:gene (-)	30
TAIR10:transposable_element_gene--TAIR10:rRNA--TAIR10:gene (-)--TAIR10:intron	3
TAIR10:transposable_element_gene--TAIR10:rRNA--TAIR10:gene (-)--TAIR10:intron--TAIR10:upstream	5
TAIR10:transposable_element_gene--TAIR10:rRNA--TAIR10:gene (-)--TAIR10:intron--TAIR10:upstream--TAIR10:downstream	1
TAIR10:transposable_element_gene--TAIR10:rRNA--TAIR10:gene (-)--TAIR10:intron--TAIR10:downstream	5
TAIR10:transposable_element_gene--TAIR10:rRNA--TAIR10:gene (-)--TAIR10:upstream	5
TAIR10:transposable_element_gene--TAIR10:rRNA--TAIR10:gene (-)--TAIR10:upstream--TAIR10:downstream	4
TAIR10:transposable_element_gene--TAIR10:rRNA--TAIR10:gene (-)--TAIR10:downstream	6
TAIR10:transposable_element_gene--TAIR10:rRNA--TAIR10:intron	4
TAIR10:transposable_element_gene--TAIR10:rRNA--TAIR10:intron--TAIR10:upstream	2
TAIR10:transposable_element_gene--TAIR10:rRNA--TAIR10:intron--TAIR10:upstream--TAIR10:downstream	1
TAIR10:transposable_element_gene--TAIR10:rRNA--TAIR10:intron--TAIR10:downstream	1
TAIR10:transposable_element_gene--TAIR10:rRNA--TAIR10:upstream	13
TAIR10:transposable_element_gene--TAIR10:rRNA--TAIR10:upstream--TAIR10:downstream	2
TAIR10:transposable_element_gene--TAIR10:rRNA--TAIR10:downstream	16
TAIR10:transposable_element_gene--TAIR10:snRNA	1
TAIR10:transposable_element_gene--TAIR10:snRNA--TAIR10:tRNA	10
TAIR10:transposable_element_gene--TAIR10:snRNA--TAIR10:tRNA--TAIR10:3'UTR (+)--TAIR10:5'UTR (+)--TAIR10:CDS (+)--TAIR10:gene (-)--TAIR10:intron--TAIR10:upstream--TAIR10:downstream	1
TAIR10:transposable_element_gene--TAIR10:snRNA--TAIR10:tRNA--TAIR10:3'UTR (+)--TAIR10:CDS (+)--TAIR10:gene (-)--TAIR10:intron	1
TAIR10:transposable_element_gene--TAIR10:snRNA--TAIR10:5'UTR (+)--TAIR10:CDS (+)--TAIR10:gene (-)--TAIR10:intron--TAIR10:upstream--TAIR10:downstream	1
TAIR10:transposable_element_gene--TAIR10:snRNA--TAIR10:5'UTR (+)--TAIR10:CDS (+)--TAIR10:intron--TAIR10:upstream	1
TAIR10:transposable_element_gene--TAIR10:snRNA--TAIR10:gene (-)--TAIR10:intron--TAIR10:upstream--TAIR10:downstream	1
TAIR10:transposable_element_gene--TAIR10:snRNA--TAIR10:gene (-)--TAIR10:upstream--TAIR10:downstream	1
TAIR10:transposable_element_gene--TAIR10:snoRNA--TAIR10:3'UTR (+)--TAIR10:5'UTR (+)--TAIR10:CDS (+)--TAIR10:gene (-)--TAIR10:intron--TAIR10:upstream--TAIR10:downstream	3
TAIR10:transposable_element_gene--TAIR10:snoRNA--TAIR10:CDS (+)--TAIR10:gene (-)	1
TAIR10:transposable_element_gene--TAIR10:snoRNA--TAIR10:CDS (+)--TAIR10:gene (-)--TAIR10:intron	1
TAIR10:transposable_element_gene--TAIR10:snoRNA--TAIR10:CDS (+)--TAIR10:gene (-)--TAIR10:upstream	1
TAIR10:transposable_element_gene--TAIR10:snoRNA--TAIR10:CDS (+)--TAIR10:intron--TAIR10:upstream	1
TAIR10:transposable_element_gene--TAIR10:snoRNA--TAIR10:gene (-)	1
TAIR10:transposable_element_gene--TAIR10:tRNA	653
TAIR10:transposable_element_gene--TAIR10:tRNA--TAIR10:miRNA--TAIR10:CDS (+)--TAIR10:gene (-)--TAIR10:intron--TAIR10:upstream--TAIR10:downstream	1
TAIR10:transposable_element_gene--TAIR10:tRNA--TAIR10:3'UTR (+)--TAIR10:5'UTR (+)--TAIR10:CDS (+)--TAIR10:gene (-)--TAIR10:intron--TAIR10:upstream--TAIR10:downstream	6
TAIR10:transposable_element_gene--TAIR10:tRNA--TAIR10:3'UTR (+)--TAIR10:5'UTR (+)--TAIR10:gene (-)--TAIR10:intron--TAIR10:upstream--TAIR10:downstream	1
TAIR10:transposable_element_gene--TAIR10:tRNA--TAIR10:3'UTR (+)--TAIR10:CDS (+)	1
TAIR10:transposable_element_gene--TAIR10:tRNA--TAIR10:3'UTR (+)--TAIR10:CDS (+)--TAIR10:gene (-)--TAIR10:intron--TAIR10:upstream--TAIR10:downstream	21
TAIR10:transposable_element_gene--TAIR10:tRNA--TAIR10:3'UTR (+)--TAIR10:CDS (+)--TAIR10:gene (-)--TAIR10:intron--TAIR10:downstream	3
TAIR10:transposable_element_gene--TAIR10:tRNA--TAIR10:3'UTR (+)--TAIR10:CDS (+)--TAIR10:gene (-)--TAIR10:upstream--TAIR10:downstream	1
TAIR10:transposable_element_gene--TAIR10:tRNA--TAIR10:3'UTR (+)--TAIR10:CDS (+)--TAIR10:intron	1
TAIR10:transposable_element_gene--TAIR10:tRNA--TAIR10:3'UTR (+)--TAIR10:CDS (+)--TAIR10:upstream--TAIR10:downstream	8
TAIR10:transposable_element_gene--TAIR10:tRNA--TAIR10:3'UTR (+)--TAIR10:gene (-)--TAIR10:intron--TAIR10:upstream	1
TAIR10:transposable_element_gene--TAIR10:tRNA--TAIR10:3'UTR (+)--TAIR10:gene (-)--TAIR10:intron--TAIR10:downstream	1
TAIR10:transposable_element_gene--TAIR10:tRNA--TAIR10:3'UTR (+)--TAIR10:downstream	1
TAIR10:transposable_element_gene--TAIR10:tRNA--TAIR10:5'UTR (+)--TAIR10:CDS (+)--TAIR10:gene (-)	2
TAIR10:transposable_element_gene--TAIR10:tRNA--TAIR10:5'UTR (+)--TAIR10:CDS (+)--TAIR10:gene (-)--TAIR10:intron--TAIR10:upstream--TAIR10:downstream	5
TAIR10:transposable_element_gene--TAIR10:tRNA--TAIR10:5'UTR (+)--TAIR10:CDS (+)--TAIR10:gene (-)--TAIR10:intron--TAIR10:downstream	6
TAIR10:transposable_element_gene--TAIR10:tRNA--TAIR10:5'UTR (+)--TAIR10:CDS (+)--TAIR10:gene (-)--TAIR10:upstream	16
TAIR10:transposable_element_gene--TAIR10:tRNA--TAIR10:5'UTR (+)--TAIR10:CDS (+)--TAIR10:gene (-)--TAIR10:upstream--TAIR10:downstream	21
TAIR10:transposable_element_gene--TAIR10:tRNA--TAIR10:5'UTR (+)--TAIR10:CDS (+)--TAIR10:gene (-)--TAIR10:downstream	2
TAIR10:transposable_element_gene--TAIR10:tRNA--TAIR10:5'UTR (+)--TAIR10:gene (-)--TAIR10:downstream	1
TAIR10:transposable_element_gene--TAIR10:tRNA--TAIR10:CDS (+)	56
TAIR10:transposable_element_gene--TAIR10:tRNA--TAIR10:CDS (+)--TAIR10:gene (-)	110
TAIR10:transposable_element_gene--TAIR10:tRNA--TAIR10:CDS (+)--TAIR10:gene (-)--TAIR10:intron	3
TAIR10:transposable_element_gene--TAIR10:tRNA--TAIR10:CDS (+)--TAIR10:gene (-)--TAIR10:intron--TAIR10:upstream	10
TAIR10:transposable_element_gene--TAIR10:tRNA--TAIR10:CDS (+)--TAIR10:gene (-)--TAIR10:intron--TAIR10:upstream--TAIR10:downstream	23
TAIR10:transposable_element_gene--TAIR10:tRNA--TAIR10:CDS (+)--TAIR10:gene (-)--TAIR10:intron--TAIR10:downstream	34
TAIR10:transposable_element_gene--TAIR10:tRNA--TAIR10:CDS (+)--TAIR10:gene (-)--TAIR10:upstream	19
TAIR10:transposable_element_gene--TAIR10:tRNA--TAIR10:CDS (+)--TAIR10:gene (-)--TAIR10:upstream--TAIR10:downstream	27
TAIR10:transposable_element_gene--TAIR10:tRNA--TAIR10:CDS (+)--TAIR10:gene (-)--TAIR10:downstream	23
TAIR10:transposable_element_gene--TAIR10:tRNA--TAIR10:CDS (+)--TAIR10:intron	4
TAIR10:transposable_element_gene--TAIR10:tRNA--TAIR10:CDS (+)--TAIR10:intron--TAIR10:upstream--TAIR10:downstream	1
TAIR10:transposable_element_gene--TAIR10:tRNA--TAIR10:CDS (+)--TAIR10:upstream	6
TAIR10:transposable_element_gene--TAIR10:tRNA--TAIR10:CDS (+)--TAIR10:upstream--TAIR10:downstream	1
TAIR10:transposable_element_gene--TAIR10:tRNA--TAIR10:CDS (+)--TAIR10:downstream	3
TAIR10:transposable_element_gene--TAIR10:tRNA--TAIR10:gene (-)	129
TAIR10:transposable_element_gene--TAIR10:tRNA--TAIR10:gene (-)--TAIR10:intron	6
TAIR10:transposable_element_gene--TAIR10:tRNA--TAIR10:gene (-)--TAIR10:intron--TAIR10:upstream--TAIR10:downstream	2
TAIR10:transposable_element_gene--TAIR10:tRNA--TAIR10:gene (-)--TAIR10:intron--TAIR10:downstream	9
TAIR10:transposable_element_gene--TAIR10:tRNA--TAIR10:gene (-)--TAIR10:upstream	24
TAIR10:transposable_element_gene--TAIR10:tRNA--TAIR10:gene (-)--TAIR10:upstream--TAIR10:downstream	3
TAIR10:transposable_element_gene--TAIR10:tRNA--TAIR10:gene (-)--TAIR10:downstream	4
TAIR10:transposable_element_gene--TAIR10:tRNA--TAIR10:intron	2
TAIR10:transposable_element_gene--TAIR10:tRNA--TAIR10:intron--TAIR10:upstream--TAIR10:downstream	2
TAIR10:transposable_element_gene--TAIR10:tRNA--TAIR10:intron--TAIR10:downstream	1
TAIR10:transposable_element_gene--TAIR10:tRNA--TAIR10:upstream	21
TAIR10:transposable_element_gene--TAIR10:tRNA--TAIR10:upstream--TAIR10:downstream	1
TAIR10:transposable_element_gene--TAIR10:tRNA--TAIR10:downstream	7
TAIR10:transposable_element_gene--TAIR10:miRNA	109
TAIR10:transposable_element_gene--TAIR10:miRNA--TAIR10:3'UTR (+)--TAIR10:5'UTR (+)--TAIR10:CDS (+)--TAIR10:gene (-)--TAIR10:intron--TAIR10:upstream	2
TAIR10:transposable_element_gene--TAIR10:miRNA--TAIR10:3'UTR (+)--TAIR10:5'UTR (+)--TAIR10:CDS (+)--TAIR10:gene (-)--TAIR10:intron--TAIR10:upstream--TAIR10:downstream	7
TAIR10:transposable_element_gene--TAIR10:miRNA--TAIR10:3'UTR (+)--TAIR10:5'UTR (+)--TAIR10:CDS (+)--TAIR10:gene (-)--TAIR10:intron--TAIR10:downstream	7
TAIR10:transposable_element_gene--TAIR10:miRNA--TAIR10:3'UTR (+)--TAIR10:5'UTR (+)--TAIR10:gene (-)--TAIR10:intron	2
TAIR10:transposable_element_gene--TAIR10:miRNA--TAIR10:3'UTR (+)--TAIR10:CDS (+)	3
TAIR10:transposable_element_gene--TAIR10:miRNA--TAIR10:3'UTR (+)--TAIR10:CDS (+)--TAIR10:gene (-)	2
TAIR10:transposable_element_gene--TAIR10:miRNA--TAIR10:3'UTR (+)--TAIR10:CDS (+)--TAIR10:gene (-)--TAIR10:intron	1
TAIR10:transposable_element_gene--TAIR10:miRNA--TAIR10:3'UTR (+)--TAIR10:CDS (+)--TAIR10:gene (-)--TAIR10:intron--TAIR10:upstream	1
TAIR10:transposable_element_gene--TAIR10:miRNA--TAIR10:3'UTR (+)--TAIR10:CDS (+)--TAIR10:gene (-)--TAIR10:intron--TAIR10:upstream--TAIR10:downstream	18
TAIR10:transposable_element_gene--TAIR10:miRNA--TAIR10:3'UTR (+)--TAIR10:CDS (+)--TAIR10:gene (-)--TAIR10:intron--TAIR10:downstream	1
TAIR10:transposable_element_gene--TAIR10:miRNA--TAIR10:3'UTR (+)--TAIR10:CDS (+)--TAIR10:intron	1
TAIR10:transposable_element_gene--TAIR10:miRNA--TAIR10:3'UTR (+)--TAIR10:CDS (+)--TAIR10:intron--TAIR10:upstream	1
TAIR10:transposable_element_gene--TAIR10:miRNA--TAIR10:3'UTR (+)--TAIR10:CDS (+)--TAIR10:intron--TAIR10:upstream--TAIR10:downstream	2
TAIR10:transposable_element_gene--TAIR10:miRNA--TAIR10:3'UTR (+)--TAIR10:gene (-)	2
TAIR10:transposable_element_gene--TAIR10:miRNA--TAIR10:3'UTR (+)--TAIR10:gene (-)--TAIR10:intron	5
TAIR10:transposable_element_gene--TAIR10:miRNA--TAIR10:3'UTR (+)--TAIR10:gene (-)--TAIR10:intron--TAIR10:upstream	1
TAIR10:transposable_element_gene--TAIR10:miRNA--TAIR10:3'UTR (+)--TAIR10:gene (-)--TAIR10:intron--TAIR10:downstream	2
TAIR10:transposable_element_gene--TAIR10:miRNA--TAIR10:3'UTR (+)--TAIR10:intron	1
TAIR10:transposable_element_gene--TAIR10:miRNA--TAIR10:5'UTR (+)	3
TAIR10:transposable_element_gene--TAIR10:miRNA--TAIR10:5'UTR (+)--TAIR10:CDS (+)--TAIR10:gene (-)	6
TAIR10:transposable_element_gene--TAIR10:miRNA--TAIR10:5'UTR (+)--TAIR10:CDS (+)--TAIR10:gene (-)--TAIR10:intron	1
TAIR10:transposable_element_gene--TAIR10:miRNA--TAIR10:5'UTR (+)--TAIR10:CDS (+)--TAIR10:gene (-)--TAIR10:intron--TAIR10:upstream	1
TAIR10:transposable_element_gene--TAIR10:miRNA--TAIR10:5'UTR (+)--TAIR10:CDS (+)--TAIR10:gene (-)--TAIR10:intron--TAIR10:upstream--TAIR10:downstream	5
TAIR10:transposable_element_gene--TAIR10:miRNA--TAIR10:5'UTR (+)--TAIR10:CDS (+)--TAIR10:gene (-)--TAIR10:intron--TAIR10:downstream	1
TAIR10:transposable_element_gene--TAIR10:miRNA--TAIR10:5'UTR (+)--TAIR10:CDS (+)--TAIR10:gene (-)--TAIR10:upstream	1
TAIR10:transposable_element_gene--TAIR10:miRNA--TAIR10:5'UTR (+)--TAIR10:CDS (+)--TAIR10:gene (-)--TAIR10:upstream--TAIR10:downstream	2
TAIR10:transposable_element_gene--TAIR10:miRNA--TAIR10:5'UTR (+)--TAIR10:CDS (+)--TAIR10:intron	1
TAIR10:transposable_element_gene--TAIR10:miRNA--TAIR10:5'UTR (+)--TAIR10:gene (-)--TAIR10:intron	2
TAIR10:transposable_element_gene--TAIR10:miRNA--TAIR10:5'UTR (+)--TAIR10:gene (-)--TAIR10:intron--TAIR10:upstream--TAIR10:downstream	1
TAIR10:transposable_element_gene--TAIR10:miRNA--TAIR10:CDS (+)	20
TAIR10:transposable_element_gene--TAIR10:miRNA--TAIR10:CDS (+)--TAIR10:gene (-)	24
TAIR10:transposable_element_gene--TAIR10:miRNA--TAIR10:CDS (+)--TAIR10:gene (-)--TAIR10:intron	12
TAIR10:transposable_element_gene--TAIR10:miRNA--TAIR10:CDS (+)--TAIR10:gene (-)--TAIR10:intron--TAIR10:upstream	4
TAIR10:transposable_element_gene--TAIR10:miRNA--TAIR10:CDS (+)--TAIR10:gene (-)--TAIR10:intron--TAIR10:upstream--TAIR10:downstream	28
TAIR10:transposable_element_gene--TAIR10:miRNA--TAIR10:CDS (+)--TAIR10:gene (-)--TAIR10:intron--TAIR10:downstream	7
TAIR10:transposable_element_gene--TAIR10:miRNA--TAIR10:CDS (+)--TAIR10:gene (-)--TAIR10:upstream	21
TAIR10:transposable_element_gene--TAIR10:miRNA--TAIR10:CDS (+)--TAIR10:gene (-)--TAIR10:upstream--TAIR10:downstream	8
TAIR10:transposable_element_gene--TAIR10:miRNA--TAIR10:CDS (+)--TAIR10:gene (-)--TAIR10:downstream	2
TAIR10:transposable_element_gene--TAIR10:miRNA--TAIR10:CDS (+)--TAIR10:intron	5
TAIR10:transposable_element_gene--TAIR10:miRNA--TAIR10:CDS (+)--TAIR10:intron--TAIR10:upstream	5
TAIR10:transposable_element_gene--TAIR10:miRNA--TAIR10:CDS (+)--TAIR10:intron--TAIR10:upstream--TAIR10:downstream	7
TAIR10:transposable_element_gene--TAIR10:miRNA--TAIR10:CDS (+)--TAIR10:upstream	1
TAIR10:transposable_element_gene--TAIR10:miRNA--TAIR10:CDS (+)--TAIR10:upstream--TAIR10:downstream	1
TAIR10:transposable_element_gene--TAIR10:miRNA--TAIR10:gene (-)	24
TAIR10:transposable_element_gene--TAIR10:miRNA--TAIR10:gene (-)--TAIR10:intron	4
TAIR10:transposable_element_gene--TAIR10:miRNA--TAIR10:gene (-)--TAIR10:intron--TAIR10:upstream	7
TAIR10:transposable_element_gene--TAIR10:miRNA--TAIR10:gene (-)--TAIR10:intron--TAIR10:upstream--TAIR10:downstream	1
TAIR10:transposable_element_gene--TAIR10:miRNA--TAIR10:gene (-)--TAIR10:intron--TAIR10:downstream	2
TAIR10:transposable_element_gene--TAIR10:miRNA--TAIR10:gene (-)--TAIR10:upstream	2
TAIR10:transposable_element_gene--TAIR10:miRNA--TAIR10:gene (-)--TAIR10:downstream	4
TAIR10:transposable_element_gene--TAIR10:miRNA--TAIR10:intron	28
TAIR10:transposable_element_gene--TAIR10:miRNA--TAIR10:intron--TAIR10:upstream	4
TAIR10:transposable_element_gene--TAIR10:miRNA--TAIR10:intron--TAIR10:upstream--TAIR10:downstream	3
TAIR10:transposable_element_gene--TAIR10:miRNA--TAIR10:upstream	6
TAIR10:transposable_element_gene--TAIR10:miRNA--TAIR10:upstream--TAIR10:downstream	453
TAIR10:transposable_element_gene--TAIR10:miRNA--TAIR10:downstream	2
TAIR10:transposable_element_gene--TAIR10:3'UTR (+)	31
TAIR10:transposable_element_gene--TAIR10:3'UTR (+)--TAIR10:5'UTR (+)	1
TAIR10:transposable_element_gene--TAIR10:3'UTR (+)--TAIR10:5'UTR (+)--TAIR10:CDS (+)	1
TAIR10:transposable_element_gene--TAIR10:3'UTR (+)--TAIR10:5'UTR (+)--TAIR10:CDS (+)--TAIR10:gene (-)	1
TAIR10:transposable_element_gene--TAIR10:3'UTR (+)--TAIR10:5'UTR (+)--TAIR10:CDS (+)--TAIR10:gene (-)--TAIR10:intron	2
TAIR10:transposable_element_gene--TAIR10:3'UTR (+)--TAIR10:5'UTR (+)--TAIR10:CDS (+)--TAIR10:gene (-)--TAIR10:intron--TAIR10:upstream	6
TAIR10:transposable_element_gene--TAIR10:3'UTR (+)--TAIR10:5'UTR (+)--TAIR10:CDS (+)--TAIR10:gene (-)--TAIR10:intron--TAIR10:upstream--TAIR10:downstream	78
TAIR10:transposable_element_gene--TAIR10:3'UTR (+)--TAIR10:5'UTR (+)--TAIR10:CDS (+)--TAIR10:gene (-)--TAIR10:intron--TAIR10:downstream	1
TAIR10:transposable_element_gene--TAIR10:3'UTR (+)--TAIR10:5'UTR (+)--TAIR10:CDS (+)--TAIR10:gene (-)--TAIR10:upstream	2
TAIR10:transposable_element_gene--TAIR10:3'UTR (+)--TAIR10:5'UTR (+)--TAIR10:CDS (+)--TAIR10:gene (-)--TAIR10:upstream--TAIR10:downstream	7
TAIR10:transposable_element_gene--TAIR10:3'UTR (+)--TAIR10:5'UTR (+)--TAIR10:CDS (+)--TAIR10:intron--TAIR10:upstream--TAIR10:downstream	1
TAIR10:transposable_element_gene--TAIR10:3'UTR (+)--TAIR10:5'UTR (+)--TAIR10:CDS (+)--TAIR10:downstream	1
TAIR10:transposable_element_gene--TAIR10:3'UTR (+)--TAIR10:5'UTR (+)--TAIR10:gene (-)--TAIR10:intron	1
TAIR10:transposable_element_gene--TAIR10:3'UTR (+)--TAIR10:5'UTR (+)--TAIR10:gene (-)--TAIR10:intron--TAIR10:upstream	1
TAIR10:transposable_element_gene--TAIR10:3'UTR (+)--TAIR10:5'UTR (+)--TAIR10:gene (-)--TAIR10:intron--TAIR10:upstream--TAIR10:downstream	5
TAIR10:transposable_element_gene--TAIR10:3'UTR (+)--TAIR10:5'UTR (+)--TAIR10:intron	1
TAIR10:transposable_element_gene--TAIR10:3'UTR (+)--TAIR10:5'UTR (+)--TAIR10:upstream--TAIR10:downstream	1
TAIR10:transposable_element_gene--TAIR10:3'UTR (+)--TAIR10:CDS (+)	6
TAIR10:transposable_element_gene--TAIR10:3'UTR (+)--TAIR10:CDS (+)--TAIR10:gene (-)	5
TAIR10:transposable_element_gene--TAIR10:3'UTR (+)--TAIR10:CDS (+)--TAIR10:gene (-)--TAIR10:intron	10
TAIR10:transposable_element_gene--TAIR10:3'UTR (+)--TAIR10:CDS (+)--TAIR10:gene (-)--TAIR10:intron--TAIR10:upstream	18
TAIR10:transposable_element_gene--TAIR10:3'UTR (+)--TAIR10:CDS (+)--TAIR10:gene (-)--TAIR10:intron--TAIR10:upstream--TAIR10:downstream	182
TAIR10:transposable_element_gene--TAIR10:3'UTR (+)--TAIR10:CDS (+)--TAIR10:gene (-)--TAIR10:intron--TAIR10:downstream	15
TAIR10:transposable_element_gene--TAIR10:3'UTR (+)--TAIR10:CDS (+)--TAIR10:gene (-)--TAIR10:upstream	7
TAIR10:transposable_element_gene--TAIR10:3'UTR (+)--TAIR10:CDS (+)--TAIR10:gene (-)--TAIR10:upstream--TAIR10:downstream	19
TAIR10:transposable_element_gene--TAIR10:3'UTR (+)--TAIR10:CDS (+)--TAIR10:gene (-)--TAIR10:downstream	8
TAIR10:transposable_element_gene--TAIR10:3'UTR (+)--TAIR10:CDS (+)--TAIR10:intron	2
TAIR10:transposable_element_gene--TAIR10:3'UTR (+)--TAIR10:CDS (+)--TAIR10:intron--TAIR10:upstream	4
TAIR10:transposable_element_gene--TAIR10:3'UTR (+)--TAIR10:CDS (+)--TAIR10:intron--TAIR10:upstream--TAIR10:downstream	9
TAIR10:transposable_element_gene--TAIR10:3'UTR (+)--TAIR10:CDS (+)--TAIR10:intron--TAIR10:downstream	2
TAIR10:transposable_element_gene--TAIR10:3'UTR (+)--TAIR10:CDS (+)--TAIR10:upstream	1
TAIR10:transposable_element_gene--TAIR10:3'UTR (+)--TAIR10:CDS (+)--TAIR10:upstream--TAIR10:downstream	2
TAIR10:transposable_element_gene--TAIR10:3'UTR (+)--TAIR10:CDS (+)--TAIR10:downstream	3
TAIR10:transposable_element_gene--TAIR10:3'UTR (+)--TAIR10:gene (-)	6
TAIR10:transposable_element_gene--TAIR10:3'UTR (+)--TAIR10:gene (-)--TAIR10:intron	5
TAIR10:transposable_element_gene--TAIR10:3'UTR (+)--TAIR10:gene (-)--TAIR10:intron--TAIR10:upstream	3
TAIR10:transposable_element_gene--TAIR10:3'UTR (+)--TAIR10:gene (-)--TAIR10:intron--TAIR10:upstream--TAIR10:downstream	19
TAIR10:transposable_element_gene--TAIR10:3'UTR (+)--TAIR10:gene (-)--TAIR10:intron--TAIR10:downstream	4
TAIR10:transposable_element_gene--TAIR10:3'UTR (+)--TAIR10:gene (-)--TAIR10:upstream	5
TAIR10:transposable_element_gene--TAIR10:3'UTR (+)--TAIR10:gene (-)--TAIR10:upstream--TAIR10:downstream	5
TAIR10:transposable_element_gene--TAIR10:3'UTR (+)--TAIR10:gene (-)--TAIR10:downstream	3
TAIR10:transposable_element_gene--TAIR10:3'UTR (+)--TAIR10:intron	15
TAIR10:transposable_element_gene--TAIR10:3'UTR (+)--TAIR10:intron--TAIR10:upstream	4
TAIR10:transposable_element_gene--TAIR10:3'UTR (+)--TAIR10:intron--TAIR10:upstream--TAIR10:downstream	111
TAIR10:transposable_element_gene--TAIR10:3'UTR (+)--TAIR10:intron--TAIR10:downstream	5
TAIR10:transposable_element_gene--TAIR10:3'UTR (+)--TAIR10:upstream	4
TAIR10:transposable_element_gene--TAIR10:3'UTR (+)--TAIR10:upstream--TAIR10:downstream	17
TAIR10:transposable_element_gene--TAIR10:3'UTR (+)--TAIR10:downstream	19
TAIR10:transposable_element_gene--TAIR10:5'UTR (+)	10
TAIR10:transposable_element_gene--TAIR10:5'UTR (+)--TAIR10:CDS (+)--TAIR10:gene (-)	12
TAIR10:transposable_element_gene--TAIR10:5'UTR (+)--TAIR10:CDS (+)--TAIR10:gene (-)--TAIR10:intron	11
TAIR10:transposable_element_gene--TAIR10:5'UTR (+)--TAIR10:CDS (+)--TAIR10:gene (-)--TAIR10:intron--TAIR10:upstream	26
TAIR10:transposable_element_gene--TAIR10:5'UTR (+)--TAIR10:CDS (+)--TAIR10:gene (-)--TAIR10:intron--TAIR10:upstream--TAIR10:downstream	133
TAIR10:transposable_element_gene--TAIR10:5'UTR (+)--TAIR10:CDS (+)--TAIR10:gene (-)--TAIR10:intron--TAIR10:downstream	7
TAIR10:transposable_element_gene--TAIR10:5'UTR (+)--TAIR10:CDS (+)--TAIR10:gene (-)--TAIR10:upstream	13
TAIR10:transposable_element_gene--TAIR10:5'UTR (+)--TAIR10:CDS (+)--TAIR10:gene (-)--TAIR10:upstream--TAIR10:downstream	15
TAIR10:transposable_element_gene--TAIR10:5'UTR (+)--TAIR10:CDS (+)--TAIR10:gene (-)--TAIR10:downstream	7
TAIR10:transposable_element_gene--TAIR10:5'UTR (+)--TAIR10:CDS (+)--TAIR10:intron	3
TAIR10:transposable_element_gene--TAIR10:5'UTR (+)--TAIR10:CDS (+)--TAIR10:intron--TAIR10:upstream	1
TAIR10:transposable_element_gene--TAIR10:5'UTR (+)--TAIR10:CDS (+)--TAIR10:intron--TAIR10:upstream--TAIR10:downstream	3
TAIR10:transposable_element_gene--TAIR10:5'UTR (+)--TAIR10:CDS (+)--TAIR10:intron--TAIR10:downstream	1
TAIR10:transposable_element_gene--TAIR10:5'UTR (+)--TAIR10:CDS (+)--TAIR10:upstream	3
TAIR10:transposable_element_gene--TAIR10:5'UTR (+)--TAIR10:CDS (+)--TAIR10:downstream	5
TAIR10:transposable_element_gene--TAIR10:5'UTR (+)--TAIR10:gene (-)	2
TAIR10:transposable_element_gene--TAIR10:5'UTR (+)--TAIR10:gene (-)--TAIR10:intron--TAIR10:upstream	7
TAIR10:transposable_element_gene--TAIR10:5'UTR (+)--TAIR10:gene (-)--TAIR10:intron--TAIR10:upstream--TAIR10:downstream	15
TAIR10:transposable_element_gene--TAIR10:5'UTR (+)--TAIR10:gene (-)--TAIR10:intron--TAIR10:downstream	2
TAIR10:transposable_element_gene--TAIR10:5'UTR (+)--TAIR10:gene (-)--TAIR10:upstream	1
TAIR10:transposable_element_gene--TAIR10:5'UTR (+)--TAIR10:gene (-)--TAIR10:upstream--TAIR10:downstream	4
TAIR10:transposable_element_gene--TAIR10:5'UTR (+)--TAIR10:gene (-)--TAIR10:downstream	1
TAIR10:transposable_element_gene--TAIR10:5'UTR (+)--TAIR10:intron	3
TAIR10:transposable_element_gene--TAIR10:5'UTR (+)--TAIR10:intron--TAIR10:upstream	2
TAIR10:transposable_element_gene--TAIR10:5'UTR (+)--TAIR10:intron--TAIR10:upstream--TAIR10:downstream	18
TAIR10:transposable_element_gene--TAIR10:5'UTR (+)--TAIR10:upstream	1
TAIR10:transposable_element_gene--TAIR10:5'UTR (+)--TAIR10:upstream--TAIR10:downstream	3
TAIR10:transposable_element_gene--TAIR10:5'UTR (+)--TAIR10:downstream	2
TAIR10:transposable_element_gene--TAIR10:CDS (+)	666
TAIR10:transposable_element_gene--TAIR10:CDS (+)--TAIR10:gene (-)	312
TAIR10:transposable_element_gene--TAIR10:CDS (+)--TAIR10:gene (-)--TAIR10:intron	91
TAIR10:transposable_element_gene--TAIR10:CDS (+)--TAIR10:gene (-)--TAIR10:intron--TAIR10:upstream	106
TAIR10:transposable_element_gene--TAIR10:CDS (+)--TAIR10:gene (-)--TAIR10:intron--TAIR10:upstream--TAIR10:downstream	296
TAIR10:transposable_element_gene--TAIR10:CDS (+)--TAIR10:gene (-)--TAIR10:intron--TAIR10:downstream	91
TAIR10:transposable_element_gene--TAIR10:CDS (+)--TAIR10:gene (-)--TAIR10:upstream	122
TAIR10:transposable_element_gene--TAIR10:CDS (+)--TAIR10:gene (-)--TAIR10:upstream--TAIR10:downstream	127
TAIR10:transposable_element_gene--TAIR10:CDS (+)--TAIR10:gene (-)--TAIR10:downstream	126
TAIR10:transposable_element_gene--TAIR10:CDS (+)--TAIR10:intron	61
TAIR10:transposable_element_gene--TAIR10:CDS (+)--TAIR10:intron--TAIR10:upstream	42
TAIR10:transposable_element_gene--TAIR10:CDS (+)--TAIR10:intron--TAIR10:upstream--TAIR10:downstream	353
TAIR10:transposable_element_gene--TAIR10:CDS (+)--TAIR10:intron--TAIR10:downstream	173
TAIR10:transposable_element_gene--TAIR10:CDS (+)--TAIR10:upstream	343
TAIR10:transposable_element_gene--TAIR10:CDS (+)--TAIR10:upstream--TAIR10:downstream	140
TAIR10:transposable_element_gene--TAIR10:CDS (+)--TAIR10:downstream	184
TAIR10:transposable_element_gene--TAIR10:gene (-)	768
TAIR10:transposable_element_gene--TAIR10:gene (-)--TAIR10:intron	83
TAIR10:transposable_element_gene--TAIR10:gene (-)--TAIR10:intron--TAIR10:upstream	61
TAIR10:transposable_element_gene--TAIR10:gene (-)--TAIR10:intron--TAIR10:upstream--TAIR10:downstream	309
TAIR10:transposable_element_gene--TAIR10:gene (-)--TAIR10:intron--TAIR10:downstream	551
TAIR10:transposable_element_gene--TAIR10:gene (-)--TAIR10:upstream	250
TAIR10:transposable_element_gene--TAIR10:gene (-)--TAIR10:upstream--TAIR10:downstream	186
TAIR10:transposable_element_gene--TAIR10:gene (-)--TAIR10:downstream	246
TAIR10:transposable_element_gene--TAIR10:intron	738
TAIR10:transposable_element_gene--TAIR10:intron--TAIR10:upstream	1156
TAIR10:transposable_element_gene--TAIR10:intron--TAIR10:upstream--TAIR10:downstream	2494
TAIR10:transposable_element_gene--TAIR10:intron--TAIR10:downstream	445
TAIR10:transposable_element_gene--TAIR10:upstream	7431
TAIR10:transposable_element_gene--TAIR10:upstream--TAIR10:downstream	5723
TAIR10:transposable_element_gene--TAIR10:downstream	2705
TAIR10:rRNA	599374
TAIR10:rRNA--TAIR10:tRNA	2
TAIR10:rRNA--TAIR10:tRNA--TAIR10:CDS (+)--TAIR10:downstream	1
TAIR10:rRNA--TAIR10:tRNA--TAIR10:gene (-)	1
TAIR10:rRNA--TAIR10:miRNA--TAIR10:CDS (+)--TAIR10:gene (-)--TAIR10:upstream--TAIR10:downstream	1
TAIR10:rRNA--TAIR10:3'UTR (+)	20
TAIR10:rRNA--TAIR10:3'UTR (+)--TAIR10:5'UTR (+)--TAIR10:CDS (+)--TAIR10:gene (-)--TAIR10:intron--TAIR10:downstream	1
TAIR10:rRNA--TAIR10:3'UTR (+)--TAIR10:5'UTR (+)--TAIR10:CDS (+)--TAIR10:intron	1
TAIR10:rRNA--TAIR10:3'UTR (+)--TAIR10:CDS (+)	6
TAIR10:rRNA--TAIR10:3'UTR (+)--TAIR10:CDS (+)--TAIR10:gene (-)	4
TAIR10:rRNA--TAIR10:3'UTR (+)--TAIR10:CDS (+)--TAIR10:gene (-)--TAIR10:intron	4
TAIR10:rRNA--TAIR10:3'UTR (+)--TAIR10:CDS (+)--TAIR10:gene (-)--TAIR10:intron--TAIR10:upstream--TAIR10:downstream	8
TAIR10:rRNA--TAIR10:3'UTR (+)--TAIR10:CDS (+)--TAIR10:gene (-)--TAIR10:intron--TAIR10:downstream	2
TAIR10:rRNA--TAIR10:3'UTR (+)--TAIR10:CDS (+)--TAIR10:gene (-)--TAIR10:upstream	2
TAIR10:rRNA--TAIR10:3'UTR (+)--TAIR10:CDS (+)--TAIR10:intron--TAIR10:upstream--TAIR10:downstream	2
TAIR10:rRNA--TAIR10:3'UTR (+)--TAIR10:CDS (+)--TAIR10:upstream	1
TAIR10:rRNA--TAIR10:3'UTR (+)--TAIR10:gene (-)	6
TAIR10:rRNA--TAIR10:3'UTR (+)--TAIR10:gene (-)--TAIR10:intron--TAIR10:upstream--TAIR10:downstream	2
TAIR10:rRNA--TAIR10:3'UTR (+)--TAIR10:gene (-)--TAIR10:upstream	4
TAIR10:rRNA--TAIR10:3'UTR (+)--TAIR10:gene (-)--TAIR10:upstream--TAIR10:downstream	1
TAIR10:rRNA--TAIR10:3'UTR (+)--TAIR10:intron	2
TAIR10:rRNA--TAIR10:3'UTR (+)--TAIR10:intron--TAIR10:upstream	2
TAIR10:rRNA--TAIR10:3'UTR (+)--TAIR10:intron--TAIR10:upstream--TAIR10:downstream	1
TAIR10:rRNA--TAIR10:3'UTR (+)--TAIR10:intron--TAIR10:downstream	1
TAIR10:rRNA--TAIR10:5'UTR (+)	25
TAIR10:rRNA--TAIR10:5'UTR (+)--TAIR10:CDS (+)	3
TAIR10:rRNA--TAIR10:5'UTR (+)--TAIR10:CDS (+)--TAIR10:gene (-)	4
TAIR10:rRNA--TAIR10:5'UTR (+)--TAIR10:CDS (+)--TAIR10:gene (-)--TAIR10:intron	2
TAIR10:rRNA--TAIR10:5'UTR (+)--TAIR10:CDS (+)--TAIR10:gene (-)--TAIR10:intron--TAIR10:upstream	2
TAIR10:rRNA--TAIR10:5'UTR (+)--TAIR10:CDS (+)--TAIR10:gene (-)--TAIR10:intron--TAIR10:upstream--TAIR10:downstream	8
TAIR10:rRNA--TAIR10:5'UTR (+)--TAIR10:CDS (+)--TAIR10:gene (-)--TAIR10:intron--TAIR10:downstream	1
TAIR10:rRNA--TAIR10:5'UTR (+)--TAIR10:CDS (+)--TAIR10:gene (-)--TAIR10:upstream	3
TAIR10:rRNA--TAIR10:5'UTR (+)--TAIR10:CDS (+)--TAIR10:gene (-)--TAIR10:upstream--TAIR10:downstream	2
TAIR10:rRNA--TAIR10:5'UTR (+)--TAIR10:CDS (+)--TAIR10:intron--TAIR10:upstream	1
TAIR10:rRNA--TAIR10:5'UTR (+)--TAIR10:CDS (+)--TAIR10:intron--TAIR10:downstream	1
TAIR10:rRNA--TAIR10:5'UTR (+)--TAIR10:CDS (+)--TAIR10:upstream	2
TAIR10:rRNA--TAIR10:5'UTR (+)--TAIR10:CDS (+)--TAIR10:upstream--TAIR10:downstream	1
TAIR10:rRNA--TAIR10:5'UTR (+)--TAIR10:CDS (+)--TAIR10:downstream	1
TAIR10:rRNA--TAIR10:5'UTR (+)--TAIR10:gene (-)	9
TAIR10:rRNA--TAIR10:5'UTR (+)--TAIR10:gene (-)--TAIR10:intron	2
TAIR10:rRNA--TAIR10:5'UTR (+)--TAIR10:gene (-)--TAIR10:upstream	1
TAIR10:rRNA--TAIR10:5'UTR (+)--TAIR10:gene (-)--TAIR10:upstream--TAIR10:downstream	1
TAIR10:rRNA--TAIR10:5'UTR (+)--TAIR10:gene (-)--TAIR10:downstream	1
TAIR10:rRNA--TAIR10:5'UTR (+)--TAIR10:intron	2
TAIR10:rRNA--TAIR10:5'UTR (+)--TAIR10:intron--TAIR10:upstream--TAIR10:downstream	1
TAIR10:rRNA--TAIR10:5'UTR (+)--TAIR10:upstream	1
TAIR10:rRNA--TAIR10:5'UTR (+)--TAIR10:downstream	3
TAIR10:rRNA--TAIR10:CDS (+)	511
TAIR10:rRNA--TAIR10:CDS (+)--TAIR10:gene (-)	161
TAIR10:rRNA--TAIR10:CDS (+)--TAIR10:gene (-)--TAIR10:intron	29
TAIR10:rRNA--TAIR10:CDS (+)--TAIR10:gene (-)--TAIR10:intron--TAIR10:upstream	16
TAIR10:rRNA--TAIR10:CDS (+)--TAIR10:gene (-)--TAIR10:intron--TAIR10:upstream--TAIR10:downstream	22
TAIR10:rRNA--TAIR10:CDS (+)--TAIR10:gene (-)--TAIR10:intron--TAIR10:downstream	11
TAIR10:rRNA--TAIR10:CDS (+)--TAIR10:gene (-)--TAIR10:upstream	40
TAIR10:rRNA--TAIR10:CDS (+)--TAIR10:gene (-)--TAIR10:upstream--TAIR10:downstream	33
TAIR10:rRNA--TAIR10:CDS (+)--TAIR10:gene (-)--TAIR10:downstream	30
TAIR10:rRNA--TAIR10:CDS (+)--TAIR10:intron	31
TAIR10:rRNA--TAIR10:CDS (+)--TAIR10:intron--TAIR10:upstream	9
TAIR10:rRNA--TAIR10:CDS (+)--TAIR10:intron--TAIR10:upstream--TAIR10:downstream	8
TAIR10:rRNA--TAIR10:CDS (+)--TAIR10:intron--TAIR10:downstream	12
TAIR10:rRNA--TAIR10:CDS (+)--TAIR10:upstream	57
TAIR10:rRNA--TAIR10:CDS (+)--TAIR10:upstream--TAIR10:downstream	4
TAIR10:rRNA--TAIR10:CDS (+)--TAIR10:downstream	21
TAIR10:rRNA--TAIR10:gene (-)	570
TAIR10:rRNA--TAIR10:gene (-)--TAIR10:intron	38
TAIR10:rRNA--TAIR10:gene (-)--TAIR10:intron--TAIR10:upstream	10
TAIR10:rRNA--TAIR10:gene (-)--TAIR10:intron--TAIR10:upstream--TAIR10:downstream	8
TAIR10:rRNA--TAIR10:gene (-)--TAIR10:intron--TAIR10:downstream	10
TAIR10:rRNA--TAIR10:gene (-)--TAIR10:upstream	32
TAIR10:rRNA--TAIR10:gene (-)--TAIR10:upstream--TAIR10:downstream	6
TAIR10:rRNA--TAIR10:gene (-)--TAIR10:downstream	30
TAIR10:rRNA--TAIR10:intron	142
TAIR10:rRNA--TAIR10:intron--TAIR10:upstream	33
TAIR10:rRNA--TAIR10:intron--TAIR10:upstream--TAIR10:downstream	6
TAIR10:rRNA--TAIR10:intron--TAIR10:downstream	12
TAIR10:rRNA--TAIR10:upstream	12441
TAIR10:rRNA--TAIR10:upstream--TAIR10:downstream	15
TAIR10:rRNA--TAIR10:downstream	1194
TAIR10:snRNA	516
TAIR10:snRNA--TAIR10:3'UTR (+)	3
TAIR10:snRNA--TAIR10:3'UTR (+)--TAIR10:CDS (+)--TAIR10:gene (-)--TAIR10:intron--TAIR10:upstream--TAIR10:downstream	1
TAIR10:snRNA--TAIR10:3'UTR (+)--TAIR10:CDS (+)--TAIR10:gene (-)--TAIR10:upstream--TAIR10:downstream	1
TAIR10:snRNA--TAIR10:5'UTR (+)--TAIR10:CDS (+)--TAIR10:gene (-)--TAIR10:intron--TAIR10:upstream--TAIR10:downstream	2
TAIR10:snRNA--TAIR10:5'UTR (+)--TAIR10:CDS (+)--TAIR10:upstream--TAIR10:downstream	2
TAIR10:snRNA--TAIR10:5'UTR (+)--TAIR10:upstream--TAIR10:downstream	222
TAIR10:snRNA--TAIR10:5'UTR (+)--TAIR10:downstream	120
TAIR10:snRNA--TAIR10:CDS (+)--TAIR10:gene (-)--TAIR10:intron	2
TAIR10:snRNA--TAIR10:CDS (+)--TAIR10:gene (-)--TAIR10:intron--TAIR10:upstream--TAIR10:downstream	2
TAIR10:snRNA--TAIR10:CDS (+)--TAIR10:gene (-)--TAIR10:intron--TAIR10:downstream	1
TAIR10:snRNA--TAIR10:CDS (+)--TAIR10:gene (-)--TAIR10:upstream	1
TAIR10:snRNA--TAIR10:CDS (+)--TAIR10:gene (-)--TAIR10:downstream	1
TAIR10:snRNA--TAIR10:CDS (+)--TAIR10:intron--TAIR10:upstream--TAIR10:downstream	2
TAIR10:snRNA--TAIR10:CDS (+)--TAIR10:upstream--TAIR10:downstream	25
TAIR10:snRNA--TAIR10:CDS (+)--TAIR10:downstream	116
TAIR10:snRNA--TAIR10:gene (-)	5
TAIR10:snRNA--TAIR10:gene (-)--TAIR10:upstream--TAIR10:downstream	367
TAIR10:snRNA--TAIR10:gene (-)--TAIR10:downstream	56
TAIR10:snRNA--TAIR10:intron--TAIR10:upstream	1
TAIR10:snRNA--TAIR10:intron--TAIR10:upstream--TAIR10:downstream	4
TAIR10:snRNA--TAIR10:intron--TAIR10:downstream	2
TAIR10:snRNA--TAIR10:upstream	124
TAIR10:snRNA--TAIR10:upstream--TAIR10:downstream	354
TAIR10:snRNA--TAIR10:downstream	1059
TAIR10:snoRNA	1724
TAIR10:snoRNA--TAIR10:3'UTR (+)	2
TAIR10:snoRNA--TAIR10:3'UTR (+)--TAIR10:CDS (+)--TAIR10:gene (-)--TAIR10:intron--TAIR10:upstream--TAIR10:downstream	1
TAIR10:snoRNA--TAIR10:5'UTR (+)--TAIR10:gene (-)	1
TAIR10:snoRNA--TAIR10:5'UTR (+)--TAIR10:gene (-)--TAIR10:intron	1
TAIR10:snoRNA--TAIR10:5'UTR (+)--TAIR10:gene (-)--TAIR10:intron--TAIR10:upstream--TAIR10:downstream	1
TAIR10:snoRNA--TAIR10:5'UTR (+)--TAIR10:gene (-)--TAIR10:intron--TAIR10:downstream	115
TAIR10:snoRNA--TAIR10:5'UTR (+)--TAIR10:gene (-)--TAIR10:downstream	25
TAIR10:snoRNA--TAIR10:5'UTR (+)--TAIR10:intron--TAIR10:downstream	26
TAIR10:snoRNA--TAIR10:5'UTR (+)--TAIR10:downstream	11
TAIR10:snoRNA--TAIR10:CDS (+)	5
TAIR10:snoRNA--TAIR10:CDS (+)--TAIR10:gene (-)	1
TAIR10:snoRNA--TAIR10:CDS (+)--TAIR10:gene (-)--TAIR10:intron	1
TAIR10:snoRNA--TAIR10:CDS (+)--TAIR10:gene (-)--TAIR10:intron--TAIR10:upstream--TAIR10:downstream	2
TAIR10:snoRNA--TAIR10:CDS (+)--TAIR10:gene (-)--TAIR10:intron--TAIR10:downstream	3
TAIR10:snoRNA--TAIR10:gene (-)	27
TAIR10:snoRNA--TAIR10:gene (-)--TAIR10:intron--TAIR10:upstream--TAIR10:downstream	14
TAIR10:snoRNA--TAIR10:gene (-)--TAIR10:intron--TAIR10:downstream	40
TAIR10:snoRNA--TAIR10:gene (-)--TAIR10:downstream	43
TAIR10:snoRNA--TAIR10:intron	4
TAIR10:snoRNA--TAIR10:intron--TAIR10:upstream	1
TAIR10:snoRNA--TAIR10:intron--TAIR10:downstream	9
TAIR10:snoRNA--TAIR10:upstream	146
TAIR10:snoRNA--TAIR10:upstream--TAIR10:downstream	3
TAIR10:snoRNA--TAIR10:downstream	297
TAIR10:tRNA	96895
TAIR10:tRNA--TAIR10:3'UTR (+)	238
TAIR10:tRNA--TAIR10:3'UTR (+)--TAIR10:5'UTR (+)--TAIR10:CDS (+)--TAIR10:gene (-)--TAIR10:intron--TAIR10:upstream--TAIR10:downstream	1
TAIR10:tRNA--TAIR10:3'UTR (+)--TAIR10:5'UTR (+)--TAIR10:CDS (+)--TAIR10:gene (-)--TAIR10:upstream	2
TAIR10:tRNA--TAIR10:3'UTR (+)--TAIR10:CDS (+)	2
TAIR10:tRNA--TAIR10:3'UTR (+)--TAIR10:CDS (+)--TAIR10:gene (-)	3
TAIR10:tRNA--TAIR10:3'UTR (+)--TAIR10:CDS (+)--TAIR10:gene (-)--TAIR10:intron	3
TAIR10:tRNA--TAIR10:3'UTR (+)--TAIR10:CDS (+)--TAIR10:gene (-)--TAIR10:intron--TAIR10:upstream	4
TAIR10:tRNA--TAIR10:3'UTR (+)--TAIR10:CDS (+)--TAIR10:gene (-)--TAIR10:intron--TAIR10:upstream--TAIR10:downstream	2
TAIR10:tRNA--TAIR10:3'UTR (+)--TAIR10:gene (-)--TAIR10:upstream--TAIR10:downstream	1
TAIR10:tRNA--TAIR10:3'UTR (+)--TAIR10:gene (-)--TAIR10:downstream	2
TAIR10:tRNA--TAIR10:3'UTR (+)--TAIR10:intron	3
TAIR10:tRNA--TAIR10:3'UTR (+)--TAIR10:intron--TAIR10:upstream	1
TAIR10:tRNA--TAIR10:3'UTR (+)--TAIR10:upstream	4
TAIR10:tRNA--TAIR10:3'UTR (+)--TAIR10:upstream--TAIR10:downstream	2
TAIR10:tRNA--TAIR10:3'UTR (+)--TAIR10:downstream	2
TAIR10:tRNA--TAIR10:5'UTR (+)	5
TAIR10:tRNA--TAIR10:5'UTR (+)--TAIR10:CDS (+)	18
TAIR10:tRNA--TAIR10:5'UTR (+)--TAIR10:CDS (+)--TAIR10:gene (-)	34
TAIR10:tRNA--TAIR10:5'UTR (+)--TAIR10:CDS (+)--TAIR10:gene (-)--TAIR10:intron	2
TAIR10:tRNA--TAIR10:5'UTR (+)--TAIR10:CDS (+)--TAIR10:gene (-)--TAIR10:intron--TAIR10:upstream	2
TAIR10:tRNA--TAIR10:5'UTR (+)--TAIR10:CDS (+)--TAIR10:gene (-)--TAIR10:intron--TAIR10:upstream--TAIR10:downstream	3
TAIR10:tRNA--TAIR10:5'UTR (+)--TAIR10:CDS (+)--TAIR10:gene (-)--TAIR10:intron--TAIR10:downstream	1
TAIR10:tRNA--TAIR10:5'UTR (+)--TAIR10:CDS (+)--TAIR10:gene (-)--TAIR10:downstream	2
TAIR10:tRNA--TAIR10:5'UTR (+)--TAIR10:CDS (+)--TAIR10:intron--TAIR10:upstream	1
TAIR10:tRNA--TAIR10:5'UTR (+)--TAIR10:CDS (+)--TAIR10:upstream--TAIR10:downstream	1
TAIR10:tRNA--TAIR10:5'UTR (+)--TAIR10:gene (-)	6
TAIR10:tRNA--TAIR10:5'UTR (+)--TAIR10:gene (-)--TAIR10:upstream--TAIR10:downstream	1
TAIR10:tRNA--TAIR10:CDS (+)	412
TAIR10:tRNA--TAIR10:CDS (+)--TAIR10:gene (-)	208
TAIR10:tRNA--TAIR10:CDS (+)--TAIR10:gene (-)--TAIR10:intron	16
TAIR10:tRNA--TAIR10:CDS (+)--TAIR10:gene (-)--TAIR10:intron--TAIR10:upstream	7
TAIR10:tRNA--TAIR10:CDS (+)--TAIR10:gene (-)--TAIR10:intron--TAIR10:upstream--TAIR10:downstream	13
TAIR10:tRNA--TAIR10:CDS (+)--TAIR10:gene (-)--TAIR10:intron--TAIR10:downstream	3
TAIR10:tRNA--TAIR10:CDS (+)--TAIR10:gene (-)--TAIR10:upstream	28
TAIR10:tRNA--TAIR10:CDS (+)--TAIR10:gene (-)--TAIR10:upstream--TAIR10:downstream	8
TAIR10:tRNA--TAIR10:CDS (+)--TAIR10:gene (-)--TAIR10:downstream	26
TAIR10:tRNA--TAIR10:CDS (+)--TAIR10:intron	22
TAIR10:tRNA--TAIR10:CDS (+)--TAIR10:intron--TAIR10:upstream	11
TAIR10:tRNA--TAIR10:CDS (+)--TAIR10:intron--TAIR10:upstream--TAIR10:downstream	2
TAIR10:tRNA--TAIR10:CDS (+)--TAIR10:intron--TAIR10:downstream	7
TAIR10:tRNA--TAIR10:CDS (+)--TAIR10:upstream	20
TAIR10:tRNA--TAIR10:CDS (+)--TAIR10:upstream--TAIR10:downstream	2
TAIR10:tRNA--TAIR10:CDS (+)--TAIR10:downstream	25
TAIR10:tRNA--TAIR10:gene (-)	1805
TAIR10:tRNA--TAIR10:gene (-)--TAIR10:intron	11
TAIR10:tRNA--TAIR10:gene (-)--TAIR10:intron--TAIR10:upstream	3
TAIR10:tRNA--TAIR10:gene (-)--TAIR10:intron--TAIR10:upstream--TAIR10:downstream	3
TAIR10:tRNA--TAIR10:gene (-)--TAIR10:intron--TAIR10:downstream	6
TAIR10:tRNA--TAIR10:gene (-)--TAIR10:upstream	43
TAIR10:tRNA--TAIR10:gene (-)--TAIR10:upstream--TAIR10:downstream	17
TAIR10:tRNA--TAIR10:gene (-)--TAIR10:downstream	70
TAIR10:tRNA--TAIR10:intron	52
TAIR10:tRNA--TAIR10:intron--TAIR10:upstream	10
TAIR10:tRNA--TAIR10:intron--TAIR10:upstream--TAIR10:downstream	227
TAIR10:tRNA--TAIR10:intron--TAIR10:downstream	2
TAIR10:tRNA--TAIR10:upstream	5650
TAIR10:tRNA--TAIR10:upstream--TAIR10:downstream	1598
TAIR10:tRNA--TAIR10:downstream	1538
TAIR10:miRNA	498350
TAIR10:miRNA--TAIR10:3'UTR (+)	22
TAIR10:miRNA--TAIR10:3'UTR (+)--TAIR10:5'UTR (+)--TAIR10:CDS (+)--TAIR10:gene (-)--TAIR10:intron--TAIR10:upstream	4
TAIR10:miRNA--TAIR10:3'UTR (+)--TAIR10:5'UTR (+)--TAIR10:gene (-)--TAIR10:intron	1
TAIR10:miRNA--TAIR10:3'UTR (+)--TAIR10:CDS (+)--TAIR10:gene (-)--TAIR10:intron	12
TAIR10:miRNA--TAIR10:3'UTR (+)--TAIR10:CDS (+)--TAIR10:gene (-)--TAIR10:intron--TAIR10:upstream	1
TAIR10:miRNA--TAIR10:3'UTR (+)--TAIR10:CDS (+)--TAIR10:gene (-)--TAIR10:intron--TAIR10:upstream--TAIR10:downstream	1
TAIR10:miRNA--TAIR10:3'UTR (+)--TAIR10:CDS (+)--TAIR10:gene (-)--TAIR10:intron--TAIR10:downstream	9
TAIR10:miRNA--TAIR10:3'UTR (+)--TAIR10:CDS (+)--TAIR10:gene (-)--TAIR10:upstream	1
TAIR10:miRNA--TAIR10:3'UTR (+)--TAIR10:CDS (+)--TAIR10:gene (-)--TAIR10:upstream--TAIR10:downstream	5
TAIR10:miRNA--TAIR10:3'UTR (+)--TAIR10:CDS (+)--TAIR10:gene (-)--TAIR10:downstream	2
TAIR10:miRNA--TAIR10:3'UTR (+)--TAIR10:CDS (+)--TAIR10:upstream	1
TAIR10:miRNA--TAIR10:3'UTR (+)--TAIR10:CDS (+)--TAIR10:upstream--TAIR10:downstream	6
TAIR10:miRNA--TAIR10:3'UTR (+)--TAIR10:CDS (+)--TAIR10:downstream	2
TAIR10:miRNA--TAIR10:3'UTR (+)--TAIR10:gene (-)	9
TAIR10:miRNA--TAIR10:3'UTR (+)--TAIR10:gene (-)--TAIR10:intron	1
TAIR10:miRNA--TAIR10:3'UTR (+)--TAIR10:gene (-)--TAIR10:intron--TAIR10:upstream	1
TAIR10:miRNA--TAIR10:3'UTR (+)--TAIR10:gene (-)--TAIR10:intron--TAIR10:upstream--TAIR10:downstream	3
TAIR10:miRNA--TAIR10:3'UTR (+)--TAIR10:gene (-)--TAIR10:upstream	1
TAIR10:miRNA--TAIR10:3'UTR (+)--TAIR10:gene (-)--TAIR10:upstream--TAIR10:downstream	1
TAIR10:miRNA--TAIR10:3'UTR (+)--TAIR10:intron	3
TAIR10:miRNA--TAIR10:3'UTR (+)--TAIR10:intron--TAIR10:upstream--TAIR10:downstream	2
TAIR10:miRNA--TAIR10:3'UTR (+)--TAIR10:upstream	1
TAIR10:miRNA--TAIR10:3'UTR (+)--TAIR10:upstream--TAIR10:downstream	1
TAIR10:miRNA--TAIR10:5'UTR (+)	27
TAIR10:miRNA--TAIR10:5'UTR (+)--TAIR10:CDS (+)	3
TAIR10:miRNA--TAIR10:5'UTR (+)--TAIR10:CDS (+)--TAIR10:gene (-)	2
TAIR10:miRNA--TAIR10:5'UTR (+)--TAIR10:CDS (+)--TAIR10:gene (-)--TAIR10:intron	1
TAIR10:miRNA--TAIR10:5'UTR (+)--TAIR10:CDS (+)--TAIR10:gene (-)--TAIR10:intron--TAIR10:upstream	2
TAIR10:miRNA--TAIR10:5'UTR (+)--TAIR10:CDS (+)--TAIR10:gene (-)--TAIR10:intron--TAIR10:upstream--TAIR10:downstream	2
TAIR10:miRNA--TAIR10:5'UTR (+)--TAIR10:CDS (+)--TAIR10:gene (-)--TAIR10:upstream	2
TAIR10:miRNA--TAIR10:5'UTR (+)--TAIR10:CDS (+)--TAIR10:gene (-)--TAIR10:downstream	3
TAIR10:miRNA--TAIR10:5'UTR (+)--TAIR10:CDS (+)--TAIR10:intron	1
TAIR10:miRNA--TAIR10:5'UTR (+)--TAIR10:CDS (+)--TAIR10:intron--TAIR10:upstream--TAIR10:downstream	3
TAIR10:miRNA--TAIR10:5'UTR (+)--TAIR10:CDS (+)--TAIR10:upstream	2
TAIR10:miRNA--TAIR10:5'UTR (+)--TAIR10:gene (-)	1
TAIR10:miRNA--TAIR10:5'UTR (+)--TAIR10:gene (-)--TAIR10:intron	3
TAIR10:miRNA--TAIR10:5'UTR (+)--TAIR10:gene (-)--TAIR10:intron--TAIR10:upstream	3
TAIR10:miRNA--TAIR10:5'UTR (+)--TAIR10:gene (-)--TAIR10:intron--TAIR10:downstream	2
TAIR10:miRNA--TAIR10:5'UTR (+)--TAIR10:intron	4
TAIR10:miRNA--TAIR10:5'UTR (+)--TAIR10:intron--TAIR10:upstream	1
TAIR10:miRNA--TAIR10:5'UTR (+)--TAIR10:intron--TAIR10:upstream--TAIR10:downstream	2
TAIR10:miRNA--TAIR10:5'UTR (+)--TAIR10:downstream	3
TAIR10:miRNA--TAIR10:CDS (+)	557
TAIR10:miRNA--TAIR10:CDS (+)--TAIR10:gene (-)	502
TAIR10:miRNA--TAIR10:CDS (+)--TAIR10:gene (-)--TAIR10:intron	31
TAIR10:miRNA--TAIR10:CDS (+)--TAIR10:gene (-)--TAIR10:intron--TAIR10:upstream	8
TAIR10:miRNA--TAIR10:CDS (+)--TAIR10:gene (-)--TAIR10:intron--TAIR10:upstream--TAIR10:downstream	13
TAIR10:miRNA--TAIR10:CDS (+)--TAIR10:gene (-)--TAIR10:intron--TAIR10:downstream	29
TAIR10:miRNA--TAIR10:CDS (+)--TAIR10:gene (-)--TAIR10:upstream	23
TAIR10:miRNA--TAIR10:CDS (+)--TAIR10:gene (-)--TAIR10:upstream--TAIR10:downstream	8
TAIR10:miRNA--TAIR10:CDS (+)--TAIR10:gene (-)--TAIR10:downstream	8
TAIR10:miRNA--TAIR10:CDS (+)--TAIR10:intron	9
TAIR10:miRNA--TAIR10:CDS (+)--TAIR10:intron--TAIR10:upstream	7
TAIR10:miRNA--TAIR10:CDS (+)--TAIR10:intron--TAIR10:upstream--TAIR10:downstream	3
TAIR10:miRNA--TAIR10:CDS (+)--TAIR10:intron--TAIR10:downstream	4
TAIR10:miRNA--TAIR10:CDS (+)--TAIR10:upstream	22
TAIR10:miRNA--TAIR10:CDS (+)--TAIR10:upstream--TAIR10:downstream	6
TAIR10:miRNA--TAIR10:CDS (+)--TAIR10:downstream	15
TAIR10:miRNA--TAIR10:gene (-)	3834
TAIR10:miRNA--TAIR10:gene (-)--TAIR10:intron	32
TAIR10:miRNA--TAIR10:gene (-)--TAIR10:intron--TAIR10:upstream	8
TAIR10:miRNA--TAIR10:gene (-)--TAIR10:intron--TAIR10:upstream--TAIR10:downstream	11
TAIR10:miRNA--TAIR10:gene (-)--TAIR10:intron--TAIR10:downstream	10
TAIR10:miRNA--TAIR10:gene (-)--TAIR10:upstream	30
TAIR10:miRNA--TAIR10:gene (-)--TAIR10:upstream--TAIR10:downstream	7
TAIR10:miRNA--TAIR10:gene (-)--TAIR10:downstream	85
TAIR10:miRNA--TAIR10:intron	314
TAIR10:miRNA--TAIR10:intron--TAIR10:upstream	9
TAIR10:miRNA--TAIR10:intron--TAIR10:upstream--TAIR10:downstream	68
TAIR10:miRNA--TAIR10:intron--TAIR10:downstream	4
TAIR10:miRNA--TAIR10:upstream	118
TAIR10:miRNA--TAIR10:upstream--TAIR10:downstream	1008
TAIR10:miRNA--TAIR10:downstream	500
TAIR10:3'UTR (+)	58139
TAIR10:3'UTR (+)--TAIR10:5'UTR (+)	5
TAIR10:3'UTR (+)--TAIR10:5'UTR (+)--TAIR10:CDS (+)	1
TAIR10:3'UTR (+)--TAIR10:5'UTR (+)--TAIR10:CDS (+)--TAIR10:gene (-)	4
TAIR10:3'UTR (+)--TAIR10:5'UTR (+)--TAIR10:CDS (+)--TAIR10:gene (-)--TAIR10:intron	3
TAIR10:3'UTR (+)--TAIR10:5'UTR (+)--TAIR10:CDS (+)--TAIR10:gene (-)--TAIR10:intron--TAIR10:upstream	6
TAIR10:3'UTR (+)--TAIR10:5'UTR (+)--TAIR10:CDS (+)--TAIR10:gene (-)--TAIR10:intron--TAIR10:upstream--TAIR10:downstream	32
TAIR10:3'UTR (+)--TAIR10:5'UTR (+)--TAIR10:CDS (+)--TAIR10:gene (-)--TAIR10:intron--TAIR10:downstream	13
TAIR10:3'UTR (+)--TAIR10:5'UTR (+)--TAIR10:CDS (+)--TAIR10:gene (-)--TAIR10:upstream	2
TAIR10:3'UTR (+)--TAIR10:5'UTR (+)--TAIR10:CDS (+)--TAIR10:gene (-)--TAIR10:upstream--TAIR10:downstream	44
TAIR10:3'UTR (+)--TAIR10:5'UTR (+)--TAIR10:CDS (+)--TAIR10:intron--TAIR10:upstream	1
TAIR10:3'UTR (+)--TAIR10:5'UTR (+)--TAIR10:CDS (+)--TAIR10:intron--TAIR10:upstream--TAIR10:downstream	3
TAIR10:3'UTR (+)--TAIR10:5'UTR (+)--TAIR10:CDS (+)--TAIR10:intron--TAIR10:downstream	1
TAIR10:3'UTR (+)--TAIR10:5'UTR (+)--TAIR10:CDS (+)--TAIR10:upstream--TAIR10:downstream	67
TAIR10:3'UTR (+)--TAIR10:5'UTR (+)--TAIR10:gene (-)	2
TAIR10:3'UTR (+)--TAIR10:5'UTR (+)--TAIR10:gene (-)--TAIR10:intron	3
TAIR10:3'UTR (+)--TAIR10:5'UTR (+)--TAIR10:gene (-)--TAIR10:intron--TAIR10:upstream	1
TAIR10:3'UTR (+)--TAIR10:5'UTR (+)--TAIR10:gene (-)--TAIR10:intron--TAIR10:upstream--TAIR10:downstream	14
TAIR10:3'UTR (+)--TAIR10:5'UTR (+)--TAIR10:gene (-)--TAIR10:intron--TAIR10:downstream	1
TAIR10:3'UTR (+)--TAIR10:5'UTR (+)--TAIR10:gene (-)--TAIR10:upstream	1
TAIR10:3'UTR (+)--TAIR10:5'UTR (+)--TAIR10:gene (-)--TAIR10:upstream--TAIR10:downstream	144
TAIR10:3'UTR (+)--TAIR10:5'UTR (+)--TAIR10:intron	1
TAIR10:3'UTR (+)--TAIR10:5'UTR (+)--TAIR10:upstream	5
TAIR10:3'UTR (+)--TAIR10:5'UTR (+)--TAIR10:upstream--TAIR10:downstream	96
TAIR10:3'UTR (+)--TAIR10:5'UTR (+)--TAIR10:downstream	9
TAIR10:3'UTR (+)--TAIR10:CDS (+)	99
TAIR10:3'UTR (+)--TAIR10:CDS (+)--TAIR10:gene (-)	63
TAIR10:3'UTR (+)--TAIR10:CDS (+)--TAIR10:gene (-)--TAIR10:intron	25
TAIR10:3'UTR (+)--TAIR10:CDS (+)--TAIR10:gene (-)--TAIR10:intron--TAIR10:upstream	19
TAIR10:3'UTR (+)--TAIR10:CDS (+)--TAIR10:gene (-)--TAIR10:intron--TAIR10:upstream--TAIR10:downstream	72
TAIR10:3'UTR (+)--TAIR10:CDS (+)--TAIR10:gene (-)--TAIR10:intron--TAIR10:downstream	19
TAIR10:3'UTR (+)--TAIR10:CDS (+)--TAIR10:gene (-)--TAIR10:upstream	11
TAIR10:3'UTR (+)--TAIR10:CDS (+)--TAIR10:gene (-)--TAIR10:upstream--TAIR10:downstream	33
TAIR10:3'UTR (+)--TAIR10:CDS (+)--TAIR10:gene (-)--TAIR10:downstream	26
TAIR10:3'UTR (+)--TAIR10:CDS (+)--TAIR10:intron	10
TAIR10:3'UTR (+)--TAIR10:CDS (+)--TAIR10:intron--TAIR10:upstream	2
TAIR10:3'UTR (+)--TAIR10:CDS (+)--TAIR10:intron--TAIR10:upstream--TAIR10:downstream	10
TAIR10:3'UTR (+)--TAIR10:CDS (+)--TAIR10:intron--TAIR10:downstream	6
TAIR10:3'UTR (+)--TAIR10:CDS (+)--TAIR10:upstream	13
TAIR10:3'UTR (+)--TAIR10:CDS (+)--TAIR10:upstream--TAIR10:downstream	10
TAIR10:3'UTR (+)--TAIR10:CDS (+)--TAIR10:downstream	21
TAIR10:3'UTR (+)--TAIR10:gene (-)	227
TAIR10:3'UTR (+)--TAIR10:gene (-)--TAIR10:intron	51
TAIR10:3'UTR (+)--TAIR10:gene (-)--TAIR10:intron--TAIR10:upstream	16
TAIR10:3'UTR (+)--TAIR10:gene (-)--TAIR10:intron--TAIR10:upstream--TAIR10:downstream	55
TAIR10:3'UTR (+)--TAIR10:gene (-)--TAIR10:intron--TAIR10:downstream	15
TAIR10:3'UTR (+)--TAIR10:gene (-)--TAIR10:upstream	19
TAIR10:3'UTR (+)--TAIR10:gene (-)--TAIR10:upstream--TAIR10:downstream	101
TAIR10:3'UTR (+)--TAIR10:gene (-)--TAIR10:downstream	43
TAIR10:3'UTR (+)--TAIR10:intron	5965
TAIR10:3'UTR (+)--TAIR10:intron--TAIR10:upstream	158
TAIR10:3'UTR (+)--TAIR10:intron--TAIR10:upstream--TAIR10:downstream	406
TAIR10:3'UTR (+)--TAIR10:intron--TAIR10:downstream	87
TAIR10:3'UTR (+)--TAIR10:upstream	331
TAIR10:3'UTR (+)--TAIR10:upstream--TAIR10:downstream	626
TAIR10:3'UTR (+)--TAIR10:downstream	416
TAIR10:5'UTR (+)	1779
TAIR10:5'UTR (+)--TAIR10:CDS (+)	97
TAIR10:5'UTR (+)--TAIR10:CDS (+)--TAIR10:gene (-)	47
TAIR10:5'UTR (+)--TAIR10:CDS (+)--TAIR10:gene (-)--TAIR10:intron	9
TAIR10:5'UTR (+)--TAIR10:CDS (+)--TAIR10:gene (-)--TAIR10:intron--TAIR10:upstream	13
TAIR10:5'UTR (+)--TAIR10:CDS (+)--TAIR10:gene (-)--TAIR10:intron--TAIR10:upstream--TAIR10:downstream	34
TAIR10:5'UTR (+)--TAIR10:CDS (+)--TAIR10:gene (-)--TAIR10:intron--TAIR10:downstream	11
TAIR10:5'UTR (+)--TAIR10:CDS (+)--TAIR10:gene (-)--TAIR10:upstream	15
TAIR10:5'UTR (+)--TAIR10:CDS (+)--TAIR10:gene (-)--TAIR10:upstream--TAIR10:downstream	29
TAIR10:5'UTR (+)--TAIR10:CDS (+)--TAIR10:gene (-)--TAIR10:downstream	17
TAIR10:5'UTR (+)--TAIR10:CDS (+)--TAIR10:intron	7
TAIR10:5'UTR (+)--TAIR10:CDS (+)--TAIR10:intron--TAIR10:upstream	10
TAIR10:5'UTR (+)--TAIR10:CDS (+)--TAIR10:intron--TAIR10:upstream--TAIR10:downstream	9
TAIR10:5'UTR (+)--TAIR10:CDS (+)--TAIR10:intron--TAIR10:downstream	2
TAIR10:5'UTR (+)--TAIR10:CDS (+)--TAIR10:upstream	8
TAIR10:5'UTR (+)--TAIR10:CDS (+)--TAIR10:upstream--TAIR10:downstream	10
TAIR10:5'UTR (+)--TAIR10:CDS (+)--TAIR10:downstream	14
TAIR10:5'UTR (+)--TAIR10:gene (-)	125
TAIR10:5'UTR (+)--TAIR10:gene (-)--TAIR10:intron	12
TAIR10:5'UTR (+)--TAIR10:gene (-)--TAIR10:intron--TAIR10:upstream	18
TAIR10:5'UTR (+)--TAIR10:gene (-)--TAIR10:intron--TAIR10:upstream--TAIR10:downstream	21
TAIR10:5'UTR (+)--TAIR10:gene (-)--TAIR10:intron--TAIR10:downstream	10
TAIR10:5'UTR (+)--TAIR10:gene (-)--TAIR10:upstream	16
TAIR10:5'UTR (+)--TAIR10:gene (-)--TAIR10:upstream--TAIR10:downstream	54
TAIR10:5'UTR (+)--TAIR10:gene (-)--TAIR10:downstream	48
TAIR10:5'UTR (+)--TAIR10:intron	14
TAIR10:5'UTR (+)--TAIR10:intron--TAIR10:upstream	80
TAIR10:5'UTR (+)--TAIR10:intron--TAIR10:upstream--TAIR10:downstream	522
TAIR10:5'UTR (+)--TAIR10:intron--TAIR10:downstream	6
TAIR10:5'UTR (+)--TAIR10:upstream	429
TAIR10:5'UTR (+)--TAIR10:upstream--TAIR10:downstream	435
TAIR10:5'UTR (+)--TAIR10:downstream	201
TAIR10:CDS (+)	51453
TAIR10:CDS (+)--TAIR10:gene (-)	6379
TAIR10:CDS (+)--TAIR10:gene (-)--TAIR10:intron	318
TAIR10:CDS (+)--TAIR10:gene (-)--TAIR10:intron--TAIR10:upstream	124
TAIR10:CDS (+)--TAIR10:gene (-)--TAIR10:intron--TAIR10:upstream--TAIR10:downstream	206
TAIR10:CDS (+)--TAIR10:gene (-)--TAIR10:intron--TAIR10:downstream	278
TAIR10:CDS (+)--TAIR10:gene (-)--TAIR10:upstream	382
TAIR10:CDS (+)--TAIR10:gene (-)--TAIR10:upstream--TAIR10:downstream	200
TAIR10:CDS (+)--TAIR10:gene (-)--TAIR10:downstream	409
TAIR10:CDS (+)--TAIR10:intron	490
TAIR10:CDS (+)--TAIR10:intron--TAIR10:upstream	243
TAIR10:CDS (+)--TAIR10:intron--TAIR10:upstream--TAIR10:downstream	439
TAIR10:CDS (+)--TAIR10:intron--TAIR10:downstream	1167
TAIR10:CDS (+)--TAIR10:upstream	965
TAIR10:CDS (+)--TAIR10:upstream--TAIR10:downstream	774
TAIR10:CDS (+)--TAIR10:downstream	30514
TAIR10:gene (-)	68974
TAIR10:gene (-)--TAIR10:intron	8388
TAIR10:gene (-)--TAIR10:intron--TAIR10:upstream	306
TAIR10:gene (-)--TAIR10:intron--TAIR10:upstream--TAIR10:downstream	725
TAIR10:gene (-)--TAIR10:intron--TAIR10:downstream	1336
TAIR10:gene (-)--TAIR10:upstream	1985
TAIR10:gene (-)--TAIR10:upstream--TAIR10:downstream	2600
TAIR10:gene (-)--TAIR10:downstream	31445
TAIR10:intron	21795
TAIR10:intron--TAIR10:upstream	5230
TAIR10:intron--TAIR10:upstream--TAIR10:downstream	11113
TAIR10:intron--TAIR10:downstream	3609
TAIR10:upstream	156696
TAIR10:upstream--TAIR10:downstream	82951
TAIR10:downstream	590422
