# Supplementary material for: mmannot: How to improve small–RNA annotation?
Source: PLoS One. 2020 May 28;15(5):e0231738. doi: 10.1371/journal.pone.0231738 (PMC7255610; doi:10.1371/journal.pone.0231738)
Supplement: S2 File — (GZ) [file pone.0231738.s002.gz › Data/Counts/AT/SRR671950_rev.csv]

Type	SRR671950
TAIR10:pseudogenic_transcript	11813
TAIR10:pseudogenic_transcript--TAIR10:transposable_element_gene	1976
TAIR10:pseudogenic_transcript--TAIR10:transposable_element_gene--TAIR10:rRNA	2
TAIR10:pseudogenic_transcript--TAIR10:transposable_element_gene--TAIR10:rRNA--TAIR10:snoRNA--TAIR10:CDS (+)--TAIR10:gene (-)--TAIR10:intron--TAIR10:upstream--TAIR10:downstream	3
TAIR10:pseudogenic_transcript--TAIR10:transposable_element_gene--TAIR10:rRNA--TAIR10:tRNA--TAIR10:3'UTR (+)--TAIR10:CDS (+)--TAIR10:gene (-)--TAIR10:upstream--TAIR10:downstream	3
TAIR10:pseudogenic_transcript--TAIR10:transposable_element_gene--TAIR10:rRNA--TAIR10:tRNA--TAIR10:CDS (+)--TAIR10:gene (-)--TAIR10:intron--TAIR10:upstream	2
TAIR10:pseudogenic_transcript--TAIR10:transposable_element_gene--TAIR10:rRNA--TAIR10:miRNA--TAIR10:3'UTR (+)--TAIR10:5'UTR (+)--TAIR10:CDS (+)--TAIR10:gene (-)--TAIR10:intron--TAIR10:upstream--TAIR10:downstream	1
TAIR10:pseudogenic_transcript--TAIR10:transposable_element_gene--TAIR10:rRNA--TAIR10:miRNA--TAIR10:CDS (+)--TAIR10:gene (-)--TAIR10:intron--TAIR10:upstream--TAIR10:downstream	1
TAIR10:pseudogenic_transcript--TAIR10:transposable_element_gene--TAIR10:rRNA--TAIR10:3'UTR (+)--TAIR10:5'UTR (+)--TAIR10:CDS (+)--TAIR10:gene (-)--TAIR10:intron--TAIR10:upstream--TAIR10:downstream	15
TAIR10:pseudogenic_transcript--TAIR10:transposable_element_gene--TAIR10:rRNA--TAIR10:3'UTR (+)--TAIR10:5'UTR (+)--TAIR10:CDS (+)--TAIR10:gene (-)--TAIR10:intron--TAIR10:downstream	2
TAIR10:pseudogenic_transcript--TAIR10:transposable_element_gene--TAIR10:rRNA--TAIR10:3'UTR (+)--TAIR10:5'UTR (+)--TAIR10:CDS (+)--TAIR10:gene (-)--TAIR10:upstream--TAIR10:downstream	1
TAIR10:pseudogenic_transcript--TAIR10:transposable_element_gene--TAIR10:rRNA--TAIR10:3'UTR (+)--TAIR10:CDS (+)--TAIR10:gene (-)	1
TAIR10:pseudogenic_transcript--TAIR10:transposable_element_gene--TAIR10:rRNA--TAIR10:3'UTR (+)--TAIR10:CDS (+)--TAIR10:gene (-)--TAIR10:intron	1
TAIR10:pseudogenic_transcript--TAIR10:transposable_element_gene--TAIR10:rRNA--TAIR10:3'UTR (+)--TAIR10:CDS (+)--TAIR10:gene (-)--TAIR10:intron--TAIR10:upstream	4
TAIR10:pseudogenic_transcript--TAIR10:transposable_element_gene--TAIR10:rRNA--TAIR10:3'UTR (+)--TAIR10:CDS (+)--TAIR10:gene (-)--TAIR10:intron--TAIR10:upstream--TAIR10:downstream	15
TAIR10:pseudogenic_transcript--TAIR10:transposable_element_gene--TAIR10:rRNA--TAIR10:3'UTR (+)--TAIR10:CDS (+)--TAIR10:gene (-)--TAIR10:intron--TAIR10:downstream	13
TAIR10:pseudogenic_transcript--TAIR10:transposable_element_gene--TAIR10:rRNA--TAIR10:3'UTR (+)--TAIR10:CDS (+)--TAIR10:gene (-)--TAIR10:downstream	1
TAIR10:pseudogenic_transcript--TAIR10:transposable_element_gene--TAIR10:rRNA--TAIR10:3'UTR (+)--TAIR10:CDS (+)--TAIR10:intron--TAIR10:upstream	1
TAIR10:pseudogenic_transcript--TAIR10:transposable_element_gene--TAIR10:rRNA--TAIR10:3'UTR (+)--TAIR10:intron--TAIR10:upstream--TAIR10:downstream	2
TAIR10:pseudogenic_transcript--TAIR10:transposable_element_gene--TAIR10:rRNA--TAIR10:5'UTR (+)	1
TAIR10:pseudogenic_transcript--TAIR10:transposable_element_gene--TAIR10:rRNA--TAIR10:5'UTR (+)--TAIR10:CDS (+)--TAIR10:gene (-)--TAIR10:intron	2
TAIR10:pseudogenic_transcript--TAIR10:transposable_element_gene--TAIR10:rRNA--TAIR10:5'UTR (+)--TAIR10:CDS (+)--TAIR10:gene (-)--TAIR10:intron--TAIR10:upstream	5
TAIR10:pseudogenic_transcript--TAIR10:transposable_element_gene--TAIR10:rRNA--TAIR10:5'UTR (+)--TAIR10:CDS (+)--TAIR10:gene (-)--TAIR10:intron--TAIR10:upstream--TAIR10:downstream	14
TAIR10:pseudogenic_transcript--TAIR10:transposable_element_gene--TAIR10:rRNA--TAIR10:5'UTR (+)--TAIR10:CDS (+)--TAIR10:gene (-)--TAIR10:downstream	1
TAIR10:pseudogenic_transcript--TAIR10:transposable_element_gene--TAIR10:rRNA--TAIR10:CDS (+)--TAIR10:gene (-)	3
TAIR10:pseudogenic_transcript--TAIR10:transposable_element_gene--TAIR10:rRNA--TAIR10:CDS (+)--TAIR10:gene (-)--TAIR10:intron	4
TAIR10:pseudogenic_transcript--TAIR10:transposable_element_gene--TAIR10:rRNA--TAIR10:CDS (+)--TAIR10:gene (-)--TAIR10:intron--TAIR10:upstream	7
TAIR10:pseudogenic_transcript--TAIR10:transposable_element_gene--TAIR10:rRNA--TAIR10:CDS (+)--TAIR10:gene (-)--TAIR10:intron--TAIR10:upstream--TAIR10:downstream	26
TAIR10:pseudogenic_transcript--TAIR10:transposable_element_gene--TAIR10:rRNA--TAIR10:CDS (+)--TAIR10:gene (-)--TAIR10:intron--TAIR10:downstream	6
TAIR10:pseudogenic_transcript--TAIR10:transposable_element_gene--TAIR10:rRNA--TAIR10:CDS (+)--TAIR10:gene (-)--TAIR10:upstream	5
TAIR10:pseudogenic_transcript--TAIR10:transposable_element_gene--TAIR10:rRNA--TAIR10:CDS (+)--TAIR10:gene (-)--TAIR10:upstream--TAIR10:downstream	4
TAIR10:pseudogenic_transcript--TAIR10:transposable_element_gene--TAIR10:rRNA--TAIR10:CDS (+)--TAIR10:gene (-)--TAIR10:downstream	5
TAIR10:pseudogenic_transcript--TAIR10:transposable_element_gene--TAIR10:rRNA--TAIR10:CDS (+)--TAIR10:intron--TAIR10:upstream--TAIR10:downstream	2
TAIR10:pseudogenic_transcript--TAIR10:transposable_element_gene--TAIR10:rRNA--TAIR10:CDS (+)--TAIR10:downstream	1
TAIR10:pseudogenic_transcript--TAIR10:transposable_element_gene--TAIR10:rRNA--TAIR10:gene (-)	2
TAIR10:pseudogenic_transcript--TAIR10:transposable_element_gene--TAIR10:rRNA--TAIR10:gene (-)--TAIR10:intron	1
TAIR10:pseudogenic_transcript--TAIR10:transposable_element_gene--TAIR10:rRNA--TAIR10:gene (-)--TAIR10:intron--TAIR10:upstream	1
TAIR10:pseudogenic_transcript--TAIR10:transposable_element_gene--TAIR10:rRNA--TAIR10:gene (-)--TAIR10:downstream	3
TAIR10:pseudogenic_transcript--TAIR10:transposable_element_gene--TAIR10:snRNA--TAIR10:miRNA--TAIR10:5'UTR (+)--TAIR10:CDS (+)--TAIR10:gene (-)--TAIR10:intron--TAIR10:upstream--TAIR10:downstream	1
TAIR10:pseudogenic_transcript--TAIR10:transposable_element_gene--TAIR10:snRNA--TAIR10:3'UTR (+)--TAIR10:5'UTR (+)--TAIR10:CDS (+)--TAIR10:gene (-)--TAIR10:intron--TAIR10:upstream--TAIR10:downstream	1
TAIR10:pseudogenic_transcript--TAIR10:transposable_element_gene--TAIR10:snRNA--TAIR10:CDS (+)--TAIR10:gene (-)--TAIR10:intron--TAIR10:upstream--TAIR10:downstream	1
TAIR10:pseudogenic_transcript--TAIR10:transposable_element_gene--TAIR10:snoRNA--TAIR10:miRNA--TAIR10:3'UTR (+)--TAIR10:CDS (+)--TAIR10:gene (-)--TAIR10:intron--TAIR10:upstream--TAIR10:downstream	1
TAIR10:pseudogenic_transcript--TAIR10:transposable_element_gene--TAIR10:tRNA	3
TAIR10:pseudogenic_transcript--TAIR10:transposable_element_gene--TAIR10:tRNA--TAIR10:miRNA--TAIR10:5'UTR (+)--TAIR10:CDS (+)--TAIR10:gene (-)--TAIR10:upstream--TAIR10:downstream	1
TAIR10:pseudogenic_transcript--TAIR10:transposable_element_gene--TAIR10:tRNA--TAIR10:3'UTR (+)--TAIR10:5'UTR (+)--TAIR10:CDS (+)--TAIR10:gene (-)--TAIR10:intron--TAIR10:upstream--TAIR10:downstream	15
TAIR10:pseudogenic_transcript--TAIR10:transposable_element_gene--TAIR10:tRNA--TAIR10:3'UTR (+)--TAIR10:5'UTR (+)--TAIR10:CDS (+)--TAIR10:gene (-)--TAIR10:upstream--TAIR10:downstream	1
TAIR10:pseudogenic_transcript--TAIR10:transposable_element_gene--TAIR10:tRNA--TAIR10:3'UTR (+)--TAIR10:5'UTR (+)--TAIR10:CDS (+)--TAIR10:intron--TAIR10:downstream	1
TAIR10:pseudogenic_transcript--TAIR10:transposable_element_gene--TAIR10:tRNA--TAIR10:3'UTR (+)--TAIR10:CDS (+)--TAIR10:gene (-)--TAIR10:intron--TAIR10:upstream	8
TAIR10:pseudogenic_transcript--TAIR10:transposable_element_gene--TAIR10:tRNA--TAIR10:3'UTR (+)--TAIR10:CDS (+)--TAIR10:gene (-)--TAIR10:intron--TAIR10:upstream--TAIR10:downstream	19
TAIR10:pseudogenic_transcript--TAIR10:transposable_element_gene--TAIR10:tRNA--TAIR10:3'UTR (+)--TAIR10:CDS (+)--TAIR10:gene (-)--TAIR10:intron--TAIR10:downstream	1
TAIR10:pseudogenic_transcript--TAIR10:transposable_element_gene--TAIR10:tRNA--TAIR10:3'UTR (+)--TAIR10:CDS (+)--TAIR10:gene (-)--TAIR10:upstream--TAIR10:downstream	2
TAIR10:pseudogenic_transcript--TAIR10:transposable_element_gene--TAIR10:tRNA--TAIR10:5'UTR (+)--TAIR10:CDS (+)--TAIR10:gene (-)--TAIR10:intron--TAIR10:upstream	13
TAIR10:pseudogenic_transcript--TAIR10:transposable_element_gene--TAIR10:tRNA--TAIR10:5'UTR (+)--TAIR10:CDS (+)--TAIR10:gene (-)--TAIR10:intron--TAIR10:upstream--TAIR10:downstream	3
TAIR10:pseudogenic_transcript--TAIR10:transposable_element_gene--TAIR10:tRNA--TAIR10:5'UTR (+)--TAIR10:CDS (+)--TAIR10:gene (-)--TAIR10:upstream	1
TAIR10:pseudogenic_transcript--TAIR10:transposable_element_gene--TAIR10:tRNA--TAIR10:5'UTR (+)--TAIR10:CDS (+)--TAIR10:gene (-)--TAIR10:upstream--TAIR10:downstream	1
TAIR10:pseudogenic_transcript--TAIR10:transposable_element_gene--TAIR10:tRNA--TAIR10:CDS (+)	9
TAIR10:pseudogenic_transcript--TAIR10:transposable_element_gene--TAIR10:tRNA--TAIR10:CDS (+)--TAIR10:gene (-)	109
TAIR10:pseudogenic_transcript--TAIR10:transposable_element_gene--TAIR10:tRNA--TAIR10:CDS (+)--TAIR10:gene (-)--TAIR10:intron	30
TAIR10:pseudogenic_transcript--TAIR10:transposable_element_gene--TAIR10:tRNA--TAIR10:CDS (+)--TAIR10:gene (-)--TAIR10:intron--TAIR10:upstream	2
TAIR10:pseudogenic_transcript--TAIR10:transposable_element_gene--TAIR10:tRNA--TAIR10:CDS (+)--TAIR10:gene (-)--TAIR10:intron--TAIR10:upstream--TAIR10:downstream	43
TAIR10:pseudogenic_transcript--TAIR10:transposable_element_gene--TAIR10:tRNA--TAIR10:CDS (+)--TAIR10:gene (-)--TAIR10:intron--TAIR10:downstream	37
TAIR10:pseudogenic_transcript--TAIR10:transposable_element_gene--TAIR10:tRNA--TAIR10:CDS (+)--TAIR10:gene (-)--TAIR10:upstream	46
TAIR10:pseudogenic_transcript--TAIR10:transposable_element_gene--TAIR10:tRNA--TAIR10:CDS (+)--TAIR10:gene (-)--TAIR10:upstream--TAIR10:downstream	5
TAIR10:pseudogenic_transcript--TAIR10:transposable_element_gene--TAIR10:tRNA--TAIR10:CDS (+)--TAIR10:gene (-)--TAIR10:downstream	1
TAIR10:pseudogenic_transcript--TAIR10:transposable_element_gene--TAIR10:tRNA--TAIR10:CDS (+)--TAIR10:intron--TAIR10:upstream--TAIR10:downstream	1
TAIR10:pseudogenic_transcript--TAIR10:transposable_element_gene--TAIR10:tRNA--TAIR10:CDS (+)--TAIR10:upstream	3
TAIR10:pseudogenic_transcript--TAIR10:transposable_element_gene--TAIR10:tRNA--TAIR10:CDS (+)--TAIR10:downstream	2
TAIR10:pseudogenic_transcript--TAIR10:transposable_element_gene--TAIR10:tRNA--TAIR10:gene (-)	1
TAIR10:pseudogenic_transcript--TAIR10:transposable_element_gene--TAIR10:tRNA--TAIR10:upstream--TAIR10:downstream	7
TAIR10:pseudogenic_transcript--TAIR10:transposable_element_gene--TAIR10:tRNA--TAIR10:downstream	1
TAIR10:pseudogenic_transcript--TAIR10:transposable_element_gene--TAIR10:miRNA	2
TAIR10:pseudogenic_transcript--TAIR10:transposable_element_gene--TAIR10:miRNA--TAIR10:3'UTR (+)--TAIR10:5'UTR (+)--TAIR10:CDS (+)--TAIR10:gene (-)--TAIR10:intron--TAIR10:upstream--TAIR10:downstream	10
TAIR10:pseudogenic_transcript--TAIR10:transposable_element_gene--TAIR10:miRNA--TAIR10:3'UTR (+)--TAIR10:CDS (+)--TAIR10:gene (-)--TAIR10:intron	1
TAIR10:pseudogenic_transcript--TAIR10:transposable_element_gene--TAIR10:miRNA--TAIR10:3'UTR (+)--TAIR10:CDS (+)--TAIR10:gene (-)--TAIR10:intron--TAIR10:upstream--TAIR10:downstream	11
TAIR10:pseudogenic_transcript--TAIR10:transposable_element_gene--TAIR10:miRNA--TAIR10:3'UTR (+)--TAIR10:CDS (+)--TAIR10:gene (-)--TAIR10:intron--TAIR10:downstream	9
TAIR10:pseudogenic_transcript--TAIR10:transposable_element_gene--TAIR10:miRNA--TAIR10:3'UTR (+)--TAIR10:CDS (+)--TAIR10:intron--TAIR10:downstream	1
TAIR10:pseudogenic_transcript--TAIR10:transposable_element_gene--TAIR10:miRNA--TAIR10:3'UTR (+)--TAIR10:gene (-)--TAIR10:intron	1
TAIR10:pseudogenic_transcript--TAIR10:transposable_element_gene--TAIR10:miRNA--TAIR10:5'UTR (+)--TAIR10:CDS (+)--TAIR10:gene (-)--TAIR10:intron	1
TAIR10:pseudogenic_transcript--TAIR10:transposable_element_gene--TAIR10:miRNA--TAIR10:5'UTR (+)--TAIR10:CDS (+)--TAIR10:gene (-)--TAIR10:intron--TAIR10:upstream--TAIR10:downstream	7
TAIR10:pseudogenic_transcript--TAIR10:transposable_element_gene--TAIR10:miRNA--TAIR10:5'UTR (+)--TAIR10:gene (-)--TAIR10:intron--TAIR10:upstream--TAIR10:downstream	1
TAIR10:pseudogenic_transcript--TAIR10:transposable_element_gene--TAIR10:miRNA--TAIR10:5'UTR (+)--TAIR10:intron	1
TAIR10:pseudogenic_transcript--TAIR10:transposable_element_gene--TAIR10:miRNA--TAIR10:CDS (+)	1
TAIR10:pseudogenic_transcript--TAIR10:transposable_element_gene--TAIR10:miRNA--TAIR10:CDS (+)--TAIR10:gene (-)	2
TAIR10:pseudogenic_transcript--TAIR10:transposable_element_gene--TAIR10:miRNA--TAIR10:CDS (+)--TAIR10:gene (-)--TAIR10:intron	2
TAIR10:pseudogenic_transcript--TAIR10:transposable_element_gene--TAIR10:miRNA--TAIR10:CDS (+)--TAIR10:gene (-)--TAIR10:intron--TAIR10:upstream	7
TAIR10:pseudogenic_transcript--TAIR10:transposable_element_gene--TAIR10:miRNA--TAIR10:CDS (+)--TAIR10:gene (-)--TAIR10:intron--TAIR10:upstream--TAIR10:downstream	3
TAIR10:pseudogenic_transcript--TAIR10:transposable_element_gene--TAIR10:miRNA--TAIR10:CDS (+)--TAIR10:gene (-)--TAIR10:intron--TAIR10:downstream	3
TAIR10:pseudogenic_transcript--TAIR10:transposable_element_gene--TAIR10:miRNA--TAIR10:CDS (+)--TAIR10:gene (-)--TAIR10:upstream	1
TAIR10:pseudogenic_transcript--TAIR10:transposable_element_gene--TAIR10:miRNA--TAIR10:CDS (+)--TAIR10:intron	3
TAIR10:pseudogenic_transcript--TAIR10:transposable_element_gene--TAIR10:miRNA--TAIR10:CDS (+)--TAIR10:upstream	1
TAIR10:pseudogenic_transcript--TAIR10:transposable_element_gene--TAIR10:miRNA--TAIR10:gene (-)--TAIR10:intron	7
TAIR10:pseudogenic_transcript--TAIR10:transposable_element_gene--TAIR10:miRNA--TAIR10:gene (-)--TAIR10:intron--TAIR10:upstream	2
TAIR10:pseudogenic_transcript--TAIR10:transposable_element_gene--TAIR10:miRNA--TAIR10:gene (-)--TAIR10:intron--TAIR10:upstream--TAIR10:downstream	2
TAIR10:pseudogenic_transcript--TAIR10:transposable_element_gene--TAIR10:miRNA--TAIR10:intron	23
TAIR10:pseudogenic_transcript--TAIR10:transposable_element_gene--TAIR10:miRNA--TAIR10:intron--TAIR10:upstream	1
TAIR10:pseudogenic_transcript--TAIR10:transposable_element_gene--TAIR10:miRNA--TAIR10:downstream	1
TAIR10:pseudogenic_transcript--TAIR10:transposable_element_gene--TAIR10:3'UTR (+)	1
TAIR10:pseudogenic_transcript--TAIR10:transposable_element_gene--TAIR10:3'UTR (+)--TAIR10:5'UTR (+)--TAIR10:CDS (+)--TAIR10:gene (-)--TAIR10:intron	2
TAIR10:pseudogenic_transcript--TAIR10:transposable_element_gene--TAIR10:3'UTR (+)--TAIR10:5'UTR (+)--TAIR10:CDS (+)--TAIR10:gene (-)--TAIR10:intron--TAIR10:upstream	5
TAIR10:pseudogenic_transcript--TAIR10:transposable_element_gene--TAIR10:3'UTR (+)--TAIR10:5'UTR (+)--TAIR10:CDS (+)--TAIR10:gene (-)--TAIR10:intron--TAIR10:upstream--TAIR10:downstream	700
TAIR10:pseudogenic_transcript--TAIR10:transposable_element_gene--TAIR10:3'UTR (+)--TAIR10:5'UTR (+)--TAIR10:CDS (+)--TAIR10:gene (-)--TAIR10:intron--TAIR10:downstream	15
TAIR10:pseudogenic_transcript--TAIR10:transposable_element_gene--TAIR10:3'UTR (+)--TAIR10:5'UTR (+)--TAIR10:CDS (+)--TAIR10:gene (-)--TAIR10:upstream--TAIR10:downstream	7
TAIR10:pseudogenic_transcript--TAIR10:transposable_element_gene--TAIR10:3'UTR (+)--TAIR10:CDS (+)--TAIR10:gene (-)--TAIR10:intron	4
TAIR10:pseudogenic_transcript--TAIR10:transposable_element_gene--TAIR10:3'UTR (+)--TAIR10:CDS (+)--TAIR10:gene (-)--TAIR10:intron--TAIR10:upstream	17
TAIR10:pseudogenic_transcript--TAIR10:transposable_element_gene--TAIR10:3'UTR (+)--TAIR10:CDS (+)--TAIR10:gene (-)--TAIR10:intron--TAIR10:upstream--TAIR10:downstream	151
TAIR10:pseudogenic_transcript--TAIR10:transposable_element_gene--TAIR10:3'UTR (+)--TAIR10:CDS (+)--TAIR10:gene (-)--TAIR10:intron--TAIR10:downstream	17
TAIR10:pseudogenic_transcript--TAIR10:transposable_element_gene--TAIR10:3'UTR (+)--TAIR10:CDS (+)--TAIR10:gene (-)--TAIR10:upstream	2
TAIR10:pseudogenic_transcript--TAIR10:transposable_element_gene--TAIR10:3'UTR (+)--TAIR10:CDS (+)--TAIR10:gene (-)--TAIR10:upstream--TAIR10:downstream	9
TAIR10:pseudogenic_transcript--TAIR10:transposable_element_gene--TAIR10:3'UTR (+)--TAIR10:CDS (+)--TAIR10:gene (-)--TAIR10:downstream	3
TAIR10:pseudogenic_transcript--TAIR10:transposable_element_gene--TAIR10:3'UTR (+)--TAIR10:CDS (+)--TAIR10:intron	1
TAIR10:pseudogenic_transcript--TAIR10:transposable_element_gene--TAIR10:3'UTR (+)--TAIR10:CDS (+)--TAIR10:intron--TAIR10:upstream--TAIR10:downstream	2
TAIR10:pseudogenic_transcript--TAIR10:transposable_element_gene--TAIR10:3'UTR (+)--TAIR10:gene (-)--TAIR10:intron	4
TAIR10:pseudogenic_transcript--TAIR10:transposable_element_gene--TAIR10:3'UTR (+)--TAIR10:gene (-)--TAIR10:intron--TAIR10:upstream--TAIR10:downstream	33
TAIR10:pseudogenic_transcript--TAIR10:transposable_element_gene--TAIR10:3'UTR (+)--TAIR10:gene (-)--TAIR10:intron--TAIR10:downstream	1
TAIR10:pseudogenic_transcript--TAIR10:transposable_element_gene--TAIR10:3'UTR (+)--TAIR10:gene (-)--TAIR10:upstream--TAIR10:downstream	1
TAIR10:pseudogenic_transcript--TAIR10:transposable_element_gene--TAIR10:3'UTR (+)--TAIR10:gene (-)--TAIR10:downstream	1
TAIR10:pseudogenic_transcript--TAIR10:transposable_element_gene--TAIR10:3'UTR (+)--TAIR10:intron--TAIR10:upstream--TAIR10:downstream	3
TAIR10:pseudogenic_transcript--TAIR10:transposable_element_gene--TAIR10:3'UTR (+)--TAIR10:intron--TAIR10:downstream	7
TAIR10:pseudogenic_transcript--TAIR10:transposable_element_gene--TAIR10:5'UTR (+)	2
TAIR10:pseudogenic_transcript--TAIR10:transposable_element_gene--TAIR10:5'UTR (+)--TAIR10:CDS (+)--TAIR10:gene (-)	2
TAIR10:pseudogenic_transcript--TAIR10:transposable_element_gene--TAIR10:5'UTR (+)--TAIR10:CDS (+)--TAIR10:gene (-)--TAIR10:intron	24
TAIR10:pseudogenic_transcript--TAIR10:transposable_element_gene--TAIR10:5'UTR (+)--TAIR10:CDS (+)--TAIR10:gene (-)--TAIR10:intron--TAIR10:upstream	10
TAIR10:pseudogenic_transcript--TAIR10:transposable_element_gene--TAIR10:5'UTR (+)--TAIR10:CDS (+)--TAIR10:gene (-)--TAIR10:intron--TAIR10:upstream--TAIR10:downstream	183
TAIR10:pseudogenic_transcript--TAIR10:transposable_element_gene--TAIR10:5'UTR (+)--TAIR10:CDS (+)--TAIR10:gene (-)--TAIR10:intron--TAIR10:downstream	8
TAIR10:pseudogenic_transcript--TAIR10:transposable_element_gene--TAIR10:5'UTR (+)--TAIR10:CDS (+)--TAIR10:gene (-)--TAIR10:upstream	5
TAIR10:pseudogenic_transcript--TAIR10:transposable_element_gene--TAIR10:5'UTR (+)--TAIR10:CDS (+)--TAIR10:gene (-)--TAIR10:upstream--TAIR10:downstream	5
TAIR10:pseudogenic_transcript--TAIR10:transposable_element_gene--TAIR10:5'UTR (+)--TAIR10:CDS (+)--TAIR10:gene (-)--TAIR10:downstream	6
TAIR10:pseudogenic_transcript--TAIR10:transposable_element_gene--TAIR10:5'UTR (+)--TAIR10:CDS (+)--TAIR10:intron	7
TAIR10:pseudogenic_transcript--TAIR10:transposable_element_gene--TAIR10:5'UTR (+)--TAIR10:CDS (+)--TAIR10:intron--TAIR10:upstream	1
TAIR10:pseudogenic_transcript--TAIR10:transposable_element_gene--TAIR10:5'UTR (+)--TAIR10:CDS (+)--TAIR10:upstream	2
TAIR10:pseudogenic_transcript--TAIR10:transposable_element_gene--TAIR10:5'UTR (+)--TAIR10:CDS (+)--TAIR10:downstream	1
TAIR10:pseudogenic_transcript--TAIR10:transposable_element_gene--TAIR10:5'UTR (+)--TAIR10:gene (-)--TAIR10:intron	1
TAIR10:pseudogenic_transcript--TAIR10:transposable_element_gene--TAIR10:5'UTR (+)--TAIR10:gene (-)--TAIR10:intron--TAIR10:upstream--TAIR10:downstream	1
TAIR10:pseudogenic_transcript--TAIR10:transposable_element_gene--TAIR10:5'UTR (+)--TAIR10:upstream--TAIR10:downstream	1
TAIR10:pseudogenic_transcript--TAIR10:transposable_element_gene--TAIR10:CDS (+)	44
TAIR10:pseudogenic_transcript--TAIR10:transposable_element_gene--TAIR10:CDS (+)--TAIR10:gene (-)	50
TAIR10:pseudogenic_transcript--TAIR10:transposable_element_gene--TAIR10:CDS (+)--TAIR10:gene (-)--TAIR10:intron	17
TAIR10:pseudogenic_transcript--TAIR10:transposable_element_gene--TAIR10:CDS (+)--TAIR10:gene (-)--TAIR10:intron--TAIR10:upstream	31
TAIR10:pseudogenic_transcript--TAIR10:transposable_element_gene--TAIR10:CDS (+)--TAIR10:gene (-)--TAIR10:intron--TAIR10:upstream--TAIR10:downstream	249
TAIR10:pseudogenic_transcript--TAIR10:transposable_element_gene--TAIR10:CDS (+)--TAIR10:gene (-)--TAIR10:intron--TAIR10:downstream	23
TAIR10:pseudogenic_transcript--TAIR10:transposable_element_gene--TAIR10:CDS (+)--TAIR10:gene (-)--TAIR10:upstream	62
TAIR10:pseudogenic_transcript--TAIR10:transposable_element_gene--TAIR10:CDS (+)--TAIR10:gene (-)--TAIR10:upstream--TAIR10:downstream	54
TAIR10:pseudogenic_transcript--TAIR10:transposable_element_gene--TAIR10:CDS (+)--TAIR10:gene (-)--TAIR10:downstream	29
TAIR10:pseudogenic_transcript--TAIR10:transposable_element_gene--TAIR10:CDS (+)--TAIR10:intron	9
TAIR10:pseudogenic_transcript--TAIR10:transposable_element_gene--TAIR10:CDS (+)--TAIR10:intron--TAIR10:upstream	11
TAIR10:pseudogenic_transcript--TAIR10:transposable_element_gene--TAIR10:CDS (+)--TAIR10:intron--TAIR10:upstream--TAIR10:downstream	20
TAIR10:pseudogenic_transcript--TAIR10:transposable_element_gene--TAIR10:CDS (+)--TAIR10:intron--TAIR10:downstream	5
TAIR10:pseudogenic_transcript--TAIR10:transposable_element_gene--TAIR10:CDS (+)--TAIR10:upstream	17
TAIR10:pseudogenic_transcript--TAIR10:transposable_element_gene--TAIR10:CDS (+)--TAIR10:upstream--TAIR10:downstream	10
TAIR10:pseudogenic_transcript--TAIR10:transposable_element_gene--TAIR10:CDS (+)--TAIR10:downstream	23
TAIR10:pseudogenic_transcript--TAIR10:transposable_element_gene--TAIR10:gene (-)	39
TAIR10:pseudogenic_transcript--TAIR10:transposable_element_gene--TAIR10:gene (-)--TAIR10:intron	32
TAIR10:pseudogenic_transcript--TAIR10:transposable_element_gene--TAIR10:gene (-)--TAIR10:intron--TAIR10:upstream	6
TAIR10:pseudogenic_transcript--TAIR10:transposable_element_gene--TAIR10:gene (-)--TAIR10:intron--TAIR10:upstream--TAIR10:downstream	53
TAIR10:pseudogenic_transcript--TAIR10:transposable_element_gene--TAIR10:gene (-)--TAIR10:intron--TAIR10:downstream	16
TAIR10:pseudogenic_transcript--TAIR10:transposable_element_gene--TAIR10:gene (-)--TAIR10:upstream	12
TAIR10:pseudogenic_transcript--TAIR10:transposable_element_gene--TAIR10:gene (-)--TAIR10:upstream--TAIR10:downstream	18
TAIR10:pseudogenic_transcript--TAIR10:transposable_element_gene--TAIR10:gene (-)--TAIR10:downstream	6
TAIR10:pseudogenic_transcript--TAIR10:transposable_element_gene--TAIR10:intron	90
TAIR10:pseudogenic_transcript--TAIR10:transposable_element_gene--TAIR10:intron--TAIR10:upstream	164
TAIR10:pseudogenic_transcript--TAIR10:transposable_element_gene--TAIR10:intron--TAIR10:upstream--TAIR10:downstream	277
TAIR10:pseudogenic_transcript--TAIR10:transposable_element_gene--TAIR10:intron--TAIR10:downstream	99
TAIR10:pseudogenic_transcript--TAIR10:transposable_element_gene--TAIR10:upstream	242
TAIR10:pseudogenic_transcript--TAIR10:transposable_element_gene--TAIR10:upstream--TAIR10:downstream	294
TAIR10:pseudogenic_transcript--TAIR10:transposable_element_gene--TAIR10:downstream	145
TAIR10:pseudogenic_transcript--TAIR10:rRNA	20
TAIR10:pseudogenic_transcript--TAIR10:rRNA--TAIR10:tRNA--TAIR10:3'UTR (+)--TAIR10:CDS (+)--TAIR10:gene (-)--TAIR10:intron--TAIR10:downstream	1
TAIR10:pseudogenic_transcript--TAIR10:rRNA--TAIR10:tRNA--TAIR10:downstream	1
TAIR10:pseudogenic_transcript--TAIR10:rRNA--TAIR10:3'UTR (+)--TAIR10:CDS (+)--TAIR10:gene (-)--TAIR10:intron	1
TAIR10:pseudogenic_transcript--TAIR10:rRNA--TAIR10:3'UTR (+)--TAIR10:CDS (+)--TAIR10:gene (-)--TAIR10:intron--TAIR10:upstream--TAIR10:downstream	1
TAIR10:pseudogenic_transcript--TAIR10:rRNA--TAIR10:3'UTR (+)--TAIR10:CDS (+)--TAIR10:gene (-)--TAIR10:upstream	1
TAIR10:pseudogenic_transcript--TAIR10:rRNA--TAIR10:3'UTR (+)--TAIR10:gene (-)--TAIR10:intron--TAIR10:upstream--TAIR10:downstream	1
TAIR10:pseudogenic_transcript--TAIR10:rRNA--TAIR10:5'UTR (+)--TAIR10:CDS (+)--TAIR10:gene (-)--TAIR10:intron	4
TAIR10:pseudogenic_transcript--TAIR10:rRNA--TAIR10:5'UTR (+)--TAIR10:CDS (+)--TAIR10:gene (-)--TAIR10:intron--TAIR10:downstream	1
TAIR10:pseudogenic_transcript--TAIR10:rRNA--TAIR10:5'UTR (+)--TAIR10:CDS (+)--TAIR10:gene (-)--TAIR10:upstream	1
TAIR10:pseudogenic_transcript--TAIR10:rRNA--TAIR10:5'UTR (+)--TAIR10:CDS (+)--TAIR10:gene (-)--TAIR10:downstream	1
TAIR10:pseudogenic_transcript--TAIR10:rRNA--TAIR10:CDS (+)	9
TAIR10:pseudogenic_transcript--TAIR10:rRNA--TAIR10:CDS (+)--TAIR10:gene (-)	14
TAIR10:pseudogenic_transcript--TAIR10:rRNA--TAIR10:CDS (+)--TAIR10:gene (-)--TAIR10:intron	5
TAIR10:pseudogenic_transcript--TAIR10:rRNA--TAIR10:CDS (+)--TAIR10:gene (-)--TAIR10:intron--TAIR10:upstream	6
TAIR10:pseudogenic_transcript--TAIR10:rRNA--TAIR10:CDS (+)--TAIR10:gene (-)--TAIR10:intron--TAIR10:upstream--TAIR10:downstream	7
TAIR10:pseudogenic_transcript--TAIR10:rRNA--TAIR10:CDS (+)--TAIR10:gene (-)--TAIR10:intron--TAIR10:downstream	1
TAIR10:pseudogenic_transcript--TAIR10:rRNA--TAIR10:CDS (+)--TAIR10:gene (-)--TAIR10:upstream	9
TAIR10:pseudogenic_transcript--TAIR10:rRNA--TAIR10:CDS (+)--TAIR10:gene (-)--TAIR10:upstream--TAIR10:downstream	5
TAIR10:pseudogenic_transcript--TAIR10:rRNA--TAIR10:CDS (+)--TAIR10:gene (-)--TAIR10:downstream	4
TAIR10:pseudogenic_transcript--TAIR10:rRNA--TAIR10:CDS (+)--TAIR10:intron--TAIR10:upstream	2
TAIR10:pseudogenic_transcript--TAIR10:rRNA--TAIR10:CDS (+)--TAIR10:intron--TAIR10:upstream--TAIR10:downstream	1
TAIR10:pseudogenic_transcript--TAIR10:rRNA--TAIR10:CDS (+)--TAIR10:upstream	9
TAIR10:pseudogenic_transcript--TAIR10:rRNA--TAIR10:CDS (+)--TAIR10:downstream	1
TAIR10:pseudogenic_transcript--TAIR10:rRNA--TAIR10:gene (-)	15
TAIR10:pseudogenic_transcript--TAIR10:rRNA--TAIR10:gene (-)--TAIR10:intron	4
TAIR10:pseudogenic_transcript--TAIR10:rRNA--TAIR10:gene (-)--TAIR10:intron--TAIR10:upstream--TAIR10:downstream	1
TAIR10:pseudogenic_transcript--TAIR10:rRNA--TAIR10:gene (-)--TAIR10:intron--TAIR10:downstream	2
TAIR10:pseudogenic_transcript--TAIR10:rRNA--TAIR10:gene (-)--TAIR10:upstream	1
TAIR10:pseudogenic_transcript--TAIR10:rRNA--TAIR10:gene (-)--TAIR10:downstream	2
TAIR10:pseudogenic_transcript--TAIR10:rRNA--TAIR10:intron	1
TAIR10:pseudogenic_transcript--TAIR10:rRNA--TAIR10:upstream	2
TAIR10:pseudogenic_transcript--TAIR10:snRNA--TAIR10:CDS (+)--TAIR10:gene (-)--TAIR10:intron--TAIR10:upstream--TAIR10:downstream	1
TAIR10:pseudogenic_transcript--TAIR10:snoRNA--TAIR10:3'UTR (+)--TAIR10:CDS (+)--TAIR10:gene (-)--TAIR10:intron--TAIR10:upstream--TAIR10:downstream	1
TAIR10:pseudogenic_transcript--TAIR10:snoRNA--TAIR10:3'UTR (+)--TAIR10:gene (-)--TAIR10:intron--TAIR10:upstream--TAIR10:downstream	2
TAIR10:pseudogenic_transcript--TAIR10:snoRNA--TAIR10:CDS (+)--TAIR10:gene (-)	1
TAIR10:pseudogenic_transcript--TAIR10:snoRNA--TAIR10:CDS (+)--TAIR10:upstream--TAIR10:downstream	3
TAIR10:pseudogenic_transcript--TAIR10:tRNA	10
TAIR10:pseudogenic_transcript--TAIR10:tRNA--TAIR10:3'UTR (+)--TAIR10:CDS (+)--TAIR10:gene (-)--TAIR10:intron--TAIR10:upstream--TAIR10:downstream	2
TAIR10:pseudogenic_transcript--TAIR10:tRNA--TAIR10:3'UTR (+)--TAIR10:CDS (+)--TAIR10:gene (-)--TAIR10:upstream	1
TAIR10:pseudogenic_transcript--TAIR10:tRNA--TAIR10:3'UTR (+)--TAIR10:CDS (+)--TAIR10:intron--TAIR10:upstream	1
TAIR10:pseudogenic_transcript--TAIR10:tRNA--TAIR10:5'UTR (+)--TAIR10:CDS (+)--TAIR10:gene (-)--TAIR10:upstream	1
TAIR10:pseudogenic_transcript--TAIR10:tRNA--TAIR10:5'UTR (+)--TAIR10:CDS (+)--TAIR10:gene (-)--TAIR10:downstream	1
TAIR10:pseudogenic_transcript--TAIR10:tRNA--TAIR10:CDS (+)	21
TAIR10:pseudogenic_transcript--TAIR10:tRNA--TAIR10:CDS (+)--TAIR10:gene (-)	7
TAIR10:pseudogenic_transcript--TAIR10:tRNA--TAIR10:CDS (+)--TAIR10:gene (-)--TAIR10:intron	1
TAIR10:pseudogenic_transcript--TAIR10:tRNA--TAIR10:CDS (+)--TAIR10:gene (-)--TAIR10:intron--TAIR10:upstream	2
TAIR10:pseudogenic_transcript--TAIR10:tRNA--TAIR10:CDS (+)--TAIR10:gene (-)--TAIR10:intron--TAIR10:upstream--TAIR10:downstream	57
TAIR10:pseudogenic_transcript--TAIR10:tRNA--TAIR10:CDS (+)--TAIR10:gene (-)--TAIR10:upstream	9
TAIR10:pseudogenic_transcript--TAIR10:tRNA--TAIR10:CDS (+)--TAIR10:gene (-)--TAIR10:upstream--TAIR10:downstream	2
TAIR10:pseudogenic_transcript--TAIR10:tRNA--TAIR10:CDS (+)--TAIR10:gene (-)--TAIR10:downstream	42
TAIR10:pseudogenic_transcript--TAIR10:tRNA--TAIR10:CDS (+)--TAIR10:intron--TAIR10:upstream	1
TAIR10:pseudogenic_transcript--TAIR10:tRNA--TAIR10:gene (-)	9
TAIR10:pseudogenic_transcript--TAIR10:tRNA--TAIR10:gene (-)--TAIR10:intron	22
TAIR10:pseudogenic_transcript--TAIR10:tRNA--TAIR10:gene (-)--TAIR10:intron--TAIR10:upstream	1
TAIR10:pseudogenic_transcript--TAIR10:tRNA--TAIR10:gene (-)--TAIR10:upstream	2
TAIR10:pseudogenic_transcript--TAIR10:tRNA--TAIR10:gene (-)--TAIR10:upstream--TAIR10:downstream	1
TAIR10:pseudogenic_transcript--TAIR10:tRNA--TAIR10:gene (-)--TAIR10:downstream	1
TAIR10:pseudogenic_transcript--TAIR10:tRNA--TAIR10:intron	1
TAIR10:pseudogenic_transcript--TAIR10:tRNA--TAIR10:intron--TAIR10:upstream	5
TAIR10:pseudogenic_transcript--TAIR10:tRNA--TAIR10:upstream--TAIR10:downstream	2
TAIR10:pseudogenic_transcript--TAIR10:tRNA--TAIR10:downstream	4
TAIR10:pseudogenic_transcript--TAIR10:miRNA	1435
TAIR10:pseudogenic_transcript--TAIR10:miRNA--TAIR10:3'UTR (+)--TAIR10:5'UTR (+)--TAIR10:CDS (+)--TAIR10:gene (-)--TAIR10:intron--TAIR10:upstream--TAIR10:downstream	3
TAIR10:pseudogenic_transcript--TAIR10:miRNA--TAIR10:3'UTR (+)--TAIR10:CDS (+)	1
TAIR10:pseudogenic_transcript--TAIR10:miRNA--TAIR10:3'UTR (+)--TAIR10:CDS (+)--TAIR10:gene (-)--TAIR10:intron--TAIR10:upstream	1
TAIR10:pseudogenic_transcript--TAIR10:miRNA--TAIR10:3'UTR (+)--TAIR10:CDS (+)--TAIR10:gene (-)--TAIR10:intron--TAIR10:upstream--TAIR10:downstream	1
TAIR10:pseudogenic_transcript--TAIR10:miRNA--TAIR10:3'UTR (+)--TAIR10:CDS (+)--TAIR10:gene (-)--TAIR10:intron--TAIR10:downstream	2
TAIR10:pseudogenic_transcript--TAIR10:miRNA--TAIR10:3'UTR (+)--TAIR10:gene (-)	1
TAIR10:pseudogenic_transcript--TAIR10:miRNA--TAIR10:3'UTR (+)--TAIR10:gene (-)--TAIR10:intron	3
TAIR10:pseudogenic_transcript--TAIR10:miRNA--TAIR10:3'UTR (+)--TAIR10:upstream	1
TAIR10:pseudogenic_transcript--TAIR10:miRNA--TAIR10:5'UTR (+)--TAIR10:CDS (+)--TAIR10:intron--TAIR10:upstream	1
TAIR10:pseudogenic_transcript--TAIR10:miRNA--TAIR10:5'UTR (+)--TAIR10:gene (-)--TAIR10:downstream	3
TAIR10:pseudogenic_transcript--TAIR10:miRNA--TAIR10:CDS (+)	12
TAIR10:pseudogenic_transcript--TAIR10:miRNA--TAIR10:CDS (+)--TAIR10:gene (-)	6
TAIR10:pseudogenic_transcript--TAIR10:miRNA--TAIR10:CDS (+)--TAIR10:gene (-)--TAIR10:intron	5
TAIR10:pseudogenic_transcript--TAIR10:miRNA--TAIR10:CDS (+)--TAIR10:gene (-)--TAIR10:intron--TAIR10:upstream	2
TAIR10:pseudogenic_transcript--TAIR10:miRNA--TAIR10:CDS (+)--TAIR10:gene (-)--TAIR10:intron--TAIR10:upstream--TAIR10:downstream	8
TAIR10:pseudogenic_transcript--TAIR10:miRNA--TAIR10:CDS (+)--TAIR10:gene (-)--TAIR10:intron--TAIR10:downstream	27
TAIR10:pseudogenic_transcript--TAIR10:miRNA--TAIR10:CDS (+)--TAIR10:gene (-)--TAIR10:upstream	1
TAIR10:pseudogenic_transcript--TAIR10:miRNA--TAIR10:CDS (+)--TAIR10:gene (-)--TAIR10:downstream	3
TAIR10:pseudogenic_transcript--TAIR10:miRNA--TAIR10:CDS (+)--TAIR10:intron	2
TAIR10:pseudogenic_transcript--TAIR10:miRNA--TAIR10:CDS (+)--TAIR10:intron--TAIR10:upstream--TAIR10:downstream	3
TAIR10:pseudogenic_transcript--TAIR10:miRNA--TAIR10:CDS (+)--TAIR10:intron--TAIR10:downstream	1
TAIR10:pseudogenic_transcript--TAIR10:miRNA--TAIR10:CDS (+)--TAIR10:downstream	2
TAIR10:pseudogenic_transcript--TAIR10:miRNA--TAIR10:gene (-)	64
TAIR10:pseudogenic_transcript--TAIR10:miRNA--TAIR10:gene (-)--TAIR10:intron	5
TAIR10:pseudogenic_transcript--TAIR10:miRNA--TAIR10:gene (-)--TAIR10:intron--TAIR10:upstream	2
TAIR10:pseudogenic_transcript--TAIR10:miRNA--TAIR10:gene (-)--TAIR10:intron--TAIR10:upstream--TAIR10:downstream	3
TAIR10:pseudogenic_transcript--TAIR10:miRNA--TAIR10:gene (-)--TAIR10:intron--TAIR10:downstream	2
TAIR10:pseudogenic_transcript--TAIR10:miRNA--TAIR10:gene (-)--TAIR10:upstream	1
TAIR10:pseudogenic_transcript--TAIR10:miRNA--TAIR10:gene (-)--TAIR10:upstream--TAIR10:downstream	31
TAIR10:pseudogenic_transcript--TAIR10:miRNA--TAIR10:gene (-)--TAIR10:downstream	8
TAIR10:pseudogenic_transcript--TAIR10:miRNA--TAIR10:intron	2
TAIR10:pseudogenic_transcript--TAIR10:miRNA--TAIR10:intron--TAIR10:upstream	35
TAIR10:pseudogenic_transcript--TAIR10:miRNA--TAIR10:intron--TAIR10:upstream--TAIR10:downstream	1
TAIR10:pseudogenic_transcript--TAIR10:miRNA--TAIR10:intron--TAIR10:downstream	32
TAIR10:pseudogenic_transcript--TAIR10:miRNA--TAIR10:upstream--TAIR10:downstream	2
TAIR10:pseudogenic_transcript--TAIR10:miRNA--TAIR10:downstream	3
TAIR10:pseudogenic_transcript--TAIR10:3'UTR (+)	6
TAIR10:pseudogenic_transcript--TAIR10:3'UTR (+)--TAIR10:5'UTR (+)--TAIR10:CDS (+)--TAIR10:gene (-)	1
TAIR10:pseudogenic_transcript--TAIR10:3'UTR (+)--TAIR10:5'UTR (+)--TAIR10:CDS (+)--TAIR10:gene (-)--TAIR10:intron	1
TAIR10:pseudogenic_transcript--TAIR10:3'UTR (+)--TAIR10:5'UTR (+)--TAIR10:CDS (+)--TAIR10:gene (-)--TAIR10:intron--TAIR10:upstream--TAIR10:downstream	15
TAIR10:pseudogenic_transcript--TAIR10:3'UTR (+)--TAIR10:5'UTR (+)--TAIR10:CDS (+)--TAIR10:gene (-)--TAIR10:upstream	1
TAIR10:pseudogenic_transcript--TAIR10:3'UTR (+)--TAIR10:5'UTR (+)--TAIR10:CDS (+)--TAIR10:gene (-)--TAIR10:upstream--TAIR10:downstream	1
TAIR10:pseudogenic_transcript--TAIR10:3'UTR (+)--TAIR10:5'UTR (+)--TAIR10:gene (-)	1
TAIR10:pseudogenic_transcript--TAIR10:3'UTR (+)--TAIR10:5'UTR (+)--TAIR10:gene (-)--TAIR10:intron	1
TAIR10:pseudogenic_transcript--TAIR10:3'UTR (+)--TAIR10:5'UTR (+)--TAIR10:intron--TAIR10:upstream--TAIR10:downstream	1
TAIR10:pseudogenic_transcript--TAIR10:3'UTR (+)--TAIR10:5'UTR (+)--TAIR10:upstream	1
TAIR10:pseudogenic_transcript--TAIR10:3'UTR (+)--TAIR10:CDS (+)	6
TAIR10:pseudogenic_transcript--TAIR10:3'UTR (+)--TAIR10:CDS (+)--TAIR10:gene (-)	3
TAIR10:pseudogenic_transcript--TAIR10:3'UTR (+)--TAIR10:CDS (+)--TAIR10:gene (-)--TAIR10:intron	2
TAIR10:pseudogenic_transcript--TAIR10:3'UTR (+)--TAIR10:CDS (+)--TAIR10:gene (-)--TAIR10:intron--TAIR10:upstream	12
TAIR10:pseudogenic_transcript--TAIR10:3'UTR (+)--TAIR10:CDS (+)--TAIR10:gene (-)--TAIR10:intron--TAIR10:upstream--TAIR10:downstream	22
TAIR10:pseudogenic_transcript--TAIR10:3'UTR (+)--TAIR10:CDS (+)--TAIR10:gene (-)--TAIR10:intron--TAIR10:downstream	1
TAIR10:pseudogenic_transcript--TAIR10:3'UTR (+)--TAIR10:CDS (+)--TAIR10:gene (-)--TAIR10:upstream	2
TAIR10:pseudogenic_transcript--TAIR10:3'UTR (+)--TAIR10:CDS (+)--TAIR10:gene (-)--TAIR10:upstream--TAIR10:downstream	4
TAIR10:pseudogenic_transcript--TAIR10:3'UTR (+)--TAIR10:CDS (+)--TAIR10:gene (-)--TAIR10:downstream	3
TAIR10:pseudogenic_transcript--TAIR10:3'UTR (+)--TAIR10:CDS (+)--TAIR10:intron--TAIR10:upstream	9
TAIR10:pseudogenic_transcript--TAIR10:3'UTR (+)--TAIR10:CDS (+)--TAIR10:intron--TAIR10:upstream--TAIR10:downstream	1
TAIR10:pseudogenic_transcript--TAIR10:3'UTR (+)--TAIR10:CDS (+)--TAIR10:upstream	3
TAIR10:pseudogenic_transcript--TAIR10:3'UTR (+)--TAIR10:CDS (+)--TAIR10:upstream--TAIR10:downstream	2
TAIR10:pseudogenic_transcript--TAIR10:3'UTR (+)--TAIR10:CDS (+)--TAIR10:downstream	6
TAIR10:pseudogenic_transcript--TAIR10:3'UTR (+)--TAIR10:gene (-)	2
TAIR10:pseudogenic_transcript--TAIR10:3'UTR (+)--TAIR10:gene (-)--TAIR10:intron--TAIR10:upstream--TAIR10:downstream	16
TAIR10:pseudogenic_transcript--TAIR10:3'UTR (+)--TAIR10:gene (-)--TAIR10:intron--TAIR10:downstream	2
TAIR10:pseudogenic_transcript--TAIR10:3'UTR (+)--TAIR10:gene (-)--TAIR10:upstream	5
TAIR10:pseudogenic_transcript--TAIR10:3'UTR (+)--TAIR10:gene (-)--TAIR10:upstream--TAIR10:downstream	4
TAIR10:pseudogenic_transcript--TAIR10:3'UTR (+)--TAIR10:gene (-)--TAIR10:downstream	1
TAIR10:pseudogenic_transcript--TAIR10:3'UTR (+)--TAIR10:intron	1
TAIR10:pseudogenic_transcript--TAIR10:3'UTR (+)--TAIR10:intron--TAIR10:upstream	5
TAIR10:pseudogenic_transcript--TAIR10:3'UTR (+)--TAIR10:intron--TAIR10:upstream--TAIR10:downstream	8
TAIR10:pseudogenic_transcript--TAIR10:3'UTR (+)--TAIR10:intron--TAIR10:downstream	1
TAIR10:pseudogenic_transcript--TAIR10:3'UTR (+)--TAIR10:upstream	266
TAIR10:pseudogenic_transcript--TAIR10:3'UTR (+)--TAIR10:upstream--TAIR10:downstream	96
TAIR10:pseudogenic_transcript--TAIR10:3'UTR (+)--TAIR10:downstream	118
TAIR10:pseudogenic_transcript--TAIR10:5'UTR (+)	265
TAIR10:pseudogenic_transcript--TAIR10:5'UTR (+)--TAIR10:CDS (+)	16
TAIR10:pseudogenic_transcript--TAIR10:5'UTR (+)--TAIR10:CDS (+)--TAIR10:gene (-)	4
TAIR10:pseudogenic_transcript--TAIR10:5'UTR (+)--TAIR10:CDS (+)--TAIR10:gene (-)--TAIR10:intron	2
TAIR10:pseudogenic_transcript--TAIR10:5'UTR (+)--TAIR10:CDS (+)--TAIR10:gene (-)--TAIR10:intron--TAIR10:upstream	2
TAIR10:pseudogenic_transcript--TAIR10:5'UTR (+)--TAIR10:CDS (+)--TAIR10:gene (-)--TAIR10:intron--TAIR10:upstream--TAIR10:downstream	20
TAIR10:pseudogenic_transcript--TAIR10:5'UTR (+)--TAIR10:CDS (+)--TAIR10:gene (-)--TAIR10:intron--TAIR10:downstream	2
TAIR10:pseudogenic_transcript--TAIR10:5'UTR (+)--TAIR10:CDS (+)--TAIR10:gene (-)--TAIR10:upstream	6
TAIR10:pseudogenic_transcript--TAIR10:5'UTR (+)--TAIR10:CDS (+)--TAIR10:gene (-)--TAIR10:upstream--TAIR10:downstream	4
TAIR10:pseudogenic_transcript--TAIR10:5'UTR (+)--TAIR10:CDS (+)--TAIR10:gene (-)--TAIR10:downstream	3
TAIR10:pseudogenic_transcript--TAIR10:5'UTR (+)--TAIR10:CDS (+)--TAIR10:intron--TAIR10:upstream--TAIR10:downstream	2
TAIR10:pseudogenic_transcript--TAIR10:5'UTR (+)--TAIR10:CDS (+)--TAIR10:intron--TAIR10:downstream	1
TAIR10:pseudogenic_transcript--TAIR10:5'UTR (+)--TAIR10:CDS (+)--TAIR10:upstream	5
TAIR10:pseudogenic_transcript--TAIR10:5'UTR (+)--TAIR10:CDS (+)--TAIR10:upstream--TAIR10:downstream	1
TAIR10:pseudogenic_transcript--TAIR10:5'UTR (+)--TAIR10:CDS (+)--TAIR10:downstream	1
TAIR10:pseudogenic_transcript--TAIR10:5'UTR (+)--TAIR10:gene (-)	8
TAIR10:pseudogenic_transcript--TAIR10:5'UTR (+)--TAIR10:gene (-)--TAIR10:intron	1
TAIR10:pseudogenic_transcript--TAIR10:5'UTR (+)--TAIR10:gene (-)--TAIR10:intron--TAIR10:upstream--TAIR10:downstream	5
TAIR10:pseudogenic_transcript--TAIR10:5'UTR (+)--TAIR10:gene (-)--TAIR10:upstream	3
TAIR10:pseudogenic_transcript--TAIR10:5'UTR (+)--TAIR10:gene (-)--TAIR10:downstream	1
TAIR10:pseudogenic_transcript--TAIR10:5'UTR (+)--TAIR10:intron	2
TAIR10:pseudogenic_transcript--TAIR10:5'UTR (+)--TAIR10:intron--TAIR10:upstream--TAIR10:downstream	1
TAIR10:pseudogenic_transcript--TAIR10:5'UTR (+)--TAIR10:upstream--TAIR10:downstream	1
TAIR10:pseudogenic_transcript--TAIR10:5'UTR (+)--TAIR10:downstream	2
TAIR10:pseudogenic_transcript--TAIR10:CDS (+)	2785
TAIR10:pseudogenic_transcript--TAIR10:CDS (+)--TAIR10:gene (-)	1036
TAIR10:pseudogenic_transcript--TAIR10:CDS (+)--TAIR10:gene (-)--TAIR10:intron	20
TAIR10:pseudogenic_transcript--TAIR10:CDS (+)--TAIR10:gene (-)--TAIR10:intron--TAIR10:upstream	32
TAIR10:pseudogenic_transcript--TAIR10:CDS (+)--TAIR10:gene (-)--TAIR10:intron--TAIR10:upstream--TAIR10:downstream	59
TAIR10:pseudogenic_transcript--TAIR10:CDS (+)--TAIR10:gene (-)--TAIR10:intron--TAIR10:downstream	19
TAIR10:pseudogenic_transcript--TAIR10:CDS (+)--TAIR10:gene (-)--TAIR10:upstream	49
TAIR10:pseudogenic_transcript--TAIR10:CDS (+)--TAIR10:gene (-)--TAIR10:upstream--TAIR10:downstream	28
TAIR10:pseudogenic_transcript--TAIR10:CDS (+)--TAIR10:gene (-)--TAIR10:downstream	78
TAIR10:pseudogenic_transcript--TAIR10:CDS (+)--TAIR10:intron	119
TAIR10:pseudogenic_transcript--TAIR10:CDS (+)--TAIR10:intron--TAIR10:upstream	22
TAIR10:pseudogenic_transcript--TAIR10:CDS (+)--TAIR10:intron--TAIR10:upstream--TAIR10:downstream	59
TAIR10:pseudogenic_transcript--TAIR10:CDS (+)--TAIR10:intron--TAIR10:downstream	13
TAIR10:pseudogenic_transcript--TAIR10:CDS (+)--TAIR10:upstream	383
TAIR10:pseudogenic_transcript--TAIR10:CDS (+)--TAIR10:upstream--TAIR10:downstream	42
TAIR10:pseudogenic_transcript--TAIR10:CDS (+)--TAIR10:downstream	134
TAIR10:pseudogenic_transcript--TAIR10:gene (-)	1740
TAIR10:pseudogenic_transcript--TAIR10:gene (-)--TAIR10:intron	30
TAIR10:pseudogenic_transcript--TAIR10:gene (-)--TAIR10:intron--TAIR10:upstream	58
TAIR10:pseudogenic_transcript--TAIR10:gene (-)--TAIR10:intron--TAIR10:upstream--TAIR10:downstream	55
TAIR10:pseudogenic_transcript--TAIR10:gene (-)--TAIR10:intron--TAIR10:downstream	25
TAIR10:pseudogenic_transcript--TAIR10:gene (-)--TAIR10:upstream	176
TAIR10:pseudogenic_transcript--TAIR10:gene (-)--TAIR10:upstream--TAIR10:downstream	22
TAIR10:pseudogenic_transcript--TAIR10:gene (-)--TAIR10:downstream	54
TAIR10:pseudogenic_transcript--TAIR10:intron	527
TAIR10:pseudogenic_transcript--TAIR10:intron--TAIR10:upstream	273
TAIR10:pseudogenic_transcript--TAIR10:intron--TAIR10:upstream--TAIR10:downstream	1409
TAIR10:pseudogenic_transcript--TAIR10:intron--TAIR10:downstream	321
TAIR10:pseudogenic_transcript--TAIR10:upstream	1265
TAIR10:pseudogenic_transcript--TAIR10:upstream--TAIR10:downstream	2706
TAIR10:pseudogenic_transcript--TAIR10:downstream	1085
TAIR10:transposable_element_gene	144760
TAIR10:transposable_element_gene--TAIR10:rRNA	303
TAIR10:transposable_element_gene--TAIR10:rRNA--TAIR10:snoRNA--TAIR10:3'UTR (+)--TAIR10:CDS (+)--TAIR10:gene (-)--TAIR10:intron--TAIR10:upstream--TAIR10:downstream	1
TAIR10:transposable_element_gene--TAIR10:rRNA--TAIR10:snoRNA--TAIR10:CDS (+)--TAIR10:gene (-)--TAIR10:intron--TAIR10:upstream--TAIR10:downstream	1
TAIR10:transposable_element_gene--TAIR10:rRNA--TAIR10:tRNA--TAIR10:3'UTR (+)--TAIR10:CDS (+)--TAIR10:gene (-)--TAIR10:intron--TAIR10:upstream--TAIR10:downstream	1
TAIR10:transposable_element_gene--TAIR10:rRNA--TAIR10:tRNA--TAIR10:5'UTR (+)--TAIR10:CDS (+)--TAIR10:gene (-)--TAIR10:upstream--TAIR10:downstream	1
TAIR10:transposable_element_gene--TAIR10:rRNA--TAIR10:tRNA--TAIR10:CDS (+)--TAIR10:gene (-)	1
TAIR10:transposable_element_gene--TAIR10:rRNA--TAIR10:tRNA--TAIR10:CDS (+)--TAIR10:gene (-)--TAIR10:intron--TAIR10:upstream--TAIR10:downstream	1
TAIR10:transposable_element_gene--TAIR10:rRNA--TAIR10:tRNA--TAIR10:CDS (+)--TAIR10:gene (-)--TAIR10:upstream	1
TAIR10:transposable_element_gene--TAIR10:rRNA--TAIR10:tRNA--TAIR10:CDS (+)--TAIR10:gene (-)--TAIR10:upstream--TAIR10:downstream	2
TAIR10:transposable_element_gene--TAIR10:rRNA--TAIR10:tRNA--TAIR10:CDS (+)--TAIR10:gene (-)--TAIR10:downstream	2
TAIR10:transposable_element_gene--TAIR10:rRNA--TAIR10:tRNA--TAIR10:gene (-)	1
TAIR10:transposable_element_gene--TAIR10:rRNA--TAIR10:tRNA--TAIR10:gene (-)--TAIR10:upstream	2
TAIR10:transposable_element_gene--TAIR10:rRNA--TAIR10:miRNA--TAIR10:5'UTR (+)--TAIR10:CDS (+)--TAIR10:gene (-)--TAIR10:intron--TAIR10:upstream--TAIR10:downstream	1
TAIR10:transposable_element_gene--TAIR10:rRNA--TAIR10:3'UTR (+)	2
TAIR10:transposable_element_gene--TAIR10:rRNA--TAIR10:3'UTR (+)--TAIR10:5'UTR (+)--TAIR10:CDS (+)--TAIR10:gene (-)--TAIR10:intron--TAIR10:upstream	6
TAIR10:transposable_element_gene--TAIR10:rRNA--TAIR10:3'UTR (+)--TAIR10:5'UTR (+)--TAIR10:CDS (+)--TAIR10:gene (-)--TAIR10:intron--TAIR10:upstream--TAIR10:downstream	31
TAIR10:transposable_element_gene--TAIR10:rRNA--TAIR10:3'UTR (+)--TAIR10:5'UTR (+)--TAIR10:CDS (+)--TAIR10:gene (-)--TAIR10:upstream	2
TAIR10:transposable_element_gene--TAIR10:rRNA--TAIR10:3'UTR (+)--TAIR10:5'UTR (+)--TAIR10:CDS (+)--TAIR10:gene (-)--TAIR10:upstream--TAIR10:downstream	1
TAIR10:transposable_element_gene--TAIR10:rRNA--TAIR10:3'UTR (+)--TAIR10:5'UTR (+)--TAIR10:gene (-)--TAIR10:intron--TAIR10:upstream--TAIR10:downstream	1
TAIR10:transposable_element_gene--TAIR10:rRNA--TAIR10:3'UTR (+)--TAIR10:CDS (+)	1
TAIR10:transposable_element_gene--TAIR10:rRNA--TAIR10:3'UTR (+)--TAIR10:CDS (+)--TAIR10:gene (-)	1
TAIR10:transposable_element_gene--TAIR10:rRNA--TAIR10:3'UTR (+)--TAIR10:CDS (+)--TAIR10:gene (-)--TAIR10:intron--TAIR10:upstream	3
TAIR10:transposable_element_gene--TAIR10:rRNA--TAIR10:3'UTR (+)--TAIR10:CDS (+)--TAIR10:gene (-)--TAIR10:intron--TAIR10:upstream--TAIR10:downstream	50
TAIR10:transposable_element_gene--TAIR10:rRNA--TAIR10:3'UTR (+)--TAIR10:CDS (+)--TAIR10:gene (-)--TAIR10:intron--TAIR10:downstream	8
TAIR10:transposable_element_gene--TAIR10:rRNA--TAIR10:3'UTR (+)--TAIR10:CDS (+)--TAIR10:gene (-)--TAIR10:upstream	3
TAIR10:transposable_element_gene--TAIR10:rRNA--TAIR10:3'UTR (+)--TAIR10:CDS (+)--TAIR10:gene (-)--TAIR10:upstream--TAIR10:downstream	6
TAIR10:transposable_element_gene--TAIR10:rRNA--TAIR10:3'UTR (+)--TAIR10:CDS (+)--TAIR10:gene (-)--TAIR10:downstream	3
TAIR10:transposable_element_gene--TAIR10:rRNA--TAIR10:3'UTR (+)--TAIR10:CDS (+)--TAIR10:intron	1
TAIR10:transposable_element_gene--TAIR10:rRNA--TAIR10:3'UTR (+)--TAIR10:CDS (+)--TAIR10:intron--TAIR10:upstream	1
TAIR10:transposable_element_gene--TAIR10:rRNA--TAIR10:3'UTR (+)--TAIR10:CDS (+)--TAIR10:intron--TAIR10:upstream--TAIR10:downstream	1
TAIR10:transposable_element_gene--TAIR10:rRNA--TAIR10:3'UTR (+)--TAIR10:CDS (+)--TAIR10:downstream	1
TAIR10:transposable_element_gene--TAIR10:rRNA--TAIR10:3'UTR (+)--TAIR10:gene (-)	1
TAIR10:transposable_element_gene--TAIR10:rRNA--TAIR10:3'UTR (+)--TAIR10:intron	2
TAIR10:transposable_element_gene--TAIR10:rRNA--TAIR10:5'UTR (+)	5
TAIR10:transposable_element_gene--TAIR10:rRNA--TAIR10:5'UTR (+)--TAIR10:CDS (+)	3
TAIR10:transposable_element_gene--TAIR10:rRNA--TAIR10:5'UTR (+)--TAIR10:CDS (+)--TAIR10:gene (-)	9
TAIR10:transposable_element_gene--TAIR10:rRNA--TAIR10:5'UTR (+)--TAIR10:CDS (+)--TAIR10:gene (-)--TAIR10:intron	3
TAIR10:transposable_element_gene--TAIR10:rRNA--TAIR10:5'UTR (+)--TAIR10:CDS (+)--TAIR10:gene (-)--TAIR10:intron--TAIR10:upstream	5
TAIR10:transposable_element_gene--TAIR10:rRNA--TAIR10:5'UTR (+)--TAIR10:CDS (+)--TAIR10:gene (-)--TAIR10:intron--TAIR10:upstream--TAIR10:downstream	23
TAIR10:transposable_element_gene--TAIR10:rRNA--TAIR10:5'UTR (+)--TAIR10:CDS (+)--TAIR10:gene (-)--TAIR10:intron--TAIR10:downstream	4
TAIR10:transposable_element_gene--TAIR10:rRNA--TAIR10:5'UTR (+)--TAIR10:CDS (+)--TAIR10:gene (-)--TAIR10:upstream	8
TAIR10:transposable_element_gene--TAIR10:rRNA--TAIR10:5'UTR (+)--TAIR10:CDS (+)--TAIR10:gene (-)--TAIR10:upstream--TAIR10:downstream	4
TAIR10:transposable_element_gene--TAIR10:rRNA--TAIR10:5'UTR (+)--TAIR10:CDS (+)--TAIR10:gene (-)--TAIR10:downstream	3
TAIR10:transposable_element_gene--TAIR10:rRNA--TAIR10:5'UTR (+)--TAIR10:CDS (+)--TAIR10:intron--TAIR10:upstream--TAIR10:downstream	2
TAIR10:transposable_element_gene--TAIR10:rRNA--TAIR10:5'UTR (+)--TAIR10:CDS (+)--TAIR10:upstream	1
TAIR10:transposable_element_gene--TAIR10:rRNA--TAIR10:5'UTR (+)--TAIR10:gene (-)--TAIR10:intron	1
TAIR10:transposable_element_gene--TAIR10:rRNA--TAIR10:5'UTR (+)--TAIR10:gene (-)--TAIR10:upstream	2
TAIR10:transposable_element_gene--TAIR10:rRNA--TAIR10:5'UTR (+)--TAIR10:intron--TAIR10:upstream--TAIR10:downstream	1
TAIR10:transposable_element_gene--TAIR10:rRNA--TAIR10:CDS (+)	52
TAIR10:transposable_element_gene--TAIR10:rRNA--TAIR10:CDS (+)--TAIR10:gene (-)	77
TAIR10:transposable_element_gene--TAIR10:rRNA--TAIR10:CDS (+)--TAIR10:gene (-)--TAIR10:intron	33
TAIR10:transposable_element_gene--TAIR10:rRNA--TAIR10:CDS (+)--TAIR10:gene (-)--TAIR10:intron--TAIR10:upstream	37
TAIR10:transposable_element_gene--TAIR10:rRNA--TAIR10:CDS (+)--TAIR10:gene (-)--TAIR10:intron--TAIR10:upstream--TAIR10:downstream	96
TAIR10:transposable_element_gene--TAIR10:rRNA--TAIR10:CDS (+)--TAIR10:gene (-)--TAIR10:intron--TAIR10:downstream	22
TAIR10:transposable_element_gene--TAIR10:rRNA--TAIR10:CDS (+)--TAIR10:gene (-)--TAIR10:upstream	56
TAIR10:transposable_element_gene--TAIR10:rRNA--TAIR10:CDS (+)--TAIR10:gene (-)--TAIR10:upstream--TAIR10:downstream	32
TAIR10:transposable_element_gene--TAIR10:rRNA--TAIR10:CDS (+)--TAIR10:gene (-)--TAIR10:downstream	37
TAIR10:transposable_element_gene--TAIR10:rRNA--TAIR10:CDS (+)--TAIR10:intron	13
TAIR10:transposable_element_gene--TAIR10:rRNA--TAIR10:CDS (+)--TAIR10:intron--TAIR10:upstream	7
TAIR10:transposable_element_gene--TAIR10:rRNA--TAIR10:CDS (+)--TAIR10:intron--TAIR10:upstream--TAIR10:downstream	4
TAIR10:transposable_element_gene--TAIR10:rRNA--TAIR10:CDS (+)--TAIR10:intron--TAIR10:downstream	4
TAIR10:transposable_element_gene--TAIR10:rRNA--TAIR10:CDS (+)--TAIR10:upstream	18
TAIR10:transposable_element_gene--TAIR10:rRNA--TAIR10:CDS (+)--TAIR10:upstream--TAIR10:downstream	11
TAIR10:transposable_element_gene--TAIR10:rRNA--TAIR10:CDS (+)--TAIR10:downstream	13
TAIR10:transposable_element_gene--TAIR10:rRNA--TAIR10:gene (-)	53
TAIR10:transposable_element_gene--TAIR10:rRNA--TAIR10:gene (-)--TAIR10:intron	4
TAIR10:transposable_element_gene--TAIR10:rRNA--TAIR10:gene (-)--TAIR10:intron--TAIR10:upstream	8
TAIR10:transposable_element_gene--TAIR10:rRNA--TAIR10:gene (-)--TAIR10:intron--TAIR10:upstream--TAIR10:downstream	7
TAIR10:transposable_element_gene--TAIR10:rRNA--TAIR10:gene (-)--TAIR10:intron--TAIR10:downstream	7
TAIR10:transposable_element_gene--TAIR10:rRNA--TAIR10:gene (-)--TAIR10:upstream	19
TAIR10:transposable_element_gene--TAIR10:rRNA--TAIR10:gene (-)--TAIR10:upstream--TAIR10:downstream	7
TAIR10:transposable_element_gene--TAIR10:rRNA--TAIR10:gene (-)--TAIR10:downstream	13
TAIR10:transposable_element_gene--TAIR10:rRNA--TAIR10:intron	10
TAIR10:transposable_element_gene--TAIR10:rRNA--TAIR10:intron--TAIR10:upstream	10
TAIR10:transposable_element_gene--TAIR10:rRNA--TAIR10:intron--TAIR10:upstream--TAIR10:downstream	3
TAIR10:transposable_element_gene--TAIR10:rRNA--TAIR10:intron--TAIR10:downstream	7
TAIR10:transposable_element_gene--TAIR10:rRNA--TAIR10:upstream	21
TAIR10:transposable_element_gene--TAIR10:rRNA--TAIR10:upstream--TAIR10:downstream	6
TAIR10:transposable_element_gene--TAIR10:rRNA--TAIR10:downstream	38
TAIR10:transposable_element_gene--TAIR10:snRNA	1
TAIR10:transposable_element_gene--TAIR10:snRNA--TAIR10:tRNA	17
TAIR10:transposable_element_gene--TAIR10:snRNA--TAIR10:tRNA--TAIR10:3'UTR (+)--TAIR10:CDS (+)--TAIR10:gene (-)--TAIR10:intron	3
TAIR10:transposable_element_gene--TAIR10:snRNA--TAIR10:tRNA--TAIR10:3'UTR (+)--TAIR10:CDS (+)--TAIR10:gene (-)--TAIR10:intron--TAIR10:upstream--TAIR10:downstream	1
TAIR10:transposable_element_gene--TAIR10:snRNA--TAIR10:3'UTR (+)--TAIR10:5'UTR (+)--TAIR10:CDS (+)--TAIR10:intron--TAIR10:downstream	1
TAIR10:transposable_element_gene--TAIR10:snRNA--TAIR10:3'UTR (+)--TAIR10:CDS (+)--TAIR10:gene (-)--TAIR10:upstream--TAIR10:downstream	1
TAIR10:transposable_element_gene--TAIR10:snRNA--TAIR10:5'UTR (+)--TAIR10:CDS (+)--TAIR10:gene (-)--TAIR10:intron--TAIR10:upstream--TAIR10:downstream	1
TAIR10:transposable_element_gene--TAIR10:snRNA--TAIR10:5'UTR (+)--TAIR10:CDS (+)--TAIR10:gene (-)--TAIR10:intron--TAIR10:downstream	1
TAIR10:transposable_element_gene--TAIR10:snRNA--TAIR10:CDS (+)--TAIR10:gene (-)--TAIR10:intron--TAIR10:upstream--TAIR10:downstream	4
TAIR10:transposable_element_gene--TAIR10:snRNA--TAIR10:CDS (+)--TAIR10:gene (-)--TAIR10:intron--TAIR10:downstream	1
TAIR10:transposable_element_gene--TAIR10:snRNA--TAIR10:CDS (+)--TAIR10:gene (-)--TAIR10:upstream	1
TAIR10:transposable_element_gene--TAIR10:snRNA--TAIR10:CDS (+)--TAIR10:gene (-)--TAIR10:upstream--TAIR10:downstream	1
TAIR10:transposable_element_gene--TAIR10:snRNA--TAIR10:CDS (+)--TAIR10:intron--TAIR10:upstream--TAIR10:downstream	3
TAIR10:transposable_element_gene--TAIR10:snRNA--TAIR10:CDS (+)--TAIR10:downstream	1
TAIR10:transposable_element_gene--TAIR10:snRNA--TAIR10:upstream	1
TAIR10:transposable_element_gene--TAIR10:snRNA--TAIR10:downstream	3
TAIR10:transposable_element_gene--TAIR10:snoRNA--TAIR10:miRNA--TAIR10:3'UTR (+)--TAIR10:5'UTR (+)--TAIR10:CDS (+)--TAIR10:gene (-)--TAIR10:intron--TAIR10:upstream--TAIR10:downstream	3
TAIR10:transposable_element_gene--TAIR10:snoRNA--TAIR10:3'UTR (+)--TAIR10:CDS (+)--TAIR10:gene (-)--TAIR10:intron--TAIR10:downstream	1
TAIR10:transposable_element_gene--TAIR10:snoRNA--TAIR10:3'UTR (+)--TAIR10:CDS (+)--TAIR10:gene (-)--TAIR10:upstream--TAIR10:downstream	1
TAIR10:transposable_element_gene--TAIR10:snoRNA--TAIR10:3'UTR (+)--TAIR10:CDS (+)--TAIR10:intron--TAIR10:upstream	1
TAIR10:transposable_element_gene--TAIR10:snoRNA--TAIR10:5'UTR (+)--TAIR10:CDS (+)--TAIR10:gene (-)--TAIR10:intron--TAIR10:upstream	6
TAIR10:transposable_element_gene--TAIR10:snoRNA--TAIR10:5'UTR (+)--TAIR10:CDS (+)--TAIR10:gene (-)--TAIR10:intron--TAIR10:upstream--TAIR10:downstream	1
TAIR10:transposable_element_gene--TAIR10:snoRNA--TAIR10:CDS (+)	1
TAIR10:transposable_element_gene--TAIR10:snoRNA--TAIR10:CDS (+)--TAIR10:gene (-)--TAIR10:intron--TAIR10:upstream--TAIR10:downstream	3
TAIR10:transposable_element_gene--TAIR10:snoRNA--TAIR10:CDS (+)--TAIR10:gene (-)--TAIR10:intron--TAIR10:downstream	2
TAIR10:transposable_element_gene--TAIR10:snoRNA--TAIR10:CDS (+)--TAIR10:gene (-)--TAIR10:upstream	3
TAIR10:transposable_element_gene--TAIR10:snoRNA--TAIR10:CDS (+)--TAIR10:gene (-)--TAIR10:upstream--TAIR10:downstream	1
TAIR10:transposable_element_gene--TAIR10:snoRNA--TAIR10:gene (-)	1
TAIR10:transposable_element_gene--TAIR10:snoRNA--TAIR10:gene (-)--TAIR10:intron	1
TAIR10:transposable_element_gene--TAIR10:snoRNA--TAIR10:gene (-)--TAIR10:intron--TAIR10:upstream--TAIR10:downstream	1
TAIR10:transposable_element_gene--TAIR10:snoRNA--TAIR10:gene (-)--TAIR10:intron--TAIR10:downstream	1
TAIR10:transposable_element_gene--TAIR10:snoRNA--TAIR10:gene (-)--TAIR10:downstream	1
TAIR10:transposable_element_gene--TAIR10:tRNA	4317
TAIR10:transposable_element_gene--TAIR10:tRNA--TAIR10:miRNA--TAIR10:3'UTR (+)--TAIR10:CDS (+)--TAIR10:gene (-)--TAIR10:intron--TAIR10:upstream--TAIR10:downstream	1
TAIR10:transposable_element_gene--TAIR10:tRNA--TAIR10:3'UTR (+)--TAIR10:5'UTR (+)--TAIR10:CDS (+)--TAIR10:gene (-)	1
TAIR10:transposable_element_gene--TAIR10:tRNA--TAIR10:3'UTR (+)--TAIR10:5'UTR (+)--TAIR10:CDS (+)--TAIR10:gene (-)--TAIR10:intron	2
TAIR10:transposable_element_gene--TAIR10:tRNA--TAIR10:3'UTR (+)--TAIR10:5'UTR (+)--TAIR10:CDS (+)--TAIR10:gene (-)--TAIR10:intron--TAIR10:upstream	2
TAIR10:transposable_element_gene--TAIR10:tRNA--TAIR10:3'UTR (+)--TAIR10:5'UTR (+)--TAIR10:CDS (+)--TAIR10:gene (-)--TAIR10:intron--TAIR10:upstream--TAIR10:downstream	15
TAIR10:transposable_element_gene--TAIR10:tRNA--TAIR10:3'UTR (+)--TAIR10:5'UTR (+)--TAIR10:CDS (+)--TAIR10:gene (-)--TAIR10:intron--TAIR10:downstream	2
TAIR10:transposable_element_gene--TAIR10:tRNA--TAIR10:3'UTR (+)--TAIR10:5'UTR (+)--TAIR10:CDS (+)--TAIR10:gene (-)--TAIR10:upstream	1
TAIR10:transposable_element_gene--TAIR10:tRNA--TAIR10:3'UTR (+)--TAIR10:5'UTR (+)--TAIR10:CDS (+)--TAIR10:gene (-)--TAIR10:upstream--TAIR10:downstream	1
TAIR10:transposable_element_gene--TAIR10:tRNA--TAIR10:3'UTR (+)--TAIR10:5'UTR (+)--TAIR10:CDS (+)--TAIR10:gene (-)--TAIR10:downstream	1
TAIR10:transposable_element_gene--TAIR10:tRNA--TAIR10:3'UTR (+)--TAIR10:5'UTR (+)--TAIR10:gene (-)--TAIR10:intron--TAIR10:upstream--TAIR10:downstream	1
TAIR10:transposable_element_gene--TAIR10:tRNA--TAIR10:3'UTR (+)--TAIR10:CDS (+)	1
TAIR10:transposable_element_gene--TAIR10:tRNA--TAIR10:3'UTR (+)--TAIR10:CDS (+)--TAIR10:gene (-)	2
TAIR10:transposable_element_gene--TAIR10:tRNA--TAIR10:3'UTR (+)--TAIR10:CDS (+)--TAIR10:gene (-)--TAIR10:intron	1
TAIR10:transposable_element_gene--TAIR10:tRNA--TAIR10:3'UTR (+)--TAIR10:CDS (+)--TAIR10:gene (-)--TAIR10:intron--TAIR10:upstream	2
TAIR10:transposable_element_gene--TAIR10:tRNA--TAIR10:3'UTR (+)--TAIR10:CDS (+)--TAIR10:gene (-)--TAIR10:intron--TAIR10:upstream--TAIR10:downstream	44
TAIR10:transposable_element_gene--TAIR10:tRNA--TAIR10:3'UTR (+)--TAIR10:CDS (+)--TAIR10:gene (-)--TAIR10:intron--TAIR10:downstream	3
TAIR10:transposable_element_gene--TAIR10:tRNA--TAIR10:3'UTR (+)--TAIR10:CDS (+)--TAIR10:gene (-)--TAIR10:upstream--TAIR10:downstream	7
TAIR10:transposable_element_gene--TAIR10:tRNA--TAIR10:3'UTR (+)--TAIR10:CDS (+)--TAIR10:gene (-)--TAIR10:downstream	4
TAIR10:transposable_element_gene--TAIR10:tRNA--TAIR10:3'UTR (+)--TAIR10:CDS (+)--TAIR10:intron	7
TAIR10:transposable_element_gene--TAIR10:tRNA--TAIR10:3'UTR (+)--TAIR10:CDS (+)--TAIR10:intron--TAIR10:upstream--TAIR10:downstream	1
TAIR10:transposable_element_gene--TAIR10:tRNA--TAIR10:3'UTR (+)--TAIR10:CDS (+)--TAIR10:intron--TAIR10:downstream	1
TAIR10:transposable_element_gene--TAIR10:tRNA--TAIR10:3'UTR (+)--TAIR10:CDS (+)--TAIR10:upstream	2
TAIR10:transposable_element_gene--TAIR10:tRNA--TAIR10:3'UTR (+)--TAIR10:CDS (+)--TAIR10:upstream--TAIR10:downstream	40
TAIR10:transposable_element_gene--TAIR10:tRNA--TAIR10:3'UTR (+)--TAIR10:CDS (+)--TAIR10:downstream	1
TAIR10:transposable_element_gene--TAIR10:tRNA--TAIR10:3'UTR (+)--TAIR10:gene (-)--TAIR10:intron	1
TAIR10:transposable_element_gene--TAIR10:tRNA--TAIR10:3'UTR (+)--TAIR10:gene (-)--TAIR10:intron--TAIR10:upstream	3
TAIR10:transposable_element_gene--TAIR10:tRNA--TAIR10:3'UTR (+)--TAIR10:gene (-)--TAIR10:intron--TAIR10:downstream	1
TAIR10:transposable_element_gene--TAIR10:tRNA--TAIR10:3'UTR (+)--TAIR10:gene (-)--TAIR10:upstream--TAIR10:downstream	2
TAIR10:transposable_element_gene--TAIR10:tRNA--TAIR10:3'UTR (+)--TAIR10:downstream	1
TAIR10:transposable_element_gene--TAIR10:tRNA--TAIR10:5'UTR (+)--TAIR10:CDS (+)	2
TAIR10:transposable_element_gene--TAIR10:tRNA--TAIR10:5'UTR (+)--TAIR10:CDS (+)--TAIR10:gene (-)--TAIR10:intron	1
TAIR10:transposable_element_gene--TAIR10:tRNA--TAIR10:5'UTR (+)--TAIR10:CDS (+)--TAIR10:gene (-)--TAIR10:intron--TAIR10:upstream	3
TAIR10:transposable_element_gene--TAIR10:tRNA--TAIR10:5'UTR (+)--TAIR10:CDS (+)--TAIR10:gene (-)--TAIR10:intron--TAIR10:upstream--TAIR10:downstream	9
TAIR10:transposable_element_gene--TAIR10:tRNA--TAIR10:5'UTR (+)--TAIR10:CDS (+)--TAIR10:gene (-)--TAIR10:intron--TAIR10:downstream	48
TAIR10:transposable_element_gene--TAIR10:tRNA--TAIR10:5'UTR (+)--TAIR10:CDS (+)--TAIR10:gene (-)--TAIR10:upstream	3
TAIR10:transposable_element_gene--TAIR10:tRNA--TAIR10:5'UTR (+)--TAIR10:CDS (+)--TAIR10:gene (-)--TAIR10:upstream--TAIR10:downstream	7
TAIR10:transposable_element_gene--TAIR10:tRNA--TAIR10:5'UTR (+)--TAIR10:CDS (+)--TAIR10:gene (-)--TAIR10:downstream	2
TAIR10:transposable_element_gene--TAIR10:tRNA--TAIR10:5'UTR (+)--TAIR10:CDS (+)--TAIR10:intron--TAIR10:downstream	1
TAIR10:transposable_element_gene--TAIR10:tRNA--TAIR10:5'UTR (+)--TAIR10:gene (-)	2
TAIR10:transposable_element_gene--TAIR10:tRNA--TAIR10:5'UTR (+)--TAIR10:gene (-)--TAIR10:intron--TAIR10:downstream	4
TAIR10:transposable_element_gene--TAIR10:tRNA--TAIR10:CDS (+)	103
TAIR10:transposable_element_gene--TAIR10:tRNA--TAIR10:CDS (+)--TAIR10:gene (-)	138
TAIR10:transposable_element_gene--TAIR10:tRNA--TAIR10:CDS (+)--TAIR10:gene (-)--TAIR10:intron	20
TAIR10:transposable_element_gene--TAIR10:tRNA--TAIR10:CDS (+)--TAIR10:gene (-)--TAIR10:intron--TAIR10:upstream	37
TAIR10:transposable_element_gene--TAIR10:tRNA--TAIR10:CDS (+)--TAIR10:gene (-)--TAIR10:intron--TAIR10:upstream--TAIR10:downstream	102
TAIR10:transposable_element_gene--TAIR10:tRNA--TAIR10:CDS (+)--TAIR10:gene (-)--TAIR10:intron--TAIR10:downstream	42
TAIR10:transposable_element_gene--TAIR10:tRNA--TAIR10:CDS (+)--TAIR10:gene (-)--TAIR10:upstream	36
TAIR10:transposable_element_gene--TAIR10:tRNA--TAIR10:CDS (+)--TAIR10:gene (-)--TAIR10:upstream--TAIR10:downstream	28
TAIR10:transposable_element_gene--TAIR10:tRNA--TAIR10:CDS (+)--TAIR10:gene (-)--TAIR10:downstream	38
TAIR10:transposable_element_gene--TAIR10:tRNA--TAIR10:CDS (+)--TAIR10:intron	20
TAIR10:transposable_element_gene--TAIR10:tRNA--TAIR10:CDS (+)--TAIR10:intron--TAIR10:upstream	8
TAIR10:transposable_element_gene--TAIR10:tRNA--TAIR10:CDS (+)--TAIR10:intron--TAIR10:upstream--TAIR10:downstream	4
TAIR10:transposable_element_gene--TAIR10:tRNA--TAIR10:CDS (+)--TAIR10:intron--TAIR10:downstream	14
TAIR10:transposable_element_gene--TAIR10:tRNA--TAIR10:CDS (+)--TAIR10:upstream	22
TAIR10:transposable_element_gene--TAIR10:tRNA--TAIR10:CDS (+)--TAIR10:upstream--TAIR10:downstream	9
TAIR10:transposable_element_gene--TAIR10:tRNA--TAIR10:CDS (+)--TAIR10:downstream	12
TAIR10:transposable_element_gene--TAIR10:tRNA--TAIR10:gene (-)	175
TAIR10:transposable_element_gene--TAIR10:tRNA--TAIR10:gene (-)--TAIR10:intron	10
TAIR10:transposable_element_gene--TAIR10:tRNA--TAIR10:gene (-)--TAIR10:intron--TAIR10:upstream	1
TAIR10:transposable_element_gene--TAIR10:tRNA--TAIR10:gene (-)--TAIR10:intron--TAIR10:upstream--TAIR10:downstream	1
TAIR10:transposable_element_gene--TAIR10:tRNA--TAIR10:gene (-)--TAIR10:intron--TAIR10:downstream	36
TAIR10:transposable_element_gene--TAIR10:tRNA--TAIR10:gene (-)--TAIR10:upstream	19
TAIR10:transposable_element_gene--TAIR10:tRNA--TAIR10:gene (-)--TAIR10:upstream--TAIR10:downstream	1
TAIR10:transposable_element_gene--TAIR10:tRNA--TAIR10:gene (-)--TAIR10:downstream	3
TAIR10:transposable_element_gene--TAIR10:tRNA--TAIR10:intron	16
TAIR10:transposable_element_gene--TAIR10:tRNA--TAIR10:intron--TAIR10:upstream	6
TAIR10:transposable_element_gene--TAIR10:tRNA--TAIR10:intron--TAIR10:upstream--TAIR10:downstream	5
TAIR10:transposable_element_gene--TAIR10:tRNA--TAIR10:intron--TAIR10:downstream	13
TAIR10:transposable_element_gene--TAIR10:tRNA--TAIR10:upstream	34
TAIR10:transposable_element_gene--TAIR10:tRNA--TAIR10:upstream--TAIR10:downstream	7
TAIR10:transposable_element_gene--TAIR10:tRNA--TAIR10:downstream	177
TAIR10:transposable_element_gene--TAIR10:miRNA	145
TAIR10:transposable_element_gene--TAIR10:miRNA--TAIR10:3'UTR (+)	2
TAIR10:transposable_element_gene--TAIR10:miRNA--TAIR10:3'UTR (+)--TAIR10:5'UTR (+)--TAIR10:CDS (+)--TAIR10:gene (-)--TAIR10:intron--TAIR10:upstream	1
TAIR10:transposable_element_gene--TAIR10:miRNA--TAIR10:3'UTR (+)--TAIR10:5'UTR (+)--TAIR10:CDS (+)--TAIR10:gene (-)--TAIR10:intron--TAIR10:upstream--TAIR10:downstream	10
TAIR10:transposable_element_gene--TAIR10:miRNA--TAIR10:3'UTR (+)--TAIR10:5'UTR (+)--TAIR10:CDS (+)--TAIR10:gene (-)--TAIR10:intron--TAIR10:downstream	4
TAIR10:transposable_element_gene--TAIR10:miRNA--TAIR10:3'UTR (+)--TAIR10:5'UTR (+)--TAIR10:gene (-)--TAIR10:intron	3
TAIR10:transposable_element_gene--TAIR10:miRNA--TAIR10:3'UTR (+)--TAIR10:CDS (+)--TAIR10:gene (-)	11
TAIR10:transposable_element_gene--TAIR10:miRNA--TAIR10:3'UTR (+)--TAIR10:CDS (+)--TAIR10:gene (-)--TAIR10:intron	3
TAIR10:transposable_element_gene--TAIR10:miRNA--TAIR10:3'UTR (+)--TAIR10:CDS (+)--TAIR10:gene (-)--TAIR10:intron--TAIR10:upstream	4
TAIR10:transposable_element_gene--TAIR10:miRNA--TAIR10:3'UTR (+)--TAIR10:CDS (+)--TAIR10:gene (-)--TAIR10:intron--TAIR10:upstream--TAIR10:downstream	27
TAIR10:transposable_element_gene--TAIR10:miRNA--TAIR10:3'UTR (+)--TAIR10:CDS (+)--TAIR10:gene (-)--TAIR10:intron--TAIR10:downstream	8
TAIR10:transposable_element_gene--TAIR10:miRNA--TAIR10:3'UTR (+)--TAIR10:CDS (+)--TAIR10:intron	1
TAIR10:transposable_element_gene--TAIR10:miRNA--TAIR10:3'UTR (+)--TAIR10:gene (-)--TAIR10:intron	4
TAIR10:transposable_element_gene--TAIR10:miRNA--TAIR10:3'UTR (+)--TAIR10:gene (-)--TAIR10:upstream--TAIR10:downstream	1
TAIR10:transposable_element_gene--TAIR10:miRNA--TAIR10:5'UTR (+)--TAIR10:CDS (+)--TAIR10:gene (-)--TAIR10:intron--TAIR10:upstream	2
TAIR10:transposable_element_gene--TAIR10:miRNA--TAIR10:5'UTR (+)--TAIR10:CDS (+)--TAIR10:gene (-)--TAIR10:intron--TAIR10:upstream--TAIR10:downstream	9
TAIR10:transposable_element_gene--TAIR10:miRNA--TAIR10:5'UTR (+)--TAIR10:CDS (+)--TAIR10:gene (-)--TAIR10:intron--TAIR10:downstream	1
TAIR10:transposable_element_gene--TAIR10:miRNA--TAIR10:5'UTR (+)--TAIR10:CDS (+)--TAIR10:gene (-)--TAIR10:upstream	5
TAIR10:transposable_element_gene--TAIR10:miRNA--TAIR10:5'UTR (+)--TAIR10:CDS (+)--TAIR10:gene (-)--TAIR10:upstream--TAIR10:downstream	1
TAIR10:transposable_element_gene--TAIR10:miRNA--TAIR10:5'UTR (+)--TAIR10:CDS (+)--TAIR10:gene (-)--TAIR10:downstream	2
TAIR10:transposable_element_gene--TAIR10:miRNA--TAIR10:5'UTR (+)--TAIR10:gene (-)	1
TAIR10:transposable_element_gene--TAIR10:miRNA--TAIR10:5'UTR (+)--TAIR10:gene (-)--TAIR10:intron	3
TAIR10:transposable_element_gene--TAIR10:miRNA--TAIR10:5'UTR (+)--TAIR10:gene (-)--TAIR10:intron--TAIR10:upstream	2
TAIR10:transposable_element_gene--TAIR10:miRNA--TAIR10:5'UTR (+)--TAIR10:gene (-)--TAIR10:intron--TAIR10:upstream--TAIR10:downstream	2
TAIR10:transposable_element_gene--TAIR10:miRNA--TAIR10:5'UTR (+)--TAIR10:gene (-)--TAIR10:intron--TAIR10:downstream	3
TAIR10:transposable_element_gene--TAIR10:miRNA--TAIR10:5'UTR (+)--TAIR10:intron	1
TAIR10:transposable_element_gene--TAIR10:miRNA--TAIR10:5'UTR (+)--TAIR10:intron--TAIR10:upstream	1
TAIR10:transposable_element_gene--TAIR10:miRNA--TAIR10:5'UTR (+)--TAIR10:intron--TAIR10:upstream--TAIR10:downstream	2
TAIR10:transposable_element_gene--TAIR10:miRNA--TAIR10:CDS (+)	22
TAIR10:transposable_element_gene--TAIR10:miRNA--TAIR10:CDS (+)--TAIR10:gene (-)	24
TAIR10:transposable_element_gene--TAIR10:miRNA--TAIR10:CDS (+)--TAIR10:gene (-)--TAIR10:intron	6
TAIR10:transposable_element_gene--TAIR10:miRNA--TAIR10:CDS (+)--TAIR10:gene (-)--TAIR10:intron--TAIR10:upstream	3
TAIR10:transposable_element_gene--TAIR10:miRNA--TAIR10:CDS (+)--TAIR10:gene (-)--TAIR10:intron--TAIR10:upstream--TAIR10:downstream	44
TAIR10:transposable_element_gene--TAIR10:miRNA--TAIR10:CDS (+)--TAIR10:gene (-)--TAIR10:intron--TAIR10:downstream	17
TAIR10:transposable_element_gene--TAIR10:miRNA--TAIR10:CDS (+)--TAIR10:gene (-)--TAIR10:upstream	14
TAIR10:transposable_element_gene--TAIR10:miRNA--TAIR10:CDS (+)--TAIR10:gene (-)--TAIR10:upstream--TAIR10:downstream	10
TAIR10:transposable_element_gene--TAIR10:miRNA--TAIR10:CDS (+)--TAIR10:gene (-)--TAIR10:downstream	6
TAIR10:transposable_element_gene--TAIR10:miRNA--TAIR10:CDS (+)--TAIR10:intron	9
TAIR10:transposable_element_gene--TAIR10:miRNA--TAIR10:CDS (+)--TAIR10:intron--TAIR10:upstream	4
TAIR10:transposable_element_gene--TAIR10:miRNA--TAIR10:CDS (+)--TAIR10:intron--TAIR10:upstream--TAIR10:downstream	2
TAIR10:transposable_element_gene--TAIR10:miRNA--TAIR10:CDS (+)--TAIR10:intron--TAIR10:downstream	1
TAIR10:transposable_element_gene--TAIR10:miRNA--TAIR10:CDS (+)--TAIR10:upstream	1
TAIR10:transposable_element_gene--TAIR10:miRNA--TAIR10:CDS (+)--TAIR10:upstream--TAIR10:downstream	3
TAIR10:transposable_element_gene--TAIR10:miRNA--TAIR10:gene (-)	28
TAIR10:transposable_element_gene--TAIR10:miRNA--TAIR10:gene (-)--TAIR10:intron	5
TAIR10:transposable_element_gene--TAIR10:miRNA--TAIR10:gene (-)--TAIR10:intron--TAIR10:upstream	5
TAIR10:transposable_element_gene--TAIR10:miRNA--TAIR10:gene (-)--TAIR10:intron--TAIR10:upstream--TAIR10:downstream	2
TAIR10:transposable_element_gene--TAIR10:miRNA--TAIR10:gene (-)--TAIR10:intron--TAIR10:downstream	1
TAIR10:transposable_element_gene--TAIR10:miRNA--TAIR10:gene (-)--TAIR10:upstream	4
TAIR10:transposable_element_gene--TAIR10:miRNA--TAIR10:gene (-)--TAIR10:upstream--TAIR10:downstream	8
TAIR10:transposable_element_gene--TAIR10:miRNA--TAIR10:gene (-)--TAIR10:downstream	4
TAIR10:transposable_element_gene--TAIR10:miRNA--TAIR10:intron	22
TAIR10:transposable_element_gene--TAIR10:miRNA--TAIR10:intron--TAIR10:upstream	4
TAIR10:transposable_element_gene--TAIR10:miRNA--TAIR10:intron--TAIR10:upstream--TAIR10:downstream	6
TAIR10:transposable_element_gene--TAIR10:miRNA--TAIR10:intron--TAIR10:downstream	1
TAIR10:transposable_element_gene--TAIR10:miRNA--TAIR10:upstream	12
TAIR10:transposable_element_gene--TAIR10:miRNA--TAIR10:upstream--TAIR10:downstream	1372
TAIR10:transposable_element_gene--TAIR10:miRNA--TAIR10:downstream	5
TAIR10:transposable_element_gene--TAIR10:3'UTR (+)	58
TAIR10:transposable_element_gene--TAIR10:3'UTR (+)--TAIR10:5'UTR (+)	1
TAIR10:transposable_element_gene--TAIR10:3'UTR (+)--TAIR10:5'UTR (+)--TAIR10:CDS (+)--TAIR10:gene (-)	3
TAIR10:transposable_element_gene--TAIR10:3'UTR (+)--TAIR10:5'UTR (+)--TAIR10:CDS (+)--TAIR10:gene (-)--TAIR10:intron	3
TAIR10:transposable_element_gene--TAIR10:3'UTR (+)--TAIR10:5'UTR (+)--TAIR10:CDS (+)--TAIR10:gene (-)--TAIR10:intron--TAIR10:upstream	14
TAIR10:transposable_element_gene--TAIR10:3'UTR (+)--TAIR10:5'UTR (+)--TAIR10:CDS (+)--TAIR10:gene (-)--TAIR10:intron--TAIR10:upstream--TAIR10:downstream	276
TAIR10:transposable_element_gene--TAIR10:3'UTR (+)--TAIR10:5'UTR (+)--TAIR10:CDS (+)--TAIR10:gene (-)--TAIR10:intron--TAIR10:downstream	7
TAIR10:transposable_element_gene--TAIR10:3'UTR (+)--TAIR10:5'UTR (+)--TAIR10:CDS (+)--TAIR10:gene (-)--TAIR10:upstream	2
TAIR10:transposable_element_gene--TAIR10:3'UTR (+)--TAIR10:5'UTR (+)--TAIR10:CDS (+)--TAIR10:gene (-)--TAIR10:upstream--TAIR10:downstream	9
TAIR10:transposable_element_gene--TAIR10:3'UTR (+)--TAIR10:5'UTR (+)--TAIR10:CDS (+)--TAIR10:gene (-)--TAIR10:downstream	1
TAIR10:transposable_element_gene--TAIR10:3'UTR (+)--TAIR10:5'UTR (+)--TAIR10:CDS (+)--TAIR10:intron--TAIR10:upstream	1
TAIR10:transposable_element_gene--TAIR10:3'UTR (+)--TAIR10:5'UTR (+)--TAIR10:CDS (+)--TAIR10:intron--TAIR10:upstream--TAIR10:downstream	3
TAIR10:transposable_element_gene--TAIR10:3'UTR (+)--TAIR10:5'UTR (+)--TAIR10:gene (-)--TAIR10:intron--TAIR10:upstream	1
TAIR10:transposable_element_gene--TAIR10:3'UTR (+)--TAIR10:5'UTR (+)--TAIR10:gene (-)--TAIR10:intron--TAIR10:upstream--TAIR10:downstream	10
TAIR10:transposable_element_gene--TAIR10:3'UTR (+)--TAIR10:5'UTR (+)--TAIR10:gene (-)--TAIR10:intron--TAIR10:downstream	2
TAIR10:transposable_element_gene--TAIR10:3'UTR (+)--TAIR10:5'UTR (+)--TAIR10:gene (-)--TAIR10:upstream	1
TAIR10:transposable_element_gene--TAIR10:3'UTR (+)--TAIR10:5'UTR (+)--TAIR10:gene (-)--TAIR10:upstream--TAIR10:downstream	1
TAIR10:transposable_element_gene--TAIR10:3'UTR (+)--TAIR10:5'UTR (+)--TAIR10:intron	2
TAIR10:transposable_element_gene--TAIR10:3'UTR (+)--TAIR10:5'UTR (+)--TAIR10:intron--TAIR10:upstream--TAIR10:downstream	1
TAIR10:transposable_element_gene--TAIR10:3'UTR (+)--TAIR10:5'UTR (+)--TAIR10:intron--TAIR10:downstream	1
TAIR10:transposable_element_gene--TAIR10:3'UTR (+)--TAIR10:5'UTR (+)--TAIR10:upstream--TAIR10:downstream	1
TAIR10:transposable_element_gene--TAIR10:3'UTR (+)--TAIR10:CDS (+)	13
TAIR10:transposable_element_gene--TAIR10:3'UTR (+)--TAIR10:CDS (+)--TAIR10:gene (-)	19
TAIR10:transposable_element_gene--TAIR10:3'UTR (+)--TAIR10:CDS (+)--TAIR10:gene (-)--TAIR10:intron	33
TAIR10:transposable_element_gene--TAIR10:3'UTR (+)--TAIR10:CDS (+)--TAIR10:gene (-)--TAIR10:intron--TAIR10:upstream	79
TAIR10:transposable_element_gene--TAIR10:3'UTR (+)--TAIR10:CDS (+)--TAIR10:gene (-)--TAIR10:intron--TAIR10:upstream--TAIR10:downstream	395
TAIR10:transposable_element_gene--TAIR10:3'UTR (+)--TAIR10:CDS (+)--TAIR10:gene (-)--TAIR10:intron--TAIR10:downstream	41
TAIR10:transposable_element_gene--TAIR10:3'UTR (+)--TAIR10:CDS (+)--TAIR10:gene (-)--TAIR10:upstream	11
TAIR10:transposable_element_gene--TAIR10:3'UTR (+)--TAIR10:CDS (+)--TAIR10:gene (-)--TAIR10:upstream--TAIR10:downstream	41
TAIR10:transposable_element_gene--TAIR10:3'UTR (+)--TAIR10:CDS (+)--TAIR10:gene (-)--TAIR10:downstream	26
TAIR10:transposable_element_gene--TAIR10:3'UTR (+)--TAIR10:CDS (+)--TAIR10:intron	6
TAIR10:transposable_element_gene--TAIR10:3'UTR (+)--TAIR10:CDS (+)--TAIR10:intron--TAIR10:upstream	13
TAIR10:transposable_element_gene--TAIR10:3'UTR (+)--TAIR10:CDS (+)--TAIR10:intron--TAIR10:upstream--TAIR10:downstream	28
TAIR10:transposable_element_gene--TAIR10:3'UTR (+)--TAIR10:CDS (+)--TAIR10:intron--TAIR10:downstream	4
TAIR10:transposable_element_gene--TAIR10:3'UTR (+)--TAIR10:CDS (+)--TAIR10:upstream	7
TAIR10:transposable_element_gene--TAIR10:3'UTR (+)--TAIR10:CDS (+)--TAIR10:upstream--TAIR10:downstream	6
TAIR10:transposable_element_gene--TAIR10:3'UTR (+)--TAIR10:CDS (+)--TAIR10:downstream	9
TAIR10:transposable_element_gene--TAIR10:3'UTR (+)--TAIR10:gene (-)	10
TAIR10:transposable_element_gene--TAIR10:3'UTR (+)--TAIR10:gene (-)--TAIR10:intron	8
TAIR10:transposable_element_gene--TAIR10:3'UTR (+)--TAIR10:gene (-)--TAIR10:intron--TAIR10:upstream	8
TAIR10:transposable_element_gene--TAIR10:3'UTR (+)--TAIR10:gene (-)--TAIR10:intron--TAIR10:upstream--TAIR10:downstream	104
TAIR10:transposable_element_gene--TAIR10:3'UTR (+)--TAIR10:gene (-)--TAIR10:intron--TAIR10:downstream	3
TAIR10:transposable_element_gene--TAIR10:3'UTR (+)--TAIR10:gene (-)--TAIR10:upstream	3
TAIR10:transposable_element_gene--TAIR10:3'UTR (+)--TAIR10:gene (-)--TAIR10:upstream--TAIR10:downstream	10
TAIR10:transposable_element_gene--TAIR10:3'UTR (+)--TAIR10:gene (-)--TAIR10:downstream	3
TAIR10:transposable_element_gene--TAIR10:3'UTR (+)--TAIR10:intron	15
TAIR10:transposable_element_gene--TAIR10:3'UTR (+)--TAIR10:intron--TAIR10:upstream	12
TAIR10:transposable_element_gene--TAIR10:3'UTR (+)--TAIR10:intron--TAIR10:upstream--TAIR10:downstream	508
TAIR10:transposable_element_gene--TAIR10:3'UTR (+)--TAIR10:intron--TAIR10:downstream	12
TAIR10:transposable_element_gene--TAIR10:3'UTR (+)--TAIR10:upstream	22
TAIR10:transposable_element_gene--TAIR10:3'UTR (+)--TAIR10:upstream--TAIR10:downstream	14
TAIR10:transposable_element_gene--TAIR10:3'UTR (+)--TAIR10:downstream	38
TAIR10:transposable_element_gene--TAIR10:5'UTR (+)	20
TAIR10:transposable_element_gene--TAIR10:5'UTR (+)--TAIR10:CDS (+)	8
TAIR10:transposable_element_gene--TAIR10:5'UTR (+)--TAIR10:CDS (+)--TAIR10:gene (-)	27
TAIR10:transposable_element_gene--TAIR10:5'UTR (+)--TAIR10:CDS (+)--TAIR10:gene (-)--TAIR10:intron	11
TAIR10:transposable_element_gene--TAIR10:5'UTR (+)--TAIR10:CDS (+)--TAIR10:gene (-)--TAIR10:intron--TAIR10:upstream	44
TAIR10:transposable_element_gene--TAIR10:5'UTR (+)--TAIR10:CDS (+)--TAIR10:gene (-)--TAIR10:intron--TAIR10:upstream--TAIR10:downstream	1650
TAIR10:transposable_element_gene--TAIR10:5'UTR (+)--TAIR10:CDS (+)--TAIR10:gene (-)--TAIR10:intron--TAIR10:downstream	15
TAIR10:transposable_element_gene--TAIR10:5'UTR (+)--TAIR10:CDS (+)--TAIR10:gene (-)--TAIR10:upstream	28
TAIR10:transposable_element_gene--TAIR10:5'UTR (+)--TAIR10:CDS (+)--TAIR10:gene (-)--TAIR10:upstream--TAIR10:downstream	45
TAIR10:transposable_element_gene--TAIR10:5'UTR (+)--TAIR10:CDS (+)--TAIR10:gene (-)--TAIR10:downstream	22
TAIR10:transposable_element_gene--TAIR10:5'UTR (+)--TAIR10:CDS (+)--TAIR10:intron	4
TAIR10:transposable_element_gene--TAIR10:5'UTR (+)--TAIR10:CDS (+)--TAIR10:intron--TAIR10:upstream	4
TAIR10:transposable_element_gene--TAIR10:5'UTR (+)--TAIR10:CDS (+)--TAIR10:intron--TAIR10:upstream--TAIR10:downstream	5
TAIR10:transposable_element_gene--TAIR10:5'UTR (+)--TAIR10:CDS (+)--TAIR10:intron--TAIR10:downstream	3
TAIR10:transposable_element_gene--TAIR10:5'UTR (+)--TAIR10:CDS (+)--TAIR10:upstream	5
TAIR10:transposable_element_gene--TAIR10:5'UTR (+)--TAIR10:CDS (+)--TAIR10:upstream--TAIR10:downstream	3
TAIR10:transposable_element_gene--TAIR10:5'UTR (+)--TAIR10:CDS (+)--TAIR10:downstream	5
TAIR10:transposable_element_gene--TAIR10:5'UTR (+)--TAIR10:gene (-)	8
TAIR10:transposable_element_gene--TAIR10:5'UTR (+)--TAIR10:gene (-)--TAIR10:intron	3
TAIR10:transposable_element_gene--TAIR10:5'UTR (+)--TAIR10:gene (-)--TAIR10:intron--TAIR10:upstream	7
TAIR10:transposable_element_gene--TAIR10:5'UTR (+)--TAIR10:gene (-)--TAIR10:intron--TAIR10:upstream--TAIR10:downstream	10
TAIR10:transposable_element_gene--TAIR10:5'UTR (+)--TAIR10:gene (-)--TAIR10:intron--TAIR10:downstream	5
TAIR10:transposable_element_gene--TAIR10:5'UTR (+)--TAIR10:gene (-)--TAIR10:upstream	4
TAIR10:transposable_element_gene--TAIR10:5'UTR (+)--TAIR10:gene (-)--TAIR10:upstream--TAIR10:downstream	5
TAIR10:transposable_element_gene--TAIR10:5'UTR (+)--TAIR10:gene (-)--TAIR10:downstream	6
TAIR10:transposable_element_gene--TAIR10:5'UTR (+)--TAIR10:intron	1
TAIR10:transposable_element_gene--TAIR10:5'UTR (+)--TAIR10:intron--TAIR10:upstream	7
TAIR10:transposable_element_gene--TAIR10:5'UTR (+)--TAIR10:intron--TAIR10:upstream--TAIR10:downstream	9
TAIR10:transposable_element_gene--TAIR10:5'UTR (+)--TAIR10:intron--TAIR10:downstream	2
TAIR10:transposable_element_gene--TAIR10:5'UTR (+)--TAIR10:upstream	3
TAIR10:transposable_element_gene--TAIR10:5'UTR (+)--TAIR10:upstream--TAIR10:downstream	3
TAIR10:transposable_element_gene--TAIR10:5'UTR (+)--TAIR10:downstream	19
TAIR10:transposable_element_gene--TAIR10:CDS (+)	1286
TAIR10:transposable_element_gene--TAIR10:CDS (+)--TAIR10:gene (-)	570
TAIR10:transposable_element_gene--TAIR10:CDS (+)--TAIR10:gene (-)--TAIR10:intron	164
TAIR10:transposable_element_gene--TAIR10:CDS (+)--TAIR10:gene (-)--TAIR10:intron--TAIR10:upstream	229
TAIR10:transposable_element_gene--TAIR10:CDS (+)--TAIR10:gene (-)--TAIR10:intron--TAIR10:upstream--TAIR10:downstream	819
TAIR10:transposable_element_gene--TAIR10:CDS (+)--TAIR10:gene (-)--TAIR10:intron--TAIR10:downstream	167
TAIR10:transposable_element_gene--TAIR10:CDS (+)--TAIR10:gene (-)--TAIR10:upstream	267
TAIR10:transposable_element_gene--TAIR10:CDS (+)--TAIR10:gene (-)--TAIR10:upstream--TAIR10:downstream	290
TAIR10:transposable_element_gene--TAIR10:CDS (+)--TAIR10:gene (-)--TAIR10:downstream	227
TAIR10:transposable_element_gene--TAIR10:CDS (+)--TAIR10:intron	137
TAIR10:transposable_element_gene--TAIR10:CDS (+)--TAIR10:intron--TAIR10:upstream	89
TAIR10:transposable_element_gene--TAIR10:CDS (+)--TAIR10:intron--TAIR10:upstream--TAIR10:downstream	567
TAIR10:transposable_element_gene--TAIR10:CDS (+)--TAIR10:intron--TAIR10:downstream	304
TAIR10:transposable_element_gene--TAIR10:CDS (+)--TAIR10:upstream	767
TAIR10:transposable_element_gene--TAIR10:CDS (+)--TAIR10:upstream--TAIR10:downstream	294
TAIR10:transposable_element_gene--TAIR10:CDS (+)--TAIR10:downstream	402
TAIR10:transposable_element_gene--TAIR10:gene (-)	1593
TAIR10:transposable_element_gene--TAIR10:gene (-)--TAIR10:intron	170
TAIR10:transposable_element_gene--TAIR10:gene (-)--TAIR10:intron--TAIR10:upstream	122
TAIR10:transposable_element_gene--TAIR10:gene (-)--TAIR10:intron--TAIR10:upstream--TAIR10:downstream	764
TAIR10:transposable_element_gene--TAIR10:gene (-)--TAIR10:intron--TAIR10:downstream	1801
TAIR10:transposable_element_gene--TAIR10:gene (-)--TAIR10:upstream	619
TAIR10:transposable_element_gene--TAIR10:gene (-)--TAIR10:upstream--TAIR10:downstream	706
TAIR10:transposable_element_gene--TAIR10:gene (-)--TAIR10:downstream	514
TAIR10:transposable_element_gene--TAIR10:intron	1912
TAIR10:transposable_element_gene--TAIR10:intron--TAIR10:upstream	2492
TAIR10:transposable_element_gene--TAIR10:intron--TAIR10:upstream--TAIR10:downstream	5137
TAIR10:transposable_element_gene--TAIR10:intron--TAIR10:downstream	1021
TAIR10:transposable_element_gene--TAIR10:upstream	14930
TAIR10:transposable_element_gene--TAIR10:upstream--TAIR10:downstream	16014
TAIR10:transposable_element_gene--TAIR10:downstream	6105
TAIR10:rRNA	947188
TAIR10:rRNA--TAIR10:snoRNA--TAIR10:CDS (+)--TAIR10:gene (-)--TAIR10:intron--TAIR10:upstream--TAIR10:downstream	1
TAIR10:rRNA--TAIR10:snoRNA--TAIR10:CDS (+)--TAIR10:upstream	1
TAIR10:rRNA--TAIR10:tRNA	3
TAIR10:rRNA--TAIR10:tRNA--TAIR10:5'UTR (+)--TAIR10:CDS (+)	1
TAIR10:rRNA--TAIR10:tRNA--TAIR10:CDS (+)	2
TAIR10:rRNA--TAIR10:tRNA--TAIR10:CDS (+)--TAIR10:gene (-)--TAIR10:intron--TAIR10:upstream--TAIR10:downstream	2
TAIR10:rRNA--TAIR10:tRNA--TAIR10:CDS (+)--TAIR10:gene (-)--TAIR10:downstream	1
TAIR10:rRNA--TAIR10:tRNA--TAIR10:gene (-)	2
TAIR10:rRNA--TAIR10:tRNA--TAIR10:intron--TAIR10:upstream	2
TAIR10:rRNA--TAIR10:tRNA--TAIR10:upstream	1
TAIR10:rRNA--TAIR10:miRNA--TAIR10:intron	1
TAIR10:rRNA--TAIR10:3'UTR (+)	42
TAIR10:rRNA--TAIR10:3'UTR (+)--TAIR10:5'UTR (+)--TAIR10:CDS (+)--TAIR10:gene (-)--TAIR10:intron	1
TAIR10:rRNA--TAIR10:3'UTR (+)--TAIR10:5'UTR (+)--TAIR10:CDS (+)--TAIR10:gene (-)--TAIR10:intron--TAIR10:upstream	1
TAIR10:rRNA--TAIR10:3'UTR (+)--TAIR10:5'UTR (+)--TAIR10:CDS (+)--TAIR10:gene (-)--TAIR10:intron--TAIR10:upstream--TAIR10:downstream	5
TAIR10:rRNA--TAIR10:3'UTR (+)--TAIR10:5'UTR (+)--TAIR10:CDS (+)--TAIR10:gene (-)--TAIR10:upstream	1
TAIR10:rRNA--TAIR10:3'UTR (+)--TAIR10:5'UTR (+)--TAIR10:CDS (+)--TAIR10:gene (-)--TAIR10:downstream	1
TAIR10:rRNA--TAIR10:3'UTR (+)--TAIR10:CDS (+)	12
TAIR10:rRNA--TAIR10:3'UTR (+)--TAIR10:CDS (+)--TAIR10:gene (-)	7
TAIR10:rRNA--TAIR10:3'UTR (+)--TAIR10:CDS (+)--TAIR10:gene (-)--TAIR10:intron	7
TAIR10:rRNA--TAIR10:3'UTR (+)--TAIR10:CDS (+)--TAIR10:gene (-)--TAIR10:intron--TAIR10:upstream	6
TAIR10:rRNA--TAIR10:3'UTR (+)--TAIR10:CDS (+)--TAIR10:gene (-)--TAIR10:intron--TAIR10:upstream--TAIR10:downstream	8
TAIR10:rRNA--TAIR10:3'UTR (+)--TAIR10:CDS (+)--TAIR10:gene (-)--TAIR10:intron--TAIR10:downstream	5
TAIR10:rRNA--TAIR10:3'UTR (+)--TAIR10:CDS (+)--TAIR10:gene (-)--TAIR10:upstream	6
TAIR10:rRNA--TAIR10:3'UTR (+)--TAIR10:CDS (+)--TAIR10:gene (-)--TAIR10:upstream--TAIR10:downstream	8
TAIR10:rRNA--TAIR10:3'UTR (+)--TAIR10:CDS (+)--TAIR10:gene (-)--TAIR10:downstream	4
TAIR10:rRNA--TAIR10:3'UTR (+)--TAIR10:CDS (+)--TAIR10:intron	2
TAIR10:rRNA--TAIR10:3'UTR (+)--TAIR10:CDS (+)--TAIR10:intron--TAIR10:upstream	3
TAIR10:rRNA--TAIR10:3'UTR (+)--TAIR10:CDS (+)--TAIR10:intron--TAIR10:downstream	1
TAIR10:rRNA--TAIR10:3'UTR (+)--TAIR10:CDS (+)--TAIR10:upstream	5
TAIR10:rRNA--TAIR10:3'UTR (+)--TAIR10:CDS (+)--TAIR10:upstream--TAIR10:downstream	1
TAIR10:rRNA--TAIR10:3'UTR (+)--TAIR10:CDS (+)--TAIR10:downstream	1
TAIR10:rRNA--TAIR10:3'UTR (+)--TAIR10:gene (-)	18
TAIR10:rRNA--TAIR10:3'UTR (+)--TAIR10:gene (-)--TAIR10:intron	2
TAIR10:rRNA--TAIR10:3'UTR (+)--TAIR10:gene (-)--TAIR10:intron--TAIR10:upstream--TAIR10:downstream	1
TAIR10:rRNA--TAIR10:3'UTR (+)--TAIR10:gene (-)--TAIR10:intron--TAIR10:downstream	2
TAIR10:rRNA--TAIR10:3'UTR (+)--TAIR10:gene (-)--TAIR10:upstream	2
TAIR10:rRNA--TAIR10:3'UTR (+)--TAIR10:gene (-)--TAIR10:upstream--TAIR10:downstream	2
TAIR10:rRNA--TAIR10:3'UTR (+)--TAIR10:gene (-)--TAIR10:downstream	2
TAIR10:rRNA--TAIR10:3'UTR (+)--TAIR10:intron	5
TAIR10:rRNA--TAIR10:3'UTR (+)--TAIR10:intron--TAIR10:upstream	2
TAIR10:rRNA--TAIR10:3'UTR (+)--TAIR10:intron--TAIR10:downstream	2
TAIR10:rRNA--TAIR10:3'UTR (+)--TAIR10:upstream	6
TAIR10:rRNA--TAIR10:3'UTR (+)--TAIR10:upstream--TAIR10:downstream	1
TAIR10:rRNA--TAIR10:5'UTR (+)	58
TAIR10:rRNA--TAIR10:5'UTR (+)--TAIR10:CDS (+)	3
TAIR10:rRNA--TAIR10:5'UTR (+)--TAIR10:CDS (+)--TAIR10:gene (-)	1
TAIR10:rRNA--TAIR10:5'UTR (+)--TAIR10:CDS (+)--TAIR10:gene (-)--TAIR10:intron	1
TAIR10:rRNA--TAIR10:5'UTR (+)--TAIR10:CDS (+)--TAIR10:gene (-)--TAIR10:intron--TAIR10:upstream	5
TAIR10:rRNA--TAIR10:5'UTR (+)--TAIR10:CDS (+)--TAIR10:gene (-)--TAIR10:intron--TAIR10:upstream--TAIR10:downstream	11
TAIR10:rRNA--TAIR10:5'UTR (+)--TAIR10:CDS (+)--TAIR10:gene (-)--TAIR10:intron--TAIR10:downstream	1
TAIR10:rRNA--TAIR10:5'UTR (+)--TAIR10:CDS (+)--TAIR10:gene (-)--TAIR10:upstream	3
TAIR10:rRNA--TAIR10:5'UTR (+)--TAIR10:CDS (+)--TAIR10:gene (-)--TAIR10:upstream--TAIR10:downstream	4
TAIR10:rRNA--TAIR10:5'UTR (+)--TAIR10:CDS (+)--TAIR10:gene (-)--TAIR10:downstream	2
TAIR10:rRNA--TAIR10:5'UTR (+)--TAIR10:CDS (+)--TAIR10:intron	2
TAIR10:rRNA--TAIR10:5'UTR (+)--TAIR10:CDS (+)--TAIR10:intron--TAIR10:downstream	2
TAIR10:rRNA--TAIR10:5'UTR (+)--TAIR10:CDS (+)--TAIR10:upstream	2
TAIR10:rRNA--TAIR10:5'UTR (+)--TAIR10:CDS (+)--TAIR10:upstream--TAIR10:downstream	1
TAIR10:rRNA--TAIR10:5'UTR (+)--TAIR10:CDS (+)--TAIR10:downstream	4
TAIR10:rRNA--TAIR10:5'UTR (+)--TAIR10:gene (-)	22
TAIR10:rRNA--TAIR10:5'UTR (+)--TAIR10:gene (-)--TAIR10:intron	4
TAIR10:rRNA--TAIR10:5'UTR (+)--TAIR10:gene (-)--TAIR10:intron--TAIR10:upstream	3
TAIR10:rRNA--TAIR10:5'UTR (+)--TAIR10:gene (-)--TAIR10:intron--TAIR10:upstream--TAIR10:downstream	2
TAIR10:rRNA--TAIR10:5'UTR (+)--TAIR10:gene (-)--TAIR10:upstream	7
TAIR10:rRNA--TAIR10:5'UTR (+)--TAIR10:gene (-)--TAIR10:downstream	1
TAIR10:rRNA--TAIR10:5'UTR (+)--TAIR10:intron	4
TAIR10:rRNA--TAIR10:5'UTR (+)--TAIR10:intron--TAIR10:upstream--TAIR10:downstream	1
TAIR10:rRNA--TAIR10:5'UTR (+)--TAIR10:upstream	3
TAIR10:rRNA--TAIR10:5'UTR (+)--TAIR10:upstream--TAIR10:downstream	1
TAIR10:rRNA--TAIR10:5'UTR (+)--TAIR10:downstream	3
TAIR10:rRNA--TAIR10:CDS (+)	1402
TAIR10:rRNA--TAIR10:CDS (+)--TAIR10:gene (-)	361
TAIR10:rRNA--TAIR10:CDS (+)--TAIR10:gene (-)--TAIR10:intron	66
TAIR10:rRNA--TAIR10:CDS (+)--TAIR10:gene (-)--TAIR10:intron--TAIR10:upstream	37
TAIR10:rRNA--TAIR10:CDS (+)--TAIR10:gene (-)--TAIR10:intron--TAIR10:upstream--TAIR10:downstream	42
TAIR10:rRNA--TAIR10:CDS (+)--TAIR10:gene (-)--TAIR10:intron--TAIR10:downstream	29
TAIR10:rRNA--TAIR10:CDS (+)--TAIR10:gene (-)--TAIR10:upstream	105
TAIR10:rRNA--TAIR10:CDS (+)--TAIR10:gene (-)--TAIR10:upstream--TAIR10:downstream	67
TAIR10:rRNA--TAIR10:CDS (+)--TAIR10:gene (-)--TAIR10:downstream	68
TAIR10:rRNA--TAIR10:CDS (+)--TAIR10:intron	89
TAIR10:rRNA--TAIR10:CDS (+)--TAIR10:intron--TAIR10:upstream	19
TAIR10:rRNA--TAIR10:CDS (+)--TAIR10:intron--TAIR10:upstream--TAIR10:downstream	8
TAIR10:rRNA--TAIR10:CDS (+)--TAIR10:intron--TAIR10:downstream	28
TAIR10:rRNA--TAIR10:CDS (+)--TAIR10:upstream	116
TAIR10:rRNA--TAIR10:CDS (+)--TAIR10:upstream--TAIR10:downstream	24
TAIR10:rRNA--TAIR10:CDS (+)--TAIR10:downstream	94
TAIR10:rRNA--TAIR10:gene (-)	1409
TAIR10:rRNA--TAIR10:gene (-)--TAIR10:intron	88
TAIR10:rRNA--TAIR10:gene (-)--TAIR10:intron--TAIR10:upstream	13
TAIR10:rRNA--TAIR10:gene (-)--TAIR10:intron--TAIR10:upstream--TAIR10:downstream	8
TAIR10:rRNA--TAIR10:gene (-)--TAIR10:intron--TAIR10:downstream	32
TAIR10:rRNA--TAIR10:gene (-)--TAIR10:upstream	87
TAIR10:rRNA--TAIR10:gene (-)--TAIR10:upstream--TAIR10:downstream	35
TAIR10:rRNA--TAIR10:gene (-)--TAIR10:downstream	128
TAIR10:rRNA--TAIR10:intron	344
TAIR10:rRNA--TAIR10:intron--TAIR10:upstream	68
TAIR10:rRNA--TAIR10:intron--TAIR10:upstream--TAIR10:downstream	19
TAIR10:rRNA--TAIR10:intron--TAIR10:downstream	45
TAIR10:rRNA--TAIR10:upstream	17295
TAIR10:rRNA--TAIR10:upstream--TAIR10:downstream	97
TAIR10:rRNA--TAIR10:downstream	2925
TAIR10:snRNA	593
TAIR10:snRNA--TAIR10:tRNA--TAIR10:CDS (+)--TAIR10:gene (-)	1
TAIR10:snRNA--TAIR10:3'UTR (+)	7
TAIR10:snRNA--TAIR10:3'UTR (+)--TAIR10:5'UTR (+)--TAIR10:upstream--TAIR10:downstream	1
TAIR10:snRNA--TAIR10:3'UTR (+)--TAIR10:CDS (+)--TAIR10:gene (-)--TAIR10:intron--TAIR10:upstream--TAIR10:downstream	1
TAIR10:snRNA--TAIR10:3'UTR (+)--TAIR10:gene (-)--TAIR10:upstream--TAIR10:downstream	1
TAIR10:snRNA--TAIR10:5'UTR (+)--TAIR10:CDS (+)--TAIR10:upstream--TAIR10:downstream	1
TAIR10:snRNA--TAIR10:5'UTR (+)--TAIR10:CDS (+)--TAIR10:downstream	2
TAIR10:snRNA--TAIR10:5'UTR (+)--TAIR10:gene (-)--TAIR10:upstream--TAIR10:downstream	2
TAIR10:snRNA--TAIR10:5'UTR (+)--TAIR10:upstream--TAIR10:downstream	418
TAIR10:snRNA--TAIR10:5'UTR (+)--TAIR10:downstream	200
TAIR10:snRNA--TAIR10:CDS (+)--TAIR10:gene (-)--TAIR10:intron--TAIR10:upstream--TAIR10:downstream	1
TAIR10:snRNA--TAIR10:CDS (+)--TAIR10:gene (-)--TAIR10:upstream	1
TAIR10:snRNA--TAIR10:CDS (+)--TAIR10:gene (-)--TAIR10:upstream--TAIR10:downstream	1
TAIR10:snRNA--TAIR10:CDS (+)--TAIR10:gene (-)--TAIR10:downstream	1
TAIR10:snRNA--TAIR10:CDS (+)--TAIR10:intron--TAIR10:upstream--TAIR10:downstream	5
TAIR10:snRNA--TAIR10:CDS (+)--TAIR10:intron--TAIR10:downstream	3
TAIR10:snRNA--TAIR10:CDS (+)--TAIR10:upstream--TAIR10:downstream	56
TAIR10:snRNA--TAIR10:CDS (+)--TAIR10:downstream	1058
TAIR10:snRNA--TAIR10:gene (-)--TAIR10:intron--TAIR10:upstream--TAIR10:downstream	3
TAIR10:snRNA--TAIR10:gene (-)--TAIR10:upstream	4
TAIR10:snRNA--TAIR10:gene (-)--TAIR10:upstream--TAIR10:downstream	751
TAIR10:snRNA--TAIR10:gene (-)--TAIR10:downstream	222
TAIR10:snRNA--TAIR10:intron--TAIR10:upstream--TAIR10:downstream	27
TAIR10:snRNA--TAIR10:intron--TAIR10:downstream	2
TAIR10:snRNA--TAIR10:upstream	219
TAIR10:snRNA--TAIR10:upstream--TAIR10:downstream	747
TAIR10:snRNA--TAIR10:downstream	1891
TAIR10:snoRNA	2900
TAIR10:snoRNA--TAIR10:3'UTR (+)	3
TAIR10:snoRNA--TAIR10:3'UTR (+)--TAIR10:CDS (+)--TAIR10:gene (-)	1
TAIR10:snoRNA--TAIR10:3'UTR (+)--TAIR10:CDS (+)--TAIR10:gene (-)--TAIR10:intron--TAIR10:upstream--TAIR10:downstream	1
TAIR10:snoRNA--TAIR10:3'UTR (+)--TAIR10:CDS (+)--TAIR10:gene (-)--TAIR10:upstream	1
TAIR10:snoRNA--TAIR10:3'UTR (+)--TAIR10:CDS (+)--TAIR10:intron--TAIR10:upstream--TAIR10:downstream	1
TAIR10:snoRNA--TAIR10:3'UTR (+)--TAIR10:gene (-)--TAIR10:intron--TAIR10:upstream--TAIR10:downstream	1
TAIR10:snoRNA--TAIR10:5'UTR (+)--TAIR10:CDS (+)--TAIR10:gene (-)--TAIR10:intron--TAIR10:upstream--TAIR10:downstream	1
TAIR10:snoRNA--TAIR10:5'UTR (+)--TAIR10:CDS (+)--TAIR10:gene (-)--TAIR10:intron--TAIR10:downstream	2
TAIR10:snoRNA--TAIR10:5'UTR (+)--TAIR10:CDS (+)--TAIR10:gene (-)--TAIR10:upstream--TAIR10:downstream	2
TAIR10:snoRNA--TAIR10:5'UTR (+)--TAIR10:CDS (+)--TAIR10:gene (-)--TAIR10:downstream	1
TAIR10:snoRNA--TAIR10:5'UTR (+)--TAIR10:gene (-)--TAIR10:intron	1
TAIR10:snoRNA--TAIR10:5'UTR (+)--TAIR10:gene (-)--TAIR10:intron--TAIR10:downstream	289
TAIR10:snoRNA--TAIR10:5'UTR (+)--TAIR10:gene (-)--TAIR10:downstream	27
TAIR10:snoRNA--TAIR10:5'UTR (+)--TAIR10:intron--TAIR10:downstream	46
TAIR10:snoRNA--TAIR10:5'UTR (+)--TAIR10:upstream	1
TAIR10:snoRNA--TAIR10:5'UTR (+)--TAIR10:downstream	13
TAIR10:snoRNA--TAIR10:CDS (+)	8
TAIR10:snoRNA--TAIR10:CDS (+)--TAIR10:gene (-)	4
TAIR10:snoRNA--TAIR10:CDS (+)--TAIR10:gene (-)--TAIR10:intron--TAIR10:upstream	1
TAIR10:snoRNA--TAIR10:CDS (+)--TAIR10:gene (-)--TAIR10:intron--TAIR10:upstream--TAIR10:downstream	27
TAIR10:snoRNA--TAIR10:CDS (+)--TAIR10:gene (-)--TAIR10:intron--TAIR10:downstream	3
TAIR10:snoRNA--TAIR10:CDS (+)--TAIR10:gene (-)--TAIR10:upstream	1
TAIR10:snoRNA--TAIR10:CDS (+)--TAIR10:gene (-)--TAIR10:downstream	2
TAIR10:snoRNA--TAIR10:CDS (+)--TAIR10:intron--TAIR10:upstream--TAIR10:downstream	6
TAIR10:snoRNA--TAIR10:CDS (+)--TAIR10:intron--TAIR10:downstream	1
TAIR10:snoRNA--TAIR10:CDS (+)--TAIR10:downstream	1
TAIR10:snoRNA--TAIR10:gene (-)	27
TAIR10:snoRNA--TAIR10:gene (-)--TAIR10:intron	1
TAIR10:snoRNA--TAIR10:gene (-)--TAIR10:intron--TAIR10:upstream--TAIR10:downstream	20
TAIR10:snoRNA--TAIR10:gene (-)--TAIR10:intron--TAIR10:downstream	84
TAIR10:snoRNA--TAIR10:gene (-)--TAIR10:downstream	83
TAIR10:snoRNA--TAIR10:intron	13
TAIR10:snoRNA--TAIR10:intron--TAIR10:upstream	2
TAIR10:snoRNA--TAIR10:intron--TAIR10:upstream--TAIR10:downstream	1
TAIR10:snoRNA--TAIR10:intron--TAIR10:downstream	41
TAIR10:snoRNA--TAIR10:upstream	231
TAIR10:snoRNA--TAIR10:upstream--TAIR10:downstream	2
TAIR10:snoRNA--TAIR10:downstream	535
TAIR10:tRNA	216374
TAIR10:tRNA--TAIR10:miRNA	1
TAIR10:tRNA--TAIR10:3'UTR (+)	1669
TAIR10:tRNA--TAIR10:3'UTR (+)--TAIR10:5'UTR (+)--TAIR10:CDS (+)--TAIR10:gene (-)--TAIR10:intron--TAIR10:upstream--TAIR10:downstream	2
TAIR10:tRNA--TAIR10:3'UTR (+)--TAIR10:5'UTR (+)--TAIR10:gene (-)--TAIR10:upstream--TAIR10:downstream	1
TAIR10:tRNA--TAIR10:3'UTR (+)--TAIR10:5'UTR (+)--TAIR10:intron--TAIR10:downstream	1
TAIR10:tRNA--TAIR10:3'UTR (+)--TAIR10:CDS (+)	3
TAIR10:tRNA--TAIR10:3'UTR (+)--TAIR10:CDS (+)--TAIR10:gene (-)	4
TAIR10:tRNA--TAIR10:3'UTR (+)--TAIR10:CDS (+)--TAIR10:gene (-)--TAIR10:intron	3
TAIR10:tRNA--TAIR10:3'UTR (+)--TAIR10:CDS (+)--TAIR10:gene (-)--TAIR10:intron--TAIR10:upstream	4
TAIR10:tRNA--TAIR10:3'UTR (+)--TAIR10:CDS (+)--TAIR10:gene (-)--TAIR10:intron--TAIR10:upstream--TAIR10:downstream	3
TAIR10:tRNA--TAIR10:3'UTR (+)--TAIR10:CDS (+)--TAIR10:gene (-)--TAIR10:intron--TAIR10:downstream	8
TAIR10:tRNA--TAIR10:3'UTR (+)--TAIR10:CDS (+)--TAIR10:gene (-)--TAIR10:upstream	1
TAIR10:tRNA--TAIR10:3'UTR (+)--TAIR10:CDS (+)--TAIR10:gene (-)--TAIR10:upstream--TAIR10:downstream	1
TAIR10:tRNA--TAIR10:3'UTR (+)--TAIR10:CDS (+)--TAIR10:intron	2
TAIR10:tRNA--TAIR10:3'UTR (+)--TAIR10:CDS (+)--TAIR10:intron--TAIR10:upstream	1
TAIR10:tRNA--TAIR10:3'UTR (+)--TAIR10:CDS (+)--TAIR10:intron--TAIR10:downstream	1
TAIR10:tRNA--TAIR10:3'UTR (+)--TAIR10:CDS (+)--TAIR10:upstream	2
TAIR10:tRNA--TAIR10:3'UTR (+)--TAIR10:CDS (+)--TAIR10:downstream	2
TAIR10:tRNA--TAIR10:3'UTR (+)--TAIR10:gene (-)	7
TAIR10:tRNA--TAIR10:3'UTR (+)--TAIR10:gene (-)--TAIR10:intron--TAIR10:downstream	1
TAIR10:tRNA--TAIR10:3'UTR (+)--TAIR10:intron	3
TAIR10:tRNA--TAIR10:3'UTR (+)--TAIR10:upstream	11
TAIR10:tRNA--TAIR10:3'UTR (+)--TAIR10:upstream--TAIR10:downstream	10
TAIR10:tRNA--TAIR10:3'UTR (+)--TAIR10:downstream	9
TAIR10:tRNA--TAIR10:5'UTR (+)	5
TAIR10:tRNA--TAIR10:5'UTR (+)--TAIR10:CDS (+)	30
TAIR10:tRNA--TAIR10:5'UTR (+)--TAIR10:CDS (+)--TAIR10:gene (-)	40
TAIR10:tRNA--TAIR10:5'UTR (+)--TAIR10:CDS (+)--TAIR10:gene (-)--TAIR10:intron	3
TAIR10:tRNA--TAIR10:5'UTR (+)--TAIR10:CDS (+)--TAIR10:gene (-)--TAIR10:intron--TAIR10:upstream	6
TAIR10:tRNA--TAIR10:5'UTR (+)--TAIR10:CDS (+)--TAIR10:gene (-)--TAIR10:intron--TAIR10:upstream--TAIR10:downstream	4
TAIR10:tRNA--TAIR10:5'UTR (+)--TAIR10:CDS (+)--TAIR10:gene (-)--TAIR10:upstream	1
TAIR10:tRNA--TAIR10:5'UTR (+)--TAIR10:CDS (+)--TAIR10:gene (-)--TAIR10:upstream--TAIR10:downstream	2
TAIR10:tRNA--TAIR10:5'UTR (+)--TAIR10:CDS (+)--TAIR10:gene (-)--TAIR10:downstream	3
TAIR10:tRNA--TAIR10:5'UTR (+)--TAIR10:CDS (+)--TAIR10:intron	1
TAIR10:tRNA--TAIR10:5'UTR (+)--TAIR10:CDS (+)--TAIR10:downstream	1
TAIR10:tRNA--TAIR10:5'UTR (+)--TAIR10:gene (-)	6
TAIR10:tRNA--TAIR10:5'UTR (+)--TAIR10:gene (-)--TAIR10:intron--TAIR10:upstream--TAIR10:downstream	1
TAIR10:tRNA--TAIR10:5'UTR (+)--TAIR10:gene (-)--TAIR10:intron--TAIR10:downstream	1
TAIR10:tRNA--TAIR10:5'UTR (+)--TAIR10:gene (-)--TAIR10:upstream--TAIR10:downstream	1
TAIR10:tRNA--TAIR10:5'UTR (+)--TAIR10:gene (-)--TAIR10:downstream	3
TAIR10:tRNA--TAIR10:5'UTR (+)--TAIR10:intron	1
TAIR10:tRNA--TAIR10:5'UTR (+)--TAIR10:upstream	2
TAIR10:tRNA--TAIR10:5'UTR (+)--TAIR10:downstream	4
TAIR10:tRNA--TAIR10:CDS (+)	1128
TAIR10:tRNA--TAIR10:CDS (+)--TAIR10:gene (-)	571
TAIR10:tRNA--TAIR10:CDS (+)--TAIR10:gene (-)--TAIR10:intron	50
TAIR10:tRNA--TAIR10:CDS (+)--TAIR10:gene (-)--TAIR10:intron--TAIR10:upstream	16
TAIR10:tRNA--TAIR10:CDS (+)--TAIR10:gene (-)--TAIR10:intron--TAIR10:upstream--TAIR10:downstream	21
TAIR10:tRNA--TAIR10:CDS (+)--TAIR10:gene (-)--TAIR10:intron--TAIR10:downstream	11
TAIR10:tRNA--TAIR10:CDS (+)--TAIR10:gene (-)--TAIR10:upstream	97
TAIR10:tRNA--TAIR10:CDS (+)--TAIR10:gene (-)--TAIR10:upstream--TAIR10:downstream	66
TAIR10:tRNA--TAIR10:CDS (+)--TAIR10:gene (-)--TAIR10:downstream	152
TAIR10:tRNA--TAIR10:CDS (+)--TAIR10:intron	79
TAIR10:tRNA--TAIR10:CDS (+)--TAIR10:intron--TAIR10:upstream	32
TAIR10:tRNA--TAIR10:CDS (+)--TAIR10:intron--TAIR10:upstream--TAIR10:downstream	7
TAIR10:tRNA--TAIR10:CDS (+)--TAIR10:intron--TAIR10:downstream	9
TAIR10:tRNA--TAIR10:CDS (+)--TAIR10:upstream	96
TAIR10:tRNA--TAIR10:CDS (+)--TAIR10:upstream--TAIR10:downstream	49
TAIR10:tRNA--TAIR10:CDS (+)--TAIR10:downstream	70
TAIR10:tRNA--TAIR10:gene (-)	10724
TAIR10:tRNA--TAIR10:gene (-)--TAIR10:intron	89
TAIR10:tRNA--TAIR10:gene (-)--TAIR10:intron--TAIR10:upstream	47
TAIR10:tRNA--TAIR10:gene (-)--TAIR10:intron--TAIR10:upstream--TAIR10:downstream	7
TAIR10:tRNA--TAIR10:gene (-)--TAIR10:intron--TAIR10:downstream	13
TAIR10:tRNA--TAIR10:gene (-)--TAIR10:upstream	605
TAIR10:tRNA--TAIR10:gene (-)--TAIR10:upstream--TAIR10:downstream	42
TAIR10:tRNA--TAIR10:gene (-)--TAIR10:downstream	70
TAIR10:tRNA--TAIR10:intron	249
TAIR10:tRNA--TAIR10:intron--TAIR10:upstream	25
TAIR10:tRNA--TAIR10:intron--TAIR10:upstream--TAIR10:downstream	977
TAIR10:tRNA--TAIR10:intron--TAIR10:downstream	16
TAIR10:tRNA--TAIR10:upstream	9448
TAIR10:tRNA--TAIR10:upstream--TAIR10:downstream	2327
TAIR10:tRNA--TAIR10:downstream	3219
TAIR10:miRNA	944670
TAIR10:miRNA--TAIR10:3'UTR (+)	28
TAIR10:miRNA--TAIR10:3'UTR (+)--TAIR10:5'UTR (+)--TAIR10:CDS (+)--TAIR10:gene (-)--TAIR10:intron--TAIR10:upstream	3
TAIR10:miRNA--TAIR10:3'UTR (+)--TAIR10:5'UTR (+)--TAIR10:CDS (+)--TAIR10:gene (-)--TAIR10:intron--TAIR10:upstream--TAIR10:downstream	1
TAIR10:miRNA--TAIR10:3'UTR (+)--TAIR10:5'UTR (+)--TAIR10:CDS (+)--TAIR10:gene (-)--TAIR10:downstream	1
TAIR10:miRNA--TAIR10:3'UTR (+)--TAIR10:5'UTR (+)--TAIR10:CDS (+)--TAIR10:intron--TAIR10:downstream	1
TAIR10:miRNA--TAIR10:3'UTR (+)--TAIR10:CDS (+)	3
TAIR10:miRNA--TAIR10:3'UTR (+)--TAIR10:CDS (+)--TAIR10:gene (-)--TAIR10:intron	1
TAIR10:miRNA--TAIR10:3'UTR (+)--TAIR10:CDS (+)--TAIR10:gene (-)--TAIR10:intron--TAIR10:upstream	5
TAIR10:miRNA--TAIR10:3'UTR (+)--TAIR10:CDS (+)--TAIR10:gene (-)--TAIR10:intron--TAIR10:upstream--TAIR10:downstream	3
TAIR10:miRNA--TAIR10:3'UTR (+)--TAIR10:CDS (+)--TAIR10:gene (-)--TAIR10:intron--TAIR10:downstream	4
TAIR10:miRNA--TAIR10:3'UTR (+)--TAIR10:CDS (+)--TAIR10:gene (-)--TAIR10:upstream	2
TAIR10:miRNA--TAIR10:3'UTR (+)--TAIR10:CDS (+)--TAIR10:gene (-)--TAIR10:upstream--TAIR10:downstream	2
TAIR10:miRNA--TAIR10:3'UTR (+)--TAIR10:CDS (+)--TAIR10:gene (-)--TAIR10:downstream	1
TAIR10:miRNA--TAIR10:3'UTR (+)--TAIR10:CDS (+)--TAIR10:upstream--TAIR10:downstream	5
TAIR10:miRNA--TAIR10:3'UTR (+)--TAIR10:gene (-)	12
TAIR10:miRNA--TAIR10:3'UTR (+)--TAIR10:gene (-)--TAIR10:intron	12
TAIR10:miRNA--TAIR10:3'UTR (+)--TAIR10:gene (-)--TAIR10:intron--TAIR10:upstream	1
TAIR10:miRNA--TAIR10:3'UTR (+)--TAIR10:gene (-)--TAIR10:intron--TAIR10:upstream--TAIR10:downstream	1
TAIR10:miRNA--TAIR10:3'UTR (+)--TAIR10:gene (-)--TAIR10:intron--TAIR10:downstream	2
TAIR10:miRNA--TAIR10:3'UTR (+)--TAIR10:intron	4
TAIR10:miRNA--TAIR10:3'UTR (+)--TAIR10:intron--TAIR10:upstream--TAIR10:downstream	1
TAIR10:miRNA--TAIR10:3'UTR (+)--TAIR10:intron--TAIR10:downstream	1
TAIR10:miRNA--TAIR10:3'UTR (+)--TAIR10:upstream	4
TAIR10:miRNA--TAIR10:3'UTR (+)--TAIR10:downstream	3
TAIR10:miRNA--TAIR10:5'UTR (+)	12
TAIR10:miRNA--TAIR10:5'UTR (+)--TAIR10:CDS (+)	5
TAIR10:miRNA--TAIR10:5'UTR (+)--TAIR10:CDS (+)--TAIR10:gene (-)--TAIR10:intron	5
TAIR10:miRNA--TAIR10:5'UTR (+)--TAIR10:CDS (+)--TAIR10:gene (-)--TAIR10:intron--TAIR10:upstream	2
TAIR10:miRNA--TAIR10:5'UTR (+)--TAIR10:CDS (+)--TAIR10:gene (-)--TAIR10:intron--TAIR10:upstream--TAIR10:downstream	4
TAIR10:miRNA--TAIR10:5'UTR (+)--TAIR10:CDS (+)--TAIR10:gene (-)--TAIR10:upstream	1
TAIR10:miRNA--TAIR10:5'UTR (+)--TAIR10:CDS (+)--TAIR10:gene (-)--TAIR10:upstream--TAIR10:downstream	1
TAIR10:miRNA--TAIR10:5'UTR (+)--TAIR10:CDS (+)--TAIR10:gene (-)--TAIR10:downstream	2
TAIR10:miRNA--TAIR10:5'UTR (+)--TAIR10:CDS (+)--TAIR10:intron--TAIR10:upstream	1
TAIR10:miRNA--TAIR10:5'UTR (+)--TAIR10:CDS (+)--TAIR10:upstream	1
TAIR10:miRNA--TAIR10:5'UTR (+)--TAIR10:gene (-)	6
TAIR10:miRNA--TAIR10:5'UTR (+)--TAIR10:gene (-)--TAIR10:intron	3
TAIR10:miRNA--TAIR10:5'UTR (+)--TAIR10:gene (-)--TAIR10:intron--TAIR10:upstream	1
TAIR10:miRNA--TAIR10:5'UTR (+)--TAIR10:gene (-)--TAIR10:intron--TAIR10:downstream	1
TAIR10:miRNA--TAIR10:5'UTR (+)--TAIR10:gene (-)--TAIR10:upstream	2
TAIR10:miRNA--TAIR10:5'UTR (+)--TAIR10:intron	1
TAIR10:miRNA--TAIR10:5'UTR (+)--TAIR10:upstream	1
TAIR10:miRNA--TAIR10:5'UTR (+)--TAIR10:downstream	1
TAIR10:miRNA--TAIR10:CDS (+)	1050
TAIR10:miRNA--TAIR10:CDS (+)--TAIR10:gene (-)	948
TAIR10:miRNA--TAIR10:CDS (+)--TAIR10:gene (-)--TAIR10:intron	45
TAIR10:miRNA--TAIR10:CDS (+)--TAIR10:gene (-)--TAIR10:intron--TAIR10:upstream	24
TAIR10:miRNA--TAIR10:CDS (+)--TAIR10:gene (-)--TAIR10:intron--TAIR10:upstream--TAIR10:downstream	15
TAIR10:miRNA--TAIR10:CDS (+)--TAIR10:gene (-)--TAIR10:intron--TAIR10:downstream	54
TAIR10:miRNA--TAIR10:CDS (+)--TAIR10:gene (-)--TAIR10:upstream	50
TAIR10:miRNA--TAIR10:CDS (+)--TAIR10:gene (-)--TAIR10:upstream--TAIR10:downstream	9
TAIR10:miRNA--TAIR10:CDS (+)--TAIR10:gene (-)--TAIR10:downstream	17
TAIR10:miRNA--TAIR10:CDS (+)--TAIR10:intron	23
TAIR10:miRNA--TAIR10:CDS (+)--TAIR10:intron--TAIR10:upstream	5
TAIR10:miRNA--TAIR10:CDS (+)--TAIR10:intron--TAIR10:upstream--TAIR10:downstream	8
TAIR10:miRNA--TAIR10:CDS (+)--TAIR10:intron--TAIR10:downstream	39
TAIR10:miRNA--TAIR10:CDS (+)--TAIR10:upstream	21
TAIR10:miRNA--TAIR10:CDS (+)--TAIR10:upstream--TAIR10:downstream	7
TAIR10:miRNA--TAIR10:CDS (+)--TAIR10:downstream	14
TAIR10:miRNA--TAIR10:gene (-)	6711
TAIR10:miRNA--TAIR10:gene (-)--TAIR10:intron	55
TAIR10:miRNA--TAIR10:gene (-)--TAIR10:intron--TAIR10:upstream	11
TAIR10:miRNA--TAIR10:gene (-)--TAIR10:intron--TAIR10:upstream--TAIR10:downstream	12
TAIR10:miRNA--TAIR10:gene (-)--TAIR10:intron--TAIR10:downstream	18
TAIR10:miRNA--TAIR10:gene (-)--TAIR10:upstream	76
TAIR10:miRNA--TAIR10:gene (-)--TAIR10:upstream--TAIR10:downstream	11
TAIR10:miRNA--TAIR10:gene (-)--TAIR10:downstream	82
TAIR10:miRNA--TAIR10:intron	596
TAIR10:miRNA--TAIR10:intron--TAIR10:upstream	23
TAIR10:miRNA--TAIR10:intron--TAIR10:upstream--TAIR10:downstream	81
TAIR10:miRNA--TAIR10:intron--TAIR10:downstream	14
TAIR10:miRNA--TAIR10:upstream	189
TAIR10:miRNA--TAIR10:upstream--TAIR10:downstream	696
TAIR10:miRNA--TAIR10:downstream	937
TAIR10:3'UTR (+)	130506
TAIR10:3'UTR (+)--TAIR10:5'UTR (+)	11
TAIR10:3'UTR (+)--TAIR10:5'UTR (+)--TAIR10:CDS (+)	3
TAIR10:3'UTR (+)--TAIR10:5'UTR (+)--TAIR10:CDS (+)--TAIR10:gene (-)	3
TAIR10:3'UTR (+)--TAIR10:5'UTR (+)--TAIR10:CDS (+)--TAIR10:gene (-)--TAIR10:intron	2
TAIR10:3'UTR (+)--TAIR10:5'UTR (+)--TAIR10:CDS (+)--TAIR10:gene (-)--TAIR10:intron--TAIR10:upstream	12
TAIR10:3'UTR (+)--TAIR10:5'UTR (+)--TAIR10:CDS (+)--TAIR10:gene (-)--TAIR10:intron--TAIR10:upstream--TAIR10:downstream	48
TAIR10:3'UTR (+)--TAIR10:5'UTR (+)--TAIR10:CDS (+)--TAIR10:gene (-)--TAIR10:intron--TAIR10:downstream	7
TAIR10:3'UTR (+)--TAIR10:5'UTR (+)--TAIR10:CDS (+)--TAIR10:gene (-)--TAIR10:upstream	2
TAIR10:3'UTR (+)--TAIR10:5'UTR (+)--TAIR10:CDS (+)--TAIR10:gene (-)--TAIR10:upstream--TAIR10:downstream	66
TAIR10:3'UTR (+)--TAIR10:5'UTR (+)--TAIR10:CDS (+)--TAIR10:gene (-)--TAIR10:downstream	2
TAIR10:3'UTR (+)--TAIR10:5'UTR (+)--TAIR10:CDS (+)--TAIR10:intron--TAIR10:upstream	5
TAIR10:3'UTR (+)--TAIR10:5'UTR (+)--TAIR10:CDS (+)--TAIR10:intron--TAIR10:upstream--TAIR10:downstream	8
TAIR10:3'UTR (+)--TAIR10:5'UTR (+)--TAIR10:CDS (+)--TAIR10:intron--TAIR10:downstream	3
TAIR10:3'UTR (+)--TAIR10:5'UTR (+)--TAIR10:CDS (+)--TAIR10:upstream	1
TAIR10:3'UTR (+)--TAIR10:5'UTR (+)--TAIR10:CDS (+)--TAIR10:upstream--TAIR10:downstream	43
TAIR10:3'UTR (+)--TAIR10:5'UTR (+)--TAIR10:gene (-)	3
TAIR10:3'UTR (+)--TAIR10:5'UTR (+)--TAIR10:gene (-)--TAIR10:intron	1
TAIR10:3'UTR (+)--TAIR10:5'UTR (+)--TAIR10:gene (-)--TAIR10:intron--TAIR10:upstream	5
TAIR10:3'UTR (+)--TAIR10:5'UTR (+)--TAIR10:gene (-)--TAIR10:intron--TAIR10:upstream--TAIR10:downstream	19
TAIR10:3'UTR (+)--TAIR10:5'UTR (+)--TAIR10:gene (-)--TAIR10:intron--TAIR10:downstream	1
TAIR10:3'UTR (+)--TAIR10:5'UTR (+)--TAIR10:gene (-)--TAIR10:upstream	1
TAIR10:3'UTR (+)--TAIR10:5'UTR (+)--TAIR10:gene (-)--TAIR10:upstream--TAIR10:downstream	140
TAIR10:3'UTR (+)--TAIR10:5'UTR (+)--TAIR10:intron--TAIR10:upstream--TAIR10:downstream	6
TAIR10:3'UTR (+)--TAIR10:5'UTR (+)--TAIR10:intron--TAIR10:downstream	3
TAIR10:3'UTR (+)--TAIR10:5'UTR (+)--TAIR10:upstream	5
TAIR10:3'UTR (+)--TAIR10:5'UTR (+)--TAIR10:upstream--TAIR10:downstream	209
TAIR10:3'UTR (+)--TAIR10:5'UTR (+)--TAIR10:downstream	18
TAIR10:3'UTR (+)--TAIR10:CDS (+)	297
TAIR10:3'UTR (+)--TAIR10:CDS (+)--TAIR10:gene (-)	234
TAIR10:3'UTR (+)--TAIR10:CDS (+)--TAIR10:gene (-)--TAIR10:intron	54
TAIR10:3'UTR (+)--TAIR10:CDS (+)--TAIR10:gene (-)--TAIR10:intron--TAIR10:upstream	52
TAIR10:3'UTR (+)--TAIR10:CDS (+)--TAIR10:gene (-)--TAIR10:intron--TAIR10:upstream--TAIR10:downstream	113
TAIR10:3'UTR (+)--TAIR10:CDS (+)--TAIR10:gene (-)--TAIR10:intron--TAIR10:downstream	30
TAIR10:3'UTR (+)--TAIR10:CDS (+)--TAIR10:gene (-)--TAIR10:upstream	31
TAIR10:3'UTR (+)--TAIR10:CDS (+)--TAIR10:gene (-)--TAIR10:upstream--TAIR10:downstream	63
TAIR10:3'UTR (+)--TAIR10:CDS (+)--TAIR10:gene (-)--TAIR10:downstream	58
TAIR10:3'UTR (+)--TAIR10:CDS (+)--TAIR10:intron	20
TAIR10:3'UTR (+)--TAIR10:CDS (+)--TAIR10:intron--TAIR10:upstream	19
TAIR10:3'UTR (+)--TAIR10:CDS (+)--TAIR10:intron--TAIR10:upstream--TAIR10:downstream	38
TAIR10:3'UTR (+)--TAIR10:CDS (+)--TAIR10:intron--TAIR10:downstream	17
TAIR10:3'UTR (+)--TAIR10:CDS (+)--TAIR10:upstream	39
TAIR10:3'UTR (+)--TAIR10:CDS (+)--TAIR10:upstream--TAIR10:downstream	19
TAIR10:3'UTR (+)--TAIR10:CDS (+)--TAIR10:downstream	55
TAIR10:3'UTR (+)--TAIR10:gene (-)	567
TAIR10:3'UTR (+)--TAIR10:gene (-)--TAIR10:intron	108
TAIR10:3'UTR (+)--TAIR10:gene (-)--TAIR10:intron--TAIR10:upstream	32
TAIR10:3'UTR (+)--TAIR10:gene (-)--TAIR10:intron--TAIR10:upstream--TAIR10:downstream	124
TAIR10:3'UTR (+)--TAIR10:gene (-)--TAIR10:intron--TAIR10:downstream	27
TAIR10:3'UTR (+)--TAIR10:gene (-)--TAIR10:upstream	48
TAIR10:3'UTR (+)--TAIR10:gene (-)--TAIR10:upstream--TAIR10:downstream	298
TAIR10:3'UTR (+)--TAIR10:gene (-)--TAIR10:downstream	112
TAIR10:3'UTR (+)--TAIR10:intron	6989
TAIR10:3'UTR (+)--TAIR10:intron--TAIR10:upstream	391
TAIR10:3'UTR (+)--TAIR10:intron--TAIR10:upstream--TAIR10:downstream	657
TAIR10:3'UTR (+)--TAIR10:intron--TAIR10:downstream	145
TAIR10:3'UTR (+)--TAIR10:upstream	1080
TAIR10:3'UTR (+)--TAIR10:upstream--TAIR10:downstream	1036
TAIR10:3'UTR (+)--TAIR10:downstream	879
TAIR10:5'UTR (+)	4144
TAIR10:5'UTR (+)--TAIR10:CDS (+)	240
TAIR10:5'UTR (+)--TAIR10:CDS (+)--TAIR10:gene (-)	179
TAIR10:5'UTR (+)--TAIR10:CDS (+)--TAIR10:gene (-)--TAIR10:intron	43
TAIR10:5'UTR (+)--TAIR10:CDS (+)--TAIR10:gene (-)--TAIR10:intron--TAIR10:upstream	26
TAIR10:5'UTR (+)--TAIR10:CDS (+)--TAIR10:gene (-)--TAIR10:intron--TAIR10:upstream--TAIR10:downstream	113
TAIR10:5'UTR (+)--TAIR10:CDS (+)--TAIR10:gene (-)--TAIR10:intron--TAIR10:downstream	24
TAIR10:5'UTR (+)--TAIR10:CDS (+)--TAIR10:gene (-)--TAIR10:upstream	29
TAIR10:5'UTR (+)--TAIR10:CDS (+)--TAIR10:gene (-)--TAIR10:upstream--TAIR10:downstream	41
TAIR10:5'UTR (+)--TAIR10:CDS (+)--TAIR10:gene (-)--TAIR10:downstream	32
TAIR10:5'UTR (+)--TAIR10:CDS (+)--TAIR10:intron	18
TAIR10:5'UTR (+)--TAIR10:CDS (+)--TAIR10:intron--TAIR10:upstream	8
TAIR10:5'UTR (+)--TAIR10:CDS (+)--TAIR10:intron--TAIR10:upstream--TAIR10:downstream	17
TAIR10:5'UTR (+)--TAIR10:CDS (+)--TAIR10:intron--TAIR10:downstream	7
TAIR10:5'UTR (+)--TAIR10:CDS (+)--TAIR10:upstream	34
TAIR10:5'UTR (+)--TAIR10:CDS (+)--TAIR10:upstream--TAIR10:downstream	16
TAIR10:5'UTR (+)--TAIR10:CDS (+)--TAIR10:downstream	43
TAIR10:5'UTR (+)--TAIR10:gene (-)	298
TAIR10:5'UTR (+)--TAIR10:gene (-)--TAIR10:intron	22
TAIR10:5'UTR (+)--TAIR10:gene (-)--TAIR10:intron--TAIR10:upstream	24
TAIR10:5'UTR (+)--TAIR10:gene (-)--TAIR10:intron--TAIR10:upstream--TAIR10:downstream	46
TAIR10:5'UTR (+)--TAIR10:gene (-)--TAIR10:intron--TAIR10:downstream	9
TAIR10:5'UTR (+)--TAIR10:gene (-)--TAIR10:upstream	66
TAIR10:5'UTR (+)--TAIR10:gene (-)--TAIR10:upstream--TAIR10:downstream	121
TAIR10:5'UTR (+)--TAIR10:gene (-)--TAIR10:downstream	59
TAIR10:5'UTR (+)--TAIR10:intron	45
TAIR10:5'UTR (+)--TAIR10:intron--TAIR10:upstream	288
TAIR10:5'UTR (+)--TAIR10:intron--TAIR10:upstream--TAIR10:downstream	460
TAIR10:5'UTR (+)--TAIR10:intron--TAIR10:downstream	16
TAIR10:5'UTR (+)--TAIR10:upstream	1093
TAIR10:5'UTR (+)--TAIR10:upstream--TAIR10:downstream	876
TAIR10:5'UTR (+)--TAIR10:downstream	375
TAIR10:CDS (+)	118589
TAIR10:CDS (+)--TAIR10:gene (-)	15861
TAIR10:CDS (+)--TAIR10:gene (-)--TAIR10:intron	585
TAIR10:CDS (+)--TAIR10:gene (-)--TAIR10:intron--TAIR10:upstream	331
TAIR10:CDS (+)--TAIR10:gene (-)--TAIR10:intron--TAIR10:upstream--TAIR10:downstream	456
TAIR10:CDS (+)--TAIR10:gene (-)--TAIR10:intron--TAIR10:downstream	652
TAIR10:CDS (+)--TAIR10:gene (-)--TAIR10:upstream	964
TAIR10:CDS (+)--TAIR10:gene (-)--TAIR10:upstream--TAIR10:downstream	432
TAIR10:CDS (+)--TAIR10:gene (-)--TAIR10:downstream	1075
TAIR10:CDS (+)--TAIR10:intron	1010
TAIR10:CDS (+)--TAIR10:intron--TAIR10:upstream	624
TAIR10:CDS (+)--TAIR10:intron--TAIR10:upstream--TAIR10:downstream	1060
TAIR10:CDS (+)--TAIR10:intron--TAIR10:downstream	2569
TAIR10:CDS (+)--TAIR10:upstream	2215
TAIR10:CDS (+)--TAIR10:upstream--TAIR10:downstream	1572
TAIR10:CDS (+)--TAIR10:downstream	43803
TAIR10:gene (-)	155279
TAIR10:gene (-)--TAIR10:intron	10659
TAIR10:gene (-)--TAIR10:intron--TAIR10:upstream	559
TAIR10:gene (-)--TAIR10:intron--TAIR10:upstream--TAIR10:downstream	1698
TAIR10:gene (-)--TAIR10:intron--TAIR10:downstream	1902
TAIR10:gene (-)--TAIR10:upstream	4579
TAIR10:gene (-)--TAIR10:upstream--TAIR10:downstream	6864
TAIR10:gene (-)--TAIR10:downstream	44791
TAIR10:intron	46779
TAIR10:intron--TAIR10:upstream	11558
TAIR10:intron--TAIR10:upstream--TAIR10:downstream	26736
TAIR10:intron--TAIR10:downstream	8306
TAIR10:upstream	340710
TAIR10:upstream--TAIR10:downstream	169932
TAIR10:downstream	1032414
