# Supplementary material for: mmannot: How to improve small–RNA annotation?
Source: PLoS One. 2020 May 28;15(5):e0231738. doi: 10.1371/journal.pone.0231738 (PMC7255610; doi:10.1371/journal.pone.0231738)
Supplement: S2 File — (GZ) [file pone.0231738.s002.gz › Data/Counts/AT/SRR671953_unique.csv]

Type	SRR671953
TAIR10:CDS (+)	67018
TAIR10:5'UTR (+)	4991
TAIR10:3'UTR (+)	21065
TAIR10:miRNA	758675
TAIR10:tRNA	12024
TAIR10:snoRNA	3175
TAIR10:snRNA	974
TAIR10:rRNA	35186
TAIR10:transposable_element_gene	78384
TAIR10:pseudogenic_transcript	11470
TAIR10:gene (-)	95050
TAIR10:intron	45347
TAIR10:upstream	317704
TAIR10:upstream--TAIR10:downstream	95
TAIR10:downstream	346367
