# Supplementary material for: mmannot: How to improve small–RNA annotation?
Source: PLoS One. 2020 May 28;15(5):e0231738. doi: 10.1371/journal.pone.0231738 (PMC7255610; doi:10.1371/journal.pone.0231738)
Supplement: S2 File — (GZ) [file pone.0231738.s002.gz › Data/Counts/AT/SRR671953_sequence.csv]

Type	SRR671953
pseudogenic_transcript	15541
CDS (+)	191161
snRNA	1268
downstream	1612401
tRNA	57486
intron	107000
5'UTR (+)	7867
3'UTR (+)	120478
gene (-)	266273
rRNA	576958
miRNA	908296
upstream	1110115
snoRNA	877
transposable_element_gene	190113
