# Supplementary material for: mmannot: How to improve small–RNA annotation?
Source: PLoS One. 2020 May 28;15(5):e0231738. doi: 10.1371/journal.pone.0231738 (PMC7255610; doi:10.1371/journal.pone.0231738)
Supplement: S2 File — (GZ) [file pone.0231738.s002.gz › Data/Counts/AT/SRR671953_mmr.csv]

Type	SRR671953_mmr
TAIR10:CDS (+)	122467
TAIR10:5'UTR (+)	6033
TAIR10:3'UTR (+)	143328
TAIR10:miRNA	1093815
TAIR10:tRNA	242447
TAIR10:snoRNA	4197
TAIR10:snRNA	2689
TAIR10:rRNA	1005950
TAIR10:transposable_element_gene	142164
TAIR10:pseudogenic_transcript	19679
TAIR10:gene (-)	171335
TAIR10:intron	80774
TAIR10:upstream	483003
TAIR10:upstream--TAIR10:downstream	150
TAIR10:downstream	905569
