# Supplementary material for: mmannot: How to improve small–RNA annotation?
Source: PLoS One. 2020 May 28;15(5):e0231738. doi: 10.1371/journal.pone.0231738 (PMC7255610; doi:10.1371/journal.pone.0231738)
Supplement: S2 File — (GZ) [file pone.0231738.s002.gz › Data/Counts/AT/SRR671953_ShortStack.csv]

Type	SRR671953_ShortStack
TAIR10:CDS (+)	96742
TAIR10:5'UTR (+)	5756
TAIR10:3'UTR (+)	157490
TAIR10:miRNA	1095479
TAIR10:tRNA	231140
TAIR10:snoRNA	4252
TAIR10:snRNA	2577
TAIR10:rRNA	1006006
TAIR10:transposable_element_gene	132639
TAIR10:pseudogenic_transcript	16972
TAIR10:gene (-)	158458
TAIR10:intron	74829
TAIR10:upstream	478424
TAIR10:upstream--TAIR10:downstream	142
TAIR10:downstream	879711
