# Supplementary material for: mmannot: How to improve small–RNA annotation?
Source: PLoS One. 2020 May 28;15(5):e0231738. doi: 10.1371/journal.pone.0231738 (PMC7255610; doi:10.1371/journal.pone.0231738)
Supplement: S2 File — (GZ) [file pone.0231738.s002.gz › Data/Counts/AT/SRR671951_mmr.csv]

Type	SRR671951_mmr
TAIR10:CDS (+)	51245
TAIR10:5'UTR (+)	2594
TAIR10:3'UTR (+)	51024
TAIR10:miRNA	498129
TAIR10:tRNA	103559
TAIR10:snoRNA	1934
TAIR10:snRNA	1334
TAIR10:rRNA	607480
TAIR10:transposable_element_gene	58210
TAIR10:pseudogenic_transcript	7462
TAIR10:gene (-)	86133
TAIR10:intron	32151
TAIR10:upstream	192452
TAIR10:upstream--TAIR10:downstream	71
TAIR10:downstream	445863
