# Supplementary material for: mmannot: How to improve small–RNA annotation?
Source: PLoS One. 2020 May 28;15(5):e0231738. doi: 10.1371/journal.pone.0231738 (PMC7255610; doi:10.1371/journal.pone.0231738)
Supplement: S2 File — (GZ) [file pone.0231738.s002.gz › Data/Counts/AT/SRR671950_featureCounts.csv]

Type	SRR671950
3'UTR (+)	53252
5'UTR (+)	4516
CDS (+)	101342
intron	32134
upstream	305648
downstream	784706
miRNA	746413
tRNA	14147
snoRNA	157
snRNA	98
rRNA	437383
transposable_element_gene	109652
pseudogenic_transcript	9322
gene (-)	111445
