# Supplementary material for: mmannot: How to improve small–RNA annotation?
Source: PLoS One. 2020 May 28;15(5):e0231738. doi: 10.1371/journal.pone.0231738 (PMC7255610; doi:10.1371/journal.pone.0231738)
Supplement: S2 File — (GZ) [file pone.0231738.s002.gz › Data/Counts/AT/SRR671953_bowtie.csv]

Type	SRR671953_bowtie
TAIR10:CDS (+)	142910
TAIR10:CDS (+)--TAIR10:5'UTR (+)	38
TAIR10:CDS (+)--TAIR10:5'UTR (+)--TAIR10:3'UTR (+)--TAIR10:miRNA--TAIR10:transposable_element_gene--TAIR10:pseudogenic_transcript--TAIR10:gene (-)--TAIR10:intron--TAIR10:upstream--TAIR10:downstream	1
TAIR10:CDS (+)--TAIR10:5'UTR (+)--TAIR10:3'UTR (+)--TAIR10:miRNA--TAIR10:transposable_element_gene--TAIR10:gene (-)--TAIR10:intron	3
TAIR10:CDS (+)--TAIR10:5'UTR (+)--TAIR10:3'UTR (+)--TAIR10:miRNA--TAIR10:transposable_element_gene--TAIR10:gene (-)--TAIR10:intron--TAIR10:upstream	1
TAIR10:CDS (+)--TAIR10:5'UTR (+)--TAIR10:3'UTR (+)--TAIR10:miRNA--TAIR10:transposable_element_gene--TAIR10:gene (-)--TAIR10:intron--TAIR10:upstream--TAIR10:downstream	1
TAIR10:CDS (+)--TAIR10:5'UTR (+)--TAIR10:3'UTR (+)--TAIR10:miRNA--TAIR10:pseudogenic_transcript--TAIR10:gene (-)--TAIR10:intron	1
TAIR10:CDS (+)--TAIR10:5'UTR (+)--TAIR10:3'UTR (+)--TAIR10:miRNA--TAIR10:gene (-)--TAIR10:intron--TAIR10:upstream--TAIR10:downstream	1
TAIR10:CDS (+)--TAIR10:5'UTR (+)--TAIR10:3'UTR (+)--TAIR10:tRNA--TAIR10:rRNA--TAIR10:transposable_element_gene--TAIR10:gene (-)--TAIR10:intron--TAIR10:upstream--TAIR10:downstream	1
TAIR10:CDS (+)--TAIR10:5'UTR (+)--TAIR10:3'UTR (+)--TAIR10:tRNA--TAIR10:transposable_element_gene--TAIR10:gene (-)--TAIR10:intron--TAIR10:downstream	8
TAIR10:CDS (+)--TAIR10:5'UTR (+)--TAIR10:3'UTR (+)--TAIR10:tRNA--TAIR10:gene (-)--TAIR10:upstream--TAIR10:downstream	1
TAIR10:CDS (+)--TAIR10:5'UTR (+)--TAIR10:3'UTR (+)--TAIR10:tRNA--TAIR10:intron--TAIR10:downstream	1
TAIR10:CDS (+)--TAIR10:5'UTR (+)--TAIR10:3'UTR (+)--TAIR10:rRNA--TAIR10:transposable_element_gene--TAIR10:gene (-)--TAIR10:intron--TAIR10:upstream--TAIR10:downstream	2
TAIR10:CDS (+)--TAIR10:5'UTR (+)--TAIR10:3'UTR (+)--TAIR10:rRNA--TAIR10:pseudogenic_transcript--TAIR10:gene (-)--TAIR10:intron--TAIR10:upstream	1
TAIR10:CDS (+)--TAIR10:5'UTR (+)--TAIR10:3'UTR (+)--TAIR10:rRNA--TAIR10:gene (-)--TAIR10:intron	1
TAIR10:CDS (+)--TAIR10:5'UTR (+)--TAIR10:3'UTR (+)--TAIR10:rRNA--TAIR10:gene (-)--TAIR10:intron--TAIR10:upstream	1
TAIR10:CDS (+)--TAIR10:5'UTR (+)--TAIR10:3'UTR (+)--TAIR10:rRNA--TAIR10:gene (-)--TAIR10:intron--TAIR10:upstream--TAIR10:downstream	2
TAIR10:CDS (+)--TAIR10:5'UTR (+)--TAIR10:3'UTR (+)--TAIR10:transposable_element_gene--TAIR10:pseudogenic_transcript--TAIR10:gene (-)--TAIR10:intron--TAIR10:upstream--TAIR10:downstream	13
TAIR10:CDS (+)--TAIR10:5'UTR (+)--TAIR10:3'UTR (+)--TAIR10:transposable_element_gene--TAIR10:pseudogenic_transcript--TAIR10:gene (-)--TAIR10:upstream--TAIR10:downstream	1
TAIR10:CDS (+)--TAIR10:5'UTR (+)--TAIR10:3'UTR (+)--TAIR10:transposable_element_gene--TAIR10:pseudogenic_transcript--TAIR10:intron--TAIR10:downstream	1
TAIR10:CDS (+)--TAIR10:5'UTR (+)--TAIR10:3'UTR (+)--TAIR10:transposable_element_gene--TAIR10:gene (-)	1
TAIR10:CDS (+)--TAIR10:5'UTR (+)--TAIR10:3'UTR (+)--TAIR10:transposable_element_gene--TAIR10:gene (-)--TAIR10:intron	2
TAIR10:CDS (+)--TAIR10:5'UTR (+)--TAIR10:3'UTR (+)--TAIR10:transposable_element_gene--TAIR10:gene (-)--TAIR10:intron--TAIR10:upstream	4
TAIR10:CDS (+)--TAIR10:5'UTR (+)--TAIR10:3'UTR (+)--TAIR10:transposable_element_gene--TAIR10:gene (-)--TAIR10:intron--TAIR10:upstream--TAIR10:downstream	27
TAIR10:CDS (+)--TAIR10:5'UTR (+)--TAIR10:3'UTR (+)--TAIR10:transposable_element_gene--TAIR10:gene (-)--TAIR10:intron--TAIR10:downstream	7
TAIR10:CDS (+)--TAIR10:5'UTR (+)--TAIR10:3'UTR (+)--TAIR10:transposable_element_gene--TAIR10:gene (-)--TAIR10:upstream	2
TAIR10:CDS (+)--TAIR10:5'UTR (+)--TAIR10:3'UTR (+)--TAIR10:transposable_element_gene--TAIR10:gene (-)--TAIR10:upstream--TAIR10:downstream	5
TAIR10:CDS (+)--TAIR10:5'UTR (+)--TAIR10:3'UTR (+)--TAIR10:transposable_element_gene--TAIR10:gene (-)--TAIR10:downstream	4
TAIR10:CDS (+)--TAIR10:5'UTR (+)--TAIR10:3'UTR (+)--TAIR10:transposable_element_gene--TAIR10:intron--TAIR10:upstream--TAIR10:downstream	1
TAIR10:CDS (+)--TAIR10:5'UTR (+)--TAIR10:3'UTR (+)--TAIR10:pseudogenic_transcript--TAIR10:gene (-)--TAIR10:intron	1
TAIR10:CDS (+)--TAIR10:5'UTR (+)--TAIR10:3'UTR (+)--TAIR10:pseudogenic_transcript--TAIR10:gene (-)--TAIR10:intron--TAIR10:upstream--TAIR10:downstream	2
TAIR10:CDS (+)--TAIR10:5'UTR (+)--TAIR10:3'UTR (+)--TAIR10:pseudogenic_transcript--TAIR10:gene (-)--TAIR10:intron--TAIR10:downstream	1
TAIR10:CDS (+)--TAIR10:5'UTR (+)--TAIR10:3'UTR (+)--TAIR10:gene (-)	1
TAIR10:CDS (+)--TAIR10:5'UTR (+)--TAIR10:3'UTR (+)--TAIR10:gene (-)--TAIR10:intron	1
TAIR10:CDS (+)--TAIR10:5'UTR (+)--TAIR10:3'UTR (+)--TAIR10:gene (-)--TAIR10:intron--TAIR10:upstream	3
TAIR10:CDS (+)--TAIR10:5'UTR (+)--TAIR10:3'UTR (+)--TAIR10:gene (-)--TAIR10:intron--TAIR10:upstream--TAIR10:downstream	15
TAIR10:CDS (+)--TAIR10:5'UTR (+)--TAIR10:3'UTR (+)--TAIR10:gene (-)--TAIR10:intron--TAIR10:downstream	2
TAIR10:CDS (+)--TAIR10:5'UTR (+)--TAIR10:3'UTR (+)--TAIR10:gene (-)--TAIR10:upstream	2
TAIR10:CDS (+)--TAIR10:5'UTR (+)--TAIR10:3'UTR (+)--TAIR10:gene (-)--TAIR10:upstream--TAIR10:downstream	2
TAIR10:CDS (+)--TAIR10:5'UTR (+)--TAIR10:3'UTR (+)--TAIR10:intron	5
TAIR10:CDS (+)--TAIR10:5'UTR (+)--TAIR10:3'UTR (+)--TAIR10:intron--TAIR10:upstream--TAIR10:downstream	2
TAIR10:CDS (+)--TAIR10:5'UTR (+)--TAIR10:3'UTR (+)--TAIR10:upstream--TAIR10:downstream	2
TAIR10:CDS (+)--TAIR10:5'UTR (+)--TAIR10:miRNA	3
TAIR10:CDS (+)--TAIR10:5'UTR (+)--TAIR10:miRNA--TAIR10:transposable_element_gene--TAIR10:gene (-)--TAIR10:intron--TAIR10:upstream	2
TAIR10:CDS (+)--TAIR10:5'UTR (+)--TAIR10:miRNA--TAIR10:transposable_element_gene--TAIR10:gene (-)--TAIR10:intron--TAIR10:upstream--TAIR10:downstream	1
TAIR10:CDS (+)--TAIR10:5'UTR (+)--TAIR10:miRNA--TAIR10:transposable_element_gene--TAIR10:gene (-)--TAIR10:upstream--TAIR10:downstream	1
TAIR10:CDS (+)--TAIR10:5'UTR (+)--TAIR10:miRNA--TAIR10:transposable_element_gene--TAIR10:upstream--TAIR10:downstream	1
TAIR10:CDS (+)--TAIR10:5'UTR (+)--TAIR10:miRNA--TAIR10:pseudogenic_transcript--TAIR10:upstream	1
TAIR10:CDS (+)--TAIR10:5'UTR (+)--TAIR10:miRNA--TAIR10:pseudogenic_transcript--TAIR10:downstream	1
TAIR10:CDS (+)--TAIR10:5'UTR (+)--TAIR10:miRNA--TAIR10:gene (-)--TAIR10:upstream	1
TAIR10:CDS (+)--TAIR10:5'UTR (+)--TAIR10:miRNA--TAIR10:intron--TAIR10:upstream--TAIR10:downstream	1
TAIR10:CDS (+)--TAIR10:5'UTR (+)--TAIR10:tRNA	6
TAIR10:CDS (+)--TAIR10:5'UTR (+)--TAIR10:tRNA--TAIR10:transposable_element_gene--TAIR10:gene (-)--TAIR10:intron--TAIR10:upstream--TAIR10:downstream	1
TAIR10:CDS (+)--TAIR10:5'UTR (+)--TAIR10:tRNA--TAIR10:transposable_element_gene--TAIR10:gene (-)--TAIR10:intron--TAIR10:downstream	1
TAIR10:CDS (+)--TAIR10:5'UTR (+)--TAIR10:tRNA--TAIR10:transposable_element_gene--TAIR10:gene (-)--TAIR10:upstream	1
TAIR10:CDS (+)--TAIR10:5'UTR (+)--TAIR10:tRNA--TAIR10:transposable_element_gene--TAIR10:gene (-)--TAIR10:upstream--TAIR10:downstream	5
TAIR10:CDS (+)--TAIR10:5'UTR (+)--TAIR10:tRNA--TAIR10:transposable_element_gene--TAIR10:gene (-)--TAIR10:downstream	1
TAIR10:CDS (+)--TAIR10:5'UTR (+)--TAIR10:tRNA--TAIR10:transposable_element_gene--TAIR10:intron	2
TAIR10:CDS (+)--TAIR10:5'UTR (+)--TAIR10:tRNA--TAIR10:transposable_element_gene--TAIR10:downstream	2
TAIR10:CDS (+)--TAIR10:5'UTR (+)--TAIR10:tRNA--TAIR10:pseudogenic_transcript--TAIR10:gene (-)--TAIR10:upstream	1
TAIR10:CDS (+)--TAIR10:5'UTR (+)--TAIR10:tRNA--TAIR10:gene (-)	3
TAIR10:CDS (+)--TAIR10:5'UTR (+)--TAIR10:snoRNA--TAIR10:transposable_element_gene--TAIR10:gene (-)--TAIR10:intron--TAIR10:upstream--TAIR10:downstream	2
TAIR10:CDS (+)--TAIR10:5'UTR (+)--TAIR10:snoRNA--TAIR10:gene (-)	1
TAIR10:CDS (+)--TAIR10:5'UTR (+)--TAIR10:snoRNA--TAIR10:gene (-)--TAIR10:intron--TAIR10:upstream	4
TAIR10:CDS (+)--TAIR10:5'UTR (+)--TAIR10:rRNA	2
TAIR10:CDS (+)--TAIR10:5'UTR (+)--TAIR10:rRNA--TAIR10:transposable_element_gene	1
TAIR10:CDS (+)--TAIR10:5'UTR (+)--TAIR10:rRNA--TAIR10:transposable_element_gene--TAIR10:pseudogenic_transcript--TAIR10:gene (-)--TAIR10:upstream	3
TAIR10:CDS (+)--TAIR10:5'UTR (+)--TAIR10:rRNA--TAIR10:transposable_element_gene--TAIR10:gene (-)--TAIR10:intron--TAIR10:upstream--TAIR10:downstream	3
TAIR10:CDS (+)--TAIR10:5'UTR (+)--TAIR10:rRNA--TAIR10:transposable_element_gene--TAIR10:gene (-)--TAIR10:upstream	1
TAIR10:CDS (+)--TAIR10:5'UTR (+)--TAIR10:rRNA--TAIR10:transposable_element_gene--TAIR10:gene (-)--TAIR10:upstream--TAIR10:downstream	2
TAIR10:CDS (+)--TAIR10:5'UTR (+)--TAIR10:rRNA--TAIR10:transposable_element_gene--TAIR10:gene (-)--TAIR10:downstream	1
TAIR10:CDS (+)--TAIR10:5'UTR (+)--TAIR10:rRNA--TAIR10:gene (-)	5
TAIR10:CDS (+)--TAIR10:5'UTR (+)--TAIR10:rRNA--TAIR10:gene (-)--TAIR10:intron--TAIR10:upstream	1
TAIR10:CDS (+)--TAIR10:5'UTR (+)--TAIR10:rRNA--TAIR10:gene (-)--TAIR10:intron--TAIR10:upstream--TAIR10:downstream	5
TAIR10:CDS (+)--TAIR10:5'UTR (+)--TAIR10:rRNA--TAIR10:gene (-)--TAIR10:intron--TAIR10:downstream	1
TAIR10:CDS (+)--TAIR10:5'UTR (+)--TAIR10:rRNA--TAIR10:gene (-)--TAIR10:upstream	1
TAIR10:CDS (+)--TAIR10:5'UTR (+)--TAIR10:rRNA--TAIR10:gene (-)--TAIR10:upstream--TAIR10:downstream	1
TAIR10:CDS (+)--TAIR10:5'UTR (+)--TAIR10:transposable_element_gene	5
TAIR10:CDS (+)--TAIR10:5'UTR (+)--TAIR10:transposable_element_gene--TAIR10:pseudogenic_transcript	1
TAIR10:CDS (+)--TAIR10:5'UTR (+)--TAIR10:transposable_element_gene--TAIR10:pseudogenic_transcript--TAIR10:gene (-)	6
TAIR10:CDS (+)--TAIR10:5'UTR (+)--TAIR10:transposable_element_gene--TAIR10:pseudogenic_transcript--TAIR10:gene (-)--TAIR10:intron	44
TAIR10:CDS (+)--TAIR10:5'UTR (+)--TAIR10:transposable_element_gene--TAIR10:pseudogenic_transcript--TAIR10:gene (-)--TAIR10:intron--TAIR10:upstream	3
TAIR10:CDS (+)--TAIR10:5'UTR (+)--TAIR10:transposable_element_gene--TAIR10:pseudogenic_transcript--TAIR10:gene (-)--TAIR10:intron--TAIR10:upstream--TAIR10:downstream	8
TAIR10:CDS (+)--TAIR10:5'UTR (+)--TAIR10:transposable_element_gene--TAIR10:pseudogenic_transcript--TAIR10:gene (-)--TAIR10:upstream	1
TAIR10:CDS (+)--TAIR10:5'UTR (+)--TAIR10:transposable_element_gene--TAIR10:pseudogenic_transcript--TAIR10:gene (-)--TAIR10:upstream--TAIR10:downstream	1
TAIR10:CDS (+)--TAIR10:5'UTR (+)--TAIR10:transposable_element_gene--TAIR10:pseudogenic_transcript--TAIR10:gene (-)--TAIR10:downstream	1
TAIR10:CDS (+)--TAIR10:5'UTR (+)--TAIR10:transposable_element_gene--TAIR10:pseudogenic_transcript--TAIR10:intron	3
TAIR10:CDS (+)--TAIR10:5'UTR (+)--TAIR10:transposable_element_gene--TAIR10:pseudogenic_transcript--TAIR10:intron--TAIR10:upstream--TAIR10:downstream	1
TAIR10:CDS (+)--TAIR10:5'UTR (+)--TAIR10:transposable_element_gene--TAIR10:pseudogenic_transcript--TAIR10:upstream	9
TAIR10:CDS (+)--TAIR10:5'UTR (+)--TAIR10:transposable_element_gene--TAIR10:gene (-)	18
TAIR10:CDS (+)--TAIR10:5'UTR (+)--TAIR10:transposable_element_gene--TAIR10:gene (-)--TAIR10:intron	5
TAIR10:CDS (+)--TAIR10:5'UTR (+)--TAIR10:transposable_element_gene--TAIR10:gene (-)--TAIR10:intron--TAIR10:upstream	20
TAIR10:CDS (+)--TAIR10:5'UTR (+)--TAIR10:transposable_element_gene--TAIR10:gene (-)--TAIR10:intron--TAIR10:upstream--TAIR10:downstream	46
TAIR10:CDS (+)--TAIR10:5'UTR (+)--TAIR10:transposable_element_gene--TAIR10:gene (-)--TAIR10:intron--TAIR10:downstream	7
TAIR10:CDS (+)--TAIR10:5'UTR (+)--TAIR10:transposable_element_gene--TAIR10:gene (-)--TAIR10:upstream	14
TAIR10:CDS (+)--TAIR10:5'UTR (+)--TAIR10:transposable_element_gene--TAIR10:gene (-)--TAIR10:upstream--TAIR10:downstream	13
TAIR10:CDS (+)--TAIR10:5'UTR (+)--TAIR10:transposable_element_gene--TAIR10:gene (-)--TAIR10:downstream	7
TAIR10:CDS (+)--TAIR10:5'UTR (+)--TAIR10:transposable_element_gene--TAIR10:intron	1
TAIR10:CDS (+)--TAIR10:5'UTR (+)--TAIR10:transposable_element_gene--TAIR10:intron--TAIR10:upstream--TAIR10:downstream	3
TAIR10:CDS (+)--TAIR10:5'UTR (+)--TAIR10:transposable_element_gene--TAIR10:intron--TAIR10:downstream	2
TAIR10:CDS (+)--TAIR10:5'UTR (+)--TAIR10:transposable_element_gene--TAIR10:upstream	1
TAIR10:CDS (+)--TAIR10:5'UTR (+)--TAIR10:pseudogenic_transcript	3
TAIR10:CDS (+)--TAIR10:5'UTR (+)--TAIR10:pseudogenic_transcript--TAIR10:gene (-)	3
TAIR10:CDS (+)--TAIR10:5'UTR (+)--TAIR10:pseudogenic_transcript--TAIR10:gene (-)--TAIR10:intron	2
TAIR10:CDS (+)--TAIR10:5'UTR (+)--TAIR10:pseudogenic_transcript--TAIR10:gene (-)--TAIR10:intron--TAIR10:upstream	7
TAIR10:CDS (+)--TAIR10:5'UTR (+)--TAIR10:pseudogenic_transcript--TAIR10:gene (-)--TAIR10:intron--TAIR10:upstream--TAIR10:downstream	6
TAIR10:CDS (+)--TAIR10:5'UTR (+)--TAIR10:pseudogenic_transcript--TAIR10:gene (-)--TAIR10:upstream	1
TAIR10:CDS (+)--TAIR10:5'UTR (+)--TAIR10:pseudogenic_transcript--TAIR10:gene (-)--TAIR10:upstream--TAIR10:downstream	3
TAIR10:CDS (+)--TAIR10:5'UTR (+)--TAIR10:pseudogenic_transcript--TAIR10:gene (-)--TAIR10:downstream	1
TAIR10:CDS (+)--TAIR10:5'UTR (+)--TAIR10:pseudogenic_transcript--TAIR10:intron	1
TAIR10:CDS (+)--TAIR10:5'UTR (+)--TAIR10:pseudogenic_transcript--TAIR10:upstream	1
TAIR10:CDS (+)--TAIR10:5'UTR (+)--TAIR10:pseudogenic_transcript--TAIR10:downstream	7
TAIR10:CDS (+)--TAIR10:5'UTR (+)--TAIR10:gene (-)	37
TAIR10:CDS (+)--TAIR10:5'UTR (+)--TAIR10:gene (-)--TAIR10:intron	14
TAIR10:CDS (+)--TAIR10:5'UTR (+)--TAIR10:gene (-)--TAIR10:intron--TAIR10:upstream	13
TAIR10:CDS (+)--TAIR10:5'UTR (+)--TAIR10:gene (-)--TAIR10:intron--TAIR10:upstream--TAIR10:downstream	44
TAIR10:CDS (+)--TAIR10:5'UTR (+)--TAIR10:gene (-)--TAIR10:intron--TAIR10:downstream	10
TAIR10:CDS (+)--TAIR10:5'UTR (+)--TAIR10:gene (-)--TAIR10:upstream	19
TAIR10:CDS (+)--TAIR10:5'UTR (+)--TAIR10:gene (-)--TAIR10:upstream--TAIR10:downstream	13
TAIR10:CDS (+)--TAIR10:5'UTR (+)--TAIR10:gene (-)--TAIR10:downstream	17
TAIR10:CDS (+)--TAIR10:5'UTR (+)--TAIR10:intron	12
TAIR10:CDS (+)--TAIR10:5'UTR (+)--TAIR10:intron--TAIR10:upstream	4
TAIR10:CDS (+)--TAIR10:5'UTR (+)--TAIR10:intron--TAIR10:upstream--TAIR10:downstream	1
TAIR10:CDS (+)--TAIR10:5'UTR (+)--TAIR10:intron--TAIR10:downstream	2
TAIR10:CDS (+)--TAIR10:5'UTR (+)--TAIR10:upstream	7
TAIR10:CDS (+)--TAIR10:5'UTR (+)--TAIR10:upstream--TAIR10:downstream	6
TAIR10:CDS (+)--TAIR10:5'UTR (+)--TAIR10:downstream	21
TAIR10:CDS (+)--TAIR10:3'UTR (+)	263
TAIR10:CDS (+)--TAIR10:3'UTR (+)--TAIR10:miRNA--TAIR10:transposable_element_gene--TAIR10:pseudogenic_transcript--TAIR10:gene (-)--TAIR10:intron	1
TAIR10:CDS (+)--TAIR10:3'UTR (+)--TAIR10:miRNA--TAIR10:transposable_element_gene--TAIR10:pseudogenic_transcript--TAIR10:gene (-)--TAIR10:intron--TAIR10:upstream--TAIR10:downstream	2
TAIR10:CDS (+)--TAIR10:3'UTR (+)--TAIR10:miRNA--TAIR10:transposable_element_gene--TAIR10:pseudogenic_transcript--TAIR10:gene (-)--TAIR10:upstream--TAIR10:downstream	1
TAIR10:CDS (+)--TAIR10:3'UTR (+)--TAIR10:miRNA--TAIR10:transposable_element_gene--TAIR10:gene (-)--TAIR10:intron--TAIR10:upstream	1
TAIR10:CDS (+)--TAIR10:3'UTR (+)--TAIR10:miRNA--TAIR10:transposable_element_gene--TAIR10:gene (-)--TAIR10:intron--TAIR10:upstream--TAIR10:downstream	5
TAIR10:CDS (+)--TAIR10:3'UTR (+)--TAIR10:miRNA--TAIR10:pseudogenic_transcript--TAIR10:gene (-)	1
TAIR10:CDS (+)--TAIR10:3'UTR (+)--TAIR10:miRNA--TAIR10:pseudogenic_transcript--TAIR10:gene (-)--TAIR10:intron	1
TAIR10:CDS (+)--TAIR10:3'UTR (+)--TAIR10:miRNA--TAIR10:pseudogenic_transcript--TAIR10:gene (-)--TAIR10:intron--TAIR10:upstream--TAIR10:downstream	1
TAIR10:CDS (+)--TAIR10:3'UTR (+)--TAIR10:miRNA--TAIR10:pseudogenic_transcript--TAIR10:gene (-)--TAIR10:intron--TAIR10:downstream	1
TAIR10:CDS (+)--TAIR10:3'UTR (+)--TAIR10:miRNA--TAIR10:pseudogenic_transcript--TAIR10:downstream	1
TAIR10:CDS (+)--TAIR10:3'UTR (+)--TAIR10:miRNA--TAIR10:gene (-)	12
TAIR10:CDS (+)--TAIR10:3'UTR (+)--TAIR10:miRNA--TAIR10:gene (-)--TAIR10:intron--TAIR10:upstream	1
TAIR10:CDS (+)--TAIR10:3'UTR (+)--TAIR10:miRNA--TAIR10:upstream	3
TAIR10:CDS (+)--TAIR10:3'UTR (+)--TAIR10:tRNA	8
TAIR10:CDS (+)--TAIR10:3'UTR (+)--TAIR10:tRNA--TAIR10:rRNA--TAIR10:transposable_element_gene--TAIR10:gene (-)--TAIR10:upstream--TAIR10:downstream	1
TAIR10:CDS (+)--TAIR10:3'UTR (+)--TAIR10:tRNA--TAIR10:transposable_element_gene	1
TAIR10:CDS (+)--TAIR10:3'UTR (+)--TAIR10:tRNA--TAIR10:transposable_element_gene--TAIR10:gene (-)	9
TAIR10:CDS (+)--TAIR10:3'UTR (+)--TAIR10:tRNA--TAIR10:transposable_element_gene--TAIR10:gene (-)--TAIR10:intron	1
TAIR10:CDS (+)--TAIR10:3'UTR (+)--TAIR10:tRNA--TAIR10:transposable_element_gene--TAIR10:gene (-)--TAIR10:intron--TAIR10:upstream	1
TAIR10:CDS (+)--TAIR10:3'UTR (+)--TAIR10:tRNA--TAIR10:transposable_element_gene--TAIR10:gene (-)--TAIR10:intron--TAIR10:downstream	1
TAIR10:CDS (+)--TAIR10:3'UTR (+)--TAIR10:tRNA--TAIR10:transposable_element_gene--TAIR10:upstream	1
TAIR10:CDS (+)--TAIR10:3'UTR (+)--TAIR10:tRNA--TAIR10:pseudogenic_transcript--TAIR10:intron--TAIR10:upstream	2
TAIR10:CDS (+)--TAIR10:3'UTR (+)--TAIR10:tRNA--TAIR10:gene (-)	5
TAIR10:CDS (+)--TAIR10:3'UTR (+)--TAIR10:tRNA--TAIR10:gene (-)--TAIR10:upstream	1
TAIR10:CDS (+)--TAIR10:3'UTR (+)--TAIR10:tRNA--TAIR10:intron	1
TAIR10:CDS (+)--TAIR10:3'UTR (+)--TAIR10:tRNA--TAIR10:intron--TAIR10:upstream	1
TAIR10:CDS (+)--TAIR10:3'UTR (+)--TAIR10:tRNA--TAIR10:upstream	40
TAIR10:CDS (+)--TAIR10:3'UTR (+)--TAIR10:tRNA--TAIR10:downstream	2
TAIR10:CDS (+)--TAIR10:3'UTR (+)--TAIR10:snRNA--TAIR10:gene (-)--TAIR10:intron--TAIR10:downstream	1
TAIR10:CDS (+)--TAIR10:3'UTR (+)--TAIR10:rRNA	7
TAIR10:CDS (+)--TAIR10:3'UTR (+)--TAIR10:rRNA--TAIR10:transposable_element_gene--TAIR10:gene (-)--TAIR10:intron--TAIR10:upstream--TAIR10:downstream	3
TAIR10:CDS (+)--TAIR10:3'UTR (+)--TAIR10:rRNA--TAIR10:transposable_element_gene--TAIR10:gene (-)--TAIR10:intron--TAIR10:downstream	1
TAIR10:CDS (+)--TAIR10:3'UTR (+)--TAIR10:rRNA--TAIR10:transposable_element_gene--TAIR10:downstream	1
TAIR10:CDS (+)--TAIR10:3'UTR (+)--TAIR10:rRNA--TAIR10:pseudogenic_transcript	1
TAIR10:CDS (+)--TAIR10:3'UTR (+)--TAIR10:rRNA--TAIR10:gene (-)	3
TAIR10:CDS (+)--TAIR10:3'UTR (+)--TAIR10:rRNA--TAIR10:gene (-)--TAIR10:intron	3
TAIR10:CDS (+)--TAIR10:3'UTR (+)--TAIR10:rRNA--TAIR10:gene (-)--TAIR10:intron--TAIR10:upstream	2
TAIR10:CDS (+)--TAIR10:3'UTR (+)--TAIR10:rRNA--TAIR10:gene (-)--TAIR10:intron--TAIR10:upstream--TAIR10:downstream	1
TAIR10:CDS (+)--TAIR10:3'UTR (+)--TAIR10:rRNA--TAIR10:gene (-)--TAIR10:intron--TAIR10:downstream	1
TAIR10:CDS (+)--TAIR10:3'UTR (+)--TAIR10:rRNA--TAIR10:gene (-)--TAIR10:upstream	2
TAIR10:CDS (+)--TAIR10:3'UTR (+)--TAIR10:rRNA--TAIR10:gene (-)--TAIR10:upstream--TAIR10:downstream	1
TAIR10:CDS (+)--TAIR10:3'UTR (+)--TAIR10:rRNA--TAIR10:gene (-)--TAIR10:downstream	2
TAIR10:CDS (+)--TAIR10:3'UTR (+)--TAIR10:rRNA--TAIR10:intron	1
TAIR10:CDS (+)--TAIR10:3'UTR (+)--TAIR10:transposable_element_gene	3
TAIR10:CDS (+)--TAIR10:3'UTR (+)--TAIR10:transposable_element_gene--TAIR10:pseudogenic_transcript--TAIR10:gene (-)--TAIR10:intron--TAIR10:upstream	2
TAIR10:CDS (+)--TAIR10:3'UTR (+)--TAIR10:transposable_element_gene--TAIR10:pseudogenic_transcript--TAIR10:gene (-)--TAIR10:intron--TAIR10:upstream--TAIR10:downstream	100
TAIR10:CDS (+)--TAIR10:3'UTR (+)--TAIR10:transposable_element_gene--TAIR10:pseudogenic_transcript--TAIR10:gene (-)--TAIR10:intron--TAIR10:downstream	1
TAIR10:CDS (+)--TAIR10:3'UTR (+)--TAIR10:transposable_element_gene--TAIR10:pseudogenic_transcript--TAIR10:gene (-)--TAIR10:upstream--TAIR10:downstream	4
TAIR10:CDS (+)--TAIR10:3'UTR (+)--TAIR10:transposable_element_gene--TAIR10:pseudogenic_transcript--TAIR10:gene (-)--TAIR10:downstream	1
TAIR10:CDS (+)--TAIR10:3'UTR (+)--TAIR10:transposable_element_gene--TAIR10:pseudogenic_transcript--TAIR10:intron--TAIR10:upstream	1
TAIR10:CDS (+)--TAIR10:3'UTR (+)--TAIR10:transposable_element_gene--TAIR10:pseudogenic_transcript--TAIR10:upstream	1
TAIR10:CDS (+)--TAIR10:3'UTR (+)--TAIR10:transposable_element_gene--TAIR10:gene (-)	7
TAIR10:CDS (+)--TAIR10:3'UTR (+)--TAIR10:transposable_element_gene--TAIR10:gene (-)--TAIR10:intron	8
TAIR10:CDS (+)--TAIR10:3'UTR (+)--TAIR10:transposable_element_gene--TAIR10:gene (-)--TAIR10:intron--TAIR10:upstream	12
TAIR10:CDS (+)--TAIR10:3'UTR (+)--TAIR10:transposable_element_gene--TAIR10:gene (-)--TAIR10:intron--TAIR10:upstream--TAIR10:downstream	52
TAIR10:CDS (+)--TAIR10:3'UTR (+)--TAIR10:transposable_element_gene--TAIR10:gene (-)--TAIR10:intron--TAIR10:downstream	8
TAIR10:CDS (+)--TAIR10:3'UTR (+)--TAIR10:transposable_element_gene--TAIR10:gene (-)--TAIR10:upstream	7
TAIR10:CDS (+)--TAIR10:3'UTR (+)--TAIR10:transposable_element_gene--TAIR10:gene (-)--TAIR10:upstream--TAIR10:downstream	12
TAIR10:CDS (+)--TAIR10:3'UTR (+)--TAIR10:transposable_element_gene--TAIR10:gene (-)--TAIR10:downstream	3
TAIR10:CDS (+)--TAIR10:3'UTR (+)--TAIR10:transposable_element_gene--TAIR10:intron	3
TAIR10:CDS (+)--TAIR10:3'UTR (+)--TAIR10:transposable_element_gene--TAIR10:intron--TAIR10:upstream	2
TAIR10:CDS (+)--TAIR10:3'UTR (+)--TAIR10:transposable_element_gene--TAIR10:intron--TAIR10:upstream--TAIR10:downstream	10
TAIR10:CDS (+)--TAIR10:3'UTR (+)--TAIR10:transposable_element_gene--TAIR10:intron--TAIR10:downstream	1
TAIR10:CDS (+)--TAIR10:3'UTR (+)--TAIR10:transposable_element_gene--TAIR10:upstream	1
TAIR10:CDS (+)--TAIR10:3'UTR (+)--TAIR10:transposable_element_gene--TAIR10:upstream--TAIR10:downstream	2
TAIR10:CDS (+)--TAIR10:3'UTR (+)--TAIR10:transposable_element_gene--TAIR10:downstream	3
TAIR10:CDS (+)--TAIR10:3'UTR (+)--TAIR10:pseudogenic_transcript--TAIR10:gene (-)	2
TAIR10:CDS (+)--TAIR10:3'UTR (+)--TAIR10:pseudogenic_transcript--TAIR10:gene (-)--TAIR10:intron	1
TAIR10:CDS (+)--TAIR10:3'UTR (+)--TAIR10:pseudogenic_transcript--TAIR10:gene (-)--TAIR10:intron--TAIR10:upstream--TAIR10:downstream	3
TAIR10:CDS (+)--TAIR10:3'UTR (+)--TAIR10:pseudogenic_transcript--TAIR10:gene (-)--TAIR10:intron--TAIR10:downstream	1
TAIR10:CDS (+)--TAIR10:3'UTR (+)--TAIR10:pseudogenic_transcript--TAIR10:gene (-)--TAIR10:upstream	2
TAIR10:CDS (+)--TAIR10:3'UTR (+)--TAIR10:pseudogenic_transcript--TAIR10:intron	1
TAIR10:CDS (+)--TAIR10:3'UTR (+)--TAIR10:pseudogenic_transcript--TAIR10:intron--TAIR10:upstream	1
TAIR10:CDS (+)--TAIR10:3'UTR (+)--TAIR10:pseudogenic_transcript--TAIR10:intron--TAIR10:downstream	1
TAIR10:CDS (+)--TAIR10:3'UTR (+)--TAIR10:pseudogenic_transcript--TAIR10:upstream	1
TAIR10:CDS (+)--TAIR10:3'UTR (+)--TAIR10:gene (-)	35
TAIR10:CDS (+)--TAIR10:3'UTR (+)--TAIR10:gene (-)--TAIR10:intron	19
TAIR10:CDS (+)--TAIR10:3'UTR (+)--TAIR10:gene (-)--TAIR10:intron--TAIR10:upstream	10
TAIR10:CDS (+)--TAIR10:3'UTR (+)--TAIR10:gene (-)--TAIR10:intron--TAIR10:upstream--TAIR10:downstream	35
TAIR10:CDS (+)--TAIR10:3'UTR (+)--TAIR10:gene (-)--TAIR10:intron--TAIR10:downstream	9
TAIR10:CDS (+)--TAIR10:3'UTR (+)--TAIR10:gene (-)--TAIR10:upstream	15
TAIR10:CDS (+)--TAIR10:3'UTR (+)--TAIR10:gene (-)--TAIR10:upstream--TAIR10:downstream	11
TAIR10:CDS (+)--TAIR10:3'UTR (+)--TAIR10:gene (-)--TAIR10:downstream	9
TAIR10:CDS (+)--TAIR10:3'UTR (+)--TAIR10:intron	9
TAIR10:CDS (+)--TAIR10:3'UTR (+)--TAIR10:intron--TAIR10:upstream	8
TAIR10:CDS (+)--TAIR10:3'UTR (+)--TAIR10:intron--TAIR10:upstream--TAIR10:downstream	12
TAIR10:CDS (+)--TAIR10:3'UTR (+)--TAIR10:intron--TAIR10:downstream	2
TAIR10:CDS (+)--TAIR10:3'UTR (+)--TAIR10:upstream	9
TAIR10:CDS (+)--TAIR10:3'UTR (+)--TAIR10:upstream--TAIR10:downstream	6
TAIR10:CDS (+)--TAIR10:3'UTR (+)--TAIR10:downstream	15
TAIR10:CDS (+)--TAIR10:miRNA	2711
TAIR10:CDS (+)--TAIR10:miRNA--TAIR10:transposable_element_gene	1
TAIR10:CDS (+)--TAIR10:miRNA--TAIR10:transposable_element_gene--TAIR10:pseudogenic_transcript--TAIR10:gene (-)--TAIR10:intron	1
TAIR10:CDS (+)--TAIR10:miRNA--TAIR10:transposable_element_gene--TAIR10:pseudogenic_transcript--TAIR10:gene (-)--TAIR10:upstream--TAIR10:downstream	1
TAIR10:CDS (+)--TAIR10:miRNA--TAIR10:transposable_element_gene--TAIR10:pseudogenic_transcript--TAIR10:intron	1
TAIR10:CDS (+)--TAIR10:miRNA--TAIR10:transposable_element_gene--TAIR10:gene (-)	15
TAIR10:CDS (+)--TAIR10:miRNA--TAIR10:transposable_element_gene--TAIR10:gene (-)--TAIR10:intron	2
TAIR10:CDS (+)--TAIR10:miRNA--TAIR10:transposable_element_gene--TAIR10:gene (-)--TAIR10:intron--TAIR10:upstream	4
TAIR10:CDS (+)--TAIR10:miRNA--TAIR10:transposable_element_gene--TAIR10:gene (-)--TAIR10:intron--TAIR10:upstream--TAIR10:downstream	4
TAIR10:CDS (+)--TAIR10:miRNA--TAIR10:transposable_element_gene--TAIR10:gene (-)--TAIR10:intron--TAIR10:downstream	2
TAIR10:CDS (+)--TAIR10:miRNA--TAIR10:transposable_element_gene--TAIR10:gene (-)--TAIR10:upstream	2
TAIR10:CDS (+)--TAIR10:miRNA--TAIR10:transposable_element_gene--TAIR10:gene (-)--TAIR10:downstream	2
TAIR10:CDS (+)--TAIR10:miRNA--TAIR10:transposable_element_gene--TAIR10:intron	1
TAIR10:CDS (+)--TAIR10:miRNA--TAIR10:transposable_element_gene--TAIR10:intron--TAIR10:upstream--TAIR10:downstream	2
TAIR10:CDS (+)--TAIR10:miRNA--TAIR10:transposable_element_gene--TAIR10:intron--TAIR10:downstream	4
TAIR10:CDS (+)--TAIR10:miRNA--TAIR10:transposable_element_gene--TAIR10:upstream--TAIR10:downstream	1
TAIR10:CDS (+)--TAIR10:miRNA--TAIR10:pseudogenic_transcript	20
TAIR10:CDS (+)--TAIR10:miRNA--TAIR10:pseudogenic_transcript--TAIR10:gene (-)	1
TAIR10:CDS (+)--TAIR10:miRNA--TAIR10:pseudogenic_transcript--TAIR10:gene (-)--TAIR10:intron--TAIR10:upstream	5
TAIR10:CDS (+)--TAIR10:miRNA--TAIR10:pseudogenic_transcript--TAIR10:gene (-)--TAIR10:intron--TAIR10:upstream--TAIR10:downstream	1
TAIR10:CDS (+)--TAIR10:miRNA--TAIR10:pseudogenic_transcript--TAIR10:gene (-)--TAIR10:intron--TAIR10:downstream	1
TAIR10:CDS (+)--TAIR10:miRNA--TAIR10:pseudogenic_transcript--TAIR10:gene (-)--TAIR10:upstream	1
TAIR10:CDS (+)--TAIR10:miRNA--TAIR10:pseudogenic_transcript--TAIR10:gene (-)--TAIR10:downstream	1
TAIR10:CDS (+)--TAIR10:miRNA--TAIR10:pseudogenic_transcript--TAIR10:intron	1
TAIR10:CDS (+)--TAIR10:miRNA--TAIR10:pseudogenic_transcript--TAIR10:intron--TAIR10:upstream--TAIR10:downstream	1
TAIR10:CDS (+)--TAIR10:miRNA--TAIR10:pseudogenic_transcript--TAIR10:upstream	3
TAIR10:CDS (+)--TAIR10:miRNA--TAIR10:gene (-)	393
TAIR10:CDS (+)--TAIR10:miRNA--TAIR10:gene (-)--TAIR10:intron	34
TAIR10:CDS (+)--TAIR10:miRNA--TAIR10:gene (-)--TAIR10:intron--TAIR10:upstream	14
TAIR10:CDS (+)--TAIR10:miRNA--TAIR10:gene (-)--TAIR10:intron--TAIR10:downstream	1
TAIR10:CDS (+)--TAIR10:miRNA--TAIR10:gene (-)--TAIR10:upstream	4
TAIR10:CDS (+)--TAIR10:miRNA--TAIR10:gene (-)--TAIR10:upstream--TAIR10:downstream	1
TAIR10:CDS (+)--TAIR10:miRNA--TAIR10:gene (-)--TAIR10:downstream	11
TAIR10:CDS (+)--TAIR10:miRNA--TAIR10:intron	37
TAIR10:CDS (+)--TAIR10:miRNA--TAIR10:intron--TAIR10:upstream	3
TAIR10:CDS (+)--TAIR10:miRNA--TAIR10:intron--TAIR10:upstream--TAIR10:downstream	2
TAIR10:CDS (+)--TAIR10:miRNA--TAIR10:intron--TAIR10:downstream	4
TAIR10:CDS (+)--TAIR10:miRNA--TAIR10:upstream	17
TAIR10:CDS (+)--TAIR10:miRNA--TAIR10:upstream--TAIR10:downstream	1
TAIR10:CDS (+)--TAIR10:miRNA--TAIR10:downstream	8
TAIR10:CDS (+)--TAIR10:tRNA	1784
TAIR10:CDS (+)--TAIR10:tRNA--TAIR10:rRNA--TAIR10:transposable_element_gene--TAIR10:gene (-)--TAIR10:intron--TAIR10:upstream--TAIR10:downstream	1
TAIR10:CDS (+)--TAIR10:tRNA--TAIR10:transposable_element_gene	36
TAIR10:CDS (+)--TAIR10:tRNA--TAIR10:transposable_element_gene--TAIR10:pseudogenic_transcript--TAIR10:gene (-)	36
TAIR10:CDS (+)--TAIR10:tRNA--TAIR10:transposable_element_gene--TAIR10:pseudogenic_transcript--TAIR10:gene (-)--TAIR10:intron--TAIR10:upstream	1
TAIR10:CDS (+)--TAIR10:tRNA--TAIR10:transposable_element_gene--TAIR10:pseudogenic_transcript--TAIR10:gene (-)--TAIR10:intron--TAIR10:upstream--TAIR10:downstream	2
TAIR10:CDS (+)--TAIR10:tRNA--TAIR10:transposable_element_gene--TAIR10:pseudogenic_transcript--TAIR10:gene (-)--TAIR10:intron--TAIR10:downstream	2
TAIR10:CDS (+)--TAIR10:tRNA--TAIR10:transposable_element_gene--TAIR10:pseudogenic_transcript--TAIR10:gene (-)--TAIR10:upstream--TAIR10:downstream	2
TAIR10:CDS (+)--TAIR10:tRNA--TAIR10:transposable_element_gene--TAIR10:gene (-)	34
TAIR10:CDS (+)--TAIR10:tRNA--TAIR10:transposable_element_gene--TAIR10:gene (-)--TAIR10:intron	8
TAIR10:CDS (+)--TAIR10:tRNA--TAIR10:transposable_element_gene--TAIR10:gene (-)--TAIR10:intron--TAIR10:upstream	2
TAIR10:CDS (+)--TAIR10:tRNA--TAIR10:transposable_element_gene--TAIR10:gene (-)--TAIR10:intron--TAIR10:upstream--TAIR10:downstream	21
TAIR10:CDS (+)--TAIR10:tRNA--TAIR10:transposable_element_gene--TAIR10:gene (-)--TAIR10:intron--TAIR10:downstream	3
TAIR10:CDS (+)--TAIR10:tRNA--TAIR10:transposable_element_gene--TAIR10:gene (-)--TAIR10:upstream	21
TAIR10:CDS (+)--TAIR10:tRNA--TAIR10:transposable_element_gene--TAIR10:gene (-)--TAIR10:upstream--TAIR10:downstream	7
TAIR10:CDS (+)--TAIR10:tRNA--TAIR10:transposable_element_gene--TAIR10:gene (-)--TAIR10:downstream	5
TAIR10:CDS (+)--TAIR10:tRNA--TAIR10:transposable_element_gene--TAIR10:intron	5
TAIR10:CDS (+)--TAIR10:tRNA--TAIR10:transposable_element_gene--TAIR10:intron--TAIR10:upstream	2
TAIR10:CDS (+)--TAIR10:tRNA--TAIR10:transposable_element_gene--TAIR10:intron--TAIR10:upstream--TAIR10:downstream	1
TAIR10:CDS (+)--TAIR10:tRNA--TAIR10:transposable_element_gene--TAIR10:intron--TAIR10:downstream	10
TAIR10:CDS (+)--TAIR10:tRNA--TAIR10:transposable_element_gene--TAIR10:upstream	27
TAIR10:CDS (+)--TAIR10:tRNA--TAIR10:transposable_element_gene--TAIR10:upstream--TAIR10:downstream	2
TAIR10:CDS (+)--TAIR10:tRNA--TAIR10:transposable_element_gene--TAIR10:downstream	1
TAIR10:CDS (+)--TAIR10:tRNA--TAIR10:pseudogenic_transcript	23
TAIR10:CDS (+)--TAIR10:tRNA--TAIR10:pseudogenic_transcript--TAIR10:gene (-)	114
TAIR10:CDS (+)--TAIR10:tRNA--TAIR10:pseudogenic_transcript--TAIR10:upstream	2
TAIR10:CDS (+)--TAIR10:tRNA--TAIR10:pseudogenic_transcript--TAIR10:upstream--TAIR10:downstream	1
TAIR10:CDS (+)--TAIR10:tRNA--TAIR10:pseudogenic_transcript--TAIR10:downstream	1
TAIR10:CDS (+)--TAIR10:tRNA--TAIR10:gene (-)	345
TAIR10:CDS (+)--TAIR10:tRNA--TAIR10:gene (-)--TAIR10:intron	13
TAIR10:CDS (+)--TAIR10:tRNA--TAIR10:gene (-)--TAIR10:intron--TAIR10:upstream	5
TAIR10:CDS (+)--TAIR10:tRNA--TAIR10:gene (-)--TAIR10:intron--TAIR10:upstream--TAIR10:downstream	5
TAIR10:CDS (+)--TAIR10:tRNA--TAIR10:gene (-)--TAIR10:intron--TAIR10:downstream	3
TAIR10:CDS (+)--TAIR10:tRNA--TAIR10:gene (-)--TAIR10:upstream	14
TAIR10:CDS (+)--TAIR10:tRNA--TAIR10:gene (-)--TAIR10:upstream--TAIR10:downstream	6
TAIR10:CDS (+)--TAIR10:tRNA--TAIR10:gene (-)--TAIR10:downstream	12
TAIR10:CDS (+)--TAIR10:tRNA--TAIR10:intron	24
TAIR10:CDS (+)--TAIR10:tRNA--TAIR10:intron--TAIR10:upstream	6
TAIR10:CDS (+)--TAIR10:tRNA--TAIR10:intron--TAIR10:upstream--TAIR10:downstream	3
TAIR10:CDS (+)--TAIR10:tRNA--TAIR10:intron--TAIR10:downstream	28
TAIR10:CDS (+)--TAIR10:tRNA--TAIR10:upstream	82
TAIR10:CDS (+)--TAIR10:tRNA--TAIR10:upstream--TAIR10:downstream	21
TAIR10:CDS (+)--TAIR10:tRNA--TAIR10:downstream	32
TAIR10:CDS (+)--TAIR10:snoRNA	30
TAIR10:CDS (+)--TAIR10:snoRNA--TAIR10:transposable_element_gene--TAIR10:pseudogenic_transcript--TAIR10:intron--TAIR10:upstream--TAIR10:downstream	1
TAIR10:CDS (+)--TAIR10:snoRNA--TAIR10:transposable_element_gene--TAIR10:gene (-)--TAIR10:intron--TAIR10:upstream--TAIR10:downstream	2
TAIR10:CDS (+)--TAIR10:snoRNA--TAIR10:gene (-)	27
TAIR10:CDS (+)--TAIR10:snoRNA--TAIR10:gene (-)--TAIR10:intron	10
TAIR10:CDS (+)--TAIR10:snoRNA--TAIR10:gene (-)--TAIR10:intron--TAIR10:upstream	1
TAIR10:CDS (+)--TAIR10:snoRNA--TAIR10:gene (-)--TAIR10:intron--TAIR10:upstream--TAIR10:downstream	33
TAIR10:CDS (+)--TAIR10:snoRNA--TAIR10:gene (-)--TAIR10:intron--TAIR10:downstream	3
TAIR10:CDS (+)--TAIR10:snoRNA--TAIR10:gene (-)--TAIR10:upstream	1
TAIR10:CDS (+)--TAIR10:snoRNA--TAIR10:gene (-)--TAIR10:downstream	104
TAIR10:CDS (+)--TAIR10:snoRNA--TAIR10:intron	6
TAIR10:CDS (+)--TAIR10:snoRNA--TAIR10:upstream	2
TAIR10:CDS (+)--TAIR10:snoRNA--TAIR10:downstream	3
TAIR10:CDS (+)--TAIR10:snRNA--TAIR10:transposable_element_gene	1
TAIR10:CDS (+)--TAIR10:snRNA--TAIR10:transposable_element_gene--TAIR10:gene (-)--TAIR10:intron--TAIR10:upstream--TAIR10:downstream	1
TAIR10:CDS (+)--TAIR10:snRNA--TAIR10:gene (-)--TAIR10:intron--TAIR10:downstream	1
TAIR10:CDS (+)--TAIR10:snRNA--TAIR10:gene (-)--TAIR10:upstream--TAIR10:downstream	4
TAIR10:CDS (+)--TAIR10:snRNA--TAIR10:gene (-)--TAIR10:downstream	1
TAIR10:CDS (+)--TAIR10:snRNA--TAIR10:intron--TAIR10:upstream--TAIR10:downstream	1
TAIR10:CDS (+)--TAIR10:snRNA--TAIR10:upstream--TAIR10:downstream	580
TAIR10:CDS (+)--TAIR10:snRNA--TAIR10:downstream	2
TAIR10:CDS (+)--TAIR10:rRNA	386
TAIR10:CDS (+)--TAIR10:rRNA--TAIR10:transposable_element_gene	11
TAIR10:CDS (+)--TAIR10:rRNA--TAIR10:transposable_element_gene--TAIR10:pseudogenic_transcript--TAIR10:gene (-)	1
TAIR10:CDS (+)--TAIR10:rRNA--TAIR10:transposable_element_gene--TAIR10:pseudogenic_transcript--TAIR10:gene (-)--TAIR10:intron	2
TAIR10:CDS (+)--TAIR10:rRNA--TAIR10:transposable_element_gene--TAIR10:pseudogenic_transcript--TAIR10:gene (-)--TAIR10:intron--TAIR10:upstream	1
TAIR10:CDS (+)--TAIR10:rRNA--TAIR10:transposable_element_gene--TAIR10:pseudogenic_transcript--TAIR10:gene (-)--TAIR10:intron--TAIR10:upstream--TAIR10:downstream	1
TAIR10:CDS (+)--TAIR10:rRNA--TAIR10:transposable_element_gene--TAIR10:pseudogenic_transcript--TAIR10:gene (-)--TAIR10:upstream--TAIR10:downstream	1
TAIR10:CDS (+)--TAIR10:rRNA--TAIR10:transposable_element_gene--TAIR10:pseudogenic_transcript--TAIR10:intron--TAIR10:upstream--TAIR10:downstream	1
TAIR10:CDS (+)--TAIR10:rRNA--TAIR10:transposable_element_gene--TAIR10:gene (-)	16
TAIR10:CDS (+)--TAIR10:rRNA--TAIR10:transposable_element_gene--TAIR10:gene (-)--TAIR10:intron	7
TAIR10:CDS (+)--TAIR10:rRNA--TAIR10:transposable_element_gene--TAIR10:gene (-)--TAIR10:intron--TAIR10:upstream	7
TAIR10:CDS (+)--TAIR10:rRNA--TAIR10:transposable_element_gene--TAIR10:gene (-)--TAIR10:intron--TAIR10:upstream--TAIR10:downstream	13
TAIR10:CDS (+)--TAIR10:rRNA--TAIR10:transposable_element_gene--TAIR10:gene (-)--TAIR10:intron--TAIR10:downstream	8
TAIR10:CDS (+)--TAIR10:rRNA--TAIR10:transposable_element_gene--TAIR10:gene (-)--TAIR10:upstream	6
TAIR10:CDS (+)--TAIR10:rRNA--TAIR10:transposable_element_gene--TAIR10:gene (-)--TAIR10:upstream--TAIR10:downstream	9
TAIR10:CDS (+)--TAIR10:rRNA--TAIR10:transposable_element_gene--TAIR10:gene (-)--TAIR10:downstream	6
TAIR10:CDS (+)--TAIR10:rRNA--TAIR10:transposable_element_gene--TAIR10:intron	7
TAIR10:CDS (+)--TAIR10:rRNA--TAIR10:transposable_element_gene--TAIR10:intron--TAIR10:upstream	2
TAIR10:CDS (+)--TAIR10:rRNA--TAIR10:transposable_element_gene--TAIR10:intron--TAIR10:upstream--TAIR10:downstream	1
TAIR10:CDS (+)--TAIR10:rRNA--TAIR10:transposable_element_gene--TAIR10:upstream	4
TAIR10:CDS (+)--TAIR10:rRNA--TAIR10:transposable_element_gene--TAIR10:upstream--TAIR10:downstream	1
TAIR10:CDS (+)--TAIR10:rRNA--TAIR10:transposable_element_gene--TAIR10:downstream	4
TAIR10:CDS (+)--TAIR10:rRNA--TAIR10:pseudogenic_transcript	1
TAIR10:CDS (+)--TAIR10:rRNA--TAIR10:pseudogenic_transcript--TAIR10:gene (-)	4
TAIR10:CDS (+)--TAIR10:rRNA--TAIR10:pseudogenic_transcript--TAIR10:gene (-)--TAIR10:intron	2
TAIR10:CDS (+)--TAIR10:rRNA--TAIR10:pseudogenic_transcript--TAIR10:gene (-)--TAIR10:intron--TAIR10:upstream	1
TAIR10:CDS (+)--TAIR10:rRNA--TAIR10:pseudogenic_transcript--TAIR10:gene (-)--TAIR10:downstream	1
TAIR10:CDS (+)--TAIR10:rRNA--TAIR10:pseudogenic_transcript--TAIR10:intron	1
TAIR10:CDS (+)--TAIR10:rRNA--TAIR10:pseudogenic_transcript--TAIR10:upstream	1
TAIR10:CDS (+)--TAIR10:rRNA--TAIR10:gene (-)	98
TAIR10:CDS (+)--TAIR10:rRNA--TAIR10:gene (-)--TAIR10:intron	17
TAIR10:CDS (+)--TAIR10:rRNA--TAIR10:gene (-)--TAIR10:intron--TAIR10:upstream	9
TAIR10:CDS (+)--TAIR10:rRNA--TAIR10:gene (-)--TAIR10:intron--TAIR10:upstream--TAIR10:downstream	7
TAIR10:CDS (+)--TAIR10:rRNA--TAIR10:gene (-)--TAIR10:intron--TAIR10:downstream	8
TAIR10:CDS (+)--TAIR10:rRNA--TAIR10:gene (-)--TAIR10:upstream	25
TAIR10:CDS (+)--TAIR10:rRNA--TAIR10:gene (-)--TAIR10:upstream--TAIR10:downstream	10
TAIR10:CDS (+)--TAIR10:rRNA--TAIR10:gene (-)--TAIR10:downstream	10
TAIR10:CDS (+)--TAIR10:rRNA--TAIR10:intron	17
TAIR10:CDS (+)--TAIR10:rRNA--TAIR10:intron--TAIR10:upstream	6
TAIR10:CDS (+)--TAIR10:rRNA--TAIR10:intron--TAIR10:upstream--TAIR10:downstream	5
TAIR10:CDS (+)--TAIR10:rRNA--TAIR10:intron--TAIR10:downstream	7
TAIR10:CDS (+)--TAIR10:rRNA--TAIR10:upstream	32
TAIR10:CDS (+)--TAIR10:rRNA--TAIR10:upstream--TAIR10:downstream	2
TAIR10:CDS (+)--TAIR10:rRNA--TAIR10:downstream	24
TAIR10:CDS (+)--TAIR10:transposable_element_gene	691
TAIR10:CDS (+)--TAIR10:transposable_element_gene--TAIR10:pseudogenic_transcript	10
TAIR10:CDS (+)--TAIR10:transposable_element_gene--TAIR10:pseudogenic_transcript--TAIR10:gene (-)	10
TAIR10:CDS (+)--TAIR10:transposable_element_gene--TAIR10:pseudogenic_transcript--TAIR10:gene (-)--TAIR10:intron	9
TAIR10:CDS (+)--TAIR10:transposable_element_gene--TAIR10:pseudogenic_transcript--TAIR10:gene (-)--TAIR10:intron--TAIR10:upstream	11
TAIR10:CDS (+)--TAIR10:transposable_element_gene--TAIR10:pseudogenic_transcript--TAIR10:gene (-)--TAIR10:intron--TAIR10:upstream--TAIR10:downstream	89
TAIR10:CDS (+)--TAIR10:transposable_element_gene--TAIR10:pseudogenic_transcript--TAIR10:gene (-)--TAIR10:intron--TAIR10:downstream	11
TAIR10:CDS (+)--TAIR10:transposable_element_gene--TAIR10:pseudogenic_transcript--TAIR10:gene (-)--TAIR10:upstream	5
TAIR10:CDS (+)--TAIR10:transposable_element_gene--TAIR10:pseudogenic_transcript--TAIR10:gene (-)--TAIR10:upstream--TAIR10:downstream	6
TAIR10:CDS (+)--TAIR10:transposable_element_gene--TAIR10:pseudogenic_transcript--TAIR10:gene (-)--TAIR10:downstream	5
TAIR10:CDS (+)--TAIR10:transposable_element_gene--TAIR10:pseudogenic_transcript--TAIR10:intron	4
TAIR10:CDS (+)--TAIR10:transposable_element_gene--TAIR10:pseudogenic_transcript--TAIR10:intron--TAIR10:upstream	23
TAIR10:CDS (+)--TAIR10:transposable_element_gene--TAIR10:pseudogenic_transcript--TAIR10:intron--TAIR10:upstream--TAIR10:downstream	21
TAIR10:CDS (+)--TAIR10:transposable_element_gene--TAIR10:pseudogenic_transcript--TAIR10:intron--TAIR10:downstream	1
TAIR10:CDS (+)--TAIR10:transposable_element_gene--TAIR10:pseudogenic_transcript--TAIR10:upstream--TAIR10:downstream	19
TAIR10:CDS (+)--TAIR10:transposable_element_gene--TAIR10:pseudogenic_transcript--TAIR10:downstream	6
TAIR10:CDS (+)--TAIR10:transposable_element_gene--TAIR10:gene (-)	612
TAIR10:CDS (+)--TAIR10:transposable_element_gene--TAIR10:gene (-)--TAIR10:intron	78
TAIR10:CDS (+)--TAIR10:transposable_element_gene--TAIR10:gene (-)--TAIR10:intron--TAIR10:upstream	90
TAIR10:CDS (+)--TAIR10:transposable_element_gene--TAIR10:gene (-)--TAIR10:intron--TAIR10:upstream--TAIR10:downstream	141
TAIR10:CDS (+)--TAIR10:transposable_element_gene--TAIR10:gene (-)--TAIR10:intron--TAIR10:downstream	78
TAIR10:CDS (+)--TAIR10:transposable_element_gene--TAIR10:gene (-)--TAIR10:upstream	123
TAIR10:CDS (+)--TAIR10:transposable_element_gene--TAIR10:gene (-)--TAIR10:upstream--TAIR10:downstream	160
TAIR10:CDS (+)--TAIR10:transposable_element_gene--TAIR10:gene (-)--TAIR10:downstream	300
TAIR10:CDS (+)--TAIR10:transposable_element_gene--TAIR10:intron	122
TAIR10:CDS (+)--TAIR10:transposable_element_gene--TAIR10:intron--TAIR10:upstream	168
TAIR10:CDS (+)--TAIR10:transposable_element_gene--TAIR10:intron--TAIR10:upstream--TAIR10:downstream	89
TAIR10:CDS (+)--TAIR10:transposable_element_gene--TAIR10:intron--TAIR10:downstream	214
TAIR10:CDS (+)--TAIR10:transposable_element_gene--TAIR10:upstream	292
TAIR10:CDS (+)--TAIR10:transposable_element_gene--TAIR10:upstream--TAIR10:downstream	113
TAIR10:CDS (+)--TAIR10:transposable_element_gene--TAIR10:downstream	304
TAIR10:CDS (+)--TAIR10:pseudogenic_transcript	1763
TAIR10:CDS (+)--TAIR10:pseudogenic_transcript--TAIR10:gene (-)	1464
TAIR10:CDS (+)--TAIR10:pseudogenic_transcript--TAIR10:gene (-)--TAIR10:intron	20
TAIR10:CDS (+)--TAIR10:pseudogenic_transcript--TAIR10:gene (-)--TAIR10:intron--TAIR10:upstream	14
TAIR10:CDS (+)--TAIR10:pseudogenic_transcript--TAIR10:gene (-)--TAIR10:intron--TAIR10:upstream--TAIR10:downstream	47
TAIR10:CDS (+)--TAIR10:pseudogenic_transcript--TAIR10:gene (-)--TAIR10:intron--TAIR10:downstream	7
TAIR10:CDS (+)--TAIR10:pseudogenic_transcript--TAIR10:gene (-)--TAIR10:upstream	18
TAIR10:CDS (+)--TAIR10:pseudogenic_transcript--TAIR10:gene (-)--TAIR10:upstream--TAIR10:downstream	22
TAIR10:CDS (+)--TAIR10:pseudogenic_transcript--TAIR10:gene (-)--TAIR10:downstream	27
TAIR10:CDS (+)--TAIR10:pseudogenic_transcript--TAIR10:intron	92
TAIR10:CDS (+)--TAIR10:pseudogenic_transcript--TAIR10:intron--TAIR10:upstream	31
TAIR10:CDS (+)--TAIR10:pseudogenic_transcript--TAIR10:intron--TAIR10:upstream--TAIR10:downstream	46
TAIR10:CDS (+)--TAIR10:pseudogenic_transcript--TAIR10:intron--TAIR10:downstream	8
TAIR10:CDS (+)--TAIR10:pseudogenic_transcript--TAIR10:upstream	340
TAIR10:CDS (+)--TAIR10:pseudogenic_transcript--TAIR10:upstream--TAIR10:downstream	18
TAIR10:CDS (+)--TAIR10:pseudogenic_transcript--TAIR10:downstream	73
TAIR10:CDS (+)--TAIR10:gene (-)	14887
TAIR10:CDS (+)--TAIR10:gene (-)--TAIR10:intron	538
TAIR10:CDS (+)--TAIR10:gene (-)--TAIR10:intron--TAIR10:upstream	338
TAIR10:CDS (+)--TAIR10:gene (-)--TAIR10:intron--TAIR10:upstream--TAIR10:downstream	168
TAIR10:CDS (+)--TAIR10:gene (-)--TAIR10:intron--TAIR10:downstream	137
TAIR10:CDS (+)--TAIR10:gene (-)--TAIR10:upstream	1394
TAIR10:CDS (+)--TAIR10:gene (-)--TAIR10:upstream--TAIR10:downstream	502
TAIR10:CDS (+)--TAIR10:gene (-)--TAIR10:downstream	643
TAIR10:CDS (+)--TAIR10:intron	658
TAIR10:CDS (+)--TAIR10:intron--TAIR10:upstream	227
TAIR10:CDS (+)--TAIR10:intron--TAIR10:upstream--TAIR10:downstream	470
TAIR10:CDS (+)--TAIR10:intron--TAIR10:downstream	137
TAIR10:CDS (+)--TAIR10:upstream	2287
TAIR10:CDS (+)--TAIR10:upstream--TAIR10:downstream	1672
TAIR10:CDS (+)--TAIR10:downstream	1418
TAIR10:5'UTR (+)	5247
TAIR10:5'UTR (+)--TAIR10:3'UTR (+)	11
TAIR10:5'UTR (+)--TAIR10:3'UTR (+)--TAIR10:miRNA--TAIR10:transposable_element_gene--TAIR10:gene (-)--TAIR10:intron--TAIR10:upstream--TAIR10:downstream	1
TAIR10:5'UTR (+)--TAIR10:3'UTR (+)--TAIR10:tRNA	338
TAIR10:5'UTR (+)--TAIR10:3'UTR (+)--TAIR10:tRNA--TAIR10:gene (-)--TAIR10:intron	1
TAIR10:5'UTR (+)--TAIR10:3'UTR (+)--TAIR10:tRNA--TAIR10:intron	21
TAIR10:5'UTR (+)--TAIR10:3'UTR (+)--TAIR10:tRNA--TAIR10:intron--TAIR10:upstream	9
TAIR10:5'UTR (+)--TAIR10:3'UTR (+)--TAIR10:tRNA--TAIR10:intron--TAIR10:upstream--TAIR10:downstream	1
TAIR10:5'UTR (+)--TAIR10:3'UTR (+)--TAIR10:tRNA--TAIR10:intron--TAIR10:downstream	1
TAIR10:5'UTR (+)--TAIR10:3'UTR (+)--TAIR10:tRNA--TAIR10:upstream	1
TAIR10:5'UTR (+)--TAIR10:3'UTR (+)--TAIR10:tRNA--TAIR10:downstream	14
TAIR10:5'UTR (+)--TAIR10:3'UTR (+)--TAIR10:transposable_element_gene--TAIR10:pseudogenic_transcript--TAIR10:upstream	1
TAIR10:5'UTR (+)--TAIR10:3'UTR (+)--TAIR10:transposable_element_gene--TAIR10:gene (-)	2
TAIR10:5'UTR (+)--TAIR10:3'UTR (+)--TAIR10:transposable_element_gene--TAIR10:gene (-)--TAIR10:intron--TAIR10:upstream--TAIR10:downstream	2
TAIR10:5'UTR (+)--TAIR10:3'UTR (+)--TAIR10:transposable_element_gene--TAIR10:gene (-)--TAIR10:downstream	1
TAIR10:5'UTR (+)--TAIR10:3'UTR (+)--TAIR10:pseudogenic_transcript--TAIR10:gene (-)--TAIR10:intron--TAIR10:upstream--TAIR10:downstream	3
TAIR10:5'UTR (+)--TAIR10:3'UTR (+)--TAIR10:pseudogenic_transcript--TAIR10:intron--TAIR10:upstream--TAIR10:downstream	55
TAIR10:5'UTR (+)--TAIR10:3'UTR (+)--TAIR10:gene (-)	2
TAIR10:5'UTR (+)--TAIR10:3'UTR (+)--TAIR10:gene (-)--TAIR10:intron--TAIR10:upstream	3
TAIR10:5'UTR (+)--TAIR10:3'UTR (+)--TAIR10:gene (-)--TAIR10:intron--TAIR10:upstream--TAIR10:downstream	10
TAIR10:5'UTR (+)--TAIR10:3'UTR (+)--TAIR10:gene (-)--TAIR10:intron--TAIR10:downstream	3
TAIR10:5'UTR (+)--TAIR10:3'UTR (+)--TAIR10:gene (-)--TAIR10:upstream--TAIR10:downstream	3
TAIR10:5'UTR (+)--TAIR10:3'UTR (+)--TAIR10:gene (-)--TAIR10:downstream	1
TAIR10:5'UTR (+)--TAIR10:3'UTR (+)--TAIR10:intron	1
TAIR10:5'UTR (+)--TAIR10:3'UTR (+)--TAIR10:intron--TAIR10:upstream	2
TAIR10:5'UTR (+)--TAIR10:3'UTR (+)--TAIR10:intron--TAIR10:upstream--TAIR10:downstream	7
TAIR10:5'UTR (+)--TAIR10:3'UTR (+)--TAIR10:upstream	1
TAIR10:5'UTR (+)--TAIR10:3'UTR (+)--TAIR10:upstream--TAIR10:downstream	4
TAIR10:5'UTR (+)--TAIR10:3'UTR (+)--TAIR10:downstream	1
TAIR10:5'UTR (+)--TAIR10:miRNA	27
TAIR10:5'UTR (+)--TAIR10:miRNA--TAIR10:transposable_element_gene--TAIR10:gene (-)	1
TAIR10:5'UTR (+)--TAIR10:miRNA--TAIR10:transposable_element_gene--TAIR10:gene (-)--TAIR10:intron	1
TAIR10:5'UTR (+)--TAIR10:miRNA--TAIR10:transposable_element_gene--TAIR10:gene (-)--TAIR10:intron--TAIR10:downstream	4
TAIR10:5'UTR (+)--TAIR10:miRNA--TAIR10:transposable_element_gene--TAIR10:gene (-)--TAIR10:downstream	1
TAIR10:5'UTR (+)--TAIR10:miRNA--TAIR10:transposable_element_gene--TAIR10:upstream	1
TAIR10:5'UTR (+)--TAIR10:miRNA--TAIR10:pseudogenic_transcript	1
TAIR10:5'UTR (+)--TAIR10:miRNA--TAIR10:pseudogenic_transcript--TAIR10:gene (-)--TAIR10:upstream	1
TAIR10:5'UTR (+)--TAIR10:miRNA--TAIR10:gene (-)	3
TAIR10:5'UTR (+)--TAIR10:miRNA--TAIR10:gene (-)--TAIR10:intron--TAIR10:upstream--TAIR10:downstream	2
TAIR10:5'UTR (+)--TAIR10:miRNA--TAIR10:gene (-)--TAIR10:intron--TAIR10:downstream	1
TAIR10:5'UTR (+)--TAIR10:miRNA--TAIR10:intron	1
TAIR10:5'UTR (+)--TAIR10:miRNA--TAIR10:upstream	3
TAIR10:5'UTR (+)--TAIR10:miRNA--TAIR10:downstream	2
TAIR10:5'UTR (+)--TAIR10:tRNA	193
TAIR10:5'UTR (+)--TAIR10:tRNA--TAIR10:transposable_element_gene--TAIR10:pseudogenic_transcript--TAIR10:gene (-)--TAIR10:intron--TAIR10:upstream	1
TAIR10:5'UTR (+)--TAIR10:tRNA--TAIR10:gene (-)	1
TAIR10:5'UTR (+)--TAIR10:tRNA--TAIR10:gene (-)--TAIR10:intron--TAIR10:upstream--TAIR10:downstream	1
TAIR10:5'UTR (+)--TAIR10:tRNA--TAIR10:intron--TAIR10:upstream	1
TAIR10:5'UTR (+)--TAIR10:tRNA--TAIR10:upstream	1
TAIR10:5'UTR (+)--TAIR10:tRNA--TAIR10:downstream	25
TAIR10:5'UTR (+)--TAIR10:snRNA--TAIR10:downstream	1
TAIR10:5'UTR (+)--TAIR10:rRNA	43
TAIR10:5'UTR (+)--TAIR10:rRNA--TAIR10:transposable_element_gene	2
TAIR10:5'UTR (+)--TAIR10:rRNA--TAIR10:transposable_element_gene--TAIR10:pseudogenic_transcript	1
TAIR10:5'UTR (+)--TAIR10:rRNA--TAIR10:transposable_element_gene--TAIR10:gene (-)	1
TAIR10:5'UTR (+)--TAIR10:rRNA--TAIR10:transposable_element_gene--TAIR10:gene (-)--TAIR10:intron--TAIR10:upstream--TAIR10:downstream	1
TAIR10:5'UTR (+)--TAIR10:rRNA--TAIR10:transposable_element_gene--TAIR10:upstream	1
TAIR10:5'UTR (+)--TAIR10:rRNA--TAIR10:transposable_element_gene--TAIR10:downstream	1
TAIR10:5'UTR (+)--TAIR10:rRNA--TAIR10:gene (-)--TAIR10:intron--TAIR10:upstream	1
TAIR10:5'UTR (+)--TAIR10:rRNA--TAIR10:gene (-)--TAIR10:intron--TAIR10:downstream	2
TAIR10:5'UTR (+)--TAIR10:rRNA--TAIR10:upstream	1
TAIR10:5'UTR (+)--TAIR10:rRNA--TAIR10:upstream--TAIR10:downstream	1
TAIR10:5'UTR (+)--TAIR10:transposable_element_gene	13
TAIR10:5'UTR (+)--TAIR10:transposable_element_gene--TAIR10:pseudogenic_transcript--TAIR10:gene (-)--TAIR10:intron--TAIR10:upstream	1
TAIR10:5'UTR (+)--TAIR10:transposable_element_gene--TAIR10:pseudogenic_transcript--TAIR10:gene (-)--TAIR10:intron--TAIR10:upstream--TAIR10:downstream	2
TAIR10:5'UTR (+)--TAIR10:transposable_element_gene--TAIR10:pseudogenic_transcript--TAIR10:gene (-)--TAIR10:upstream	2
TAIR10:5'UTR (+)--TAIR10:transposable_element_gene--TAIR10:pseudogenic_transcript--TAIR10:gene (-)--TAIR10:downstream	2
TAIR10:5'UTR (+)--TAIR10:transposable_element_gene--TAIR10:gene (-)	9
TAIR10:5'UTR (+)--TAIR10:transposable_element_gene--TAIR10:gene (-)--TAIR10:intron	17
TAIR10:5'UTR (+)--TAIR10:transposable_element_gene--TAIR10:gene (-)--TAIR10:intron--TAIR10:upstream	3
TAIR10:5'UTR (+)--TAIR10:transposable_element_gene--TAIR10:gene (-)--TAIR10:intron--TAIR10:upstream--TAIR10:downstream	6
TAIR10:5'UTR (+)--TAIR10:transposable_element_gene--TAIR10:gene (-)--TAIR10:intron--TAIR10:downstream	1
TAIR10:5'UTR (+)--TAIR10:transposable_element_gene--TAIR10:gene (-)--TAIR10:upstream	2
TAIR10:5'UTR (+)--TAIR10:transposable_element_gene--TAIR10:gene (-)--TAIR10:upstream--TAIR10:downstream	3
TAIR10:5'UTR (+)--TAIR10:transposable_element_gene--TAIR10:gene (-)--TAIR10:downstream	3
TAIR10:5'UTR (+)--TAIR10:transposable_element_gene--TAIR10:intron	3
TAIR10:5'UTR (+)--TAIR10:transposable_element_gene--TAIR10:intron--TAIR10:upstream	3
TAIR10:5'UTR (+)--TAIR10:transposable_element_gene--TAIR10:intron--TAIR10:upstream--TAIR10:downstream	43
TAIR10:5'UTR (+)--TAIR10:transposable_element_gene--TAIR10:intron--TAIR10:downstream	1
TAIR10:5'UTR (+)--TAIR10:transposable_element_gene--TAIR10:upstream	1
TAIR10:5'UTR (+)--TAIR10:transposable_element_gene--TAIR10:downstream	7
TAIR10:5'UTR (+)--TAIR10:pseudogenic_transcript	2
TAIR10:5'UTR (+)--TAIR10:pseudogenic_transcript--TAIR10:gene (-)	2
TAIR10:5'UTR (+)--TAIR10:pseudogenic_transcript--TAIR10:gene (-)--TAIR10:intron--TAIR10:upstream	1
TAIR10:5'UTR (+)--TAIR10:pseudogenic_transcript--TAIR10:gene (-)--TAIR10:intron--TAIR10:upstream--TAIR10:downstream	3
TAIR10:5'UTR (+)--TAIR10:pseudogenic_transcript--TAIR10:gene (-)--TAIR10:upstream--TAIR10:downstream	1
TAIR10:5'UTR (+)--TAIR10:pseudogenic_transcript--TAIR10:intron	1
TAIR10:5'UTR (+)--TAIR10:pseudogenic_transcript--TAIR10:upstream	1
TAIR10:5'UTR (+)--TAIR10:pseudogenic_transcript--TAIR10:upstream--TAIR10:downstream	1
TAIR10:5'UTR (+)--TAIR10:gene (-)	169
TAIR10:5'UTR (+)--TAIR10:gene (-)--TAIR10:intron	48
TAIR10:5'UTR (+)--TAIR10:gene (-)--TAIR10:intron--TAIR10:upstream	85
TAIR10:5'UTR (+)--TAIR10:gene (-)--TAIR10:intron--TAIR10:upstream--TAIR10:downstream	56
TAIR10:5'UTR (+)--TAIR10:gene (-)--TAIR10:intron--TAIR10:downstream	9
TAIR10:5'UTR (+)--TAIR10:gene (-)--TAIR10:upstream	45
TAIR10:5'UTR (+)--TAIR10:gene (-)--TAIR10:upstream--TAIR10:downstream	450
TAIR10:5'UTR (+)--TAIR10:gene (-)--TAIR10:downstream	128
TAIR10:5'UTR (+)--TAIR10:intron	55
TAIR10:5'UTR (+)--TAIR10:intron--TAIR10:upstream	202
TAIR10:5'UTR (+)--TAIR10:intron--TAIR10:upstream--TAIR10:downstream	915
TAIR10:5'UTR (+)--TAIR10:intron--TAIR10:downstream	8
TAIR10:5'UTR (+)--TAIR10:upstream	337
TAIR10:5'UTR (+)--TAIR10:upstream--TAIR10:downstream	404
TAIR10:5'UTR (+)--TAIR10:downstream	333
TAIR10:3'UTR (+)	224619
TAIR10:3'UTR (+)--TAIR10:miRNA	254
TAIR10:3'UTR (+)--TAIR10:miRNA--TAIR10:transposable_element_gene	1
TAIR10:3'UTR (+)--TAIR10:miRNA--TAIR10:pseudogenic_transcript	12
TAIR10:3'UTR (+)--TAIR10:miRNA--TAIR10:pseudogenic_transcript--TAIR10:downstream	9
TAIR10:3'UTR (+)--TAIR10:miRNA--TAIR10:gene (-)--TAIR10:intron--TAIR10:upstream	1
TAIR10:3'UTR (+)--TAIR10:miRNA--TAIR10:gene (-)--TAIR10:intron--TAIR10:upstream--TAIR10:downstream	1
TAIR10:3'UTR (+)--TAIR10:miRNA--TAIR10:gene (-)--TAIR10:downstream	2
TAIR10:3'UTR (+)--TAIR10:miRNA--TAIR10:intron	4
TAIR10:3'UTR (+)--TAIR10:tRNA	11439
TAIR10:3'UTR (+)--TAIR10:tRNA--TAIR10:transposable_element_gene	12
TAIR10:3'UTR (+)--TAIR10:tRNA--TAIR10:transposable_element_gene--TAIR10:pseudogenic_transcript--TAIR10:gene (-)--TAIR10:upstream	1
TAIR10:3'UTR (+)--TAIR10:tRNA--TAIR10:transposable_element_gene--TAIR10:gene (-)--TAIR10:intron--TAIR10:downstream	1
TAIR10:3'UTR (+)--TAIR10:tRNA--TAIR10:transposable_element_gene--TAIR10:intron	1
TAIR10:3'UTR (+)--TAIR10:tRNA--TAIR10:pseudogenic_transcript	2
TAIR10:3'UTR (+)--TAIR10:tRNA--TAIR10:gene (-)	9
TAIR10:3'UTR (+)--TAIR10:tRNA--TAIR10:gene (-)--TAIR10:downstream	1
TAIR10:3'UTR (+)--TAIR10:tRNA--TAIR10:intron	2
TAIR10:3'UTR (+)--TAIR10:tRNA--TAIR10:intron--TAIR10:upstream	1
TAIR10:3'UTR (+)--TAIR10:tRNA--TAIR10:intron--TAIR10:downstream	1
TAIR10:3'UTR (+)--TAIR10:tRNA--TAIR10:upstream	51
TAIR10:3'UTR (+)--TAIR10:tRNA--TAIR10:downstream	7
TAIR10:3'UTR (+)--TAIR10:snoRNA	5
TAIR10:3'UTR (+)--TAIR10:snoRNA--TAIR10:transposable_element_gene--TAIR10:intron--TAIR10:upstream--TAIR10:downstream	1
TAIR10:3'UTR (+)--TAIR10:snRNA	4
TAIR10:3'UTR (+)--TAIR10:rRNA	26
TAIR10:3'UTR (+)--TAIR10:rRNA--TAIR10:transposable_element_gene	1
TAIR10:3'UTR (+)--TAIR10:rRNA--TAIR10:transposable_element_gene--TAIR10:gene (-)--TAIR10:intron--TAIR10:downstream	1
TAIR10:3'UTR (+)--TAIR10:rRNA--TAIR10:transposable_element_gene--TAIR10:gene (-)--TAIR10:upstream--TAIR10:downstream	2
TAIR10:3'UTR (+)--TAIR10:rRNA--TAIR10:transposable_element_gene--TAIR10:gene (-)--TAIR10:downstream	1
TAIR10:3'UTR (+)--TAIR10:rRNA--TAIR10:transposable_element_gene--TAIR10:downstream	1
TAIR10:3'UTR (+)--TAIR10:rRNA--TAIR10:gene (-)	4
TAIR10:3'UTR (+)--TAIR10:rRNA--TAIR10:gene (-)--TAIR10:intron--TAIR10:upstream--TAIR10:downstream	1
TAIR10:3'UTR (+)--TAIR10:rRNA--TAIR10:gene (-)--TAIR10:intron--TAIR10:downstream	1
TAIR10:3'UTR (+)--TAIR10:rRNA--TAIR10:intron	2
TAIR10:3'UTR (+)--TAIR10:rRNA--TAIR10:intron--TAIR10:downstream	1
TAIR10:3'UTR (+)--TAIR10:rRNA--TAIR10:downstream	1
TAIR10:3'UTR (+)--TAIR10:transposable_element_gene	70
TAIR10:3'UTR (+)--TAIR10:transposable_element_gene--TAIR10:pseudogenic_transcript--TAIR10:gene (-)--TAIR10:intron--TAIR10:upstream	1
TAIR10:3'UTR (+)--TAIR10:transposable_element_gene--TAIR10:pseudogenic_transcript--TAIR10:gene (-)--TAIR10:intron--TAIR10:upstream--TAIR10:downstream	1
TAIR10:3'UTR (+)--TAIR10:transposable_element_gene--TAIR10:pseudogenic_transcript--TAIR10:intron--TAIR10:upstream--TAIR10:downstream	1
TAIR10:3'UTR (+)--TAIR10:transposable_element_gene--TAIR10:gene (-)	4
TAIR10:3'UTR (+)--TAIR10:transposable_element_gene--TAIR10:gene (-)--TAIR10:intron	2
TAIR10:3'UTR (+)--TAIR10:transposable_element_gene--TAIR10:gene (-)--TAIR10:intron--TAIR10:upstream	3
TAIR10:3'UTR (+)--TAIR10:transposable_element_gene--TAIR10:gene (-)--TAIR10:intron--TAIR10:upstream--TAIR10:downstream	504
TAIR10:3'UTR (+)--TAIR10:transposable_element_gene--TAIR10:gene (-)--TAIR10:intron--TAIR10:downstream	3
TAIR10:3'UTR (+)--TAIR10:transposable_element_gene--TAIR10:gene (-)--TAIR10:upstream	1
TAIR10:3'UTR (+)--TAIR10:transposable_element_gene--TAIR10:gene (-)--TAIR10:upstream--TAIR10:downstream	2
TAIR10:3'UTR (+)--TAIR10:transposable_element_gene--TAIR10:gene (-)--TAIR10:downstream	4
TAIR10:3'UTR (+)--TAIR10:transposable_element_gene--TAIR10:intron	3
TAIR10:3'UTR (+)--TAIR10:transposable_element_gene--TAIR10:intron--TAIR10:upstream	3
TAIR10:3'UTR (+)--TAIR10:transposable_element_gene--TAIR10:intron--TAIR10:upstream--TAIR10:downstream	37
TAIR10:3'UTR (+)--TAIR10:transposable_element_gene--TAIR10:intron--TAIR10:downstream	3
TAIR10:3'UTR (+)--TAIR10:transposable_element_gene--TAIR10:upstream	8
TAIR10:3'UTR (+)--TAIR10:transposable_element_gene--TAIR10:upstream--TAIR10:downstream	139
TAIR10:3'UTR (+)--TAIR10:transposable_element_gene--TAIR10:downstream	88
TAIR10:3'UTR (+)--TAIR10:pseudogenic_transcript	6
TAIR10:3'UTR (+)--TAIR10:pseudogenic_transcript--TAIR10:gene (-)--TAIR10:intron--TAIR10:upstream--TAIR10:downstream	2
TAIR10:3'UTR (+)--TAIR10:pseudogenic_transcript--TAIR10:gene (-)--TAIR10:upstream	6
TAIR10:3'UTR (+)--TAIR10:pseudogenic_transcript--TAIR10:gene (-)--TAIR10:downstream	1
TAIR10:3'UTR (+)--TAIR10:pseudogenic_transcript--TAIR10:intron--TAIR10:upstream--TAIR10:downstream	104
TAIR10:3'UTR (+)--TAIR10:pseudogenic_transcript--TAIR10:upstream	251
TAIR10:3'UTR (+)--TAIR10:pseudogenic_transcript--TAIR10:upstream--TAIR10:downstream	78
TAIR10:3'UTR (+)--TAIR10:pseudogenic_transcript--TAIR10:downstream	102
TAIR10:3'UTR (+)--TAIR10:gene (-)	936
TAIR10:3'UTR (+)--TAIR10:gene (-)--TAIR10:intron	20
TAIR10:3'UTR (+)--TAIR10:gene (-)--TAIR10:intron--TAIR10:upstream	10
TAIR10:3'UTR (+)--TAIR10:gene (-)--TAIR10:intron--TAIR10:upstream--TAIR10:downstream	1186
TAIR10:3'UTR (+)--TAIR10:gene (-)--TAIR10:intron--TAIR10:downstream	43
TAIR10:3'UTR (+)--TAIR10:gene (-)--TAIR10:upstream	27
TAIR10:3'UTR (+)--TAIR10:gene (-)--TAIR10:upstream--TAIR10:downstream	232
TAIR10:3'UTR (+)--TAIR10:gene (-)--TAIR10:downstream	119
TAIR10:3'UTR (+)--TAIR10:intron	22572
TAIR10:3'UTR (+)--TAIR10:intron--TAIR10:upstream	82
TAIR10:3'UTR (+)--TAIR10:intron--TAIR10:upstream--TAIR10:downstream	791
TAIR10:3'UTR (+)--TAIR10:intron--TAIR10:downstream	290
TAIR10:3'UTR (+)--TAIR10:upstream	1195
TAIR10:3'UTR (+)--TAIR10:upstream--TAIR10:downstream	580
TAIR10:3'UTR (+)--TAIR10:downstream	820
TAIR10:miRNA	1093213
TAIR10:miRNA--TAIR10:rRNA	1
TAIR10:miRNA--TAIR10:rRNA--TAIR10:intron--TAIR10:downstream	1
TAIR10:miRNA--TAIR10:transposable_element_gene	143
TAIR10:miRNA--TAIR10:transposable_element_gene--TAIR10:pseudogenic_transcript	2
TAIR10:miRNA--TAIR10:transposable_element_gene--TAIR10:pseudogenic_transcript--TAIR10:gene (-)	1
TAIR10:miRNA--TAIR10:transposable_element_gene--TAIR10:gene (-)	12
TAIR10:miRNA--TAIR10:transposable_element_gene--TAIR10:gene (-)--TAIR10:intron	2
TAIR10:miRNA--TAIR10:transposable_element_gene--TAIR10:gene (-)--TAIR10:intron--TAIR10:upstream--TAIR10:downstream	2
TAIR10:miRNA--TAIR10:transposable_element_gene--TAIR10:gene (-)--TAIR10:intron--TAIR10:downstream	2
TAIR10:miRNA--TAIR10:transposable_element_gene--TAIR10:gene (-)--TAIR10:upstream	2
TAIR10:miRNA--TAIR10:transposable_element_gene--TAIR10:gene (-)--TAIR10:downstream	1
TAIR10:miRNA--TAIR10:transposable_element_gene--TAIR10:intron	14
TAIR10:miRNA--TAIR10:transposable_element_gene--TAIR10:intron--TAIR10:upstream--TAIR10:downstream	3
TAIR10:miRNA--TAIR10:transposable_element_gene--TAIR10:intron--TAIR10:downstream	3
TAIR10:miRNA--TAIR10:transposable_element_gene--TAIR10:upstream	11
TAIR10:miRNA--TAIR10:transposable_element_gene--TAIR10:upstream--TAIR10:downstream	1255
TAIR10:miRNA--TAIR10:transposable_element_gene--TAIR10:downstream	10
TAIR10:miRNA--TAIR10:pseudogenic_transcript	1420
TAIR10:miRNA--TAIR10:pseudogenic_transcript--TAIR10:gene (-)	13
TAIR10:miRNA--TAIR10:pseudogenic_transcript--TAIR10:gene (-)--TAIR10:intron	3
TAIR10:miRNA--TAIR10:pseudogenic_transcript--TAIR10:gene (-)--TAIR10:intron--TAIR10:upstream	1
TAIR10:miRNA--TAIR10:pseudogenic_transcript--TAIR10:gene (-)--TAIR10:intron--TAIR10:upstream--TAIR10:downstream	1
TAIR10:miRNA--TAIR10:pseudogenic_transcript--TAIR10:intron	5
TAIR10:miRNA--TAIR10:pseudogenic_transcript--TAIR10:upstream	22
TAIR10:miRNA--TAIR10:pseudogenic_transcript--TAIR10:upstream--TAIR10:downstream	1
TAIR10:miRNA--TAIR10:pseudogenic_transcript--TAIR10:downstream	8
TAIR10:miRNA--TAIR10:gene (-)	4847
TAIR10:miRNA--TAIR10:gene (-)--TAIR10:intron	45
TAIR10:miRNA--TAIR10:gene (-)--TAIR10:intron--TAIR10:upstream	6
TAIR10:miRNA--TAIR10:gene (-)--TAIR10:intron--TAIR10:upstream--TAIR10:downstream	6
TAIR10:miRNA--TAIR10:gene (-)--TAIR10:intron--TAIR10:downstream	12
TAIR10:miRNA--TAIR10:gene (-)--TAIR10:upstream	11
TAIR10:miRNA--TAIR10:gene (-)--TAIR10:upstream--TAIR10:downstream	3
TAIR10:miRNA--TAIR10:gene (-)--TAIR10:downstream	233
TAIR10:miRNA--TAIR10:intron	646
TAIR10:miRNA--TAIR10:intron--TAIR10:upstream	6
TAIR10:miRNA--TAIR10:intron--TAIR10:upstream--TAIR10:downstream	97
TAIR10:miRNA--TAIR10:intron--TAIR10:downstream	3
TAIR10:miRNA--TAIR10:upstream	153
TAIR10:miRNA--TAIR10:upstream--TAIR10:downstream	1509
TAIR10:miRNA--TAIR10:downstream	580
TAIR10:tRNA	217010
TAIR10:tRNA--TAIR10:rRNA--TAIR10:gene (-)--TAIR10:upstream--TAIR10:downstream	1
TAIR10:tRNA--TAIR10:transposable_element_gene	358
TAIR10:tRNA--TAIR10:transposable_element_gene--TAIR10:pseudogenic_transcript	4
TAIR10:tRNA--TAIR10:transposable_element_gene--TAIR10:pseudogenic_transcript--TAIR10:gene (-)	1
TAIR10:tRNA--TAIR10:transposable_element_gene--TAIR10:pseudogenic_transcript--TAIR10:gene (-)--TAIR10:intron--TAIR10:upstream--TAIR10:downstream	2
TAIR10:tRNA--TAIR10:transposable_element_gene--TAIR10:pseudogenic_transcript--TAIR10:gene (-)--TAIR10:upstream--TAIR10:downstream	2
TAIR10:tRNA--TAIR10:transposable_element_gene--TAIR10:pseudogenic_transcript--TAIR10:gene (-)--TAIR10:downstream	1
TAIR10:tRNA--TAIR10:transposable_element_gene--TAIR10:pseudogenic_transcript--TAIR10:upstream--TAIR10:downstream	12
TAIR10:tRNA--TAIR10:transposable_element_gene--TAIR10:gene (-)	60
TAIR10:tRNA--TAIR10:transposable_element_gene--TAIR10:gene (-)--TAIR10:intron	4
TAIR10:tRNA--TAIR10:transposable_element_gene--TAIR10:gene (-)--TAIR10:intron--TAIR10:upstream--TAIR10:downstream	1
TAIR10:tRNA--TAIR10:transposable_element_gene--TAIR10:gene (-)--TAIR10:upstream	25
TAIR10:tRNA--TAIR10:transposable_element_gene--TAIR10:gene (-)--TAIR10:upstream--TAIR10:downstream	2
TAIR10:tRNA--TAIR10:transposable_element_gene--TAIR10:gene (-)--TAIR10:downstream	1
TAIR10:tRNA--TAIR10:transposable_element_gene--TAIR10:intron	3
TAIR10:tRNA--TAIR10:transposable_element_gene--TAIR10:intron--TAIR10:upstream	1
TAIR10:tRNA--TAIR10:transposable_element_gene--TAIR10:intron--TAIR10:downstream	2
TAIR10:tRNA--TAIR10:transposable_element_gene--TAIR10:upstream	19
TAIR10:tRNA--TAIR10:transposable_element_gene--TAIR10:upstream--TAIR10:downstream	4
TAIR10:tRNA--TAIR10:transposable_element_gene--TAIR10:downstream	3
TAIR10:tRNA--TAIR10:pseudogenic_transcript	6
TAIR10:tRNA--TAIR10:pseudogenic_transcript--TAIR10:gene (-)	3
TAIR10:tRNA--TAIR10:pseudogenic_transcript--TAIR10:gene (-)--TAIR10:intron--TAIR10:upstream	1
TAIR10:tRNA--TAIR10:pseudogenic_transcript--TAIR10:upstream	1
TAIR10:tRNA--TAIR10:pseudogenic_transcript--TAIR10:downstream	1
TAIR10:tRNA--TAIR10:gene (-)	472
TAIR10:tRNA--TAIR10:gene (-)--TAIR10:intron	18
TAIR10:tRNA--TAIR10:gene (-)--TAIR10:intron--TAIR10:upstream	1
TAIR10:tRNA--TAIR10:gene (-)--TAIR10:intron--TAIR10:upstream--TAIR10:downstream	8
TAIR10:tRNA--TAIR10:gene (-)--TAIR10:intron--TAIR10:downstream	2
TAIR10:tRNA--TAIR10:gene (-)--TAIR10:upstream	31
TAIR10:tRNA--TAIR10:gene (-)--TAIR10:upstream--TAIR10:downstream	6
TAIR10:tRNA--TAIR10:gene (-)--TAIR10:downstream	87
TAIR10:tRNA--TAIR10:intron	80
TAIR10:tRNA--TAIR10:intron--TAIR10:upstream	14
TAIR10:tRNA--TAIR10:intron--TAIR10:upstream--TAIR10:downstream	734
TAIR10:tRNA--TAIR10:intron--TAIR10:downstream	11
TAIR10:tRNA--TAIR10:upstream	11975
TAIR10:tRNA--TAIR10:upstream--TAIR10:downstream	1856
TAIR10:tRNA--TAIR10:downstream	3381
TAIR10:snoRNA	3752
TAIR10:snoRNA--TAIR10:transposable_element_gene--TAIR10:gene (-)	1
TAIR10:snoRNA--TAIR10:transposable_element_gene--TAIR10:gene (-)--TAIR10:downstream	1
TAIR10:snoRNA--TAIR10:transposable_element_gene--TAIR10:upstream	1
TAIR10:snoRNA--TAIR10:gene (-)	9
TAIR10:snoRNA--TAIR10:gene (-)--TAIR10:intron	13
TAIR10:snoRNA--TAIR10:gene (-)--TAIR10:intron--TAIR10:upstream--TAIR10:downstream	8
TAIR10:snoRNA--TAIR10:gene (-)--TAIR10:intron--TAIR10:downstream	335
TAIR10:snoRNA--TAIR10:gene (-)--TAIR10:downstream	10
TAIR10:snoRNA--TAIR10:intron	6
TAIR10:snoRNA--TAIR10:intron--TAIR10:upstream--TAIR10:downstream	1
TAIR10:snoRNA--TAIR10:intron--TAIR10:downstream	32
TAIR10:snoRNA--TAIR10:upstream	279
TAIR10:snoRNA--TAIR10:upstream--TAIR10:downstream	2
TAIR10:snoRNA--TAIR10:downstream	644
TAIR10:snRNA	991
TAIR10:snRNA--TAIR10:rRNA--TAIR10:gene (-)	1
TAIR10:snRNA--TAIR10:transposable_element_gene--TAIR10:upstream--TAIR10:downstream	1
TAIR10:snRNA--TAIR10:gene (-)	1
TAIR10:snRNA--TAIR10:gene (-)--TAIR10:intron--TAIR10:upstream--TAIR10:downstream	1
TAIR10:snRNA--TAIR10:gene (-)--TAIR10:upstream--TAIR10:downstream	472
TAIR10:snRNA--TAIR10:gene (-)--TAIR10:downstream	768
TAIR10:snRNA--TAIR10:intron--TAIR10:upstream--TAIR10:downstream	16
TAIR10:snRNA--TAIR10:intron--TAIR10:downstream	3
TAIR10:snRNA--TAIR10:upstream	305
TAIR10:snRNA--TAIR10:upstream--TAIR10:downstream	678
TAIR10:snRNA--TAIR10:downstream	2076
TAIR10:rRNA	989503
TAIR10:rRNA--TAIR10:transposable_element_gene	76
TAIR10:rRNA--TAIR10:transposable_element_gene--TAIR10:pseudogenic_transcript	1
TAIR10:rRNA--TAIR10:transposable_element_gene--TAIR10:gene (-)	19
TAIR10:rRNA--TAIR10:transposable_element_gene--TAIR10:gene (-)--TAIR10:intron	6
TAIR10:rRNA--TAIR10:transposable_element_gene--TAIR10:gene (-)--TAIR10:intron--TAIR10:upstream	1
TAIR10:rRNA--TAIR10:transposable_element_gene--TAIR10:gene (-)--TAIR10:intron--TAIR10:upstream--TAIR10:downstream	2
TAIR10:rRNA--TAIR10:transposable_element_gene--TAIR10:gene (-)--TAIR10:intron--TAIR10:downstream	4
TAIR10:rRNA--TAIR10:transposable_element_gene--TAIR10:gene (-)--TAIR10:upstream	2
TAIR10:rRNA--TAIR10:transposable_element_gene--TAIR10:gene (-)--TAIR10:upstream--TAIR10:downstream	3
TAIR10:rRNA--TAIR10:transposable_element_gene--TAIR10:gene (-)--TAIR10:downstream	1
TAIR10:rRNA--TAIR10:transposable_element_gene--TAIR10:intron	8
TAIR10:rRNA--TAIR10:transposable_element_gene--TAIR10:intron--TAIR10:upstream	2
TAIR10:rRNA--TAIR10:transposable_element_gene--TAIR10:intron--TAIR10:upstream--TAIR10:downstream	1
TAIR10:rRNA--TAIR10:transposable_element_gene--TAIR10:intron--TAIR10:downstream	1
TAIR10:rRNA--TAIR10:transposable_element_gene--TAIR10:upstream	4
TAIR10:rRNA--TAIR10:transposable_element_gene--TAIR10:upstream--TAIR10:downstream	3
TAIR10:rRNA--TAIR10:transposable_element_gene--TAIR10:downstream	4
TAIR10:rRNA--TAIR10:pseudogenic_transcript	22
TAIR10:rRNA--TAIR10:pseudogenic_transcript--TAIR10:gene (-)	3
TAIR10:rRNA--TAIR10:pseudogenic_transcript--TAIR10:gene (-)--TAIR10:intron--TAIR10:upstream--TAIR10:downstream	1
TAIR10:rRNA--TAIR10:pseudogenic_transcript--TAIR10:gene (-)--TAIR10:upstream	1
TAIR10:rRNA--TAIR10:pseudogenic_transcript--TAIR10:intron	2
TAIR10:rRNA--TAIR10:gene (-)	624
TAIR10:rRNA--TAIR10:gene (-)--TAIR10:intron	33
TAIR10:rRNA--TAIR10:gene (-)--TAIR10:intron--TAIR10:upstream	8
TAIR10:rRNA--TAIR10:gene (-)--TAIR10:intron--TAIR10:upstream--TAIR10:downstream	8
TAIR10:rRNA--TAIR10:gene (-)--TAIR10:intron--TAIR10:downstream	4
TAIR10:rRNA--TAIR10:gene (-)--TAIR10:upstream	34
TAIR10:rRNA--TAIR10:gene (-)--TAIR10:upstream--TAIR10:downstream	6
TAIR10:rRNA--TAIR10:gene (-)--TAIR10:downstream	25
TAIR10:rRNA--TAIR10:intron	211
TAIR10:rRNA--TAIR10:intron--TAIR10:upstream	41
TAIR10:rRNA--TAIR10:intron--TAIR10:upstream--TAIR10:downstream	10
TAIR10:rRNA--TAIR10:intron--TAIR10:downstream	21
TAIR10:rRNA--TAIR10:upstream	20681
TAIR10:rRNA--TAIR10:upstream--TAIR10:downstream	30
TAIR10:rRNA--TAIR10:downstream	2031
TAIR10:transposable_element_gene	169883
TAIR10:transposable_element_gene--TAIR10:pseudogenic_transcript	1399
TAIR10:transposable_element_gene--TAIR10:pseudogenic_transcript--TAIR10:gene (-)	46
TAIR10:transposable_element_gene--TAIR10:pseudogenic_transcript--TAIR10:gene (-)--TAIR10:intron	4
TAIR10:transposable_element_gene--TAIR10:pseudogenic_transcript--TAIR10:gene (-)--TAIR10:intron--TAIR10:upstream	1
TAIR10:transposable_element_gene--TAIR10:pseudogenic_transcript--TAIR10:gene (-)--TAIR10:intron--TAIR10:upstream--TAIR10:downstream	32
TAIR10:transposable_element_gene--TAIR10:pseudogenic_transcript--TAIR10:gene (-)--TAIR10:intron--TAIR10:downstream	6
TAIR10:transposable_element_gene--TAIR10:pseudogenic_transcript--TAIR10:gene (-)--TAIR10:upstream	6
TAIR10:transposable_element_gene--TAIR10:pseudogenic_transcript--TAIR10:gene (-)--TAIR10:upstream--TAIR10:downstream	7
TAIR10:transposable_element_gene--TAIR10:pseudogenic_transcript--TAIR10:gene (-)--TAIR10:downstream	14
TAIR10:transposable_element_gene--TAIR10:pseudogenic_transcript--TAIR10:intron	77
TAIR10:transposable_element_gene--TAIR10:pseudogenic_transcript--TAIR10:intron--TAIR10:upstream	139
TAIR10:transposable_element_gene--TAIR10:pseudogenic_transcript--TAIR10:intron--TAIR10:upstream--TAIR10:downstream	318
TAIR10:transposable_element_gene--TAIR10:pseudogenic_transcript--TAIR10:intron--TAIR10:downstream	108
TAIR10:transposable_element_gene--TAIR10:pseudogenic_transcript--TAIR10:upstream	298
TAIR10:transposable_element_gene--TAIR10:pseudogenic_transcript--TAIR10:upstream--TAIR10:downstream	633
TAIR10:transposable_element_gene--TAIR10:pseudogenic_transcript--TAIR10:downstream	126
TAIR10:transposable_element_gene--TAIR10:gene (-)	2256
TAIR10:transposable_element_gene--TAIR10:gene (-)--TAIR10:intron	130
TAIR10:transposable_element_gene--TAIR10:gene (-)--TAIR10:intron--TAIR10:upstream	98
TAIR10:transposable_element_gene--TAIR10:gene (-)--TAIR10:intron--TAIR10:upstream--TAIR10:downstream	1509
TAIR10:transposable_element_gene--TAIR10:gene (-)--TAIR10:intron--TAIR10:downstream	1687
TAIR10:transposable_element_gene--TAIR10:gene (-)--TAIR10:upstream	964
TAIR10:transposable_element_gene--TAIR10:gene (-)--TAIR10:upstream--TAIR10:downstream	584
TAIR10:transposable_element_gene--TAIR10:gene (-)--TAIR10:downstream	696
TAIR10:transposable_element_gene--TAIR10:intron	2044
TAIR10:transposable_element_gene--TAIR10:intron--TAIR10:upstream	2830
TAIR10:transposable_element_gene--TAIR10:intron--TAIR10:upstream--TAIR10:downstream	6472
TAIR10:transposable_element_gene--TAIR10:intron--TAIR10:downstream	1064
TAIR10:transposable_element_gene--TAIR10:upstream	15890
TAIR10:transposable_element_gene--TAIR10:upstream--TAIR10:downstream	16250
TAIR10:transposable_element_gene--TAIR10:downstream	6666
TAIR10:pseudogenic_transcript	13481
TAIR10:pseudogenic_transcript--TAIR10:gene (-)	3048
TAIR10:pseudogenic_transcript--TAIR10:gene (-)--TAIR10:intron	37
TAIR10:pseudogenic_transcript--TAIR10:gene (-)--TAIR10:intron--TAIR10:upstream	21
TAIR10:pseudogenic_transcript--TAIR10:gene (-)--TAIR10:intron--TAIR10:upstream--TAIR10:downstream	68
TAIR10:pseudogenic_transcript--TAIR10:gene (-)--TAIR10:intron--TAIR10:downstream	15
TAIR10:pseudogenic_transcript--TAIR10:gene (-)--TAIR10:upstream	333
TAIR10:pseudogenic_transcript--TAIR10:gene (-)--TAIR10:upstream--TAIR10:downstream	58
TAIR10:pseudogenic_transcript--TAIR10:gene (-)--TAIR10:downstream	44
TAIR10:pseudogenic_transcript--TAIR10:intron	575
TAIR10:pseudogenic_transcript--TAIR10:intron--TAIR10:upstream	300
TAIR10:pseudogenic_transcript--TAIR10:intron--TAIR10:upstream--TAIR10:downstream	1845
TAIR10:pseudogenic_transcript--TAIR10:intron--TAIR10:downstream	393
TAIR10:pseudogenic_transcript--TAIR10:upstream	1477
TAIR10:pseudogenic_transcript--TAIR10:upstream--TAIR10:downstream	2845
TAIR10:pseudogenic_transcript--TAIR10:downstream	1562
TAIR10:gene (-)	108798
TAIR10:gene (-)--TAIR10:intron	1430
TAIR10:gene (-)--TAIR10:intron--TAIR10:upstream	846
TAIR10:gene (-)--TAIR10:intron--TAIR10:upstream--TAIR10:downstream	1746
TAIR10:gene (-)--TAIR10:intron--TAIR10:downstream	5981
TAIR10:gene (-)--TAIR10:upstream	4904
TAIR10:gene (-)--TAIR10:upstream--TAIR10:downstream	8060
TAIR10:gene (-)--TAIR10:downstream	77440
TAIR10:intron	58829
TAIR10:intron--TAIR10:upstream	14105
TAIR10:intron--TAIR10:upstream--TAIR10:downstream	30766
TAIR10:intron--TAIR10:downstream	9921
TAIR10:upstream	420500
TAIR10:upstream--TAIR10:downstream	169225
TAIR10:downstream	1181255
