# Supplementary material for: mmannot: How to improve small–RNA annotation?
Source: PLoS One. 2020 May 28;15(5):e0231738. doi: 10.1371/journal.pone.0231738 (PMC7255610; doi:10.1371/journal.pone.0231738)
Supplement: S2 File — (GZ) [file pone.0231738.s002.gz › Data/Counts/AT/SRR671951_sequence.csv]

Type	SRR671951
rRNA	349957
CDS (+)	99731
snRNA	683
downstream	785731
tRNA	29963
intron	44824
5'UTR (+)	3576
3'UTR (+)	40306
gene (-)	102144
pseudogenic_transcript	5826
transposable_element_gene	79821
miRNA	428409
upstream	516162
snoRNA	405
