# Supplementary material for: mmannot: How to improve small–RNA annotation?
Source: PLoS One. 2020 May 28;15(5):e0231738. doi: 10.1371/journal.pone.0231738 (PMC7255610; doi:10.1371/journal.pone.0231738)
Supplement: S2 File — (GZ) [file pone.0231738.s002.gz › Data/Counts/AT/SRR671952_featureCounts.csv]

Type	SRR671952
3'UTR (+)	48495
5'UTR (+)	3554
CDS (+)	75562
intron	34645
upstream	318667
downstream	567443
miRNA	748684
tRNA	8759
snoRNA	85
snRNA	275
rRNA	175255
transposable_element_gene	103018
pseudogenic_transcript	8516
gene (-)	104499
