# Supplementary material for: mmannot: How to improve small–RNA annotation?
Source: PLoS One. 2020 May 28;15(5):e0231738. doi: 10.1371/journal.pone.0231738 (PMC7255610; doi:10.1371/journal.pone.0231738)
Supplement: S2 File — (GZ) [file pone.0231738.s002.gz › Data/Counts/AT/SRR671953_featureCounts.csv]

Type	SRR671953
3'UTR (+)	65093
5'UTR (+)	4496
CDS (+)	100848
intron	40591
upstream	376215
downstream	842054
miRNA	845897
tRNA	8202
snoRNA	160
snRNA	159
rRNA	417738
transposable_element_gene	125787
pseudogenic_transcript	10467
gene (-)	139081
