# Supplementary material for: mmannot: How to improve small–RNA annotation?
Source: PLoS One. 2020 May 28;15(5):e0231738. doi: 10.1371/journal.pone.0231738 (PMC7255610; doi:10.1371/journal.pone.0231738)
Supplement: S2 File — (GZ) [file pone.0231738.s002.gz › Data/Counts/AT/SRR671950_mmr.csv]

Type	SRR671950_mmr
TAIR10:CDS (+)	117924
TAIR10:5'UTR (+)	6384
TAIR10:3'UTR (+)	109198
TAIR10:miRNA	943022
TAIR10:tRNA	239669
TAIR10:snoRNA	3300
TAIR10:snRNA	2378
TAIR10:rRNA	961299
TAIR10:transposable_element_gene	124506
TAIR10:pseudogenic_transcript	16706
TAIR10:gene (-)	175345
TAIR10:intron	64459
TAIR10:upstream	407978
TAIR10:upstream--TAIR10:downstream	203
TAIR10:downstream	839431
