# Supplementary material for: mmannot: How to improve small–RNA annotation?
Source: PLoS One. 2020 May 28;15(5):e0231738. doi: 10.1371/journal.pone.0231738 (PMC7255610; doi:10.1371/journal.pone.0231738)
Supplement: S2 File — (GZ) [file pone.0231738.s002.gz › Data/Counts/AT/SRR671951_featureCounts.csv]

Type	SRR671951
3'UTR (+)	21034
5'UTR (+)	1976
CDS (+)	40649
intron	17153
upstream	140250
downstream	421412
miRNA	406071
tRNA	4893
snoRNA	66
snRNA	110
rRNA	245130
transposable_element_gene	51399
pseudogenic_transcript	4055
gene (-)	52642
