# Supplementary material for: mmannot: How to improve small–RNA annotation?
Source: PLoS One. 2020 May 28;15(5):e0231738. doi: 10.1371/journal.pone.0231738 (PMC7255610; doi:10.1371/journal.pone.0231738)
Supplement: S2 File — (GZ) [file pone.0231738.s002.gz › Data/Counts/AT/SRR671952_sequence.csv]

Type	SRR671952
pseudogenic_transcript	12895
CDS (+)	138430
snRNA	1418
downstream	1099747
tRNA	62816
intron	90682
upstream	847853
5'UTR (+)	6425
3'UTR (+)	90564
gene (-)	201694
rRNA	254585
miRNA	794607
snoRNA	406
transposable_element_gene	150125
