# Supplementary material for: mmannot: How to improve small–RNA annotation?
Source: PLoS One. 2020 May 28;15(5):e0231738. doi: 10.1371/journal.pone.0231738 (PMC7255610; doi:10.1371/journal.pone.0231738)
Supplement: S2 File — (GZ) [file pone.0231738.s002.gz › Data/Counts/AT/SRR671950_default.csv]

Type	SRR671950
TAIR10:CDS (+)	119074
TAIR10:CDS (+)--TAIR10:5'UTR (+)	219
TAIR10:CDS (+)--TAIR10:5'UTR (+)--TAIR10:3'UTR (+)	3
TAIR10:CDS (+)--TAIR10:5'UTR (+)--TAIR10:3'UTR (+)--TAIR10:miRNA--TAIR10:snoRNA--TAIR10:transposable_element_gene--TAIR10:gene (-)--TAIR10:intron--TAIR10:upstream--TAIR10:downstream	3
TAIR10:CDS (+)--TAIR10:5'UTR (+)--TAIR10:3'UTR (+)--TAIR10:miRNA--TAIR10:rRNA--TAIR10:transposable_element_gene--TAIR10:pseudogenic_transcript--TAIR10:gene (-)--TAIR10:intron--TAIR10:upstream--TAIR10:downstream	1
TAIR10:CDS (+)--TAIR10:5'UTR (+)--TAIR10:3'UTR (+)--TAIR10:miRNA--TAIR10:transposable_element_gene--TAIR10:pseudogenic_transcript--TAIR10:gene (-)--TAIR10:intron--TAIR10:upstream--TAIR10:downstream	3
TAIR10:CDS (+)--TAIR10:5'UTR (+)--TAIR10:3'UTR (+)--TAIR10:miRNA--TAIR10:transposable_element_gene--TAIR10:gene (-)--TAIR10:intron--TAIR10:upstream	1
TAIR10:CDS (+)--TAIR10:5'UTR (+)--TAIR10:3'UTR (+)--TAIR10:miRNA--TAIR10:transposable_element_gene--TAIR10:gene (-)--TAIR10:intron--TAIR10:upstream--TAIR10:downstream	10
TAIR10:CDS (+)--TAIR10:5'UTR (+)--TAIR10:3'UTR (+)--TAIR10:miRNA--TAIR10:transposable_element_gene--TAIR10:gene (-)--TAIR10:intron--TAIR10:downstream	4
TAIR10:CDS (+)--TAIR10:5'UTR (+)--TAIR10:3'UTR (+)--TAIR10:miRNA--TAIR10:pseudogenic_transcript--TAIR10:gene (-)--TAIR10:intron--TAIR10:upstream--TAIR10:downstream	3
TAIR10:CDS (+)--TAIR10:5'UTR (+)--TAIR10:3'UTR (+)--TAIR10:miRNA--TAIR10:gene (-)--TAIR10:intron--TAIR10:upstream	3
TAIR10:CDS (+)--TAIR10:5'UTR (+)--TAIR10:3'UTR (+)--TAIR10:miRNA--TAIR10:gene (-)--TAIR10:intron--TAIR10:upstream--TAIR10:downstream	1
TAIR10:CDS (+)--TAIR10:5'UTR (+)--TAIR10:3'UTR (+)--TAIR10:miRNA--TAIR10:gene (-)--TAIR10:downstream	1
TAIR10:CDS (+)--TAIR10:5'UTR (+)--TAIR10:3'UTR (+)--TAIR10:miRNA--TAIR10:intron--TAIR10:downstream	1
TAIR10:CDS (+)--TAIR10:5'UTR (+)--TAIR10:3'UTR (+)--TAIR10:tRNA--TAIR10:rRNA	1
TAIR10:CDS (+)--TAIR10:5'UTR (+)--TAIR10:3'UTR (+)--TAIR10:tRNA--TAIR10:transposable_element_gene--TAIR10:pseudogenic_transcript--TAIR10:gene (-)--TAIR10:intron--TAIR10:upstream--TAIR10:downstream	14
TAIR10:CDS (+)--TAIR10:5'UTR (+)--TAIR10:3'UTR (+)--TAIR10:tRNA--TAIR10:transposable_element_gene--TAIR10:pseudogenic_transcript--TAIR10:gene (-)--TAIR10:upstream--TAIR10:downstream	1
TAIR10:CDS (+)--TAIR10:5'UTR (+)--TAIR10:3'UTR (+)--TAIR10:tRNA--TAIR10:transposable_element_gene--TAIR10:pseudogenic_transcript--TAIR10:intron--TAIR10:downstream	1
TAIR10:CDS (+)--TAIR10:5'UTR (+)--TAIR10:3'UTR (+)--TAIR10:tRNA--TAIR10:transposable_element_gene--TAIR10:gene (-)	1
TAIR10:CDS (+)--TAIR10:5'UTR (+)--TAIR10:3'UTR (+)--TAIR10:tRNA--TAIR10:transposable_element_gene--TAIR10:gene (-)--TAIR10:intron	2
TAIR10:CDS (+)--TAIR10:5'UTR (+)--TAIR10:3'UTR (+)--TAIR10:tRNA--TAIR10:transposable_element_gene--TAIR10:gene (-)--TAIR10:intron--TAIR10:upstream	2
TAIR10:CDS (+)--TAIR10:5'UTR (+)--TAIR10:3'UTR (+)--TAIR10:tRNA--TAIR10:transposable_element_gene--TAIR10:gene (-)--TAIR10:intron--TAIR10:upstream--TAIR10:downstream	16
TAIR10:CDS (+)--TAIR10:5'UTR (+)--TAIR10:3'UTR (+)--TAIR10:tRNA--TAIR10:transposable_element_gene--TAIR10:gene (-)--TAIR10:intron--TAIR10:downstream	2
TAIR10:CDS (+)--TAIR10:5'UTR (+)--TAIR10:3'UTR (+)--TAIR10:tRNA--TAIR10:transposable_element_gene--TAIR10:gene (-)--TAIR10:upstream--TAIR10:downstream	1
TAIR10:CDS (+)--TAIR10:5'UTR (+)--TAIR10:3'UTR (+)--TAIR10:tRNA--TAIR10:transposable_element_gene--TAIR10:gene (-)--TAIR10:downstream	1
TAIR10:CDS (+)--TAIR10:5'UTR (+)--TAIR10:3'UTR (+)--TAIR10:tRNA--TAIR10:gene (-)--TAIR10:intron--TAIR10:upstream	1
TAIR10:CDS (+)--TAIR10:5'UTR (+)--TAIR10:3'UTR (+)--TAIR10:tRNA--TAIR10:gene (-)--TAIR10:intron--TAIR10:upstream--TAIR10:downstream	2
TAIR10:CDS (+)--TAIR10:5'UTR (+)--TAIR10:3'UTR (+)--TAIR10:snRNA--TAIR10:transposable_element_gene--TAIR10:pseudogenic_transcript--TAIR10:gene (-)--TAIR10:intron--TAIR10:upstream--TAIR10:downstream	1
TAIR10:CDS (+)--TAIR10:5'UTR (+)--TAIR10:3'UTR (+)--TAIR10:snRNA--TAIR10:transposable_element_gene--TAIR10:intron--TAIR10:downstream	1
TAIR10:CDS (+)--TAIR10:5'UTR (+)--TAIR10:3'UTR (+)--TAIR10:rRNA--TAIR10:transposable_element_gene--TAIR10:pseudogenic_transcript--TAIR10:gene (-)--TAIR10:intron--TAIR10:upstream--TAIR10:downstream	14
TAIR10:CDS (+)--TAIR10:5'UTR (+)--TAIR10:3'UTR (+)--TAIR10:rRNA--TAIR10:transposable_element_gene--TAIR10:pseudogenic_transcript--TAIR10:gene (-)--TAIR10:intron--TAIR10:downstream	2
TAIR10:CDS (+)--TAIR10:5'UTR (+)--TAIR10:3'UTR (+)--TAIR10:rRNA--TAIR10:transposable_element_gene--TAIR10:gene (-)--TAIR10:intron--TAIR10:upstream	6
TAIR10:CDS (+)--TAIR10:5'UTR (+)--TAIR10:3'UTR (+)--TAIR10:rRNA--TAIR10:transposable_element_gene--TAIR10:gene (-)--TAIR10:intron--TAIR10:upstream--TAIR10:downstream	31
TAIR10:CDS (+)--TAIR10:5'UTR (+)--TAIR10:3'UTR (+)--TAIR10:rRNA--TAIR10:transposable_element_gene--TAIR10:gene (-)--TAIR10:upstream	2
TAIR10:CDS (+)--TAIR10:5'UTR (+)--TAIR10:3'UTR (+)--TAIR10:rRNA--TAIR10:transposable_element_gene--TAIR10:gene (-)--TAIR10:upstream--TAIR10:downstream	1
TAIR10:CDS (+)--TAIR10:5'UTR (+)--TAIR10:3'UTR (+)--TAIR10:rRNA--TAIR10:gene (-)--TAIR10:intron	1
TAIR10:CDS (+)--TAIR10:5'UTR (+)--TAIR10:3'UTR (+)--TAIR10:rRNA--TAIR10:gene (-)--TAIR10:intron--TAIR10:upstream--TAIR10:downstream	5
TAIR10:CDS (+)--TAIR10:5'UTR (+)--TAIR10:3'UTR (+)--TAIR10:rRNA--TAIR10:gene (-)--TAIR10:intron--TAIR10:downstream	1
TAIR10:CDS (+)--TAIR10:5'UTR (+)--TAIR10:3'UTR (+)--TAIR10:rRNA--TAIR10:gene (-)--TAIR10:upstream	1
TAIR10:CDS (+)--TAIR10:5'UTR (+)--TAIR10:3'UTR (+)--TAIR10:rRNA--TAIR10:gene (-)--TAIR10:downstream	1
TAIR10:CDS (+)--TAIR10:5'UTR (+)--TAIR10:3'UTR (+)--TAIR10:transposable_element_gene--TAIR10:pseudogenic_transcript--TAIR10:gene (-)--TAIR10:intron	2
TAIR10:CDS (+)--TAIR10:5'UTR (+)--TAIR10:3'UTR (+)--TAIR10:transposable_element_gene--TAIR10:pseudogenic_transcript--TAIR10:gene (-)--TAIR10:intron--TAIR10:upstream	4
TAIR10:CDS (+)--TAIR10:5'UTR (+)--TAIR10:3'UTR (+)--TAIR10:transposable_element_gene--TAIR10:pseudogenic_transcript--TAIR10:gene (-)--TAIR10:intron--TAIR10:upstream--TAIR10:downstream	696
TAIR10:CDS (+)--TAIR10:5'UTR (+)--TAIR10:3'UTR (+)--TAIR10:transposable_element_gene--TAIR10:pseudogenic_transcript--TAIR10:gene (-)--TAIR10:intron--TAIR10:downstream	15
TAIR10:CDS (+)--TAIR10:5'UTR (+)--TAIR10:3'UTR (+)--TAIR10:transposable_element_gene--TAIR10:pseudogenic_transcript--TAIR10:gene (-)--TAIR10:upstream--TAIR10:downstream	5
TAIR10:CDS (+)--TAIR10:5'UTR (+)--TAIR10:3'UTR (+)--TAIR10:transposable_element_gene--TAIR10:gene (-)	3
TAIR10:CDS (+)--TAIR10:5'UTR (+)--TAIR10:3'UTR (+)--TAIR10:transposable_element_gene--TAIR10:gene (-)--TAIR10:intron	2
TAIR10:CDS (+)--TAIR10:5'UTR (+)--TAIR10:3'UTR (+)--TAIR10:transposable_element_gene--TAIR10:gene (-)--TAIR10:intron--TAIR10:upstream	15
TAIR10:CDS (+)--TAIR10:5'UTR (+)--TAIR10:3'UTR (+)--TAIR10:transposable_element_gene--TAIR10:gene (-)--TAIR10:intron--TAIR10:upstream--TAIR10:downstream	274
TAIR10:CDS (+)--TAIR10:5'UTR (+)--TAIR10:3'UTR (+)--TAIR10:transposable_element_gene--TAIR10:gene (-)--TAIR10:intron--TAIR10:downstream	7
TAIR10:CDS (+)--TAIR10:5'UTR (+)--TAIR10:3'UTR (+)--TAIR10:transposable_element_gene--TAIR10:gene (-)--TAIR10:upstream	2
TAIR10:CDS (+)--TAIR10:5'UTR (+)--TAIR10:3'UTR (+)--TAIR10:transposable_element_gene--TAIR10:gene (-)--TAIR10:upstream--TAIR10:downstream	9
TAIR10:CDS (+)--TAIR10:5'UTR (+)--TAIR10:3'UTR (+)--TAIR10:transposable_element_gene--TAIR10:gene (-)--TAIR10:downstream	1
TAIR10:CDS (+)--TAIR10:5'UTR (+)--TAIR10:3'UTR (+)--TAIR10:transposable_element_gene--TAIR10:intron--TAIR10:upstream	1
TAIR10:CDS (+)--TAIR10:5'UTR (+)--TAIR10:3'UTR (+)--TAIR10:transposable_element_gene--TAIR10:intron--TAIR10:upstream--TAIR10:downstream	3
TAIR10:CDS (+)--TAIR10:5'UTR (+)--TAIR10:3'UTR (+)--TAIR10:pseudogenic_transcript--TAIR10:gene (-)	2
TAIR10:CDS (+)--TAIR10:5'UTR (+)--TAIR10:3'UTR (+)--TAIR10:pseudogenic_transcript--TAIR10:gene (-)--TAIR10:intron	1
TAIR10:CDS (+)--TAIR10:5'UTR (+)--TAIR10:3'UTR (+)--TAIR10:pseudogenic_transcript--TAIR10:gene (-)--TAIR10:intron--TAIR10:upstream--TAIR10:downstream	14
TAIR10:CDS (+)--TAIR10:5'UTR (+)--TAIR10:3'UTR (+)--TAIR10:pseudogenic_transcript--TAIR10:gene (-)--TAIR10:upstream	1
TAIR10:CDS (+)--TAIR10:5'UTR (+)--TAIR10:3'UTR (+)--TAIR10:pseudogenic_transcript--TAIR10:gene (-)--TAIR10:upstream--TAIR10:downstream	1
TAIR10:CDS (+)--TAIR10:5'UTR (+)--TAIR10:3'UTR (+)--TAIR10:gene (-)	3
TAIR10:CDS (+)--TAIR10:5'UTR (+)--TAIR10:3'UTR (+)--TAIR10:gene (-)--TAIR10:intron	2
TAIR10:CDS (+)--TAIR10:5'UTR (+)--TAIR10:3'UTR (+)--TAIR10:gene (-)--TAIR10:intron--TAIR10:upstream	12
TAIR10:CDS (+)--TAIR10:5'UTR (+)--TAIR10:3'UTR (+)--TAIR10:gene (-)--TAIR10:intron--TAIR10:upstream--TAIR10:downstream	48
TAIR10:CDS (+)--TAIR10:5'UTR (+)--TAIR10:3'UTR (+)--TAIR10:gene (-)--TAIR10:intron--TAIR10:downstream	7
TAIR10:CDS (+)--TAIR10:5'UTR (+)--TAIR10:3'UTR (+)--TAIR10:gene (-)--TAIR10:upstream	2
TAIR10:CDS (+)--TAIR10:5'UTR (+)--TAIR10:3'UTR (+)--TAIR10:gene (-)--TAIR10:upstream--TAIR10:downstream	66
TAIR10:CDS (+)--TAIR10:5'UTR (+)--TAIR10:3'UTR (+)--TAIR10:gene (-)--TAIR10:downstream	1
TAIR10:CDS (+)--TAIR10:5'UTR (+)--TAIR10:3'UTR (+)--TAIR10:intron--TAIR10:upstream	5
TAIR10:CDS (+)--TAIR10:5'UTR (+)--TAIR10:3'UTR (+)--TAIR10:intron--TAIR10:upstream--TAIR10:downstream	8
TAIR10:CDS (+)--TAIR10:5'UTR (+)--TAIR10:3'UTR (+)--TAIR10:intron--TAIR10:downstream	3
TAIR10:CDS (+)--TAIR10:5'UTR (+)--TAIR10:3'UTR (+)--TAIR10:upstream	1
TAIR10:CDS (+)--TAIR10:5'UTR (+)--TAIR10:3'UTR (+)--TAIR10:upstream--TAIR10:downstream	43
TAIR10:CDS (+)--TAIR10:5'UTR (+)--TAIR10:miRNA	5
TAIR10:CDS (+)--TAIR10:5'UTR (+)--TAIR10:miRNA--TAIR10:tRNA--TAIR10:transposable_element_gene--TAIR10:pseudogenic_transcript--TAIR10:gene (-)--TAIR10:upstream--TAIR10:downstream	1
TAIR10:CDS (+)--TAIR10:5'UTR (+)--TAIR10:miRNA--TAIR10:snRNA--TAIR10:transposable_element_gene--TAIR10:pseudogenic_transcript--TAIR10:gene (-)--TAIR10:intron--TAIR10:upstream--TAIR10:downstream	1
TAIR10:CDS (+)--TAIR10:5'UTR (+)--TAIR10:miRNA--TAIR10:transposable_element_gene--TAIR10:pseudogenic_transcript--TAIR10:gene (-)--TAIR10:intron	1
TAIR10:CDS (+)--TAIR10:5'UTR (+)--TAIR10:miRNA--TAIR10:transposable_element_gene--TAIR10:pseudogenic_transcript--TAIR10:gene (-)--TAIR10:intron--TAIR10:upstream--TAIR10:downstream	7
TAIR10:CDS (+)--TAIR10:5'UTR (+)--TAIR10:miRNA--TAIR10:transposable_element_gene--TAIR10:gene (-)--TAIR10:intron--TAIR10:upstream	2
TAIR10:CDS (+)--TAIR10:5'UTR (+)--TAIR10:miRNA--TAIR10:transposable_element_gene--TAIR10:gene (-)--TAIR10:intron--TAIR10:upstream--TAIR10:downstream	9
TAIR10:CDS (+)--TAIR10:5'UTR (+)--TAIR10:miRNA--TAIR10:transposable_element_gene--TAIR10:gene (-)--TAIR10:intron--TAIR10:downstream	1
TAIR10:CDS (+)--TAIR10:5'UTR (+)--TAIR10:miRNA--TAIR10:transposable_element_gene--TAIR10:gene (-)--TAIR10:upstream	5
TAIR10:CDS (+)--TAIR10:5'UTR (+)--TAIR10:miRNA--TAIR10:transposable_element_gene--TAIR10:gene (-)--TAIR10:upstream--TAIR10:downstream	1
TAIR10:CDS (+)--TAIR10:5'UTR (+)--TAIR10:miRNA--TAIR10:transposable_element_gene--TAIR10:gene (-)--TAIR10:downstream	2
TAIR10:CDS (+)--TAIR10:5'UTR (+)--TAIR10:miRNA--TAIR10:pseudogenic_transcript--TAIR10:intron--TAIR10:upstream	1
TAIR10:CDS (+)--TAIR10:5'UTR (+)--TAIR10:miRNA--TAIR10:gene (-)--TAIR10:intron	5
TAIR10:CDS (+)--TAIR10:5'UTR (+)--TAIR10:miRNA--TAIR10:gene (-)--TAIR10:intron--TAIR10:upstream	2
TAIR10:CDS (+)--TAIR10:5'UTR (+)--TAIR10:miRNA--TAIR10:gene (-)--TAIR10:intron--TAIR10:upstream--TAIR10:downstream	4
TAIR10:CDS (+)--TAIR10:5'UTR (+)--TAIR10:miRNA--TAIR10:gene (-)--TAIR10:upstream	1
TAIR10:CDS (+)--TAIR10:5'UTR (+)--TAIR10:miRNA--TAIR10:gene (-)--TAIR10:upstream--TAIR10:downstream	1
TAIR10:CDS (+)--TAIR10:5'UTR (+)--TAIR10:miRNA--TAIR10:gene (-)--TAIR10:downstream	2
TAIR10:CDS (+)--TAIR10:5'UTR (+)--TAIR10:miRNA--TAIR10:intron--TAIR10:upstream	1
TAIR10:CDS (+)--TAIR10:5'UTR (+)--TAIR10:miRNA--TAIR10:upstream	1
TAIR10:CDS (+)--TAIR10:5'UTR (+)--TAIR10:tRNA	31
TAIR10:CDS (+)--TAIR10:5'UTR (+)--TAIR10:tRNA--TAIR10:rRNA--TAIR10:transposable_element_gene--TAIR10:gene (-)--TAIR10:upstream--TAIR10:downstream	1
TAIR10:CDS (+)--TAIR10:5'UTR (+)--TAIR10:tRNA--TAIR10:transposable_element_gene	2
TAIR10:CDS (+)--TAIR10:5'UTR (+)--TAIR10:tRNA--TAIR10:transposable_element_gene--TAIR10:pseudogenic_transcript--TAIR10:gene (-)--TAIR10:intron--TAIR10:upstream	13
TAIR10:CDS (+)--TAIR10:5'UTR (+)--TAIR10:tRNA--TAIR10:transposable_element_gene--TAIR10:pseudogenic_transcript--TAIR10:gene (-)--TAIR10:intron--TAIR10:upstream--TAIR10:downstream	5
TAIR10:CDS (+)--TAIR10:5'UTR (+)--TAIR10:tRNA--TAIR10:transposable_element_gene--TAIR10:pseudogenic_transcript--TAIR10:gene (-)--TAIR10:upstream	1
TAIR10:CDS (+)--TAIR10:5'UTR (+)--TAIR10:tRNA--TAIR10:transposable_element_gene--TAIR10:pseudogenic_transcript--TAIR10:gene (-)--TAIR10:upstream--TAIR10:downstream	1
TAIR10:CDS (+)--TAIR10:5'UTR (+)--TAIR10:tRNA--TAIR10:transposable_element_gene--TAIR10:gene (-)--TAIR10:intron	1
TAIR10:CDS (+)--TAIR10:5'UTR (+)--TAIR10:tRNA--TAIR10:transposable_element_gene--TAIR10:gene (-)--TAIR10:intron--TAIR10:upstream	3
TAIR10:CDS (+)--TAIR10:5'UTR (+)--TAIR10:tRNA--TAIR10:transposable_element_gene--TAIR10:gene (-)--TAIR10:intron--TAIR10:upstream--TAIR10:downstream	10
TAIR10:CDS (+)--TAIR10:5'UTR (+)--TAIR10:tRNA--TAIR10:transposable_element_gene--TAIR10:gene (-)--TAIR10:intron--TAIR10:downstream	48
TAIR10:CDS (+)--TAIR10:5'UTR (+)--TAIR10:tRNA--TAIR10:transposable_element_gene--TAIR10:gene (-)--TAIR10:upstream	4
TAIR10:CDS (+)--TAIR10:5'UTR (+)--TAIR10:tRNA--TAIR10:transposable_element_gene--TAIR10:gene (-)--TAIR10:upstream--TAIR10:downstream	7
TAIR10:CDS (+)--TAIR10:5'UTR (+)--TAIR10:tRNA--TAIR10:transposable_element_gene--TAIR10:gene (-)--TAIR10:downstream	3
TAIR10:CDS (+)--TAIR10:5'UTR (+)--TAIR10:tRNA--TAIR10:pseudogenic_transcript--TAIR10:gene (-)--TAIR10:intron--TAIR10:upstream--TAIR10:downstream	53
TAIR10:CDS (+)--TAIR10:5'UTR (+)--TAIR10:tRNA--TAIR10:pseudogenic_transcript--TAIR10:gene (-)--TAIR10:upstream	1
TAIR10:CDS (+)--TAIR10:5'UTR (+)--TAIR10:tRNA--TAIR10:pseudogenic_transcript--TAIR10:gene (-)--TAIR10:downstream	1
TAIR10:CDS (+)--TAIR10:5'UTR (+)--TAIR10:tRNA--TAIR10:gene (-)	41
TAIR10:CDS (+)--TAIR10:5'UTR (+)--TAIR10:tRNA--TAIR10:gene (-)--TAIR10:intron	3
TAIR10:CDS (+)--TAIR10:5'UTR (+)--TAIR10:tRNA--TAIR10:gene (-)--TAIR10:intron--TAIR10:upstream	6
TAIR10:CDS (+)--TAIR10:5'UTR (+)--TAIR10:tRNA--TAIR10:gene (-)--TAIR10:intron--TAIR10:upstream--TAIR10:downstream	4
TAIR10:CDS (+)--TAIR10:5'UTR (+)--TAIR10:tRNA--TAIR10:gene (-)--TAIR10:upstream	2
TAIR10:CDS (+)--TAIR10:5'UTR (+)--TAIR10:tRNA--TAIR10:gene (-)--TAIR10:upstream--TAIR10:downstream	1
TAIR10:CDS (+)--TAIR10:5'UTR (+)--TAIR10:tRNA--TAIR10:gene (-)--TAIR10:downstream	3
TAIR10:CDS (+)--TAIR10:5'UTR (+)--TAIR10:tRNA--TAIR10:intron	1
TAIR10:CDS (+)--TAIR10:5'UTR (+)--TAIR10:tRNA--TAIR10:intron--TAIR10:downstream	1
TAIR10:CDS (+)--TAIR10:5'UTR (+)--TAIR10:tRNA--TAIR10:downstream	1
TAIR10:CDS (+)--TAIR10:5'UTR (+)--TAIR10:snoRNA--TAIR10:transposable_element_gene--TAIR10:gene (-)--TAIR10:intron--TAIR10:upstream	6
TAIR10:CDS (+)--TAIR10:5'UTR (+)--TAIR10:snoRNA--TAIR10:transposable_element_gene--TAIR10:gene (-)--TAIR10:intron--TAIR10:upstream--TAIR10:downstream	1
TAIR10:CDS (+)--TAIR10:5'UTR (+)--TAIR10:snoRNA--TAIR10:gene (-)--TAIR10:intron--TAIR10:upstream--TAIR10:downstream	1
TAIR10:CDS (+)--TAIR10:5'UTR (+)--TAIR10:snoRNA--TAIR10:gene (-)--TAIR10:intron--TAIR10:downstream	2
TAIR10:CDS (+)--TAIR10:5'UTR (+)--TAIR10:snoRNA--TAIR10:gene (-)--TAIR10:upstream--TAIR10:downstream	2
TAIR10:CDS (+)--TAIR10:5'UTR (+)--TAIR10:snoRNA--TAIR10:gene (-)--TAIR10:downstream	5
TAIR10:CDS (+)--TAIR10:5'UTR (+)--TAIR10:snRNA--TAIR10:transposable_element_gene--TAIR10:gene (-)--TAIR10:intron--TAIR10:upstream--TAIR10:downstream	1
TAIR10:CDS (+)--TAIR10:5'UTR (+)--TAIR10:snRNA--TAIR10:transposable_element_gene--TAIR10:gene (-)--TAIR10:intron--TAIR10:downstream	2
TAIR10:CDS (+)--TAIR10:5'UTR (+)--TAIR10:snRNA--TAIR10:transposable_element_gene--TAIR10:downstream	1
TAIR10:CDS (+)--TAIR10:5'UTR (+)--TAIR10:snRNA--TAIR10:gene (-)--TAIR10:intron--TAIR10:upstream--TAIR10:downstream	1
TAIR10:CDS (+)--TAIR10:5'UTR (+)--TAIR10:snRNA--TAIR10:intron--TAIR10:downstream	2
TAIR10:CDS (+)--TAIR10:5'UTR (+)--TAIR10:snRNA--TAIR10:upstream--TAIR10:downstream	6
TAIR10:CDS (+)--TAIR10:5'UTR (+)--TAIR10:snRNA--TAIR10:downstream	905
TAIR10:CDS (+)--TAIR10:5'UTR (+)--TAIR10:rRNA	3
TAIR10:CDS (+)--TAIR10:5'UTR (+)--TAIR10:rRNA--TAIR10:transposable_element_gene	3
TAIR10:CDS (+)--TAIR10:5'UTR (+)--TAIR10:rRNA--TAIR10:transposable_element_gene--TAIR10:pseudogenic_transcript--TAIR10:gene (-)--TAIR10:intron	1
TAIR10:CDS (+)--TAIR10:5'UTR (+)--TAIR10:rRNA--TAIR10:transposable_element_gene--TAIR10:pseudogenic_transcript--TAIR10:gene (-)--TAIR10:intron--TAIR10:upstream	5
TAIR10:CDS (+)--TAIR10:5'UTR (+)--TAIR10:rRNA--TAIR10:transposable_element_gene--TAIR10:pseudogenic_transcript--TAIR10:gene (-)--TAIR10:intron--TAIR10:upstream--TAIR10:downstream	15
TAIR10:CDS (+)--TAIR10:5'UTR (+)--TAIR10:rRNA--TAIR10:transposable_element_gene--TAIR10:pseudogenic_transcript--TAIR10:gene (-)--TAIR10:upstream--TAIR10:downstream	1
TAIR10:CDS (+)--TAIR10:5'UTR (+)--TAIR10:rRNA--TAIR10:transposable_element_gene--TAIR10:gene (-)	9
TAIR10:CDS (+)--TAIR10:5'UTR (+)--TAIR10:rRNA--TAIR10:transposable_element_gene--TAIR10:gene (-)--TAIR10:intron	4
TAIR10:CDS (+)--TAIR10:5'UTR (+)--TAIR10:rRNA--TAIR10:transposable_element_gene--TAIR10:gene (-)--TAIR10:intron--TAIR10:upstream	4
TAIR10:CDS (+)--TAIR10:5'UTR (+)--TAIR10:rRNA--TAIR10:transposable_element_gene--TAIR10:gene (-)--TAIR10:intron--TAIR10:upstream--TAIR10:downstream	25
TAIR10:CDS (+)--TAIR10:5'UTR (+)--TAIR10:rRNA--TAIR10:transposable_element_gene--TAIR10:gene (-)--TAIR10:intron--TAIR10:downstream	4
TAIR10:CDS (+)--TAIR10:5'UTR (+)--TAIR10:rRNA--TAIR10:transposable_element_gene--TAIR10:gene (-)--TAIR10:upstream	8
TAIR10:CDS (+)--TAIR10:5'UTR (+)--TAIR10:rRNA--TAIR10:transposable_element_gene--TAIR10:gene (-)--TAIR10:upstream--TAIR10:downstream	4
TAIR10:CDS (+)--TAIR10:5'UTR (+)--TAIR10:rRNA--TAIR10:transposable_element_gene--TAIR10:gene (-)--TAIR10:downstream	3
TAIR10:CDS (+)--TAIR10:5'UTR (+)--TAIR10:rRNA--TAIR10:transposable_element_gene--TAIR10:intron--TAIR10:upstream--TAIR10:downstream	2
TAIR10:CDS (+)--TAIR10:5'UTR (+)--TAIR10:rRNA--TAIR10:transposable_element_gene--TAIR10:upstream	1
TAIR10:CDS (+)--TAIR10:5'UTR (+)--TAIR10:rRNA--TAIR10:pseudogenic_transcript--TAIR10:gene (-)--TAIR10:intron	4
TAIR10:CDS (+)--TAIR10:5'UTR (+)--TAIR10:rRNA--TAIR10:pseudogenic_transcript--TAIR10:gene (-)--TAIR10:intron--TAIR10:downstream	1
TAIR10:CDS (+)--TAIR10:5'UTR (+)--TAIR10:rRNA--TAIR10:pseudogenic_transcript--TAIR10:gene (-)--TAIR10:upstream	1
TAIR10:CDS (+)--TAIR10:5'UTR (+)--TAIR10:rRNA--TAIR10:pseudogenic_transcript--TAIR10:gene (-)--TAIR10:downstream	1
TAIR10:CDS (+)--TAIR10:5'UTR (+)--TAIR10:rRNA--TAIR10:gene (-)	1
TAIR10:CDS (+)--TAIR10:5'UTR (+)--TAIR10:rRNA--TAIR10:gene (-)--TAIR10:intron	1
TAIR10:CDS (+)--TAIR10:5'UTR (+)--TAIR10:rRNA--TAIR10:gene (-)--TAIR10:intron--TAIR10:upstream	6
TAIR10:CDS (+)--TAIR10:5'UTR (+)--TAIR10:rRNA--TAIR10:gene (-)--TAIR10:intron--TAIR10:upstream--TAIR10:downstream	11
TAIR10:CDS (+)--TAIR10:5'UTR (+)--TAIR10:rRNA--TAIR10:gene (-)--TAIR10:intron--TAIR10:downstream	1
TAIR10:CDS (+)--TAIR10:5'UTR (+)--TAIR10:rRNA--TAIR10:gene (-)--TAIR10:upstream	3
TAIR10:CDS (+)--TAIR10:5'UTR (+)--TAIR10:rRNA--TAIR10:gene (-)--TAIR10:upstream--TAIR10:downstream	4
TAIR10:CDS (+)--TAIR10:5'UTR (+)--TAIR10:rRNA--TAIR10:gene (-)--TAIR10:downstream	2
TAIR10:CDS (+)--TAIR10:5'UTR (+)--TAIR10:rRNA--TAIR10:intron	2
TAIR10:CDS (+)--TAIR10:5'UTR (+)--TAIR10:rRNA--TAIR10:intron--TAIR10:downstream	2
TAIR10:CDS (+)--TAIR10:5'UTR (+)--TAIR10:rRNA--TAIR10:upstream	2
TAIR10:CDS (+)--TAIR10:5'UTR (+)--TAIR10:rRNA--TAIR10:upstream--TAIR10:downstream	1
TAIR10:CDS (+)--TAIR10:5'UTR (+)--TAIR10:rRNA--TAIR10:downstream	4
TAIR10:CDS (+)--TAIR10:5'UTR (+)--TAIR10:transposable_element_gene	8
TAIR10:CDS (+)--TAIR10:5'UTR (+)--TAIR10:transposable_element_gene--TAIR10:pseudogenic_transcript--TAIR10:gene (-)	2
TAIR10:CDS (+)--TAIR10:5'UTR (+)--TAIR10:transposable_element_gene--TAIR10:pseudogenic_transcript--TAIR10:gene (-)--TAIR10:intron	24
TAIR10:CDS (+)--TAIR10:5'UTR (+)--TAIR10:transposable_element_gene--TAIR10:pseudogenic_transcript--TAIR10:gene (-)--TAIR10:intron--TAIR10:upstream	10
TAIR10:CDS (+)--TAIR10:5'UTR (+)--TAIR10:transposable_element_gene--TAIR10:pseudogenic_transcript--TAIR10:gene (-)--TAIR10:intron--TAIR10:upstream--TAIR10:downstream	181
TAIR10:CDS (+)--TAIR10:5'UTR (+)--TAIR10:transposable_element_gene--TAIR10:pseudogenic_transcript--TAIR10:gene (-)--TAIR10:intron--TAIR10:downstream	8
TAIR10:CDS (+)--TAIR10:5'UTR (+)--TAIR10:transposable_element_gene--TAIR10:pseudogenic_transcript--TAIR10:gene (-)--TAIR10:upstream	5
TAIR10:CDS (+)--TAIR10:5'UTR (+)--TAIR10:transposable_element_gene--TAIR10:pseudogenic_transcript--TAIR10:gene (-)--TAIR10:upstream--TAIR10:downstream	6
TAIR10:CDS (+)--TAIR10:5'UTR (+)--TAIR10:transposable_element_gene--TAIR10:pseudogenic_transcript--TAIR10:gene (-)--TAIR10:downstream	6
TAIR10:CDS (+)--TAIR10:5'UTR (+)--TAIR10:transposable_element_gene--TAIR10:pseudogenic_transcript--TAIR10:intron	7
TAIR10:CDS (+)--TAIR10:5'UTR (+)--TAIR10:transposable_element_gene--TAIR10:pseudogenic_transcript--TAIR10:intron--TAIR10:upstream	1
TAIR10:CDS (+)--TAIR10:5'UTR (+)--TAIR10:transposable_element_gene--TAIR10:pseudogenic_transcript--TAIR10:upstream	2
TAIR10:CDS (+)--TAIR10:5'UTR (+)--TAIR10:transposable_element_gene--TAIR10:pseudogenic_transcript--TAIR10:downstream	1
TAIR10:CDS (+)--TAIR10:5'UTR (+)--TAIR10:transposable_element_gene--TAIR10:gene (-)	29
TAIR10:CDS (+)--TAIR10:5'UTR (+)--TAIR10:transposable_element_gene--TAIR10:gene (-)--TAIR10:intron	12
TAIR10:CDS (+)--TAIR10:5'UTR (+)--TAIR10:transposable_element_gene--TAIR10:gene (-)--TAIR10:intron--TAIR10:upstream	44
TAIR10:CDS (+)--TAIR10:5'UTR (+)--TAIR10:transposable_element_gene--TAIR10:gene (-)--TAIR10:intron--TAIR10:upstream--TAIR10:downstream	1666
TAIR10:CDS (+)--TAIR10:5'UTR (+)--TAIR10:transposable_element_gene--TAIR10:gene (-)--TAIR10:intron--TAIR10:downstream	14
TAIR10:CDS (+)--TAIR10:5'UTR (+)--TAIR10:transposable_element_gene--TAIR10:gene (-)--TAIR10:upstream	28
TAIR10:CDS (+)--TAIR10:5'UTR (+)--TAIR10:transposable_element_gene--TAIR10:gene (-)--TAIR10:upstream--TAIR10:downstream	46
TAIR10:CDS (+)--TAIR10:5'UTR (+)--TAIR10:transposable_element_gene--TAIR10:gene (-)--TAIR10:downstream	23
TAIR10:CDS (+)--TAIR10:5'UTR (+)--TAIR10:transposable_element_gene--TAIR10:intron	4
TAIR10:CDS (+)--TAIR10:5'UTR (+)--TAIR10:transposable_element_gene--TAIR10:intron--TAIR10:upstream	4
TAIR10:CDS (+)--TAIR10:5'UTR (+)--TAIR10:transposable_element_gene--TAIR10:intron--TAIR10:upstream--TAIR10:downstream	6
TAIR10:CDS (+)--TAIR10:5'UTR (+)--TAIR10:transposable_element_gene--TAIR10:intron--TAIR10:downstream	3
TAIR10:CDS (+)--TAIR10:5'UTR (+)--TAIR10:transposable_element_gene--TAIR10:upstream	5
TAIR10:CDS (+)--TAIR10:5'UTR (+)--TAIR10:transposable_element_gene--TAIR10:upstream--TAIR10:downstream	3
TAIR10:CDS (+)--TAIR10:5'UTR (+)--TAIR10:transposable_element_gene--TAIR10:downstream	5
TAIR10:CDS (+)--TAIR10:5'UTR (+)--TAIR10:pseudogenic_transcript	16
TAIR10:CDS (+)--TAIR10:5'UTR (+)--TAIR10:pseudogenic_transcript--TAIR10:gene (-)	4
TAIR10:CDS (+)--TAIR10:5'UTR (+)--TAIR10:pseudogenic_transcript--TAIR10:gene (-)--TAIR10:intron	2
TAIR10:CDS (+)--TAIR10:5'UTR (+)--TAIR10:pseudogenic_transcript--TAIR10:gene (-)--TAIR10:intron--TAIR10:upstream	2
TAIR10:CDS (+)--TAIR10:5'UTR (+)--TAIR10:pseudogenic_transcript--TAIR10:gene (-)--TAIR10:intron--TAIR10:upstream--TAIR10:downstream	20
TAIR10:CDS (+)--TAIR10:5'UTR (+)--TAIR10:pseudogenic_transcript--TAIR10:gene (-)--TAIR10:intron--TAIR10:downstream	2
TAIR10:CDS (+)--TAIR10:5'UTR (+)--TAIR10:pseudogenic_transcript--TAIR10:gene (-)--TAIR10:upstream	6
TAIR10:CDS (+)--TAIR10:5'UTR (+)--TAIR10:pseudogenic_transcript--TAIR10:gene (-)--TAIR10:upstream--TAIR10:downstream	4
TAIR10:CDS (+)--TAIR10:5'UTR (+)--TAIR10:pseudogenic_transcript--TAIR10:gene (-)--TAIR10:downstream	2
TAIR10:CDS (+)--TAIR10:5'UTR (+)--TAIR10:pseudogenic_transcript--TAIR10:intron--TAIR10:upstream--TAIR10:downstream	1
TAIR10:CDS (+)--TAIR10:5'UTR (+)--TAIR10:pseudogenic_transcript--TAIR10:intron--TAIR10:downstream	1
TAIR10:CDS (+)--TAIR10:5'UTR (+)--TAIR10:pseudogenic_transcript--TAIR10:upstream	5
TAIR10:CDS (+)--TAIR10:5'UTR (+)--TAIR10:pseudogenic_transcript--TAIR10:upstream--TAIR10:downstream	1
TAIR10:CDS (+)--TAIR10:5'UTR (+)--TAIR10:pseudogenic_transcript--TAIR10:downstream	3
TAIR10:CDS (+)--TAIR10:5'UTR (+)--TAIR10:gene (-)	174
TAIR10:CDS (+)--TAIR10:5'UTR (+)--TAIR10:gene (-)--TAIR10:intron	44
TAIR10:CDS (+)--TAIR10:5'UTR (+)--TAIR10:gene (-)--TAIR10:intron--TAIR10:upstream	27
TAIR10:CDS (+)--TAIR10:5'UTR (+)--TAIR10:gene (-)--TAIR10:intron--TAIR10:upstream--TAIR10:downstream	112
TAIR10:CDS (+)--TAIR10:5'UTR (+)--TAIR10:gene (-)--TAIR10:intron--TAIR10:downstream	23
TAIR10:CDS (+)--TAIR10:5'UTR (+)--TAIR10:gene (-)--TAIR10:upstream	28
TAIR10:CDS (+)--TAIR10:5'UTR (+)--TAIR10:gene (-)--TAIR10:upstream--TAIR10:downstream	43
TAIR10:CDS (+)--TAIR10:5'UTR (+)--TAIR10:gene (-)--TAIR10:downstream	28
TAIR10:CDS (+)--TAIR10:5'UTR (+)--TAIR10:intron	18
TAIR10:CDS (+)--TAIR10:5'UTR (+)--TAIR10:intron--TAIR10:upstream	8
TAIR10:CDS (+)--TAIR10:5'UTR (+)--TAIR10:intron--TAIR10:upstream--TAIR10:downstream	17
TAIR10:CDS (+)--TAIR10:5'UTR (+)--TAIR10:intron--TAIR10:downstream	7
TAIR10:CDS (+)--TAIR10:5'UTR (+)--TAIR10:upstream	34
TAIR10:CDS (+)--TAIR10:5'UTR (+)--TAIR10:upstream--TAIR10:downstream	16
TAIR10:CDS (+)--TAIR10:5'UTR (+)--TAIR10:downstream	40
TAIR10:CDS (+)--TAIR10:3'UTR (+)	291
TAIR10:CDS (+)--TAIR10:3'UTR (+)--TAIR10:miRNA	3
TAIR10:CDS (+)--TAIR10:3'UTR (+)--TAIR10:miRNA--TAIR10:tRNA--TAIR10:transposable_element_gene--TAIR10:gene (-)--TAIR10:intron--TAIR10:upstream--TAIR10:downstream	1
TAIR10:CDS (+)--TAIR10:3'UTR (+)--TAIR10:miRNA--TAIR10:snoRNA--TAIR10:transposable_element_gene--TAIR10:pseudogenic_transcript--TAIR10:gene (-)--TAIR10:intron--TAIR10:upstream--TAIR10:downstream	1
TAIR10:CDS (+)--TAIR10:3'UTR (+)--TAIR10:miRNA--TAIR10:transposable_element_gene--TAIR10:pseudogenic_transcript--TAIR10:gene (-)--TAIR10:intron	1
TAIR10:CDS (+)--TAIR10:3'UTR (+)--TAIR10:miRNA--TAIR10:transposable_element_gene--TAIR10:pseudogenic_transcript--TAIR10:gene (-)--TAIR10:intron--TAIR10:upstream--TAIR10:downstream	11
TAIR10:CDS (+)--TAIR10:3'UTR (+)--TAIR10:miRNA--TAIR10:transposable_element_gene--TAIR10:pseudogenic_transcript--TAIR10:gene (-)--TAIR10:intron--TAIR10:downstream	9
TAIR10:CDS (+)--TAIR10:3'UTR (+)--TAIR10:miRNA--TAIR10:transposable_element_gene--TAIR10:pseudogenic_transcript--TAIR10:intron--TAIR10:downstream	1
TAIR10:CDS (+)--TAIR10:3'UTR (+)--TAIR10:miRNA--TAIR10:transposable_element_gene--TAIR10:gene (-)	11
TAIR10:CDS (+)--TAIR10:3'UTR (+)--TAIR10:miRNA--TAIR10:transposable_element_gene--TAIR10:gene (-)--TAIR10:intron	3
TAIR10:CDS (+)--TAIR10:3'UTR (+)--TAIR10:miRNA--TAIR10:transposable_element_gene--TAIR10:gene (-)--TAIR10:intron--TAIR10:upstream	4
TAIR10:CDS (+)--TAIR10:3'UTR (+)--TAIR10:miRNA--TAIR10:transposable_element_gene--TAIR10:gene (-)--TAIR10:intron--TAIR10:upstream--TAIR10:downstream	27
TAIR10:CDS (+)--TAIR10:3'UTR (+)--TAIR10:miRNA--TAIR10:transposable_element_gene--TAIR10:gene (-)--TAIR10:intron--TAIR10:downstream	8
TAIR10:CDS (+)--TAIR10:3'UTR (+)--TAIR10:miRNA--TAIR10:transposable_element_gene--TAIR10:intron	1
TAIR10:CDS (+)--TAIR10:3'UTR (+)--TAIR10:miRNA--TAIR10:pseudogenic_transcript	1
TAIR10:CDS (+)--TAIR10:3'UTR (+)--TAIR10:miRNA--TAIR10:pseudogenic_transcript--TAIR10:gene (-)--TAIR10:intron--TAIR10:upstream--TAIR10:downstream	1
TAIR10:CDS (+)--TAIR10:3'UTR (+)--TAIR10:miRNA--TAIR10:pseudogenic_transcript--TAIR10:gene (-)--TAIR10:intron--TAIR10:downstream	2
TAIR10:CDS (+)--TAIR10:3'UTR (+)--TAIR10:miRNA--TAIR10:gene (-)	4
TAIR10:CDS (+)--TAIR10:3'UTR (+)--TAIR10:miRNA--TAIR10:gene (-)--TAIR10:intron	1
TAIR10:CDS (+)--TAIR10:3'UTR (+)--TAIR10:miRNA--TAIR10:gene (-)--TAIR10:intron--TAIR10:upstream	5
TAIR10:CDS (+)--TAIR10:3'UTR (+)--TAIR10:miRNA--TAIR10:gene (-)--TAIR10:intron--TAIR10:upstream--TAIR10:downstream	3
TAIR10:CDS (+)--TAIR10:3'UTR (+)--TAIR10:miRNA--TAIR10:gene (-)--TAIR10:intron--TAIR10:downstream	4
TAIR10:CDS (+)--TAIR10:3'UTR (+)--TAIR10:miRNA--TAIR10:gene (-)--TAIR10:upstream	2
TAIR10:CDS (+)--TAIR10:3'UTR (+)--TAIR10:miRNA--TAIR10:gene (-)--TAIR10:upstream--TAIR10:downstream	2
TAIR10:CDS (+)--TAIR10:3'UTR (+)--TAIR10:miRNA--TAIR10:gene (-)--TAIR10:downstream	1
TAIR10:CDS (+)--TAIR10:3'UTR (+)--TAIR10:miRNA--TAIR10:upstream--TAIR10:downstream	5
TAIR10:CDS (+)--TAIR10:3'UTR (+)--TAIR10:tRNA	25
TAIR10:CDS (+)--TAIR10:3'UTR (+)--TAIR10:tRNA--TAIR10:snRNA--TAIR10:transposable_element_gene--TAIR10:gene (-)--TAIR10:intron	3
TAIR10:CDS (+)--TAIR10:3'UTR (+)--TAIR10:tRNA--TAIR10:rRNA--TAIR10:transposable_element_gene--TAIR10:pseudogenic_transcript--TAIR10:gene (-)--TAIR10:upstream--TAIR10:downstream	3
TAIR10:CDS (+)--TAIR10:3'UTR (+)--TAIR10:tRNA--TAIR10:rRNA--TAIR10:transposable_element_gene--TAIR10:gene (-)--TAIR10:intron--TAIR10:upstream--TAIR10:downstream	1
TAIR10:CDS (+)--TAIR10:3'UTR (+)--TAIR10:tRNA--TAIR10:rRNA--TAIR10:pseudogenic_transcript--TAIR10:gene (-)--TAIR10:intron--TAIR10:downstream	1
TAIR10:CDS (+)--TAIR10:3'UTR (+)--TAIR10:tRNA--TAIR10:transposable_element_gene	2
TAIR10:CDS (+)--TAIR10:3'UTR (+)--TAIR10:tRNA--TAIR10:transposable_element_gene--TAIR10:pseudogenic_transcript--TAIR10:gene (-)	2
TAIR10:CDS (+)--TAIR10:3'UTR (+)--TAIR10:tRNA--TAIR10:transposable_element_gene--TAIR10:pseudogenic_transcript--TAIR10:gene (-)--TAIR10:intron--TAIR10:upstream	8
TAIR10:CDS (+)--TAIR10:3'UTR (+)--TAIR10:tRNA--TAIR10:transposable_element_gene--TAIR10:pseudogenic_transcript--TAIR10:gene (-)--TAIR10:intron--TAIR10:upstream--TAIR10:downstream	16
TAIR10:CDS (+)--TAIR10:3'UTR (+)--TAIR10:tRNA--TAIR10:transposable_element_gene--TAIR10:pseudogenic_transcript--TAIR10:gene (-)--TAIR10:intron--TAIR10:downstream	1
TAIR10:CDS (+)--TAIR10:3'UTR (+)--TAIR10:tRNA--TAIR10:transposable_element_gene--TAIR10:pseudogenic_transcript--TAIR10:gene (-)--TAIR10:upstream--TAIR10:downstream	2
TAIR10:CDS (+)--TAIR10:3'UTR (+)--TAIR10:tRNA--TAIR10:transposable_element_gene--TAIR10:gene (-)	4
TAIR10:CDS (+)--TAIR10:3'UTR (+)--TAIR10:tRNA--TAIR10:transposable_element_gene--TAIR10:gene (-)--TAIR10:intron	1
TAIR10:CDS (+)--TAIR10:3'UTR (+)--TAIR10:tRNA--TAIR10:transposable_element_gene--TAIR10:gene (-)--TAIR10:intron--TAIR10:upstream	2
TAIR10:CDS (+)--TAIR10:3'UTR (+)--TAIR10:tRNA--TAIR10:transposable_element_gene--TAIR10:gene (-)--TAIR10:intron--TAIR10:upstream--TAIR10:downstream	48
TAIR10:CDS (+)--TAIR10:3'UTR (+)--TAIR10:tRNA--TAIR10:transposable_element_gene--TAIR10:gene (-)--TAIR10:intron--TAIR10:downstream	3
TAIR10:CDS (+)--TAIR10:3'UTR (+)--TAIR10:tRNA--TAIR10:transposable_element_gene--TAIR10:gene (-)--TAIR10:upstream	1
TAIR10:CDS (+)--TAIR10:3'UTR (+)--TAIR10:tRNA--TAIR10:transposable_element_gene--TAIR10:gene (-)--TAIR10:upstream--TAIR10:downstream	7
TAIR10:CDS (+)--TAIR10:3'UTR (+)--TAIR10:tRNA--TAIR10:transposable_element_gene--TAIR10:gene (-)--TAIR10:downstream	5
TAIR10:CDS (+)--TAIR10:3'UTR (+)--TAIR10:tRNA--TAIR10:transposable_element_gene--TAIR10:intron	7
TAIR10:CDS (+)--TAIR10:3'UTR (+)--TAIR10:tRNA--TAIR10:transposable_element_gene--TAIR10:intron--TAIR10:upstream--TAIR10:downstream	1
TAIR10:CDS (+)--TAIR10:3'UTR (+)--TAIR10:tRNA--TAIR10:transposable_element_gene--TAIR10:intron--TAIR10:downstream	1
TAIR10:CDS (+)--TAIR10:3'UTR (+)--TAIR10:tRNA--TAIR10:transposable_element_gene--TAIR10:upstream	2
TAIR10:CDS (+)--TAIR10:3'UTR (+)--TAIR10:tRNA--TAIR10:transposable_element_gene--TAIR10:upstream--TAIR10:downstream	40
TAIR10:CDS (+)--TAIR10:3'UTR (+)--TAIR10:tRNA--TAIR10:transposable_element_gene--TAIR10:downstream	1
TAIR10:CDS (+)--TAIR10:3'UTR (+)--TAIR10:tRNA--TAIR10:pseudogenic_transcript--TAIR10:gene (-)	2
TAIR10:CDS (+)--TAIR10:3'UTR (+)--TAIR10:tRNA--TAIR10:pseudogenic_transcript--TAIR10:gene (-)--TAIR10:intron--TAIR10:upstream--TAIR10:downstream	2
TAIR10:CDS (+)--TAIR10:3'UTR (+)--TAIR10:tRNA--TAIR10:pseudogenic_transcript--TAIR10:gene (-)--TAIR10:upstream	2
TAIR10:CDS (+)--TAIR10:3'UTR (+)--TAIR10:tRNA--TAIR10:pseudogenic_transcript--TAIR10:intron--TAIR10:upstream	1
TAIR10:CDS (+)--TAIR10:3'UTR (+)--TAIR10:tRNA--TAIR10:gene (-)	18
TAIR10:CDS (+)--TAIR10:3'UTR (+)--TAIR10:tRNA--TAIR10:gene (-)--TAIR10:intron	3
TAIR10:CDS (+)--TAIR10:3'UTR (+)--TAIR10:tRNA--TAIR10:gene (-)--TAIR10:intron--TAIR10:upstream	4
TAIR10:CDS (+)--TAIR10:3'UTR (+)--TAIR10:tRNA--TAIR10:gene (-)--TAIR10:intron--TAIR10:upstream--TAIR10:downstream	3
TAIR10:CDS (+)--TAIR10:3'UTR (+)--TAIR10:tRNA--TAIR10:gene (-)--TAIR10:intron--TAIR10:downstream	8
TAIR10:CDS (+)--TAIR10:3'UTR (+)--TAIR10:tRNA--TAIR10:gene (-)--TAIR10:upstream	2
TAIR10:CDS (+)--TAIR10:3'UTR (+)--TAIR10:tRNA--TAIR10:gene (-)--TAIR10:upstream--TAIR10:downstream	2
TAIR10:CDS (+)--TAIR10:3'UTR (+)--TAIR10:tRNA--TAIR10:gene (-)--TAIR10:downstream	1
TAIR10:CDS (+)--TAIR10:3'UTR (+)--TAIR10:tRNA--TAIR10:intron	3
TAIR10:CDS (+)--TAIR10:3'UTR (+)--TAIR10:tRNA--TAIR10:intron--TAIR10:upstream	1
TAIR10:CDS (+)--TAIR10:3'UTR (+)--TAIR10:tRNA--TAIR10:intron--TAIR10:downstream	1
TAIR10:CDS (+)--TAIR10:3'UTR (+)--TAIR10:tRNA--TAIR10:upstream	13
TAIR10:CDS (+)--TAIR10:3'UTR (+)--TAIR10:tRNA--TAIR10:downstream	4
TAIR10:CDS (+)--TAIR10:3'UTR (+)--TAIR10:snoRNA--TAIR10:rRNA--TAIR10:transposable_element_gene--TAIR10:gene (-)--TAIR10:intron--TAIR10:upstream--TAIR10:downstream	1
TAIR10:CDS (+)--TAIR10:3'UTR (+)--TAIR10:snoRNA--TAIR10:transposable_element_gene--TAIR10:gene (-)--TAIR10:intron--TAIR10:downstream	1
TAIR10:CDS (+)--TAIR10:3'UTR (+)--TAIR10:snoRNA--TAIR10:transposable_element_gene--TAIR10:intron--TAIR10:upstream	1
TAIR10:CDS (+)--TAIR10:3'UTR (+)--TAIR10:snoRNA--TAIR10:pseudogenic_transcript--TAIR10:gene (-)--TAIR10:intron--TAIR10:upstream--TAIR10:downstream	1
TAIR10:CDS (+)--TAIR10:3'UTR (+)--TAIR10:snoRNA--TAIR10:gene (-)	1
TAIR10:CDS (+)--TAIR10:3'UTR (+)--TAIR10:snoRNA--TAIR10:gene (-)--TAIR10:intron--TAIR10:upstream--TAIR10:downstream	2
TAIR10:CDS (+)--TAIR10:3'UTR (+)--TAIR10:snoRNA--TAIR10:gene (-)--TAIR10:intron--TAIR10:downstream	2
TAIR10:CDS (+)--TAIR10:3'UTR (+)--TAIR10:snoRNA--TAIR10:gene (-)--TAIR10:upstream	1
TAIR10:CDS (+)--TAIR10:3'UTR (+)--TAIR10:snoRNA--TAIR10:intron--TAIR10:upstream--TAIR10:downstream	1
TAIR10:CDS (+)--TAIR10:3'UTR (+)--TAIR10:snRNA--TAIR10:transposable_element_gene--TAIR10:gene (-)--TAIR10:upstream--TAIR10:downstream	1
TAIR10:CDS (+)--TAIR10:3'UTR (+)--TAIR10:snRNA--TAIR10:gene (-)--TAIR10:intron--TAIR10:upstream--TAIR10:downstream	1
TAIR10:CDS (+)--TAIR10:3'UTR (+)--TAIR10:rRNA	12
TAIR10:CDS (+)--TAIR10:3'UTR (+)--TAIR10:rRNA--TAIR10:transposable_element_gene	1
TAIR10:CDS (+)--TAIR10:3'UTR (+)--TAIR10:rRNA--TAIR10:transposable_element_gene--TAIR10:pseudogenic_transcript--TAIR10:gene (-)	1
TAIR10:CDS (+)--TAIR10:3'UTR (+)--TAIR10:rRNA--TAIR10:transposable_element_gene--TAIR10:pseudogenic_transcript--TAIR10:gene (-)--TAIR10:intron	1
TAIR10:CDS (+)--TAIR10:3'UTR (+)--TAIR10:rRNA--TAIR10:transposable_element_gene--TAIR10:pseudogenic_transcript--TAIR10:gene (-)--TAIR10:intron--TAIR10:upstream	4
TAIR10:CDS (+)--TAIR10:3'UTR (+)--TAIR10:rRNA--TAIR10:transposable_element_gene--TAIR10:pseudogenic_transcript--TAIR10:gene (-)--TAIR10:intron--TAIR10:upstream--TAIR10:downstream	14
TAIR10:CDS (+)--TAIR10:3'UTR (+)--TAIR10:rRNA--TAIR10:transposable_element_gene--TAIR10:pseudogenic_transcript--TAIR10:gene (-)--TAIR10:intron--TAIR10:downstream	12
TAIR10:CDS (+)--TAIR10:3'UTR (+)--TAIR10:rRNA--TAIR10:transposable_element_gene--TAIR10:pseudogenic_transcript--TAIR10:gene (-)--TAIR10:downstream	1
TAIR10:CDS (+)--TAIR10:3'UTR (+)--TAIR10:rRNA--TAIR10:transposable_element_gene--TAIR10:pseudogenic_transcript--TAIR10:intron--TAIR10:upstream	1
TAIR10:CDS (+)--TAIR10:3'UTR (+)--TAIR10:rRNA--TAIR10:transposable_element_gene--TAIR10:gene (-)	1
TAIR10:CDS (+)--TAIR10:3'UTR (+)--TAIR10:rRNA--TAIR10:transposable_element_gene--TAIR10:gene (-)--TAIR10:intron--TAIR10:upstream	2
TAIR10:CDS (+)--TAIR10:3'UTR (+)--TAIR10:rRNA--TAIR10:transposable_element_gene--TAIR10:gene (-)--TAIR10:intron--TAIR10:upstream--TAIR10:downstream	51
TAIR10:CDS (+)--TAIR10:3'UTR (+)--TAIR10:rRNA--TAIR10:transposable_element_gene--TAIR10:gene (-)--TAIR10:intron--TAIR10:downstream	8
TAIR10:CDS (+)--TAIR10:3'UTR (+)--TAIR10:rRNA--TAIR10:transposable_element_gene--TAIR10:gene (-)--TAIR10:upstream	3
TAIR10:CDS (+)--TAIR10:3'UTR (+)--TAIR10:rRNA--TAIR10:transposable_element_gene--TAIR10:gene (-)--TAIR10:upstream--TAIR10:downstream	6
TAIR10:CDS (+)--TAIR10:3'UTR (+)--TAIR10:rRNA--TAIR10:transposable_element_gene--TAIR10:gene (-)--TAIR10:downstream	3
TAIR10:CDS (+)--TAIR10:3'UTR (+)--TAIR10:rRNA--TAIR10:transposable_element_gene--TAIR10:intron	1
TAIR10:CDS (+)--TAIR10:3'UTR (+)--TAIR10:rRNA--TAIR10:transposable_element_gene--TAIR10:intron--TAIR10:upstream	1
TAIR10:CDS (+)--TAIR10:3'UTR (+)--TAIR10:rRNA--TAIR10:transposable_element_gene--TAIR10:intron--TAIR10:upstream--TAIR10:downstream	1
TAIR10:CDS (+)--TAIR10:3'UTR (+)--TAIR10:rRNA--TAIR10:transposable_element_gene--TAIR10:downstream	1
TAIR10:CDS (+)--TAIR10:3'UTR (+)--TAIR10:rRNA--TAIR10:pseudogenic_transcript--TAIR10:gene (-)--TAIR10:intron	1
TAIR10:CDS (+)--TAIR10:3'UTR (+)--TAIR10:rRNA--TAIR10:pseudogenic_transcript--TAIR10:gene (-)--TAIR10:intron--TAIR10:upstream--TAIR10:downstream	1
TAIR10:CDS (+)--TAIR10:3'UTR (+)--TAIR10:rRNA--TAIR10:pseudogenic_transcript--TAIR10:gene (-)--TAIR10:upstream	1
TAIR10:CDS (+)--TAIR10:3'UTR (+)--TAIR10:rRNA--TAIR10:gene (-)	7
TAIR10:CDS (+)--TAIR10:3'UTR (+)--TAIR10:rRNA--TAIR10:gene (-)--TAIR10:intron	6
TAIR10:CDS (+)--TAIR10:3'UTR (+)--TAIR10:rRNA--TAIR10:gene (-)--TAIR10:intron--TAIR10:upstream	5
TAIR10:CDS (+)--TAIR10:3'UTR (+)--TAIR10:rRNA--TAIR10:gene (-)--TAIR10:intron--TAIR10:upstream--TAIR10:downstream	8
TAIR10:CDS (+)--TAIR10:3'UTR (+)--TAIR10:rRNA--TAIR10:gene (-)--TAIR10:intron--TAIR10:downstream	4
TAIR10:CDS (+)--TAIR10:3'UTR (+)--TAIR10:rRNA--TAIR10:gene (-)--TAIR10:upstream	6
TAIR10:CDS (+)--TAIR10:3'UTR (+)--TAIR10:rRNA--TAIR10:gene (-)--TAIR10:upstream--TAIR10:downstream	8
TAIR10:CDS (+)--TAIR10:3'UTR (+)--TAIR10:rRNA--TAIR10:gene (-)--TAIR10:downstream	3
TAIR10:CDS (+)--TAIR10:3'UTR (+)--TAIR10:rRNA--TAIR10:intron	1
TAIR10:CDS (+)--TAIR10:3'UTR (+)--TAIR10:rRNA--TAIR10:intron--TAIR10:upstream	3
TAIR10:CDS (+)--TAIR10:3'UTR (+)--TAIR10:rRNA--TAIR10:intron--TAIR10:downstream	1
TAIR10:CDS (+)--TAIR10:3'UTR (+)--TAIR10:rRNA--TAIR10:upstream	5
TAIR10:CDS (+)--TAIR10:3'UTR (+)--TAIR10:rRNA--TAIR10:upstream--TAIR10:downstream	1
TAIR10:CDS (+)--TAIR10:3'UTR (+)--TAIR10:rRNA--TAIR10:downstream	1
TAIR10:CDS (+)--TAIR10:3'UTR (+)--TAIR10:transposable_element_gene	13
TAIR10:CDS (+)--TAIR10:3'UTR (+)--TAIR10:transposable_element_gene--TAIR10:pseudogenic_transcript--TAIR10:gene (-)--TAIR10:intron	4
TAIR10:CDS (+)--TAIR10:3'UTR (+)--TAIR10:transposable_element_gene--TAIR10:pseudogenic_transcript--TAIR10:gene (-)--TAIR10:intron--TAIR10:upstream	13
TAIR10:CDS (+)--TAIR10:3'UTR (+)--TAIR10:transposable_element_gene--TAIR10:pseudogenic_transcript--TAIR10:gene (-)--TAIR10:intron--TAIR10:upstream--TAIR10:downstream	144
TAIR10:CDS (+)--TAIR10:3'UTR (+)--TAIR10:transposable_element_gene--TAIR10:pseudogenic_transcript--TAIR10:gene (-)--TAIR10:intron--TAIR10:downstream	16
TAIR10:CDS (+)--TAIR10:3'UTR (+)--TAIR10:transposable_element_gene--TAIR10:pseudogenic_transcript--TAIR10:gene (-)--TAIR10:upstream	1
TAIR10:CDS (+)--TAIR10:3'UTR (+)--TAIR10:transposable_element_gene--TAIR10:pseudogenic_transcript--TAIR10:gene (-)--TAIR10:upstream--TAIR10:downstream	8
TAIR10:CDS (+)--TAIR10:3'UTR (+)--TAIR10:transposable_element_gene--TAIR10:pseudogenic_transcript--TAIR10:gene (-)--TAIR10:downstream	3
TAIR10:CDS (+)--TAIR10:3'UTR (+)--TAIR10:transposable_element_gene--TAIR10:pseudogenic_transcript--TAIR10:intron	1
TAIR10:CDS (+)--TAIR10:3'UTR (+)--TAIR10:transposable_element_gene--TAIR10:pseudogenic_transcript--TAIR10:intron--TAIR10:upstream--TAIR10:downstream	2
TAIR10:CDS (+)--TAIR10:3'UTR (+)--TAIR10:transposable_element_gene--TAIR10:gene (-)	17
TAIR10:CDS (+)--TAIR10:3'UTR (+)--TAIR10:transposable_element_gene--TAIR10:gene (-)--TAIR10:intron	20
TAIR10:CDS (+)--TAIR10:3'UTR (+)--TAIR10:transposable_element_gene--TAIR10:gene (-)--TAIR10:intron--TAIR10:upstream	80
TAIR10:CDS (+)--TAIR10:3'UTR (+)--TAIR10:transposable_element_gene--TAIR10:gene (-)--TAIR10:intron--TAIR10:upstream--TAIR10:downstream	398
TAIR10:CDS (+)--TAIR10:3'UTR (+)--TAIR10:transposable_element_gene--TAIR10:gene (-)--TAIR10:intron--TAIR10:downstream	32
TAIR10:CDS (+)--TAIR10:3'UTR (+)--TAIR10:transposable_element_gene--TAIR10:gene (-)--TAIR10:upstream	11
TAIR10:CDS (+)--TAIR10:3'UTR (+)--TAIR10:transposable_element_gene--TAIR10:gene (-)--TAIR10:upstream--TAIR10:downstream	38
TAIR10:CDS (+)--TAIR10:3'UTR (+)--TAIR10:transposable_element_gene--TAIR10:gene (-)--TAIR10:downstream	23
TAIR10:CDS (+)--TAIR10:3'UTR (+)--TAIR10:transposable_element_gene--TAIR10:intron	6
TAIR10:CDS (+)--TAIR10:3'UTR (+)--TAIR10:transposable_element_gene--TAIR10:intron--TAIR10:upstream	15
TAIR10:CDS (+)--TAIR10:3'UTR (+)--TAIR10:transposable_element_gene--TAIR10:intron--TAIR10:upstream--TAIR10:downstream	27
TAIR10:CDS (+)--TAIR10:3'UTR (+)--TAIR10:transposable_element_gene--TAIR10:intron--TAIR10:downstream	3
TAIR10:CDS (+)--TAIR10:3'UTR (+)--TAIR10:transposable_element_gene--TAIR10:upstream	7
TAIR10:CDS (+)--TAIR10:3'UTR (+)--TAIR10:transposable_element_gene--TAIR10:upstream--TAIR10:downstream	6
TAIR10:CDS (+)--TAIR10:3'UTR (+)--TAIR10:transposable_element_gene--TAIR10:downstream	10
TAIR10:CDS (+)--TAIR10:3'UTR (+)--TAIR10:pseudogenic_transcript	6
TAIR10:CDS (+)--TAIR10:3'UTR (+)--TAIR10:pseudogenic_transcript--TAIR10:gene (-)	3
TAIR10:CDS (+)--TAIR10:3'UTR (+)--TAIR10:pseudogenic_transcript--TAIR10:gene (-)--TAIR10:intron	2
TAIR10:CDS (+)--TAIR10:3'UTR (+)--TAIR10:pseudogenic_transcript--TAIR10:gene (-)--TAIR10:intron--TAIR10:upstream	11
TAIR10:CDS (+)--TAIR10:3'UTR (+)--TAIR10:pseudogenic_transcript--TAIR10:gene (-)--TAIR10:intron--TAIR10:upstream--TAIR10:downstream	20
TAIR10:CDS (+)--TAIR10:3'UTR (+)--TAIR10:pseudogenic_transcript--TAIR10:gene (-)--TAIR10:intron--TAIR10:downstream	1
TAIR10:CDS (+)--TAIR10:3'UTR (+)--TAIR10:pseudogenic_transcript--TAIR10:gene (-)--TAIR10:upstream	2
TAIR10:CDS (+)--TAIR10:3'UTR (+)--TAIR10:pseudogenic_transcript--TAIR10:gene (-)--TAIR10:upstream--TAIR10:downstream	2
TAIR10:CDS (+)--TAIR10:3'UTR (+)--TAIR10:pseudogenic_transcript--TAIR10:gene (-)--TAIR10:downstream	3
TAIR10:CDS (+)--TAIR10:3'UTR (+)--TAIR10:pseudogenic_transcript--TAIR10:intron--TAIR10:upstream	9
TAIR10:CDS (+)--TAIR10:3'UTR (+)--TAIR10:pseudogenic_transcript--TAIR10:intron--TAIR10:upstream--TAIR10:downstream	1
TAIR10:CDS (+)--TAIR10:3'UTR (+)--TAIR10:pseudogenic_transcript--TAIR10:upstream	3
TAIR10:CDS (+)--TAIR10:3'UTR (+)--TAIR10:pseudogenic_transcript--TAIR10:upstream--TAIR10:downstream	2
TAIR10:CDS (+)--TAIR10:3'UTR (+)--TAIR10:pseudogenic_transcript--TAIR10:downstream	2
TAIR10:CDS (+)--TAIR10:3'UTR (+)--TAIR10:gene (-)	228
TAIR10:CDS (+)--TAIR10:3'UTR (+)--TAIR10:gene (-)--TAIR10:intron	52
TAIR10:CDS (+)--TAIR10:3'UTR (+)--TAIR10:gene (-)--TAIR10:intron--TAIR10:upstream	52
TAIR10:CDS (+)--TAIR10:3'UTR (+)--TAIR10:gene (-)--TAIR10:intron--TAIR10:upstream--TAIR10:downstream	143
TAIR10:CDS (+)--TAIR10:3'UTR (+)--TAIR10:gene (-)--TAIR10:intron--TAIR10:downstream	30
TAIR10:CDS (+)--TAIR10:3'UTR (+)--TAIR10:gene (-)--TAIR10:upstream	29
TAIR10:CDS (+)--TAIR10:3'UTR (+)--TAIR10:gene (-)--TAIR10:upstream--TAIR10:downstream	61
TAIR10:CDS (+)--TAIR10:3'UTR (+)--TAIR10:gene (-)--TAIR10:downstream	51
TAIR10:CDS (+)--TAIR10:3'UTR (+)--TAIR10:intron	18
TAIR10:CDS (+)--TAIR10:3'UTR (+)--TAIR10:intron--TAIR10:upstream	19
TAIR10:CDS (+)--TAIR10:3'UTR (+)--TAIR10:intron--TAIR10:upstream--TAIR10:downstream	44
TAIR10:CDS (+)--TAIR10:3'UTR (+)--TAIR10:intron--TAIR10:downstream	16
TAIR10:CDS (+)--TAIR10:3'UTR (+)--TAIR10:upstream	39
TAIR10:CDS (+)--TAIR10:3'UTR (+)--TAIR10:upstream--TAIR10:downstream	19
TAIR10:CDS (+)--TAIR10:3'UTR (+)--TAIR10:downstream	53
TAIR10:CDS (+)--TAIR10:miRNA	1049
TAIR10:CDS (+)--TAIR10:miRNA--TAIR10:rRNA--TAIR10:transposable_element_gene--TAIR10:pseudogenic_transcript--TAIR10:gene (-)--TAIR10:intron--TAIR10:upstream--TAIR10:downstream	1
TAIR10:CDS (+)--TAIR10:miRNA--TAIR10:transposable_element_gene	22
TAIR10:CDS (+)--TAIR10:miRNA--TAIR10:transposable_element_gene--TAIR10:pseudogenic_transcript	1
TAIR10:CDS (+)--TAIR10:miRNA--TAIR10:transposable_element_gene--TAIR10:pseudogenic_transcript--TAIR10:gene (-)	1
TAIR10:CDS (+)--TAIR10:miRNA--TAIR10:transposable_element_gene--TAIR10:pseudogenic_transcript--TAIR10:gene (-)--TAIR10:intron	1
TAIR10:CDS (+)--TAIR10:miRNA--TAIR10:transposable_element_gene--TAIR10:pseudogenic_transcript--TAIR10:gene (-)--TAIR10:intron--TAIR10:upstream	7
TAIR10:CDS (+)--TAIR10:miRNA--TAIR10:transposable_element_gene--TAIR10:pseudogenic_transcript--TAIR10:gene (-)--TAIR10:intron--TAIR10:upstream--TAIR10:downstream	3
TAIR10:CDS (+)--TAIR10:miRNA--TAIR10:transposable_element_gene--TAIR10:pseudogenic_transcript--TAIR10:gene (-)--TAIR10:intron--TAIR10:downstream	3
TAIR10:CDS (+)--TAIR10:miRNA--TAIR10:transposable_element_gene--TAIR10:pseudogenic_transcript--TAIR10:gene (-)--TAIR10:upstream	1
TAIR10:CDS (+)--TAIR10:miRNA--TAIR10:transposable_element_gene--TAIR10:pseudogenic_transcript--TAIR10:intron	3
TAIR10:CDS (+)--TAIR10:miRNA--TAIR10:transposable_element_gene--TAIR10:pseudogenic_transcript--TAIR10:upstream	1
TAIR10:CDS (+)--TAIR10:miRNA--TAIR10:transposable_element_gene--TAIR10:gene (-)	25
TAIR10:CDS (+)--TAIR10:miRNA--TAIR10:transposable_element_gene--TAIR10:gene (-)--TAIR10:intron	7
TAIR10:CDS (+)--TAIR10:miRNA--TAIR10:transposable_element_gene--TAIR10:gene (-)--TAIR10:intron--TAIR10:upstream	3
TAIR10:CDS (+)--TAIR10:miRNA--TAIR10:transposable_element_gene--TAIR10:gene (-)--TAIR10:intron--TAIR10:upstream--TAIR10:downstream	42
TAIR10:CDS (+)--TAIR10:miRNA--TAIR10:transposable_element_gene--TAIR10:gene (-)--TAIR10:intron--TAIR10:downstream	16
TAIR10:CDS (+)--TAIR10:miRNA--TAIR10:transposable_element_gene--TAIR10:gene (-)--TAIR10:upstream	14
TAIR10:CDS (+)--TAIR10:miRNA--TAIR10:transposable_element_gene--TAIR10:gene (-)--TAIR10:upstream--TAIR10:downstream	10
TAIR10:CDS (+)--TAIR10:miRNA--TAIR10:transposable_element_gene--TAIR10:gene (-)--TAIR10:downstream	6
TAIR10:CDS (+)--TAIR10:miRNA--TAIR10:transposable_element_gene--TAIR10:intron	9
TAIR10:CDS (+)--TAIR10:miRNA--TAIR10:transposable_element_gene--TAIR10:intron--TAIR10:upstream	2
TAIR10:CDS (+)--TAIR10:miRNA--TAIR10:transposable_element_gene--TAIR10:intron--TAIR10:upstream--TAIR10:downstream	2
TAIR10:CDS (+)--TAIR10:miRNA--TAIR10:transposable_element_gene--TAIR10:intron--TAIR10:downstream	1
TAIR10:CDS (+)--TAIR10:miRNA--TAIR10:transposable_element_gene--TAIR10:upstream	1
TAIR10:CDS (+)--TAIR10:miRNA--TAIR10:transposable_element_gene--TAIR10:upstream--TAIR10:downstream	3
TAIR10:CDS (+)--TAIR10:miRNA--TAIR10:pseudogenic_transcript	12
TAIR10:CDS (+)--TAIR10:miRNA--TAIR10:pseudogenic_transcript--TAIR10:gene (-)	6
TAIR10:CDS (+)--TAIR10:miRNA--TAIR10:pseudogenic_transcript--TAIR10:gene (-)--TAIR10:intron	5
TAIR10:CDS (+)--TAIR10:miRNA--TAIR10:pseudogenic_transcript--TAIR10:gene (-)--TAIR10:intron--TAIR10:upstream	2
TAIR10:CDS (+)--TAIR10:miRNA--TAIR10:pseudogenic_transcript--TAIR10:gene (-)--TAIR10:intron--TAIR10:upstream--TAIR10:downstream	8
TAIR10:CDS (+)--TAIR10:miRNA--TAIR10:pseudogenic_transcript--TAIR10:gene (-)--TAIR10:intron--TAIR10:downstream	27
TAIR10:CDS (+)--TAIR10:miRNA--TAIR10:pseudogenic_transcript--TAIR10:gene (-)--TAIR10:upstream	1
TAIR10:CDS (+)--TAIR10:miRNA--TAIR10:pseudogenic_transcript--TAIR10:gene (-)--TAIR10:downstream	3
TAIR10:CDS (+)--TAIR10:miRNA--TAIR10:pseudogenic_transcript--TAIR10:intron	2
TAIR10:CDS (+)--TAIR10:miRNA--TAIR10:pseudogenic_transcript--TAIR10:intron--TAIR10:upstream--TAIR10:downstream	3
TAIR10:CDS (+)--TAIR10:miRNA--TAIR10:pseudogenic_transcript--TAIR10:intron--TAIR10:downstream	1
TAIR10:CDS (+)--TAIR10:miRNA--TAIR10:pseudogenic_transcript--TAIR10:downstream	2
TAIR10:CDS (+)--TAIR10:miRNA--TAIR10:gene (-)	948
TAIR10:CDS (+)--TAIR10:miRNA--TAIR10:gene (-)--TAIR10:intron	45
TAIR10:CDS (+)--TAIR10:miRNA--TAIR10:gene (-)--TAIR10:intron--TAIR10:upstream	24
TAIR10:CDS (+)--TAIR10:miRNA--TAIR10:gene (-)--TAIR10:intron--TAIR10:upstream--TAIR10:downstream	14
TAIR10:CDS (+)--TAIR10:miRNA--TAIR10:gene (-)--TAIR10:intron--TAIR10:downstream	54
TAIR10:CDS (+)--TAIR10:miRNA--TAIR10:gene (-)--TAIR10:upstream	50
TAIR10:CDS (+)--TAIR10:miRNA--TAIR10:gene (-)--TAIR10:upstream--TAIR10:downstream	9
TAIR10:CDS (+)--TAIR10:miRNA--TAIR10:gene (-)--TAIR10:downstream	17
TAIR10:CDS (+)--TAIR10:miRNA--TAIR10:intron	23
TAIR10:CDS (+)--TAIR10:miRNA--TAIR10:intron--TAIR10:upstream	5
TAIR10:CDS (+)--TAIR10:miRNA--TAIR10:intron--TAIR10:upstream--TAIR10:downstream	8
TAIR10:CDS (+)--TAIR10:miRNA--TAIR10:intron--TAIR10:downstream	39
TAIR10:CDS (+)--TAIR10:miRNA--TAIR10:upstream	21
TAIR10:CDS (+)--TAIR10:miRNA--TAIR10:upstream--TAIR10:downstream	6
TAIR10:CDS (+)--TAIR10:miRNA--TAIR10:downstream	14
TAIR10:CDS (+)--TAIR10:tRNA	3805
TAIR10:CDS (+)--TAIR10:tRNA--TAIR10:snRNA--TAIR10:gene (-)	1
TAIR10:CDS (+)--TAIR10:tRNA--TAIR10:rRNA	2
TAIR10:CDS (+)--TAIR10:tRNA--TAIR10:rRNA--TAIR10:transposable_element_gene--TAIR10:pseudogenic_transcript--TAIR10:gene (-)--TAIR10:intron--TAIR10:upstream	2
TAIR10:CDS (+)--TAIR10:tRNA--TAIR10:rRNA--TAIR10:transposable_element_gene--TAIR10:gene (-)	1
TAIR10:CDS (+)--TAIR10:tRNA--TAIR10:rRNA--TAIR10:transposable_element_gene--TAIR10:gene (-)--TAIR10:intron--TAIR10:upstream--TAIR10:downstream	1
TAIR10:CDS (+)--TAIR10:tRNA--TAIR10:rRNA--TAIR10:transposable_element_gene--TAIR10:gene (-)--TAIR10:upstream	1
TAIR10:CDS (+)--TAIR10:tRNA--TAIR10:rRNA--TAIR10:transposable_element_gene--TAIR10:gene (-)--TAIR10:upstream--TAIR10:downstream	2
TAIR10:CDS (+)--TAIR10:tRNA--TAIR10:rRNA--TAIR10:transposable_element_gene--TAIR10:gene (-)--TAIR10:downstream	2
TAIR10:CDS (+)--TAIR10:tRNA--TAIR10:rRNA--TAIR10:gene (-)--TAIR10:intron--TAIR10:upstream--TAIR10:downstream	2
TAIR10:CDS (+)--TAIR10:tRNA--TAIR10:rRNA--TAIR10:gene (-)--TAIR10:downstream	1
TAIR10:CDS (+)--TAIR10:tRNA--TAIR10:transposable_element_gene	98
TAIR10:CDS (+)--TAIR10:tRNA--TAIR10:transposable_element_gene--TAIR10:pseudogenic_transcript	2
TAIR10:CDS (+)--TAIR10:tRNA--TAIR10:transposable_element_gene--TAIR10:pseudogenic_transcript--TAIR10:gene (-)	106
TAIR10:CDS (+)--TAIR10:tRNA--TAIR10:transposable_element_gene--TAIR10:pseudogenic_transcript--TAIR10:gene (-)--TAIR10:intron	29
TAIR10:CDS (+)--TAIR10:tRNA--TAIR10:transposable_element_gene--TAIR10:pseudogenic_transcript--TAIR10:gene (-)--TAIR10:intron--TAIR10:upstream	1
TAIR10:CDS (+)--TAIR10:tRNA--TAIR10:transposable_element_gene--TAIR10:pseudogenic_transcript--TAIR10:gene (-)--TAIR10:intron--TAIR10:upstream--TAIR10:downstream	41
TAIR10:CDS (+)--TAIR10:tRNA--TAIR10:transposable_element_gene--TAIR10:pseudogenic_transcript--TAIR10:gene (-)--TAIR10:intron--TAIR10:downstream	37
TAIR10:CDS (+)--TAIR10:tRNA--TAIR10:transposable_element_gene--TAIR10:pseudogenic_transcript--TAIR10:gene (-)--TAIR10:upstream	46
TAIR10:CDS (+)--TAIR10:tRNA--TAIR10:transposable_element_gene--TAIR10:pseudogenic_transcript--TAIR10:gene (-)--TAIR10:upstream--TAIR10:downstream	5
TAIR10:CDS (+)--TAIR10:tRNA--TAIR10:transposable_element_gene--TAIR10:pseudogenic_transcript--TAIR10:gene (-)--TAIR10:downstream	1
TAIR10:CDS (+)--TAIR10:tRNA--TAIR10:transposable_element_gene--TAIR10:pseudogenic_transcript--TAIR10:intron--TAIR10:upstream--TAIR10:downstream	1
TAIR10:CDS (+)--TAIR10:tRNA--TAIR10:transposable_element_gene--TAIR10:pseudogenic_transcript--TAIR10:upstream	2
TAIR10:CDS (+)--TAIR10:tRNA--TAIR10:transposable_element_gene--TAIR10:pseudogenic_transcript--TAIR10:downstream	2
TAIR10:CDS (+)--TAIR10:tRNA--TAIR10:transposable_element_gene--TAIR10:gene (-)	135
TAIR10:CDS (+)--TAIR10:tRNA--TAIR10:transposable_element_gene--TAIR10:gene (-)--TAIR10:intron	20
TAIR10:CDS (+)--TAIR10:tRNA--TAIR10:transposable_element_gene--TAIR10:gene (-)--TAIR10:intron--TAIR10:upstream	37
TAIR10:CDS (+)--TAIR10:tRNA--TAIR10:transposable_element_gene--TAIR10:gene (-)--TAIR10:intron--TAIR10:upstream--TAIR10:downstream	100
TAIR10:CDS (+)--TAIR10:tRNA--TAIR10:transposable_element_gene--TAIR10:gene (-)--TAIR10:intron--TAIR10:downstream	42
TAIR10:CDS (+)--TAIR10:tRNA--TAIR10:transposable_element_gene--TAIR10:gene (-)--TAIR10:upstream	36
TAIR10:CDS (+)--TAIR10:tRNA--TAIR10:transposable_element_gene--TAIR10:gene (-)--TAIR10:upstream--TAIR10:downstream	28
TAIR10:CDS (+)--TAIR10:tRNA--TAIR10:transposable_element_gene--TAIR10:gene (-)--TAIR10:downstream	36
TAIR10:CDS (+)--TAIR10:tRNA--TAIR10:transposable_element_gene--TAIR10:intron	14
TAIR10:CDS (+)--TAIR10:tRNA--TAIR10:transposable_element_gene--TAIR10:intron--TAIR10:upstream	8
TAIR10:CDS (+)--TAIR10:tRNA--TAIR10:transposable_element_gene--TAIR10:intron--TAIR10:upstream--TAIR10:downstream	4
TAIR10:CDS (+)--TAIR10:tRNA--TAIR10:transposable_element_gene--TAIR10:intron--TAIR10:downstream	14
TAIR10:CDS (+)--TAIR10:tRNA--TAIR10:transposable_element_gene--TAIR10:upstream	22
TAIR10:CDS (+)--TAIR10:tRNA--TAIR10:transposable_element_gene--TAIR10:upstream--TAIR10:downstream	9
TAIR10:CDS (+)--TAIR10:tRNA--TAIR10:transposable_element_gene--TAIR10:downstream	10
TAIR10:CDS (+)--TAIR10:tRNA--TAIR10:pseudogenic_transcript	27
TAIR10:CDS (+)--TAIR10:tRNA--TAIR10:pseudogenic_transcript--TAIR10:gene (-)	6
TAIR10:CDS (+)--TAIR10:tRNA--TAIR10:pseudogenic_transcript--TAIR10:gene (-)--TAIR10:intron	1
TAIR10:CDS (+)--TAIR10:tRNA--TAIR10:pseudogenic_transcript--TAIR10:gene (-)--TAIR10:intron--TAIR10:upstream	2
TAIR10:CDS (+)--TAIR10:tRNA--TAIR10:pseudogenic_transcript--TAIR10:gene (-)--TAIR10:intron--TAIR10:upstream--TAIR10:downstream	4
TAIR10:CDS (+)--TAIR10:tRNA--TAIR10:pseudogenic_transcript--TAIR10:gene (-)--TAIR10:upstream	8
TAIR10:CDS (+)--TAIR10:tRNA--TAIR10:pseudogenic_transcript--TAIR10:gene (-)--TAIR10:upstream--TAIR10:downstream	1
TAIR10:CDS (+)--TAIR10:tRNA--TAIR10:pseudogenic_transcript--TAIR10:gene (-)--TAIR10:downstream	42
TAIR10:CDS (+)--TAIR10:tRNA--TAIR10:pseudogenic_transcript--TAIR10:intron--TAIR10:upstream	1
TAIR10:CDS (+)--TAIR10:tRNA--TAIR10:pseudogenic_transcript--TAIR10:upstream	1
TAIR10:CDS (+)--TAIR10:tRNA--TAIR10:gene (-)	563
TAIR10:CDS (+)--TAIR10:tRNA--TAIR10:gene (-)--TAIR10:intron	51
TAIR10:CDS (+)--TAIR10:tRNA--TAIR10:gene (-)--TAIR10:intron--TAIR10:upstream	16
TAIR10:CDS (+)--TAIR10:tRNA--TAIR10:gene (-)--TAIR10:intron--TAIR10:upstream--TAIR10:downstream	20
TAIR10:CDS (+)--TAIR10:tRNA--TAIR10:gene (-)--TAIR10:intron--TAIR10:downstream	11
TAIR10:CDS (+)--TAIR10:tRNA--TAIR10:gene (-)--TAIR10:upstream	95
TAIR10:CDS (+)--TAIR10:tRNA--TAIR10:gene (-)--TAIR10:upstream--TAIR10:downstream	67
TAIR10:CDS (+)--TAIR10:tRNA--TAIR10:gene (-)--TAIR10:downstream	152
TAIR10:CDS (+)--TAIR10:tRNA--TAIR10:intron	84
TAIR10:CDS (+)--TAIR10:tRNA--TAIR10:intron--TAIR10:upstream	32
TAIR10:CDS (+)--TAIR10:tRNA--TAIR10:intron--TAIR10:upstream--TAIR10:downstream	7
TAIR10:CDS (+)--TAIR10:tRNA--TAIR10:intron--TAIR10:downstream	9
TAIR10:CDS (+)--TAIR10:tRNA--TAIR10:upstream	166
TAIR10:CDS (+)--TAIR10:tRNA--TAIR10:upstream--TAIR10:downstream	49
TAIR10:CDS (+)--TAIR10:tRNA--TAIR10:downstream	93
TAIR10:CDS (+)--TAIR10:snoRNA	15
TAIR10:CDS (+)--TAIR10:snoRNA--TAIR10:rRNA--TAIR10:transposable_element_gene--TAIR10:pseudogenic_transcript--TAIR10:gene (-)--TAIR10:intron--TAIR10:upstream--TAIR10:downstream	3
TAIR10:CDS (+)--TAIR10:snoRNA--TAIR10:rRNA--TAIR10:transposable_element_gene--TAIR10:gene (-)--TAIR10:intron--TAIR10:upstream--TAIR10:downstream	1
TAIR10:CDS (+)--TAIR10:snoRNA--TAIR10:rRNA--TAIR10:gene (-)--TAIR10:intron--TAIR10:upstream--TAIR10:downstream	1
TAIR10:CDS (+)--TAIR10:snoRNA--TAIR10:rRNA--TAIR10:upstream	1
TAIR10:CDS (+)--TAIR10:snoRNA--TAIR10:transposable_element_gene	1
TAIR10:CDS (+)--TAIR10:snoRNA--TAIR10:transposable_element_gene--TAIR10:gene (-)--TAIR10:intron--TAIR10:upstream--TAIR10:downstream	3
TAIR10:CDS (+)--TAIR10:snoRNA--TAIR10:transposable_element_gene--TAIR10:gene (-)--TAIR10:intron--TAIR10:downstream	2
TAIR10:CDS (+)--TAIR10:snoRNA--TAIR10:transposable_element_gene--TAIR10:gene (-)--TAIR10:upstream	3
TAIR10:CDS (+)--TAIR10:snoRNA--TAIR10:transposable_element_gene--TAIR10:gene (-)--TAIR10:upstream--TAIR10:downstream	2
TAIR10:CDS (+)--TAIR10:snoRNA--TAIR10:pseudogenic_transcript--TAIR10:gene (-)	1
TAIR10:CDS (+)--TAIR10:snoRNA--TAIR10:pseudogenic_transcript--TAIR10:upstream--TAIR10:downstream	3
TAIR10:CDS (+)--TAIR10:snoRNA--TAIR10:gene (-)	12
TAIR10:CDS (+)--TAIR10:snoRNA--TAIR10:gene (-)--TAIR10:intron--TAIR10:upstream	1
TAIR10:CDS (+)--TAIR10:snoRNA--TAIR10:gene (-)--TAIR10:intron--TAIR10:upstream--TAIR10:downstream	7
TAIR10:CDS (+)--TAIR10:snoRNA--TAIR10:gene (-)--TAIR10:intron--TAIR10:downstream	2
TAIR10:CDS (+)--TAIR10:snoRNA--TAIR10:gene (-)--TAIR10:upstream	1
TAIR10:CDS (+)--TAIR10:snoRNA--TAIR10:gene (-)--TAIR10:downstream	20
TAIR10:CDS (+)--TAIR10:snoRNA--TAIR10:intron	2
TAIR10:CDS (+)--TAIR10:snoRNA--TAIR10:intron--TAIR10:upstream--TAIR10:downstream	1
TAIR10:CDS (+)--TAIR10:snoRNA--TAIR10:intron--TAIR10:downstream	2
TAIR10:CDS (+)--TAIR10:snoRNA--TAIR10:downstream	1
TAIR10:CDS (+)--TAIR10:snRNA--TAIR10:transposable_element_gene--TAIR10:pseudogenic_transcript--TAIR10:gene (-)--TAIR10:intron--TAIR10:upstream--TAIR10:downstream	1
TAIR10:CDS (+)--TAIR10:snRNA--TAIR10:transposable_element_gene--TAIR10:gene (-)--TAIR10:intron--TAIR10:upstream--TAIR10:downstream	4
TAIR10:CDS (+)--TAIR10:snRNA--TAIR10:transposable_element_gene--TAIR10:gene (-)--TAIR10:upstream	1
TAIR10:CDS (+)--TAIR10:snRNA--TAIR10:transposable_element_gene--TAIR10:gene (-)--TAIR10:upstream--TAIR10:downstream	1
TAIR10:CDS (+)--TAIR10:snRNA--TAIR10:transposable_element_gene--TAIR10:intron--TAIR10:upstream--TAIR10:downstream	3
TAIR10:CDS (+)--TAIR10:snRNA--TAIR10:pseudogenic_transcript--TAIR10:gene (-)--TAIR10:intron--TAIR10:upstream--TAIR10:downstream	1
TAIR10:CDS (+)--TAIR10:snRNA--TAIR10:gene (-)--TAIR10:upstream	1
TAIR10:CDS (+)--TAIR10:snRNA--TAIR10:gene (-)--TAIR10:upstream--TAIR10:downstream	1
TAIR10:CDS (+)--TAIR10:snRNA--TAIR10:gene (-)--TAIR10:downstream	1
TAIR10:CDS (+)--TAIR10:snRNA--TAIR10:intron--TAIR10:upstream--TAIR10:downstream	5
TAIR10:CDS (+)--TAIR10:snRNA--TAIR10:intron--TAIR10:downstream	1
TAIR10:CDS (+)--TAIR10:snRNA--TAIR10:upstream--TAIR10:downstream	51
TAIR10:CDS (+)--TAIR10:snRNA--TAIR10:downstream	486
TAIR10:CDS (+)--TAIR10:rRNA	1404
TAIR10:CDS (+)--TAIR10:rRNA--TAIR10:transposable_element_gene	52
TAIR10:CDS (+)--TAIR10:rRNA--TAIR10:transposable_element_gene--TAIR10:pseudogenic_transcript--TAIR10:gene (-)	3
TAIR10:CDS (+)--TAIR10:rRNA--TAIR10:transposable_element_gene--TAIR10:pseudogenic_transcript--TAIR10:gene (-)--TAIR10:intron	2
TAIR10:CDS (+)--TAIR10:rRNA--TAIR10:transposable_element_gene--TAIR10:pseudogenic_transcript--TAIR10:gene (-)--TAIR10:intron--TAIR10:upstream	7
TAIR10:CDS (+)--TAIR10:rRNA--TAIR10:transposable_element_gene--TAIR10:pseudogenic_transcript--TAIR10:gene (-)--TAIR10:intron--TAIR10:upstream--TAIR10:downstream	25
TAIR10:CDS (+)--TAIR10:rRNA--TAIR10:transposable_element_gene--TAIR10:pseudogenic_transcript--TAIR10:gene (-)--TAIR10:intron--TAIR10:downstream	5
TAIR10:CDS (+)--TAIR10:rRNA--TAIR10:transposable_element_gene--TAIR10:pseudogenic_transcript--TAIR10:gene (-)--TAIR10:upstream	4
TAIR10:CDS (+)--TAIR10:rRNA--TAIR10:transposable_element_gene--TAIR10:pseudogenic_transcript--TAIR10:gene (-)--TAIR10:upstream--TAIR10:downstream	4
TAIR10:CDS (+)--TAIR10:rRNA--TAIR10:transposable_element_gene--TAIR10:pseudogenic_transcript--TAIR10:gene (-)--TAIR10:downstream	6
TAIR10:CDS (+)--TAIR10:rRNA--TAIR10:transposable_element_gene--TAIR10:pseudogenic_transcript--TAIR10:downstream	1
TAIR10:CDS (+)--TAIR10:rRNA--TAIR10:transposable_element_gene--TAIR10:gene (-)	79
TAIR10:CDS (+)--TAIR10:rRNA--TAIR10:transposable_element_gene--TAIR10:gene (-)--TAIR10:intron	35
TAIR10:CDS (+)--TAIR10:rRNA--TAIR10:transposable_element_gene--TAIR10:gene (-)--TAIR10:intron--TAIR10:upstream	39
TAIR10:CDS (+)--TAIR10:rRNA--TAIR10:transposable_element_gene--TAIR10:gene (-)--TAIR10:intron--TAIR10:upstream--TAIR10:downstream	97
TAIR10:CDS (+)--TAIR10:rRNA--TAIR10:transposable_element_gene--TAIR10:gene (-)--TAIR10:intron--TAIR10:downstream	24
TAIR10:CDS (+)--TAIR10:rRNA--TAIR10:transposable_element_gene--TAIR10:gene (-)--TAIR10:upstream	57
TAIR10:CDS (+)--TAIR10:rRNA--TAIR10:transposable_element_gene--TAIR10:gene (-)--TAIR10:upstream--TAIR10:downstream	32
TAIR10:CDS (+)--TAIR10:rRNA--TAIR10:transposable_element_gene--TAIR10:gene (-)--TAIR10:downstream	38
TAIR10:CDS (+)--TAIR10:rRNA--TAIR10:transposable_element_gene--TAIR10:intron	14
TAIR10:CDS (+)--TAIR10:rRNA--TAIR10:transposable_element_gene--TAIR10:intron--TAIR10:upstream	7
TAIR10:CDS (+)--TAIR10:rRNA--TAIR10:transposable_element_gene--TAIR10:intron--TAIR10:upstream--TAIR10:downstream	6
TAIR10:CDS (+)--TAIR10:rRNA--TAIR10:transposable_element_gene--TAIR10:intron--TAIR10:downstream	4
TAIR10:CDS (+)--TAIR10:rRNA--TAIR10:transposable_element_gene--TAIR10:upstream	18
TAIR10:CDS (+)--TAIR10:rRNA--TAIR10:transposable_element_gene--TAIR10:upstream--TAIR10:downstream	11
TAIR10:CDS (+)--TAIR10:rRNA--TAIR10:transposable_element_gene--TAIR10:downstream	13
TAIR10:CDS (+)--TAIR10:rRNA--TAIR10:pseudogenic_transcript	9
TAIR10:CDS (+)--TAIR10:rRNA--TAIR10:pseudogenic_transcript--TAIR10:gene (-)	13
TAIR10:CDS (+)--TAIR10:rRNA--TAIR10:pseudogenic_transcript--TAIR10:gene (-)--TAIR10:intron	5
TAIR10:CDS (+)--TAIR10:rRNA--TAIR10:pseudogenic_transcript--TAIR10:gene (-)--TAIR10:intron--TAIR10:upstream	6
TAIR10:CDS (+)--TAIR10:rRNA--TAIR10:pseudogenic_transcript--TAIR10:gene (-)--TAIR10:intron--TAIR10:upstream--TAIR10:downstream	7
TAIR10:CDS (+)--TAIR10:rRNA--TAIR10:pseudogenic_transcript--TAIR10:gene (-)--TAIR10:intron--TAIR10:downstream	1
TAIR10:CDS (+)--TAIR10:rRNA--TAIR10:pseudogenic_transcript--TAIR10:gene (-)--TAIR10:upstream	9
TAIR10:CDS (+)--TAIR10:rRNA--TAIR10:pseudogenic_transcript--TAIR10:gene (-)--TAIR10:upstream--TAIR10:downstream	5
TAIR10:CDS (+)--TAIR10:rRNA--TAIR10:pseudogenic_transcript--TAIR10:gene (-)--TAIR10:downstream	3
TAIR10:CDS (+)--TAIR10:rRNA--TAIR10:pseudogenic_transcript--TAIR10:intron--TAIR10:upstream	2
TAIR10:CDS (+)--TAIR10:rRNA--TAIR10:pseudogenic_transcript--TAIR10:intron--TAIR10:upstream--TAIR10:downstream	1
TAIR10:CDS (+)--TAIR10:rRNA--TAIR10:pseudogenic_transcript--TAIR10:upstream	9
TAIR10:CDS (+)--TAIR10:rRNA--TAIR10:pseudogenic_transcript--TAIR10:downstream	1
TAIR10:CDS (+)--TAIR10:rRNA--TAIR10:gene (-)	361
TAIR10:CDS (+)--TAIR10:rRNA--TAIR10:gene (-)--TAIR10:intron	67
TAIR10:CDS (+)--TAIR10:rRNA--TAIR10:gene (-)--TAIR10:intron--TAIR10:upstream	38
TAIR10:CDS (+)--TAIR10:rRNA--TAIR10:gene (-)--TAIR10:intron--TAIR10:upstream--TAIR10:downstream	42
TAIR10:CDS (+)--TAIR10:rRNA--TAIR10:gene (-)--TAIR10:intron--TAIR10:downstream	29
TAIR10:CDS (+)--TAIR10:rRNA--TAIR10:gene (-)--TAIR10:upstream	105
TAIR10:CDS (+)--TAIR10:rRNA--TAIR10:gene (-)--TAIR10:upstream--TAIR10:downstream	67
TAIR10:CDS (+)--TAIR10:rRNA--TAIR10:gene (-)--TAIR10:downstream	69
TAIR10:CDS (+)--TAIR10:rRNA--TAIR10:intron	90
TAIR10:CDS (+)--TAIR10:rRNA--TAIR10:intron--TAIR10:upstream	19
TAIR10:CDS (+)--TAIR10:rRNA--TAIR10:intron--TAIR10:upstream--TAIR10:downstream	8
TAIR10:CDS (+)--TAIR10:rRNA--TAIR10:intron--TAIR10:downstream	28
TAIR10:CDS (+)--TAIR10:rRNA--TAIR10:upstream	116
TAIR10:CDS (+)--TAIR10:rRNA--TAIR10:upstream--TAIR10:downstream	24
TAIR10:CDS (+)--TAIR10:rRNA--TAIR10:downstream	94
TAIR10:CDS (+)--TAIR10:transposable_element_gene	1294
TAIR10:CDS (+)--TAIR10:transposable_element_gene--TAIR10:pseudogenic_transcript	37
TAIR10:CDS (+)--TAIR10:transposable_element_gene--TAIR10:pseudogenic_transcript--TAIR10:gene (-)	48
TAIR10:CDS (+)--TAIR10:transposable_element_gene--TAIR10:pseudogenic_transcript--TAIR10:gene (-)--TAIR10:intron	16
TAIR10:CDS (+)--TAIR10:transposable_element_gene--TAIR10:pseudogenic_transcript--TAIR10:gene (-)--TAIR10:intron--TAIR10:upstream	33
TAIR10:CDS (+)--TAIR10:transposable_element_gene--TAIR10:pseudogenic_transcript--TAIR10:gene (-)--TAIR10:intron--TAIR10:upstream--TAIR10:downstream	246
TAIR10:CDS (+)--TAIR10:transposable_element_gene--TAIR10:pseudogenic_transcript--TAIR10:gene (-)--TAIR10:intron--TAIR10:downstream	20
TAIR10:CDS (+)--TAIR10:transposable_element_gene--TAIR10:pseudogenic_transcript--TAIR10:gene (-)--TAIR10:upstream	62
TAIR10:CDS (+)--TAIR10:transposable_element_gene--TAIR10:pseudogenic_transcript--TAIR10:gene (-)--TAIR10:upstream--TAIR10:downstream	53
TAIR10:CDS (+)--TAIR10:transposable_element_gene--TAIR10:pseudogenic_transcript--TAIR10:gene (-)--TAIR10:downstream	29
TAIR10:CDS (+)--TAIR10:transposable_element_gene--TAIR10:pseudogenic_transcript--TAIR10:intron	7
TAIR10:CDS (+)--TAIR10:transposable_element_gene--TAIR10:pseudogenic_transcript--TAIR10:intron--TAIR10:upstream	11
TAIR10:CDS (+)--TAIR10:transposable_element_gene--TAIR10:pseudogenic_transcript--TAIR10:intron--TAIR10:upstream--TAIR10:downstream	20
TAIR10:CDS (+)--TAIR10:transposable_element_gene--TAIR10:pseudogenic_transcript--TAIR10:intron--TAIR10:downstream	5
TAIR10:CDS (+)--TAIR10:transposable_element_gene--TAIR10:pseudogenic_transcript--TAIR10:upstream	15
TAIR10:CDS (+)--TAIR10:transposable_element_gene--TAIR10:pseudogenic_transcript--TAIR10:upstream--TAIR10:downstream	10
TAIR10:CDS (+)--TAIR10:transposable_element_gene--TAIR10:pseudogenic_transcript--TAIR10:downstream	9
TAIR10:CDS (+)--TAIR10:transposable_element_gene--TAIR10:gene (-)	572
TAIR10:CDS (+)--TAIR10:transposable_element_gene--TAIR10:gene (-)--TAIR10:intron	178
TAIR10:CDS (+)--TAIR10:transposable_element_gene--TAIR10:gene (-)--TAIR10:intron--TAIR10:upstream	230
TAIR10:CDS (+)--TAIR10:transposable_element_gene--TAIR10:gene (-)--TAIR10:intron--TAIR10:upstream--TAIR10:downstream	833
TAIR10:CDS (+)--TAIR10:transposable_element_gene--TAIR10:gene (-)--TAIR10:intron--TAIR10:downstream	182
TAIR10:CDS (+)--TAIR10:transposable_element_gene--TAIR10:gene (-)--TAIR10:upstream	269
TAIR10:CDS (+)--TAIR10:transposable_element_gene--TAIR10:gene (-)--TAIR10:upstream--TAIR10:downstream	296
TAIR10:CDS (+)--TAIR10:transposable_element_gene--TAIR10:gene (-)--TAIR10:downstream	231
TAIR10:CDS (+)--TAIR10:transposable_element_gene--TAIR10:intron	141
TAIR10:CDS (+)--TAIR10:transposable_element_gene--TAIR10:intron--TAIR10:upstream	89
TAIR10:CDS (+)--TAIR10:transposable_element_gene--TAIR10:intron--TAIR10:upstream--TAIR10:downstream	570
TAIR10:CDS (+)--TAIR10:transposable_element_gene--TAIR10:intron--TAIR10:downstream	306
TAIR10:CDS (+)--TAIR10:transposable_element_gene--TAIR10:upstream	769
TAIR10:CDS (+)--TAIR10:transposable_element_gene--TAIR10:upstream--TAIR10:downstream	294
TAIR10:CDS (+)--TAIR10:transposable_element_gene--TAIR10:downstream	416
TAIR10:CDS (+)--TAIR10:pseudogenic_transcript	2763
TAIR10:CDS (+)--TAIR10:pseudogenic_transcript--TAIR10:gene (-)	1038
TAIR10:CDS (+)--TAIR10:pseudogenic_transcript--TAIR10:gene (-)--TAIR10:intron	20
TAIR10:CDS (+)--TAIR10:pseudogenic_transcript--TAIR10:gene (-)--TAIR10:intron--TAIR10:upstream	32
TAIR10:CDS (+)--TAIR10:pseudogenic_transcript--TAIR10:gene (-)--TAIR10:intron--TAIR10:upstream--TAIR10:downstream	55
TAIR10:CDS (+)--TAIR10:pseudogenic_transcript--TAIR10:gene (-)--TAIR10:intron--TAIR10:downstream	18
TAIR10:CDS (+)--TAIR10:pseudogenic_transcript--TAIR10:gene (-)--TAIR10:upstream	48
TAIR10:CDS (+)--TAIR10:pseudogenic_transcript--TAIR10:gene (-)--TAIR10:upstream--TAIR10:downstream	29
TAIR10:CDS (+)--TAIR10:pseudogenic_transcript--TAIR10:gene (-)--TAIR10:downstream	78
TAIR10:CDS (+)--TAIR10:pseudogenic_transcript--TAIR10:intron	117
TAIR10:CDS (+)--TAIR10:pseudogenic_transcript--TAIR10:intron--TAIR10:upstream	22
TAIR10:CDS (+)--TAIR10:pseudogenic_transcript--TAIR10:intron--TAIR10:upstream--TAIR10:downstream	58
TAIR10:CDS (+)--TAIR10:pseudogenic_transcript--TAIR10:intron--TAIR10:downstream	12
TAIR10:CDS (+)--TAIR10:pseudogenic_transcript--TAIR10:upstream	380
TAIR10:CDS (+)--TAIR10:pseudogenic_transcript--TAIR10:upstream--TAIR10:downstream	42
TAIR10:CDS (+)--TAIR10:pseudogenic_transcript--TAIR10:downstream	135
TAIR10:CDS (+)--TAIR10:gene (-)	15892
TAIR10:CDS (+)--TAIR10:gene (-)--TAIR10:intron	587
TAIR10:CDS (+)--TAIR10:gene (-)--TAIR10:intron--TAIR10:upstream	332
TAIR10:CDS (+)--TAIR10:gene (-)--TAIR10:intron--TAIR10:upstream--TAIR10:downstream	461
TAIR10:CDS (+)--TAIR10:gene (-)--TAIR10:intron--TAIR10:downstream	654
TAIR10:CDS (+)--TAIR10:gene (-)--TAIR10:upstream	967
TAIR10:CDS (+)--TAIR10:gene (-)--TAIR10:upstream--TAIR10:downstream	433
TAIR10:CDS (+)--TAIR10:gene (-)--TAIR10:downstream	1088
TAIR10:CDS (+)--TAIR10:intron	1014
TAIR10:CDS (+)--TAIR10:intron--TAIR10:upstream	625
TAIR10:CDS (+)--TAIR10:intron--TAIR10:upstream--TAIR10:downstream	1060
TAIR10:CDS (+)--TAIR10:intron--TAIR10:downstream	2572
TAIR10:CDS (+)--TAIR10:upstream	2220
TAIR10:CDS (+)--TAIR10:upstream--TAIR10:downstream	1575
TAIR10:CDS (+)--TAIR10:downstream	43815
TAIR10:5'UTR (+)	5427
TAIR10:5'UTR (+)--TAIR10:3'UTR (+)	11
TAIR10:5'UTR (+)--TAIR10:3'UTR (+)--TAIR10:miRNA--TAIR10:transposable_element_gene--TAIR10:gene (-)--TAIR10:intron	3
TAIR10:5'UTR (+)--TAIR10:3'UTR (+)--TAIR10:tRNA	4
TAIR10:5'UTR (+)--TAIR10:3'UTR (+)--TAIR10:tRNA--TAIR10:transposable_element_gene--TAIR10:gene (-)--TAIR10:intron--TAIR10:upstream--TAIR10:downstream	1
TAIR10:5'UTR (+)--TAIR10:3'UTR (+)--TAIR10:tRNA--TAIR10:gene (-)--TAIR10:upstream--TAIR10:downstream	1
TAIR10:5'UTR (+)--TAIR10:3'UTR (+)--TAIR10:tRNA--TAIR10:intron--TAIR10:downstream	1
TAIR10:5'UTR (+)--TAIR10:3'UTR (+)--TAIR10:snRNA--TAIR10:upstream--TAIR10:downstream	1
TAIR10:5'UTR (+)--TAIR10:3'UTR (+)--TAIR10:transposable_element_gene	1
TAIR10:5'UTR (+)--TAIR10:3'UTR (+)--TAIR10:transposable_element_gene--TAIR10:gene (-)--TAIR10:intron--TAIR10:upstream	1
TAIR10:5'UTR (+)--TAIR10:3'UTR (+)--TAIR10:transposable_element_gene--TAIR10:gene (-)--TAIR10:intron--TAIR10:upstream--TAIR10:downstream	10
TAIR10:5'UTR (+)--TAIR10:3'UTR (+)--TAIR10:transposable_element_gene--TAIR10:gene (-)--TAIR10:intron--TAIR10:downstream	2
TAIR10:5'UTR (+)--TAIR10:3'UTR (+)--TAIR10:transposable_element_gene--TAIR10:gene (-)--TAIR10:upstream	1
TAIR10:5'UTR (+)--TAIR10:3'UTR (+)--TAIR10:transposable_element_gene--TAIR10:gene (-)--TAIR10:upstream--TAIR10:downstream	1
TAIR10:5'UTR (+)--TAIR10:3'UTR (+)--TAIR10:transposable_element_gene--TAIR10:intron	2
TAIR10:5'UTR (+)--TAIR10:3'UTR (+)--TAIR10:transposable_element_gene--TAIR10:intron--TAIR10:upstream--TAIR10:downstream	1
TAIR10:5'UTR (+)--TAIR10:3'UTR (+)--TAIR10:transposable_element_gene--TAIR10:intron--TAIR10:downstream	1
TAIR10:5'UTR (+)--TAIR10:3'UTR (+)--TAIR10:transposable_element_gene--TAIR10:upstream--TAIR10:downstream	1
TAIR10:5'UTR (+)--TAIR10:3'UTR (+)--TAIR10:pseudogenic_transcript--TAIR10:gene (-)--TAIR10:intron	1
TAIR10:5'UTR (+)--TAIR10:3'UTR (+)--TAIR10:pseudogenic_transcript--TAIR10:intron--TAIR10:upstream--TAIR10:downstream	1
TAIR10:5'UTR (+)--TAIR10:3'UTR (+)--TAIR10:pseudogenic_transcript--TAIR10:upstream	1
TAIR10:5'UTR (+)--TAIR10:3'UTR (+)--TAIR10:gene (-)	3
TAIR10:5'UTR (+)--TAIR10:3'UTR (+)--TAIR10:gene (-)--TAIR10:intron	1
TAIR10:5'UTR (+)--TAIR10:3'UTR (+)--TAIR10:gene (-)--TAIR10:intron--TAIR10:upstream	5
TAIR10:5'UTR (+)--TAIR10:3'UTR (+)--TAIR10:gene (-)--TAIR10:intron--TAIR10:upstream--TAIR10:downstream	19
TAIR10:5'UTR (+)--TAIR10:3'UTR (+)--TAIR10:gene (-)--TAIR10:intron--TAIR10:downstream	1
TAIR10:5'UTR (+)--TAIR10:3'UTR (+)--TAIR10:gene (-)--TAIR10:upstream	1
TAIR10:5'UTR (+)--TAIR10:3'UTR (+)--TAIR10:gene (-)--TAIR10:upstream--TAIR10:downstream	140
TAIR10:5'UTR (+)--TAIR10:3'UTR (+)--TAIR10:intron--TAIR10:upstream--TAIR10:downstream	7
TAIR10:5'UTR (+)--TAIR10:3'UTR (+)--TAIR10:intron--TAIR10:downstream	3
TAIR10:5'UTR (+)--TAIR10:3'UTR (+)--TAIR10:upstream	5
TAIR10:5'UTR (+)--TAIR10:3'UTR (+)--TAIR10:upstream--TAIR10:downstream	209
TAIR10:5'UTR (+)--TAIR10:3'UTR (+)--TAIR10:downstream	18
TAIR10:5'UTR (+)--TAIR10:miRNA	12
TAIR10:5'UTR (+)--TAIR10:miRNA--TAIR10:transposable_element_gene--TAIR10:pseudogenic_transcript--TAIR10:gene (-)--TAIR10:intron--TAIR10:upstream--TAIR10:downstream	1
TAIR10:5'UTR (+)--TAIR10:miRNA--TAIR10:transposable_element_gene--TAIR10:pseudogenic_transcript--TAIR10:intron	1
TAIR10:5'UTR (+)--TAIR10:miRNA--TAIR10:transposable_element_gene--TAIR10:gene (-)	1
TAIR10:5'UTR (+)--TAIR10:miRNA--TAIR10:transposable_element_gene--TAIR10:gene (-)--TAIR10:intron	3
TAIR10:5'UTR (+)--TAIR10:miRNA--TAIR10:transposable_element_gene--TAIR10:gene (-)--TAIR10:intron--TAIR10:upstream	2
TAIR10:5'UTR (+)--TAIR10:miRNA--TAIR10:transposable_element_gene--TAIR10:gene (-)--TAIR10:intron--TAIR10:upstream--TAIR10:downstream	2
TAIR10:5'UTR (+)--TAIR10:miRNA--TAIR10:transposable_element_gene--TAIR10:gene (-)--TAIR10:intron--TAIR10:downstream	3
TAIR10:5'UTR (+)--TAIR10:miRNA--TAIR10:transposable_element_gene--TAIR10:intron	1
TAIR10:5'UTR (+)--TAIR10:miRNA--TAIR10:transposable_element_gene--TAIR10:intron--TAIR10:upstream--TAIR10:downstream	2
TAIR10:5'UTR (+)--TAIR10:miRNA--TAIR10:pseudogenic_transcript--TAIR10:gene (-)--TAIR10:downstream	3
TAIR10:5'UTR (+)--TAIR10:miRNA--TAIR10:gene (-)	6
TAIR10:5'UTR (+)--TAIR10:miRNA--TAIR10:gene (-)--TAIR10:intron	3
TAIR10:5'UTR (+)--TAIR10:miRNA--TAIR10:gene (-)--TAIR10:intron--TAIR10:upstream	1
TAIR10:5'UTR (+)--TAIR10:miRNA--TAIR10:gene (-)--TAIR10:intron--TAIR10:downstream	1
TAIR10:5'UTR (+)--TAIR10:miRNA--TAIR10:gene (-)--TAIR10:upstream	2
TAIR10:5'UTR (+)--TAIR10:miRNA--TAIR10:intron	1
TAIR10:5'UTR (+)--TAIR10:miRNA--TAIR10:upstream	1
TAIR10:5'UTR (+)--TAIR10:miRNA--TAIR10:downstream	1
TAIR10:5'UTR (+)--TAIR10:tRNA	170
TAIR10:5'UTR (+)--TAIR10:tRNA--TAIR10:transposable_element_gene--TAIR10:gene (-)	2
TAIR10:5'UTR (+)--TAIR10:tRNA--TAIR10:transposable_element_gene--TAIR10:gene (-)--TAIR10:intron--TAIR10:downstream	4
TAIR10:5'UTR (+)--TAIR10:tRNA--TAIR10:pseudogenic_transcript	1
TAIR10:5'UTR (+)--TAIR10:tRNA--TAIR10:gene (-)	12
TAIR10:5'UTR (+)--TAIR10:tRNA--TAIR10:gene (-)--TAIR10:intron--TAIR10:upstream--TAIR10:downstream	1
TAIR10:5'UTR (+)--TAIR10:tRNA--TAIR10:gene (-)--TAIR10:intron--TAIR10:downstream	1
TAIR10:5'UTR (+)--TAIR10:tRNA--TAIR10:gene (-)--TAIR10:upstream	1
TAIR10:5'UTR (+)--TAIR10:tRNA--TAIR10:gene (-)--TAIR10:upstream--TAIR10:downstream	1
TAIR10:5'UTR (+)--TAIR10:tRNA--TAIR10:gene (-)--TAIR10:downstream	3
TAIR10:5'UTR (+)--TAIR10:tRNA--TAIR10:intron	2
TAIR10:5'UTR (+)--TAIR10:tRNA--TAIR10:upstream	2
TAIR10:5'UTR (+)--TAIR10:tRNA--TAIR10:downstream	6
TAIR10:5'UTR (+)--TAIR10:snoRNA--TAIR10:gene (-)--TAIR10:intron	1
TAIR10:5'UTR (+)--TAIR10:snoRNA--TAIR10:gene (-)--TAIR10:intron--TAIR10:downstream	289
TAIR10:5'UTR (+)--TAIR10:snoRNA--TAIR10:gene (-)--TAIR10:downstream	23
TAIR10:5'UTR (+)--TAIR10:snoRNA--TAIR10:intron--TAIR10:downstream	46
TAIR10:5'UTR (+)--TAIR10:snoRNA--TAIR10:upstream	1
TAIR10:5'UTR (+)--TAIR10:snoRNA--TAIR10:downstream	13
TAIR10:5'UTR (+)--TAIR10:snRNA--TAIR10:transposable_element_gene--TAIR10:downstream	3
TAIR10:5'UTR (+)--TAIR10:snRNA--TAIR10:gene (-)--TAIR10:upstream--TAIR10:downstream	3
TAIR10:5'UTR (+)--TAIR10:snRNA--TAIR10:gene (-)--TAIR10:downstream	162
TAIR10:5'UTR (+)--TAIR10:snRNA--TAIR10:upstream--TAIR10:downstream	441
TAIR10:5'UTR (+)--TAIR10:snRNA--TAIR10:downstream	902
TAIR10:5'UTR (+)--TAIR10:rRNA	59
TAIR10:5'UTR (+)--TAIR10:rRNA--TAIR10:transposable_element_gene	6
TAIR10:5'UTR (+)--TAIR10:rRNA--TAIR10:transposable_element_gene--TAIR10:gene (-)--TAIR10:intron	1
TAIR10:5'UTR (+)--TAIR10:rRNA--TAIR10:transposable_element_gene--TAIR10:gene (-)--TAIR10:upstream	2
TAIR10:5'UTR (+)--TAIR10:rRNA--TAIR10:transposable_element_gene--TAIR10:intron--TAIR10:upstream--TAIR10:downstream	1
TAIR10:5'UTR (+)--TAIR10:rRNA--TAIR10:gene (-)	22
TAIR10:5'UTR (+)--TAIR10:rRNA--TAIR10:gene (-)--TAIR10:intron	4
TAIR10:5'UTR (+)--TAIR10:rRNA--TAIR10:gene (-)--TAIR10:intron--TAIR10:upstream	3
TAIR10:5'UTR (+)--TAIR10:rRNA--TAIR10:gene (-)--TAIR10:intron--TAIR10:upstream--TAIR10:downstream	2
TAIR10:5'UTR (+)--TAIR10:rRNA--TAIR10:gene (-)--TAIR10:upstream	7
TAIR10:5'UTR (+)--TAIR10:rRNA--TAIR10:gene (-)--TAIR10:downstream	1
TAIR10:5'UTR (+)--TAIR10:rRNA--TAIR10:intron	4
TAIR10:5'UTR (+)--TAIR10:rRNA--TAIR10:intron--TAIR10:upstream--TAIR10:downstream	1
TAIR10:5'UTR (+)--TAIR10:rRNA--TAIR10:upstream	3
TAIR10:5'UTR (+)--TAIR10:rRNA--TAIR10:upstream--TAIR10:downstream	1
TAIR10:5'UTR (+)--TAIR10:rRNA--TAIR10:downstream	3
TAIR10:5'UTR (+)--TAIR10:transposable_element_gene	26
TAIR10:5'UTR (+)--TAIR10:transposable_element_gene--TAIR10:pseudogenic_transcript	2
TAIR10:5'UTR (+)--TAIR10:transposable_element_gene--TAIR10:pseudogenic_transcript--TAIR10:gene (-)--TAIR10:intron	1
TAIR10:5'UTR (+)--TAIR10:transposable_element_gene--TAIR10:pseudogenic_transcript--TAIR10:gene (-)--TAIR10:intron--TAIR10:upstream--TAIR10:downstream	1
TAIR10:5'UTR (+)--TAIR10:transposable_element_gene--TAIR10:pseudogenic_transcript--TAIR10:upstream--TAIR10:downstream	1
TAIR10:5'UTR (+)--TAIR10:transposable_element_gene--TAIR10:gene (-)	8
TAIR10:5'UTR (+)--TAIR10:transposable_element_gene--TAIR10:gene (-)--TAIR10:intron	3
TAIR10:5'UTR (+)--TAIR10:transposable_element_gene--TAIR10:gene (-)--TAIR10:intron--TAIR10:upstream	7
TAIR10:5'UTR (+)--TAIR10:transposable_element_gene--TAIR10:gene (-)--TAIR10:intron--TAIR10:upstream--TAIR10:downstream	10
TAIR10:5'UTR (+)--TAIR10:transposable_element_gene--TAIR10:gene (-)--TAIR10:intron--TAIR10:downstream	5
TAIR10:5'UTR (+)--TAIR10:transposable_element_gene--TAIR10:gene (-)--TAIR10:upstream	4
TAIR10:5'UTR (+)--TAIR10:transposable_element_gene--TAIR10:gene (-)--TAIR10:upstream--TAIR10:downstream	5
TAIR10:5'UTR (+)--TAIR10:transposable_element_gene--TAIR10:gene (-)--TAIR10:downstream	6
TAIR10:5'UTR (+)--TAIR10:transposable_element_gene--TAIR10:intron	1
TAIR10:5'UTR (+)--TAIR10:transposable_element_gene--TAIR10:intron--TAIR10:upstream	9
TAIR10:5'UTR (+)--TAIR10:transposable_element_gene--TAIR10:intron--TAIR10:upstream--TAIR10:downstream	9
TAIR10:5'UTR (+)--TAIR10:transposable_element_gene--TAIR10:intron--TAIR10:downstream	2
TAIR10:5'UTR (+)--TAIR10:transposable_element_gene--TAIR10:upstream	3
TAIR10:5'UTR (+)--TAIR10:transposable_element_gene--TAIR10:upstream--TAIR10:downstream	3
TAIR10:5'UTR (+)--TAIR10:transposable_element_gene--TAIR10:downstream	19
TAIR10:5'UTR (+)--TAIR10:pseudogenic_transcript	265
TAIR10:5'UTR (+)--TAIR10:pseudogenic_transcript--TAIR10:gene (-)	8
TAIR10:5'UTR (+)--TAIR10:pseudogenic_transcript--TAIR10:gene (-)--TAIR10:intron	1
TAIR10:5'UTR (+)--TAIR10:pseudogenic_transcript--TAIR10:gene (-)--TAIR10:intron--TAIR10:upstream--TAIR10:downstream	5
TAIR10:5'UTR (+)--TAIR10:pseudogenic_transcript--TAIR10:gene (-)--TAIR10:upstream	3
TAIR10:5'UTR (+)--TAIR10:pseudogenic_transcript--TAIR10:gene (-)--TAIR10:downstream	2
TAIR10:5'UTR (+)--TAIR10:pseudogenic_transcript--TAIR10:intron	2
TAIR10:5'UTR (+)--TAIR10:pseudogenic_transcript--TAIR10:intron--TAIR10:upstream--TAIR10:downstream	1
TAIR10:5'UTR (+)--TAIR10:pseudogenic_transcript--TAIR10:upstream--TAIR10:downstream	1
TAIR10:5'UTR (+)--TAIR10:pseudogenic_transcript--TAIR10:downstream	2
TAIR10:5'UTR (+)--TAIR10:gene (-)	296
TAIR10:5'UTR (+)--TAIR10:gene (-)--TAIR10:intron	22
TAIR10:5'UTR (+)--TAIR10:gene (-)--TAIR10:intron--TAIR10:upstream	24
TAIR10:5'UTR (+)--TAIR10:gene (-)--TAIR10:intron--TAIR10:upstream--TAIR10:downstream	47
TAIR10:5'UTR (+)--TAIR10:gene (-)--TAIR10:intron--TAIR10:downstream	9
TAIR10:5'UTR (+)--TAIR10:gene (-)--TAIR10:upstream	67
TAIR10:5'UTR (+)--TAIR10:gene (-)--TAIR10:upstream--TAIR10:downstream	121
TAIR10:5'UTR (+)--TAIR10:gene (-)--TAIR10:downstream	60
TAIR10:5'UTR (+)--TAIR10:intron	45
TAIR10:5'UTR (+)--TAIR10:intron--TAIR10:upstream	288
TAIR10:5'UTR (+)--TAIR10:intron--TAIR10:upstream--TAIR10:downstream	460
TAIR10:5'UTR (+)--TAIR10:intron--TAIR10:downstream	16
TAIR10:5'UTR (+)--TAIR10:upstream	1095
TAIR10:5'UTR (+)--TAIR10:upstream--TAIR10:downstream	876
TAIR10:5'UTR (+)--TAIR10:downstream	374
TAIR10:3'UTR (+)	131254
TAIR10:3'UTR (+)--TAIR10:miRNA	86
TAIR10:3'UTR (+)--TAIR10:miRNA--TAIR10:transposable_element_gene	2
TAIR10:3'UTR (+)--TAIR10:miRNA--TAIR10:transposable_element_gene--TAIR10:pseudogenic_transcript--TAIR10:gene (-)--TAIR10:intron	1
TAIR10:3'UTR (+)--TAIR10:miRNA--TAIR10:transposable_element_gene--TAIR10:gene (-)--TAIR10:intron	4
TAIR10:3'UTR (+)--TAIR10:miRNA--TAIR10:transposable_element_gene--TAIR10:gene (-)--TAIR10:upstream--TAIR10:downstream	1
TAIR10:3'UTR (+)--TAIR10:miRNA--TAIR10:pseudogenic_transcript--TAIR10:gene (-)	1
TAIR10:3'UTR (+)--TAIR10:miRNA--TAIR10:pseudogenic_transcript--TAIR10:gene (-)--TAIR10:intron	3
TAIR10:3'UTR (+)--TAIR10:miRNA--TAIR10:pseudogenic_transcript--TAIR10:upstream	1
TAIR10:3'UTR (+)--TAIR10:miRNA--TAIR10:gene (-)	7
TAIR10:3'UTR (+)--TAIR10:miRNA--TAIR10:gene (-)--TAIR10:intron	12
TAIR10:3'UTR (+)--TAIR10:miRNA--TAIR10:gene (-)--TAIR10:intron--TAIR10:upstream	1
TAIR10:3'UTR (+)--TAIR10:miRNA--TAIR10:gene (-)--TAIR10:intron--TAIR10:upstream--TAIR10:downstream	1
TAIR10:3'UTR (+)--TAIR10:miRNA--TAIR10:gene (-)--TAIR10:intron--TAIR10:downstream	2
TAIR10:3'UTR (+)--TAIR10:miRNA--TAIR10:intron	4
TAIR10:3'UTR (+)--TAIR10:miRNA--TAIR10:intron--TAIR10:upstream--TAIR10:downstream	1
TAIR10:3'UTR (+)--TAIR10:miRNA--TAIR10:intron--TAIR10:downstream	1
TAIR10:3'UTR (+)--TAIR10:miRNA--TAIR10:upstream	4
TAIR10:3'UTR (+)--TAIR10:miRNA--TAIR10:downstream	3
TAIR10:3'UTR (+)--TAIR10:tRNA	5188
TAIR10:3'UTR (+)--TAIR10:tRNA--TAIR10:transposable_element_gene	7
TAIR10:3'UTR (+)--TAIR10:tRNA--TAIR10:transposable_element_gene--TAIR10:pseudogenic_transcript--TAIR10:gene (-)	1
TAIR10:3'UTR (+)--TAIR10:tRNA--TAIR10:transposable_element_gene--TAIR10:gene (-)	2
TAIR10:3'UTR (+)--TAIR10:tRNA--TAIR10:transposable_element_gene--TAIR10:gene (-)--TAIR10:intron	2
TAIR10:3'UTR (+)--TAIR10:tRNA--TAIR10:transposable_element_gene--TAIR10:gene (-)--TAIR10:intron--TAIR10:upstream	3
TAIR10:3'UTR (+)--TAIR10:tRNA--TAIR10:transposable_element_gene--TAIR10:gene (-)--TAIR10:intron--TAIR10:downstream	1
TAIR10:3'UTR (+)--TAIR10:tRNA--TAIR10:transposable_element_gene--TAIR10:gene (-)--TAIR10:upstream--TAIR10:downstream	2
TAIR10:3'UTR (+)--TAIR10:tRNA--TAIR10:transposable_element_gene--TAIR10:upstream	6
TAIR10:3'UTR (+)--TAIR10:tRNA--TAIR10:gene (-)	9979
TAIR10:3'UTR (+)--TAIR10:tRNA--TAIR10:gene (-)--TAIR10:intron	1
TAIR10:3'UTR (+)--TAIR10:tRNA--TAIR10:gene (-)--TAIR10:intron--TAIR10:upstream	1
TAIR10:3'UTR (+)--TAIR10:tRNA--TAIR10:gene (-)--TAIR10:intron--TAIR10:downstream	2
TAIR10:3'UTR (+)--TAIR10:tRNA--TAIR10:gene (-)--TAIR10:upstream	10
TAIR10:3'UTR (+)--TAIR10:tRNA--TAIR10:gene (-)--TAIR10:downstream	1
TAIR10:3'UTR (+)--TAIR10:tRNA--TAIR10:intron	8
TAIR10:3'UTR (+)--TAIR10:tRNA--TAIR10:intron--TAIR10:upstream	4
TAIR10:3'UTR (+)--TAIR10:tRNA--TAIR10:intron--TAIR10:downstream	1
TAIR10:3'UTR (+)--TAIR10:tRNA--TAIR10:upstream	94
TAIR10:3'UTR (+)--TAIR10:tRNA--TAIR10:upstream--TAIR10:downstream	10
TAIR10:3'UTR (+)--TAIR10:tRNA--TAIR10:downstream	23
TAIR10:3'UTR (+)--TAIR10:snoRNA	3
TAIR10:3'UTR (+)--TAIR10:snoRNA--TAIR10:transposable_element_gene--TAIR10:gene (-)--TAIR10:intron--TAIR10:upstream--TAIR10:downstream	1
TAIR10:3'UTR (+)--TAIR10:snoRNA--TAIR10:pseudogenic_transcript--TAIR10:gene (-)--TAIR10:intron--TAIR10:upstream--TAIR10:downstream	2
TAIR10:3'UTR (+)--TAIR10:snoRNA--TAIR10:gene (-)--TAIR10:intron--TAIR10:upstream--TAIR10:downstream	8
TAIR10:3'UTR (+)--TAIR10:snoRNA--TAIR10:gene (-)--TAIR10:intron--TAIR10:downstream	18
TAIR10:3'UTR (+)--TAIR10:snRNA	7
TAIR10:3'UTR (+)--TAIR10:snRNA--TAIR10:gene (-)--TAIR10:upstream--TAIR10:downstream	1
TAIR10:3'UTR (+)--TAIR10:rRNA	39
TAIR10:3'UTR (+)--TAIR10:rRNA--TAIR10:transposable_element_gene	2
TAIR10:3'UTR (+)--TAIR10:rRNA--TAIR10:transposable_element_gene--TAIR10:pseudogenic_transcript--TAIR10:intron--TAIR10:upstream--TAIR10:downstream	2
TAIR10:3'UTR (+)--TAIR10:rRNA--TAIR10:transposable_element_gene--TAIR10:intron	1
TAIR10:3'UTR (+)--TAIR10:rRNA--TAIR10:pseudogenic_transcript--TAIR10:gene (-)--TAIR10:intron--TAIR10:upstream--TAIR10:downstream	1
TAIR10:3'UTR (+)--TAIR10:rRNA--TAIR10:gene (-)	18
TAIR10:3'UTR (+)--TAIR10:rRNA--TAIR10:gene (-)--TAIR10:intron	2
TAIR10:3'UTR (+)--TAIR10:rRNA--TAIR10:gene (-)--TAIR10:intron--TAIR10:upstream--TAIR10:downstream	1
TAIR10:3'UTR (+)--TAIR10:rRNA--TAIR10:gene (-)--TAIR10:intron--TAIR10:downstream	2
TAIR10:3'UTR (+)--TAIR10:rRNA--TAIR10:gene (-)--TAIR10:upstream	2
TAIR10:3'UTR (+)--TAIR10:rRNA--TAIR10:gene (-)--TAIR10:upstream--TAIR10:downstream	2
TAIR10:3'UTR (+)--TAIR10:rRNA--TAIR10:gene (-)--TAIR10:downstream	2
TAIR10:3'UTR (+)--TAIR10:rRNA--TAIR10:intron	5
TAIR10:3'UTR (+)--TAIR10:rRNA--TAIR10:intron--TAIR10:upstream	2
TAIR10:3'UTR (+)--TAIR10:rRNA--TAIR10:intron--TAIR10:downstream	2
TAIR10:3'UTR (+)--TAIR10:rRNA--TAIR10:upstream	6
TAIR10:3'UTR (+)--TAIR10:rRNA--TAIR10:upstream--TAIR10:downstream	1
TAIR10:3'UTR (+)--TAIR10:transposable_element_gene	91
TAIR10:3'UTR (+)--TAIR10:transposable_element_gene--TAIR10:pseudogenic_transcript	1
TAIR10:3'UTR (+)--TAIR10:transposable_element_gene--TAIR10:pseudogenic_transcript--TAIR10:gene (-)--TAIR10:intron	4
TAIR10:3'UTR (+)--TAIR10:transposable_element_gene--TAIR10:pseudogenic_transcript--TAIR10:gene (-)--TAIR10:intron--TAIR10:upstream--TAIR10:downstream	33
TAIR10:3'UTR (+)--TAIR10:transposable_element_gene--TAIR10:pseudogenic_transcript--TAIR10:gene (-)--TAIR10:intron--TAIR10:downstream	1
TAIR10:3'UTR (+)--TAIR10:transposable_element_gene--TAIR10:pseudogenic_transcript--TAIR10:gene (-)--TAIR10:downstream	1
TAIR10:3'UTR (+)--TAIR10:transposable_element_gene--TAIR10:pseudogenic_transcript--TAIR10:intron--TAIR10:upstream--TAIR10:downstream	3
TAIR10:3'UTR (+)--TAIR10:transposable_element_gene--TAIR10:pseudogenic_transcript--TAIR10:intron--TAIR10:downstream	7
TAIR10:3'UTR (+)--TAIR10:transposable_element_gene--TAIR10:gene (-)	10
TAIR10:3'UTR (+)--TAIR10:transposable_element_gene--TAIR10:gene (-)--TAIR10:intron	8
TAIR10:3'UTR (+)--TAIR10:transposable_element_gene--TAIR10:gene (-)--TAIR10:intron--TAIR10:upstream	8
TAIR10:3'UTR (+)--TAIR10:transposable_element_gene--TAIR10:gene (-)--TAIR10:intron--TAIR10:upstream--TAIR10:downstream	104
TAIR10:3'UTR (+)--TAIR10:transposable_element_gene--TAIR10:gene (-)--TAIR10:intron--TAIR10:downstream	3
TAIR10:3'UTR (+)--TAIR10:transposable_element_gene--TAIR10:gene (-)--TAIR10:upstream	3
TAIR10:3'UTR (+)--TAIR10:transposable_element_gene--TAIR10:gene (-)--TAIR10:upstream--TAIR10:downstream	11
TAIR10:3'UTR (+)--TAIR10:transposable_element_gene--TAIR10:gene (-)--TAIR10:downstream	2
TAIR10:3'UTR (+)--TAIR10:transposable_element_gene--TAIR10:intron	15
TAIR10:3'UTR (+)--TAIR10:transposable_element_gene--TAIR10:intron--TAIR10:upstream	12
TAIR10:3'UTR (+)--TAIR10:transposable_element_gene--TAIR10:intron--TAIR10:upstream--TAIR10:downstream	507
TAIR10:3'UTR (+)--TAIR10:transposable_element_gene--TAIR10:intron--TAIR10:downstream	12
TAIR10:3'UTR (+)--TAIR10:transposable_element_gene--TAIR10:upstream	22
TAIR10:3'UTR (+)--TAIR10:transposable_element_gene--TAIR10:upstream--TAIR10:downstream	14
TAIR10:3'UTR (+)--TAIR10:transposable_element_gene--TAIR10:downstream	40
TAIR10:3'UTR (+)--TAIR10:pseudogenic_transcript	6
TAIR10:3'UTR (+)--TAIR10:pseudogenic_transcript--TAIR10:gene (-)	2
TAIR10:3'UTR (+)--TAIR10:pseudogenic_transcript--TAIR10:gene (-)--TAIR10:intron--TAIR10:upstream--TAIR10:downstream	16
TAIR10:3'UTR (+)--TAIR10:pseudogenic_transcript--TAIR10:gene (-)--TAIR10:intron--TAIR10:downstream	2
TAIR10:3'UTR (+)--TAIR10:pseudogenic_transcript--TAIR10:gene (-)--TAIR10:upstream	5
TAIR10:3'UTR (+)--TAIR10:pseudogenic_transcript--TAIR10:gene (-)--TAIR10:upstream--TAIR10:downstream	4
TAIR10:3'UTR (+)--TAIR10:pseudogenic_transcript--TAIR10:intron	1
TAIR10:3'UTR (+)--TAIR10:pseudogenic_transcript--TAIR10:intron--TAIR10:upstream	5
TAIR10:3'UTR (+)--TAIR10:pseudogenic_transcript--TAIR10:intron--TAIR10:upstream--TAIR10:downstream	7
TAIR10:3'UTR (+)--TAIR10:pseudogenic_transcript--TAIR10:intron--TAIR10:downstream	1
TAIR10:3'UTR (+)--TAIR10:pseudogenic_transcript--TAIR10:upstream	266
TAIR10:3'UTR (+)--TAIR10:pseudogenic_transcript--TAIR10:upstream--TAIR10:downstream	96
TAIR10:3'UTR (+)--TAIR10:pseudogenic_transcript--TAIR10:downstream	118
TAIR10:3'UTR (+)--TAIR10:gene (-)	562
TAIR10:3'UTR (+)--TAIR10:gene (-)--TAIR10:intron	107
TAIR10:3'UTR (+)--TAIR10:gene (-)--TAIR10:intron--TAIR10:upstream	32
TAIR10:3'UTR (+)--TAIR10:gene (-)--TAIR10:intron--TAIR10:upstream--TAIR10:downstream	120
TAIR10:3'UTR (+)--TAIR10:gene (-)--TAIR10:intron--TAIR10:downstream	27
TAIR10:3'UTR (+)--TAIR10:gene (-)--TAIR10:upstream	48
TAIR10:3'UTR (+)--TAIR10:gene (-)--TAIR10:upstream--TAIR10:downstream	299
TAIR10:3'UTR (+)--TAIR10:gene (-)--TAIR10:downstream	112
TAIR10:3'UTR (+)--TAIR10:intron	6989
TAIR10:3'UTR (+)--TAIR10:intron--TAIR10:upstream	392
TAIR10:3'UTR (+)--TAIR10:intron--TAIR10:upstream--TAIR10:downstream	657
TAIR10:3'UTR (+)--TAIR10:intron--TAIR10:downstream	143
TAIR10:3'UTR (+)--TAIR10:upstream	1092
TAIR10:3'UTR (+)--TAIR10:upstream--TAIR10:downstream	1036
TAIR10:3'UTR (+)--TAIR10:downstream	879
TAIR10:miRNA	942299
TAIR10:miRNA--TAIR10:tRNA	1
TAIR10:miRNA--TAIR10:rRNA--TAIR10:intron	1
TAIR10:miRNA--TAIR10:transposable_element_gene	190
TAIR10:miRNA--TAIR10:transposable_element_gene--TAIR10:pseudogenic_transcript	2
TAIR10:miRNA--TAIR10:transposable_element_gene--TAIR10:pseudogenic_transcript--TAIR10:gene (-)--TAIR10:intron	7
TAIR10:miRNA--TAIR10:transposable_element_gene--TAIR10:pseudogenic_transcript--TAIR10:gene (-)--TAIR10:intron--TAIR10:upstream	2
TAIR10:miRNA--TAIR10:transposable_element_gene--TAIR10:pseudogenic_transcript--TAIR10:gene (-)--TAIR10:intron--TAIR10:upstream--TAIR10:downstream	2
TAIR10:miRNA--TAIR10:transposable_element_gene--TAIR10:pseudogenic_transcript--TAIR10:intron	23
TAIR10:miRNA--TAIR10:transposable_element_gene--TAIR10:pseudogenic_transcript--TAIR10:intron--TAIR10:upstream	1
TAIR10:miRNA--TAIR10:transposable_element_gene--TAIR10:pseudogenic_transcript--TAIR10:downstream	1
TAIR10:miRNA--TAIR10:transposable_element_gene--TAIR10:gene (-)	28
TAIR10:miRNA--TAIR10:transposable_element_gene--TAIR10:gene (-)--TAIR10:intron	5
TAIR10:miRNA--TAIR10:transposable_element_gene--TAIR10:gene (-)--TAIR10:intron--TAIR10:upstream	5
TAIR10:miRNA--TAIR10:transposable_element_gene--TAIR10:gene (-)--TAIR10:intron--TAIR10:upstream--TAIR10:downstream	2
TAIR10:miRNA--TAIR10:transposable_element_gene--TAIR10:gene (-)--TAIR10:intron--TAIR10:downstream	1
TAIR10:miRNA--TAIR10:transposable_element_gene--TAIR10:gene (-)--TAIR10:upstream	4
TAIR10:miRNA--TAIR10:transposable_element_gene--TAIR10:gene (-)--TAIR10:upstream--TAIR10:downstream	8
TAIR10:miRNA--TAIR10:transposable_element_gene--TAIR10:gene (-)--TAIR10:downstream	4
TAIR10:miRNA--TAIR10:transposable_element_gene--TAIR10:intron	22
TAIR10:miRNA--TAIR10:transposable_element_gene--TAIR10:intron--TAIR10:upstream	3
TAIR10:miRNA--TAIR10:transposable_element_gene--TAIR10:intron--TAIR10:upstream--TAIR10:downstream	6
TAIR10:miRNA--TAIR10:transposable_element_gene--TAIR10:intron--TAIR10:downstream	1
TAIR10:miRNA--TAIR10:transposable_element_gene--TAIR10:upstream	12
TAIR10:miRNA--TAIR10:transposable_element_gene--TAIR10:upstream--TAIR10:downstream	1372
TAIR10:miRNA--TAIR10:transposable_element_gene--TAIR10:downstream	9
TAIR10:miRNA--TAIR10:pseudogenic_transcript	1421
TAIR10:miRNA--TAIR10:pseudogenic_transcript--TAIR10:gene (-)	64
TAIR10:miRNA--TAIR10:pseudogenic_transcript--TAIR10:gene (-)--TAIR10:intron	5
TAIR10:miRNA--TAIR10:pseudogenic_transcript--TAIR10:gene (-)--TAIR10:intron--TAIR10:upstream	2
TAIR10:miRNA--TAIR10:pseudogenic_transcript--TAIR10:gene (-)--TAIR10:intron--TAIR10:upstream--TAIR10:downstream	3
TAIR10:miRNA--TAIR10:pseudogenic_transcript--TAIR10:gene (-)--TAIR10:intron--TAIR10:downstream	2
TAIR10:miRNA--TAIR10:pseudogenic_transcript--TAIR10:gene (-)--TAIR10:upstream	1
TAIR10:miRNA--TAIR10:pseudogenic_transcript--TAIR10:gene (-)--TAIR10:upstream--TAIR10:downstream	31
TAIR10:miRNA--TAIR10:pseudogenic_transcript--TAIR10:gene (-)--TAIR10:downstream	8
TAIR10:miRNA--TAIR10:pseudogenic_transcript--TAIR10:intron	2
TAIR10:miRNA--TAIR10:pseudogenic_transcript--TAIR10:intron--TAIR10:upstream	35
TAIR10:miRNA--TAIR10:pseudogenic_transcript--TAIR10:intron--TAIR10:upstream--TAIR10:downstream	1
TAIR10:miRNA--TAIR10:pseudogenic_transcript--TAIR10:intron--TAIR10:downstream	32
TAIR10:miRNA--TAIR10:pseudogenic_transcript--TAIR10:upstream--TAIR10:downstream	2
TAIR10:miRNA--TAIR10:pseudogenic_transcript--TAIR10:downstream	3
TAIR10:miRNA--TAIR10:gene (-)	6710
TAIR10:miRNA--TAIR10:gene (-)--TAIR10:intron	55
TAIR10:miRNA--TAIR10:gene (-)--TAIR10:intron--TAIR10:upstream	11
TAIR10:miRNA--TAIR10:gene (-)--TAIR10:intron--TAIR10:upstream--TAIR10:downstream	11
TAIR10:miRNA--TAIR10:gene (-)--TAIR10:intron--TAIR10:downstream	18
TAIR10:miRNA--TAIR10:gene (-)--TAIR10:upstream	76
TAIR10:miRNA--TAIR10:gene (-)--TAIR10:upstream--TAIR10:downstream	11
TAIR10:miRNA--TAIR10:gene (-)--TAIR10:downstream	81
TAIR10:miRNA--TAIR10:intron	596
TAIR10:miRNA--TAIR10:intron--TAIR10:upstream	21
TAIR10:miRNA--TAIR10:intron--TAIR10:upstream--TAIR10:downstream	81
TAIR10:miRNA--TAIR10:intron--TAIR10:downstream	14
TAIR10:miRNA--TAIR10:upstream	188
TAIR10:miRNA--TAIR10:upstream--TAIR10:downstream	696
TAIR10:miRNA--TAIR10:downstream	937
TAIR10:tRNA	213866
TAIR10:tRNA--TAIR10:snRNA--TAIR10:transposable_element_gene	17
TAIR10:tRNA--TAIR10:rRNA	3
TAIR10:tRNA--TAIR10:rRNA--TAIR10:transposable_element_gene--TAIR10:gene (-)	1
TAIR10:tRNA--TAIR10:rRNA--TAIR10:transposable_element_gene--TAIR10:gene (-)--TAIR10:upstream	2
TAIR10:tRNA--TAIR10:rRNA--TAIR10:pseudogenic_transcript--TAIR10:downstream	1
TAIR10:tRNA--TAIR10:rRNA--TAIR10:gene (-)	2
TAIR10:tRNA--TAIR10:rRNA--TAIR10:intron--TAIR10:upstream	2
TAIR10:tRNA--TAIR10:rRNA--TAIR10:upstream	1
TAIR10:tRNA--TAIR10:transposable_element_gene	421
TAIR10:tRNA--TAIR10:transposable_element_gene--TAIR10:pseudogenic_transcript--TAIR10:upstream--TAIR10:downstream	7
TAIR10:tRNA--TAIR10:transposable_element_gene--TAIR10:pseudogenic_transcript--TAIR10:downstream	1
TAIR10:tRNA--TAIR10:transposable_element_gene--TAIR10:gene (-)	128
TAIR10:tRNA--TAIR10:transposable_element_gene--TAIR10:gene (-)--TAIR10:intron	8
TAIR10:tRNA--TAIR10:transposable_element_gene--TAIR10:gene (-)--TAIR10:intron--TAIR10:upstream	1
TAIR10:tRNA--TAIR10:transposable_element_gene--TAIR10:gene (-)--TAIR10:intron--TAIR10:downstream	36
TAIR10:tRNA--TAIR10:transposable_element_gene--TAIR10:gene (-)--TAIR10:upstream	16
TAIR10:tRNA--TAIR10:transposable_element_gene--TAIR10:gene (-)--TAIR10:upstream--TAIR10:downstream	1
TAIR10:tRNA--TAIR10:transposable_element_gene--TAIR10:gene (-)--TAIR10:downstream	4
TAIR10:tRNA--TAIR10:transposable_element_gene--TAIR10:intron	13
TAIR10:tRNA--TAIR10:transposable_element_gene--TAIR10:intron--TAIR10:upstream	6
TAIR10:tRNA--TAIR10:transposable_element_gene--TAIR10:intron--TAIR10:upstream--TAIR10:downstream	4
TAIR10:tRNA--TAIR10:transposable_element_gene--TAIR10:upstream	26
TAIR10:tRNA--TAIR10:transposable_element_gene--TAIR10:upstream--TAIR10:downstream	5
TAIR10:tRNA--TAIR10:transposable_element_gene--TAIR10:downstream	16
TAIR10:tRNA--TAIR10:pseudogenic_transcript	9
TAIR10:tRNA--TAIR10:pseudogenic_transcript--TAIR10:gene (-)	9
TAIR10:tRNA--TAIR10:pseudogenic_transcript--TAIR10:gene (-)--TAIR10:intron	22
TAIR10:tRNA--TAIR10:pseudogenic_transcript--TAIR10:gene (-)--TAIR10:intron--TAIR10:upstream	1
TAIR10:tRNA--TAIR10:pseudogenic_transcript--TAIR10:gene (-)--TAIR10:upstream	2
TAIR10:tRNA--TAIR10:pseudogenic_transcript--TAIR10:gene (-)--TAIR10:upstream--TAIR10:downstream	1
TAIR10:tRNA--TAIR10:pseudogenic_transcript--TAIR10:intron	1
TAIR10:tRNA--TAIR10:pseudogenic_transcript--TAIR10:intron--TAIR10:upstream	5
TAIR10:tRNA--TAIR10:pseudogenic_transcript--TAIR10:upstream--TAIR10:downstream	2
TAIR10:tRNA--TAIR10:gene (-)	783
TAIR10:tRNA--TAIR10:gene (-)--TAIR10:intron	89
TAIR10:tRNA--TAIR10:gene (-)--TAIR10:intron--TAIR10:upstream	46
TAIR10:tRNA--TAIR10:gene (-)--TAIR10:intron--TAIR10:upstream--TAIR10:downstream	8
TAIR10:tRNA--TAIR10:gene (-)--TAIR10:intron--TAIR10:downstream	12
TAIR10:tRNA--TAIR10:gene (-)--TAIR10:upstream	596
TAIR10:tRNA--TAIR10:gene (-)--TAIR10:upstream--TAIR10:downstream	41
TAIR10:tRNA--TAIR10:gene (-)--TAIR10:downstream	68
TAIR10:tRNA--TAIR10:intron	246
TAIR10:tRNA--TAIR10:intron--TAIR10:upstream	21
TAIR10:tRNA--TAIR10:intron--TAIR10:upstream--TAIR10:downstream	978
TAIR10:tRNA--TAIR10:intron--TAIR10:downstream	28
TAIR10:tRNA--TAIR10:upstream	9286
TAIR10:tRNA--TAIR10:upstream--TAIR10:downstream	2329
TAIR10:tRNA--TAIR10:downstream	3346
TAIR10:snoRNA	2885
TAIR10:snoRNA--TAIR10:transposable_element_gene--TAIR10:gene (-)	1
TAIR10:snoRNA--TAIR10:transposable_element_gene--TAIR10:gene (-)--TAIR10:intron	1
TAIR10:snoRNA--TAIR10:transposable_element_gene--TAIR10:gene (-)--TAIR10:intron--TAIR10:downstream	1
TAIR10:snoRNA--TAIR10:transposable_element_gene--TAIR10:gene (-)--TAIR10:downstream	1
TAIR10:snoRNA--TAIR10:gene (-)	16
TAIR10:snoRNA--TAIR10:gene (-)--TAIR10:intron	1
TAIR10:snoRNA--TAIR10:gene (-)--TAIR10:intron--TAIR10:upstream--TAIR10:downstream	6
TAIR10:snoRNA--TAIR10:gene (-)--TAIR10:intron--TAIR10:downstream	65
TAIR10:snoRNA--TAIR10:gene (-)--TAIR10:downstream	64
TAIR10:snoRNA--TAIR10:intron	11
TAIR10:snoRNA--TAIR10:intron--TAIR10:upstream	2
TAIR10:snoRNA--TAIR10:intron--TAIR10:upstream--TAIR10:downstream	1
TAIR10:snoRNA--TAIR10:intron--TAIR10:downstream	40
TAIR10:snoRNA--TAIR10:upstream	223
TAIR10:snoRNA--TAIR10:upstream--TAIR10:downstream	2
TAIR10:snoRNA--TAIR10:downstream	534
TAIR10:snRNA	591
TAIR10:snRNA--TAIR10:transposable_element_gene	1
TAIR10:snRNA--TAIR10:transposable_element_gene--TAIR10:upstream	1
TAIR10:snRNA--TAIR10:gene (-)--TAIR10:intron--TAIR10:upstream--TAIR10:downstream	3
TAIR10:snRNA--TAIR10:gene (-)--TAIR10:upstream	3
TAIR10:snRNA--TAIR10:gene (-)--TAIR10:upstream--TAIR10:downstream	750
TAIR10:snRNA--TAIR10:gene (-)--TAIR10:downstream	60
TAIR10:snRNA--TAIR10:intron--TAIR10:upstream--TAIR10:downstream	27
TAIR10:snRNA--TAIR10:intron--TAIR10:downstream	2
TAIR10:snRNA--TAIR10:upstream	219
TAIR10:snRNA--TAIR10:upstream--TAIR10:downstream	722
TAIR10:snRNA--TAIR10:downstream	858
TAIR10:rRNA	947188
TAIR10:rRNA--TAIR10:transposable_element_gene	304
TAIR10:rRNA--TAIR10:transposable_element_gene--TAIR10:pseudogenic_transcript	1
TAIR10:rRNA--TAIR10:transposable_element_gene--TAIR10:pseudogenic_transcript--TAIR10:gene (-)	2
TAIR10:rRNA--TAIR10:transposable_element_gene--TAIR10:pseudogenic_transcript--TAIR10:gene (-)--TAIR10:intron	1
TAIR10:rRNA--TAIR10:transposable_element_gene--TAIR10:pseudogenic_transcript--TAIR10:gene (-)--TAIR10:intron--TAIR10:upstream	1
TAIR10:rRNA--TAIR10:transposable_element_gene--TAIR10:pseudogenic_transcript--TAIR10:gene (-)--TAIR10:downstream	3
TAIR10:rRNA--TAIR10:transposable_element_gene--TAIR10:gene (-)	54
TAIR10:rRNA--TAIR10:transposable_element_gene--TAIR10:gene (-)--TAIR10:intron	4
TAIR10:rRNA--TAIR10:transposable_element_gene--TAIR10:gene (-)--TAIR10:intron--TAIR10:upstream	8
TAIR10:rRNA--TAIR10:transposable_element_gene--TAIR10:gene (-)--TAIR10:intron--TAIR10:upstream--TAIR10:downstream	7
TAIR10:rRNA--TAIR10:transposable_element_gene--TAIR10:gene (-)--TAIR10:intron--TAIR10:downstream	7
TAIR10:rRNA--TAIR10:transposable_element_gene--TAIR10:gene (-)--TAIR10:upstream	19
TAIR10:rRNA--TAIR10:transposable_element_gene--TAIR10:gene (-)--TAIR10:upstream--TAIR10:downstream	7
TAIR10:rRNA--TAIR10:transposable_element_gene--TAIR10:gene (-)--TAIR10:downstream	13
TAIR10:rRNA--TAIR10:transposable_element_gene--TAIR10:intron	10
TAIR10:rRNA--TAIR10:transposable_element_gene--TAIR10:intron--TAIR10:upstream	10
TAIR10:rRNA--TAIR10:transposable_element_gene--TAIR10:intron--TAIR10:upstream--TAIR10:downstream	3
TAIR10:rRNA--TAIR10:transposable_element_gene--TAIR10:intron--TAIR10:downstream	7
TAIR10:rRNA--TAIR10:transposable_element_gene--TAIR10:upstream	21
TAIR10:rRNA--TAIR10:transposable_element_gene--TAIR10:upstream--TAIR10:downstream	6
TAIR10:rRNA--TAIR10:transposable_element_gene--TAIR10:downstream	38
TAIR10:rRNA--TAIR10:pseudogenic_transcript	20
TAIR10:rRNA--TAIR10:pseudogenic_transcript--TAIR10:gene (-)	14
TAIR10:rRNA--TAIR10:pseudogenic_transcript--TAIR10:gene (-)--TAIR10:intron	4
TAIR10:rRNA--TAIR10:pseudogenic_transcript--TAIR10:gene (-)--TAIR10:intron--TAIR10:upstream--TAIR10:downstream	1
TAIR10:rRNA--TAIR10:pseudogenic_transcript--TAIR10:gene (-)--TAIR10:intron--TAIR10:downstream	2
TAIR10:rRNA--TAIR10:pseudogenic_transcript--TAIR10:gene (-)--TAIR10:upstream	1
TAIR10:rRNA--TAIR10:pseudogenic_transcript--TAIR10:gene (-)--TAIR10:downstream	2
TAIR10:rRNA--TAIR10:pseudogenic_transcript--TAIR10:intron	1
TAIR10:rRNA--TAIR10:pseudogenic_transcript--TAIR10:upstream	2
TAIR10:rRNA--TAIR10:gene (-)	1409
TAIR10:rRNA--TAIR10:gene (-)--TAIR10:intron	88
TAIR10:rRNA--TAIR10:gene (-)--TAIR10:intron--TAIR10:upstream	13
TAIR10:rRNA--TAIR10:gene (-)--TAIR10:intron--TAIR10:upstream--TAIR10:downstream	8
TAIR10:rRNA--TAIR10:gene (-)--TAIR10:intron--TAIR10:downstream	32
TAIR10:rRNA--TAIR10:gene (-)--TAIR10:upstream	87
TAIR10:rRNA--TAIR10:gene (-)--TAIR10:upstream--TAIR10:downstream	35
TAIR10:rRNA--TAIR10:gene (-)--TAIR10:downstream	128
TAIR10:rRNA--TAIR10:intron	344
TAIR10:rRNA--TAIR10:intron--TAIR10:upstream	68
TAIR10:rRNA--TAIR10:intron--TAIR10:upstream--TAIR10:downstream	19
TAIR10:rRNA--TAIR10:intron--TAIR10:downstream	45
TAIR10:rRNA--TAIR10:upstream	17295
TAIR10:rRNA--TAIR10:upstream--TAIR10:downstream	97
TAIR10:rRNA--TAIR10:downstream	2925
TAIR10:transposable_element_gene	145602
TAIR10:transposable_element_gene--TAIR10:pseudogenic_transcript	1148
TAIR10:transposable_element_gene--TAIR10:pseudogenic_transcript--TAIR10:gene (-)	31
TAIR10:transposable_element_gene--TAIR10:pseudogenic_transcript--TAIR10:gene (-)--TAIR10:intron	31
TAIR10:transposable_element_gene--TAIR10:pseudogenic_transcript--TAIR10:gene (-)--TAIR10:intron--TAIR10:upstream	5
TAIR10:transposable_element_gene--TAIR10:pseudogenic_transcript--TAIR10:gene (-)--TAIR10:intron--TAIR10:upstream--TAIR10:downstream	52
TAIR10:transposable_element_gene--TAIR10:pseudogenic_transcript--TAIR10:gene (-)--TAIR10:intron--TAIR10:downstream	16
TAIR10:transposable_element_gene--TAIR10:pseudogenic_transcript--TAIR10:gene (-)--TAIR10:upstream	12
TAIR10:transposable_element_gene--TAIR10:pseudogenic_transcript--TAIR10:gene (-)--TAIR10:upstream--TAIR10:downstream	18
TAIR10:transposable_element_gene--TAIR10:pseudogenic_transcript--TAIR10:gene (-)--TAIR10:downstream	6
TAIR10:transposable_element_gene--TAIR10:pseudogenic_transcript--TAIR10:intron	78
TAIR10:transposable_element_gene--TAIR10:pseudogenic_transcript--TAIR10:intron--TAIR10:upstream	127
TAIR10:transposable_element_gene--TAIR10:pseudogenic_transcript--TAIR10:intron--TAIR10:upstream--TAIR10:downstream	272
TAIR10:transposable_element_gene--TAIR10:pseudogenic_transcript--TAIR10:intron--TAIR10:downstream	96
TAIR10:transposable_element_gene--TAIR10:pseudogenic_transcript--TAIR10:upstream	244
TAIR10:transposable_element_gene--TAIR10:pseudogenic_transcript--TAIR10:upstream--TAIR10:downstream	292
TAIR10:transposable_element_gene--TAIR10:pseudogenic_transcript--TAIR10:downstream	105
TAIR10:transposable_element_gene--TAIR10:gene (-)	1601
TAIR10:transposable_element_gene--TAIR10:gene (-)--TAIR10:intron	171
TAIR10:transposable_element_gene--TAIR10:gene (-)--TAIR10:intron--TAIR10:upstream	123
TAIR10:transposable_element_gene--TAIR10:gene (-)--TAIR10:intron--TAIR10:upstream--TAIR10:downstream	766
TAIR10:transposable_element_gene--TAIR10:gene (-)--TAIR10:intron--TAIR10:downstream	1801
TAIR10:transposable_element_gene--TAIR10:gene (-)--TAIR10:upstream	619
TAIR10:transposable_element_gene--TAIR10:gene (-)--TAIR10:upstream--TAIR10:downstream	707
TAIR10:transposable_element_gene--TAIR10:gene (-)--TAIR10:downstream	514
TAIR10:transposable_element_gene--TAIR10:intron	1924
TAIR10:transposable_element_gene--TAIR10:intron--TAIR10:upstream	2529
TAIR10:transposable_element_gene--TAIR10:intron--TAIR10:upstream--TAIR10:downstream	5142
TAIR10:transposable_element_gene--TAIR10:intron--TAIR10:downstream	1024
TAIR10:transposable_element_gene--TAIR10:upstream	14929
TAIR10:transposable_element_gene--TAIR10:upstream--TAIR10:downstream	16016
TAIR10:transposable_element_gene--TAIR10:downstream	6141
TAIR10:pseudogenic_transcript	11602
TAIR10:pseudogenic_transcript--TAIR10:gene (-)	1732
TAIR10:pseudogenic_transcript--TAIR10:gene (-)--TAIR10:intron	30
TAIR10:pseudogenic_transcript--TAIR10:gene (-)--TAIR10:intron--TAIR10:upstream	58
TAIR10:pseudogenic_transcript--TAIR10:gene (-)--TAIR10:intron--TAIR10:upstream--TAIR10:downstream	54
TAIR10:pseudogenic_transcript--TAIR10:gene (-)--TAIR10:intron--TAIR10:downstream	25
TAIR10:pseudogenic_transcript--TAIR10:gene (-)--TAIR10:upstream	176
TAIR10:pseudogenic_transcript--TAIR10:gene (-)--TAIR10:upstream--TAIR10:downstream	20
TAIR10:pseudogenic_transcript--TAIR10:gene (-)--TAIR10:downstream	54
TAIR10:pseudogenic_transcript--TAIR10:intron	525
TAIR10:pseudogenic_transcript--TAIR10:intron--TAIR10:upstream	273
TAIR10:pseudogenic_transcript--TAIR10:intron--TAIR10:upstream--TAIR10:downstream	1408
TAIR10:pseudogenic_transcript--TAIR10:intron--TAIR10:downstream	321
TAIR10:pseudogenic_transcript--TAIR10:upstream	1257
TAIR10:pseudogenic_transcript--TAIR10:upstream--TAIR10:downstream	2706
TAIR10:pseudogenic_transcript--TAIR10:downstream	1078
TAIR10:gene (-)	155279
TAIR10:gene (-)--TAIR10:intron	10659
TAIR10:gene (-)--TAIR10:intron--TAIR10:upstream	559
TAIR10:gene (-)--TAIR10:intron--TAIR10:upstream--TAIR10:downstream	1698
TAIR10:gene (-)--TAIR10:intron--TAIR10:downstream	1902
TAIR10:gene (-)--TAIR10:upstream	4579
TAIR10:gene (-)--TAIR10:upstream--TAIR10:downstream	6864
TAIR10:gene (-)--TAIR10:downstream	44791
TAIR10:intron	46779
TAIR10:intron--TAIR10:upstream	11558
TAIR10:intron--TAIR10:upstream--TAIR10:downstream	26736
TAIR10:intron--TAIR10:downstream	8306
TAIR10:upstream	340710
TAIR10:upstream--TAIR10:downstream	169932
TAIR10:downstream	1032414
