# Supplementary material for: mmannot: How to improve small–RNA annotation?
Source: PLoS One. 2020 May 28;15(5):e0231738. doi: 10.1371/journal.pone.0231738 (PMC7255610; doi:10.1371/journal.pone.0231738)
Supplement: S2 File — (GZ) [file pone.0231738.s002.gz › Data/Counts/AT/SRR671952_ratio.csv]

Type	SRR671952
TAIR10:CDS (+)	104888
TAIR10:5'UTR (+)	6296
TAIR10:3'UTR (+)	80069
TAIR10:miRNA	979526
TAIR10:tRNA	300408
TAIR10:snoRNA	2242
TAIR10:snRNA	3101
TAIR10:rRNA	444514
TAIR10:transposable_element_gene	118496
TAIR10:pseudogenic_transcript	15855
TAIR10:gene (-)	140385
TAIR10:intron	68581
TAIR10:upstream	390355
TAIR10:upstream--TAIR10:downstream	88
TAIR10:downstream	643355
