# Supplementary material for: mmannot: How to improve small–RNA annotation?
Source: PLoS One. 2020 May 28;15(5):e0231738. doi: 10.1371/journal.pone.0231738 (PMC7255610; doi:10.1371/journal.pone.0231738)
Supplement: S2 File — (GZ) [file pone.0231738.s002.gz › Data/Counts/AT/SRR671950_random.csv]

Type	SRR671950
TAIR10:CDS (+)	139886
TAIR10:5'UTR (+)	7650
TAIR10:3'UTR (+)	83442
TAIR10:miRNA	949580
TAIR10:tRNA	243798
TAIR10:snoRNA	3331
TAIR10:snRNA	2126
TAIR10:rRNA	963374
TAIR10:transposable_element_gene	125938
TAIR10:pseudogenic_transcript	16427
TAIR10:gene (-)	176452
TAIR10:intron	65722
TAIR10:upstream	408258
TAIR10:upstream--TAIR10:downstream	201
TAIR10:downstream	860646
