# Supplementary material for: mmannot: How to improve small–RNA annotation?
Source: PLoS One. 2020 May 28;15(5):e0231738. doi: 10.1371/journal.pone.0231738 (PMC7255610; doi:10.1371/journal.pone.0231738)
Supplement: S2 File — (GZ) [file pone.0231738.s002.gz › Data/Counts/AT/SRR671951_random.csv]

Type	SRR671951
TAIR10:CDS (+)	65417
TAIR10:5'UTR (+)	3193
TAIR10:3'UTR (+)	37031
TAIR10:miRNA	501328
TAIR10:tRNA	105715
TAIR10:snoRNA	1917
TAIR10:snRNA	1278
TAIR10:rRNA	609546
TAIR10:transposable_element_gene	58792
TAIR10:pseudogenic_transcript	7228
TAIR10:gene (-)	84158
TAIR10:intron	33122
TAIR10:upstream	192630
TAIR10:upstream--TAIR10:downstream	77
TAIR10:downstream	464184
