# Supplementary material for: mmannot: How to improve small–RNA annotation?
Source: PLoS One. 2020 May 28;15(5):e0231738. doi: 10.1371/journal.pone.0231738 (PMC7255610; doi:10.1371/journal.pone.0231738)
Supplement: S2 File — (GZ) [file pone.0231738.s002.gz › Data/Counts/AT/SRR671951_ratio.csv]

Type	SRR671951
TAIR10:CDS (+)	65489
TAIR10:5'UTR (+)	3205
TAIR10:3'UTR (+)	36897
TAIR10:miRNA	501260
TAIR10:tRNA	105757
TAIR10:snoRNA	1937
TAIR10:snRNA	1253
TAIR10:rRNA	609508
TAIR10:transposable_element_gene	58672
TAIR10:pseudogenic_transcript	7188
TAIR10:gene (-)	84148
TAIR10:intron	33073
TAIR10:upstream	192426
TAIR10:upstream--TAIR10:downstream	74
TAIR10:downstream	464825
