# Supplementary material for: mmannot: How to improve small–RNA annotation?
Source: PLoS One. 2020 May 28;15(5):e0231738. doi: 10.1371/journal.pone.0231738 (PMC7255610; doi:10.1371/journal.pone.0231738)
Supplement: S2 File — (GZ) [file pone.0231738.s002.gz › Data/Counts/AT/SRR671952_random.csv]

Type	SRR671952
TAIR10:CDS (+)	104585
TAIR10:5'UTR (+)	6364
TAIR10:3'UTR (+)	79648
TAIR10:miRNA	979487
TAIR10:tRNA	300453
TAIR10:snoRNA	2257
TAIR10:snRNA	3109
TAIR10:rRNA	444463
TAIR10:transposable_element_gene	118373
TAIR10:pseudogenic_transcript	15840
TAIR10:gene (-)	140654
TAIR10:intron	68425
TAIR10:upstream	390517
TAIR10:upstream--TAIR10:downstream	81
TAIR10:downstream	643472
