# Supplementary material for: mmannot: How to improve small–RNA annotation?
Source: PLoS One. 2020 May 28;15(5):e0231738. doi: 10.1371/journal.pone.0231738 (PMC7255610; doi:10.1371/journal.pone.0231738)
Supplement: S2 File — (GZ) [file pone.0231738.s002.gz › Data/Counts/AT/SRR671953_random.csv]

Type	SRR671953
TAIR10:CDS (+)	140703
TAIR10:5'UTR (+)	7694
TAIR10:3'UTR (+)	105171
TAIR10:miRNA	1100488
TAIR10:tRNA	246183
TAIR10:snoRNA	4274
TAIR10:snRNA	2467
TAIR10:rRNA	1009253
TAIR10:transposable_element_gene	143911
TAIR10:pseudogenic_transcript	18704
TAIR10:gene (-)	186568
TAIR10:intron	82788
TAIR10:upstream	482949
TAIR10:upstream--TAIR10:downstream	144
TAIR10:downstream	942922
