# Supplementary material for: mmannot: How to improve small–RNA annotation?
Source: PLoS One. 2020 May 28;15(5):e0231738. doi: 10.1371/journal.pone.0231738 (PMC7255610; doi:10.1371/journal.pone.0231738)
Supplement: S2 File — (GZ) [file pone.0231738.s002.gz › Data/Counts/AT/SRR671953_rev.csv]

Type	SRR671953
TAIR10:pseudogenic_transcript	13751
TAIR10:pseudogenic_transcript--TAIR10:transposable_element_gene	2434
TAIR10:pseudogenic_transcript--TAIR10:transposable_element_gene--TAIR10:rRNA	2
TAIR10:pseudogenic_transcript--TAIR10:transposable_element_gene--TAIR10:rRNA--TAIR10:snoRNA--TAIR10:CDS (+)--TAIR10:gene (-)--TAIR10:intron--TAIR10:upstream--TAIR10:downstream	4
TAIR10:pseudogenic_transcript--TAIR10:transposable_element_gene--TAIR10:rRNA--TAIR10:tRNA--TAIR10:3'UTR (+)--TAIR10:CDS (+)--TAIR10:gene (-)--TAIR10:intron--TAIR10:upstream--TAIR10:downstream	1
TAIR10:pseudogenic_transcript--TAIR10:transposable_element_gene--TAIR10:rRNA--TAIR10:tRNA--TAIR10:5'UTR (+)--TAIR10:CDS (+)--TAIR10:gene (-)--TAIR10:intron--TAIR10:upstream--TAIR10:downstream	2
TAIR10:pseudogenic_transcript--TAIR10:transposable_element_gene--TAIR10:rRNA--TAIR10:tRNA--TAIR10:CDS (+)--TAIR10:gene (-)--TAIR10:intron--TAIR10:upstream	1
TAIR10:pseudogenic_transcript--TAIR10:transposable_element_gene--TAIR10:rRNA--TAIR10:tRNA--TAIR10:CDS (+)--TAIR10:gene (-)--TAIR10:intron--TAIR10:upstream--TAIR10:downstream	2
TAIR10:pseudogenic_transcript--TAIR10:transposable_element_gene--TAIR10:rRNA--TAIR10:miRNA--TAIR10:CDS (+)	1
TAIR10:pseudogenic_transcript--TAIR10:transposable_element_gene--TAIR10:rRNA--TAIR10:miRNA--TAIR10:CDS (+)--TAIR10:gene (-)--TAIR10:intron--TAIR10:upstream--TAIR10:downstream	1
TAIR10:pseudogenic_transcript--TAIR10:transposable_element_gene--TAIR10:rRNA--TAIR10:3'UTR (+)--TAIR10:5'UTR (+)--TAIR10:CDS (+)--TAIR10:gene (-)--TAIR10:intron--TAIR10:upstream--TAIR10:downstream	10
TAIR10:pseudogenic_transcript--TAIR10:transposable_element_gene--TAIR10:rRNA--TAIR10:3'UTR (+)--TAIR10:CDS (+)--TAIR10:gene (-)--TAIR10:intron--TAIR10:upstream	1
TAIR10:pseudogenic_transcript--TAIR10:transposable_element_gene--TAIR10:rRNA--TAIR10:3'UTR (+)--TAIR10:CDS (+)--TAIR10:gene (-)--TAIR10:intron--TAIR10:upstream--TAIR10:downstream	15
TAIR10:pseudogenic_transcript--TAIR10:transposable_element_gene--TAIR10:rRNA--TAIR10:3'UTR (+)--TAIR10:CDS (+)--TAIR10:gene (-)--TAIR10:intron--TAIR10:downstream	2
TAIR10:pseudogenic_transcript--TAIR10:transposable_element_gene--TAIR10:rRNA--TAIR10:3'UTR (+)--TAIR10:CDS (+)--TAIR10:gene (-)--TAIR10:upstream	3
TAIR10:pseudogenic_transcript--TAIR10:transposable_element_gene--TAIR10:rRNA--TAIR10:5'UTR (+)--TAIR10:CDS (+)--TAIR10:gene (-)--TAIR10:intron--TAIR10:upstream	1
TAIR10:pseudogenic_transcript--TAIR10:transposable_element_gene--TAIR10:rRNA--TAIR10:5'UTR (+)--TAIR10:CDS (+)--TAIR10:gene (-)--TAIR10:intron--TAIR10:upstream--TAIR10:downstream	9
TAIR10:pseudogenic_transcript--TAIR10:transposable_element_gene--TAIR10:rRNA--TAIR10:5'UTR (+)--TAIR10:CDS (+)--TAIR10:gene (-)--TAIR10:intron--TAIR10:downstream	1
TAIR10:pseudogenic_transcript--TAIR10:transposable_element_gene--TAIR10:rRNA--TAIR10:5'UTR (+)--TAIR10:CDS (+)--TAIR10:gene (-)--TAIR10:upstream	1
TAIR10:pseudogenic_transcript--TAIR10:transposable_element_gene--TAIR10:rRNA--TAIR10:CDS (+)--TAIR10:gene (-)	2
TAIR10:pseudogenic_transcript--TAIR10:transposable_element_gene--TAIR10:rRNA--TAIR10:CDS (+)--TAIR10:gene (-)--TAIR10:intron	2
TAIR10:pseudogenic_transcript--TAIR10:transposable_element_gene--TAIR10:rRNA--TAIR10:CDS (+)--TAIR10:gene (-)--TAIR10:intron--TAIR10:upstream	9
TAIR10:pseudogenic_transcript--TAIR10:transposable_element_gene--TAIR10:rRNA--TAIR10:CDS (+)--TAIR10:gene (-)--TAIR10:intron--TAIR10:upstream--TAIR10:downstream	20
TAIR10:pseudogenic_transcript--TAIR10:transposable_element_gene--TAIR10:rRNA--TAIR10:CDS (+)--TAIR10:gene (-)--TAIR10:intron--TAIR10:downstream	2
TAIR10:pseudogenic_transcript--TAIR10:transposable_element_gene--TAIR10:rRNA--TAIR10:CDS (+)--TAIR10:gene (-)--TAIR10:upstream	7
TAIR10:pseudogenic_transcript--TAIR10:transposable_element_gene--TAIR10:rRNA--TAIR10:CDS (+)--TAIR10:gene (-)--TAIR10:upstream--TAIR10:downstream	1
TAIR10:pseudogenic_transcript--TAIR10:transposable_element_gene--TAIR10:rRNA--TAIR10:CDS (+)--TAIR10:gene (-)--TAIR10:downstream	1
TAIR10:pseudogenic_transcript--TAIR10:transposable_element_gene--TAIR10:rRNA--TAIR10:CDS (+)--TAIR10:intron--TAIR10:upstream--TAIR10:downstream	1
TAIR10:pseudogenic_transcript--TAIR10:transposable_element_gene--TAIR10:rRNA--TAIR10:CDS (+)--TAIR10:upstream	1
TAIR10:pseudogenic_transcript--TAIR10:transposable_element_gene--TAIR10:rRNA--TAIR10:gene (-)	1
TAIR10:pseudogenic_transcript--TAIR10:transposable_element_gene--TAIR10:rRNA--TAIR10:gene (-)--TAIR10:intron--TAIR10:upstream	1
TAIR10:pseudogenic_transcript--TAIR10:transposable_element_gene--TAIR10:snRNA--TAIR10:3'UTR (+)--TAIR10:5'UTR (+)--TAIR10:CDS (+)--TAIR10:gene (-)--TAIR10:intron--TAIR10:upstream--TAIR10:downstream	3
TAIR10:pseudogenic_transcript--TAIR10:transposable_element_gene--TAIR10:snRNA--TAIR10:3'UTR (+)--TAIR10:CDS (+)--TAIR10:gene (-)--TAIR10:intron--TAIR10:upstream--TAIR10:downstream	1
TAIR10:pseudogenic_transcript--TAIR10:transposable_element_gene--TAIR10:snRNA--TAIR10:5'UTR (+)--TAIR10:CDS (+)--TAIR10:gene (-)--TAIR10:intron--TAIR10:upstream--TAIR10:downstream	2
TAIR10:pseudogenic_transcript--TAIR10:transposable_element_gene--TAIR10:snoRNA--TAIR10:3'UTR (+)--TAIR10:CDS (+)--TAIR10:gene (-)--TAIR10:intron--TAIR10:upstream--TAIR10:downstream	2
TAIR10:pseudogenic_transcript--TAIR10:transposable_element_gene--TAIR10:tRNA--TAIR10:3'UTR (+)--TAIR10:5'UTR (+)--TAIR10:CDS (+)--TAIR10:gene (-)--TAIR10:intron--TAIR10:upstream--TAIR10:downstream	14
TAIR10:pseudogenic_transcript--TAIR10:transposable_element_gene--TAIR10:tRNA--TAIR10:3'UTR (+)--TAIR10:CDS (+)--TAIR10:gene (-)--TAIR10:intron--TAIR10:upstream	2
TAIR10:pseudogenic_transcript--TAIR10:transposable_element_gene--TAIR10:tRNA--TAIR10:3'UTR (+)--TAIR10:CDS (+)--TAIR10:gene (-)--TAIR10:intron--TAIR10:upstream--TAIR10:downstream	21
TAIR10:pseudogenic_transcript--TAIR10:transposable_element_gene--TAIR10:tRNA--TAIR10:3'UTR (+)--TAIR10:CDS (+)--TAIR10:gene (-)--TAIR10:intron--TAIR10:downstream	1
TAIR10:pseudogenic_transcript--TAIR10:transposable_element_gene--TAIR10:tRNA--TAIR10:3'UTR (+)--TAIR10:CDS (+)--TAIR10:gene (-)--TAIR10:upstream--TAIR10:downstream	1
TAIR10:pseudogenic_transcript--TAIR10:transposable_element_gene--TAIR10:tRNA--TAIR10:3'UTR (+)--TAIR10:upstream	1
TAIR10:pseudogenic_transcript--TAIR10:transposable_element_gene--TAIR10:tRNA--TAIR10:5'UTR (+)--TAIR10:CDS (+)--TAIR10:gene (-)--TAIR10:intron--TAIR10:upstream	8
TAIR10:pseudogenic_transcript--TAIR10:transposable_element_gene--TAIR10:tRNA--TAIR10:5'UTR (+)--TAIR10:CDS (+)--TAIR10:gene (-)--TAIR10:intron--TAIR10:upstream--TAIR10:downstream	11
TAIR10:pseudogenic_transcript--TAIR10:transposable_element_gene--TAIR10:tRNA--TAIR10:5'UTR (+)--TAIR10:CDS (+)--TAIR10:gene (-)--TAIR10:intron--TAIR10:downstream	1
TAIR10:pseudogenic_transcript--TAIR10:transposable_element_gene--TAIR10:tRNA--TAIR10:5'UTR (+)--TAIR10:CDS (+)--TAIR10:gene (-)--TAIR10:upstream	2
TAIR10:pseudogenic_transcript--TAIR10:transposable_element_gene--TAIR10:tRNA--TAIR10:5'UTR (+)--TAIR10:CDS (+)--TAIR10:gene (-)--TAIR10:downstream	1
TAIR10:pseudogenic_transcript--TAIR10:transposable_element_gene--TAIR10:tRNA--TAIR10:CDS (+)	6
TAIR10:pseudogenic_transcript--TAIR10:transposable_element_gene--TAIR10:tRNA--TAIR10:CDS (+)--TAIR10:gene (-)	115
TAIR10:pseudogenic_transcript--TAIR10:transposable_element_gene--TAIR10:tRNA--TAIR10:CDS (+)--TAIR10:gene (-)--TAIR10:intron	11
TAIR10:pseudogenic_transcript--TAIR10:transposable_element_gene--TAIR10:tRNA--TAIR10:CDS (+)--TAIR10:gene (-)--TAIR10:intron--TAIR10:upstream	9
TAIR10:pseudogenic_transcript--TAIR10:transposable_element_gene--TAIR10:tRNA--TAIR10:CDS (+)--TAIR10:gene (-)--TAIR10:intron--TAIR10:upstream--TAIR10:downstream	32
TAIR10:pseudogenic_transcript--TAIR10:transposable_element_gene--TAIR10:tRNA--TAIR10:CDS (+)--TAIR10:gene (-)--TAIR10:intron--TAIR10:downstream	6
TAIR10:pseudogenic_transcript--TAIR10:transposable_element_gene--TAIR10:tRNA--TAIR10:CDS (+)--TAIR10:gene (-)--TAIR10:upstream	29
TAIR10:pseudogenic_transcript--TAIR10:transposable_element_gene--TAIR10:tRNA--TAIR10:CDS (+)--TAIR10:gene (-)--TAIR10:upstream--TAIR10:downstream	7
TAIR10:pseudogenic_transcript--TAIR10:transposable_element_gene--TAIR10:tRNA--TAIR10:CDS (+)--TAIR10:gene (-)--TAIR10:downstream	1
TAIR10:pseudogenic_transcript--TAIR10:transposable_element_gene--TAIR10:tRNA--TAIR10:CDS (+)--TAIR10:intron--TAIR10:upstream	1
TAIR10:pseudogenic_transcript--TAIR10:transposable_element_gene--TAIR10:tRNA--TAIR10:CDS (+)--TAIR10:upstream--TAIR10:downstream	1
TAIR10:pseudogenic_transcript--TAIR10:transposable_element_gene--TAIR10:tRNA--TAIR10:CDS (+)--TAIR10:downstream	1
TAIR10:pseudogenic_transcript--TAIR10:transposable_element_gene--TAIR10:tRNA--TAIR10:gene (-)	1
TAIR10:pseudogenic_transcript--TAIR10:transposable_element_gene--TAIR10:tRNA--TAIR10:gene (-)--TAIR10:intron--TAIR10:upstream--TAIR10:downstream	1
TAIR10:pseudogenic_transcript--TAIR10:transposable_element_gene--TAIR10:tRNA--TAIR10:gene (-)--TAIR10:intron--TAIR10:downstream	1
TAIR10:pseudogenic_transcript--TAIR10:transposable_element_gene--TAIR10:tRNA--TAIR10:upstream--TAIR10:downstream	14
TAIR10:pseudogenic_transcript--TAIR10:transposable_element_gene--TAIR10:miRNA	1
TAIR10:pseudogenic_transcript--TAIR10:transposable_element_gene--TAIR10:miRNA--TAIR10:3'UTR (+)--TAIR10:5'UTR (+)--TAIR10:CDS (+)--TAIR10:gene (-)--TAIR10:intron--TAIR10:upstream	1
TAIR10:pseudogenic_transcript--TAIR10:transposable_element_gene--TAIR10:miRNA--TAIR10:3'UTR (+)--TAIR10:5'UTR (+)--TAIR10:CDS (+)--TAIR10:gene (-)--TAIR10:intron--TAIR10:upstream--TAIR10:downstream	11
TAIR10:pseudogenic_transcript--TAIR10:transposable_element_gene--TAIR10:miRNA--TAIR10:3'UTR (+)--TAIR10:5'UTR (+)--TAIR10:CDS (+)--TAIR10:intron--TAIR10:upstream--TAIR10:downstream	1
TAIR10:pseudogenic_transcript--TAIR10:transposable_element_gene--TAIR10:miRNA--TAIR10:3'UTR (+)--TAIR10:CDS (+)--TAIR10:gene (-)--TAIR10:intron--TAIR10:upstream--TAIR10:downstream	19
TAIR10:pseudogenic_transcript--TAIR10:transposable_element_gene--TAIR10:miRNA--TAIR10:3'UTR (+)--TAIR10:CDS (+)--TAIR10:gene (-)--TAIR10:intron--TAIR10:downstream	4
TAIR10:pseudogenic_transcript--TAIR10:transposable_element_gene--TAIR10:miRNA--TAIR10:3'UTR (+)--TAIR10:CDS (+)--TAIR10:gene (-)--TAIR10:upstream--TAIR10:downstream	1
TAIR10:pseudogenic_transcript--TAIR10:transposable_element_gene--TAIR10:miRNA--TAIR10:3'UTR (+)--TAIR10:CDS (+)--TAIR10:gene (-)--TAIR10:downstream	1
TAIR10:pseudogenic_transcript--TAIR10:transposable_element_gene--TAIR10:miRNA--TAIR10:3'UTR (+)--TAIR10:gene (-)--TAIR10:intron	1
TAIR10:pseudogenic_transcript--TAIR10:transposable_element_gene--TAIR10:miRNA--TAIR10:5'UTR (+)--TAIR10:CDS (+)--TAIR10:gene (-)--TAIR10:intron	2
TAIR10:pseudogenic_transcript--TAIR10:transposable_element_gene--TAIR10:miRNA--TAIR10:5'UTR (+)--TAIR10:CDS (+)--TAIR10:gene (-)--TAIR10:intron--TAIR10:upstream	4
TAIR10:pseudogenic_transcript--TAIR10:transposable_element_gene--TAIR10:miRNA--TAIR10:5'UTR (+)--TAIR10:CDS (+)--TAIR10:gene (-)--TAIR10:intron--TAIR10:upstream--TAIR10:downstream	7
TAIR10:pseudogenic_transcript--TAIR10:transposable_element_gene--TAIR10:miRNA--TAIR10:5'UTR (+)--TAIR10:CDS (+)--TAIR10:intron--TAIR10:upstream	1
TAIR10:pseudogenic_transcript--TAIR10:transposable_element_gene--TAIR10:miRNA--TAIR10:5'UTR (+)--TAIR10:gene (-)--TAIR10:intron--TAIR10:upstream--TAIR10:downstream	1
TAIR10:pseudogenic_transcript--TAIR10:transposable_element_gene--TAIR10:miRNA--TAIR10:CDS (+)--TAIR10:gene (-)--TAIR10:intron--TAIR10:upstream	3
TAIR10:pseudogenic_transcript--TAIR10:transposable_element_gene--TAIR10:miRNA--TAIR10:CDS (+)--TAIR10:gene (-)--TAIR10:intron--TAIR10:upstream--TAIR10:downstream	11
TAIR10:pseudogenic_transcript--TAIR10:transposable_element_gene--TAIR10:miRNA--TAIR10:CDS (+)--TAIR10:gene (-)--TAIR10:intron--TAIR10:downstream	2
TAIR10:pseudogenic_transcript--TAIR10:transposable_element_gene--TAIR10:miRNA--TAIR10:CDS (+)--TAIR10:intron	3
TAIR10:pseudogenic_transcript--TAIR10:transposable_element_gene--TAIR10:miRNA--TAIR10:CDS (+)--TAIR10:intron--TAIR10:upstream--TAIR10:downstream	2
TAIR10:pseudogenic_transcript--TAIR10:transposable_element_gene--TAIR10:miRNA--TAIR10:gene (-)	1
TAIR10:pseudogenic_transcript--TAIR10:transposable_element_gene--TAIR10:miRNA--TAIR10:gene (-)--TAIR10:intron	2
TAIR10:pseudogenic_transcript--TAIR10:transposable_element_gene--TAIR10:miRNA--TAIR10:gene (-)--TAIR10:intron--TAIR10:upstream	7
TAIR10:pseudogenic_transcript--TAIR10:transposable_element_gene--TAIR10:miRNA--TAIR10:gene (-)--TAIR10:intron--TAIR10:upstream--TAIR10:downstream	2
TAIR10:pseudogenic_transcript--TAIR10:transposable_element_gene--TAIR10:miRNA--TAIR10:gene (-)--TAIR10:downstream	2
TAIR10:pseudogenic_transcript--TAIR10:transposable_element_gene--TAIR10:miRNA--TAIR10:intron	11
TAIR10:pseudogenic_transcript--TAIR10:transposable_element_gene--TAIR10:miRNA--TAIR10:intron--TAIR10:upstream--TAIR10:downstream	2
TAIR10:pseudogenic_transcript--TAIR10:transposable_element_gene--TAIR10:3'UTR (+)--TAIR10:5'UTR (+)--TAIR10:CDS (+)--TAIR10:gene (-)--TAIR10:intron--TAIR10:upstream	3
TAIR10:pseudogenic_transcript--TAIR10:transposable_element_gene--TAIR10:3'UTR (+)--TAIR10:5'UTR (+)--TAIR10:CDS (+)--TAIR10:gene (-)--TAIR10:intron--TAIR10:upstream--TAIR10:downstream	252
TAIR10:pseudogenic_transcript--TAIR10:transposable_element_gene--TAIR10:3'UTR (+)--TAIR10:5'UTR (+)--TAIR10:CDS (+)--TAIR10:gene (-)--TAIR10:intron--TAIR10:downstream	3
TAIR10:pseudogenic_transcript--TAIR10:transposable_element_gene--TAIR10:3'UTR (+)--TAIR10:5'UTR (+)--TAIR10:CDS (+)--TAIR10:gene (-)--TAIR10:upstream--TAIR10:downstream	2
TAIR10:pseudogenic_transcript--TAIR10:transposable_element_gene--TAIR10:3'UTR (+)--TAIR10:5'UTR (+)--TAIR10:CDS (+)--TAIR10:gene (-)--TAIR10:downstream	2
TAIR10:pseudogenic_transcript--TAIR10:transposable_element_gene--TAIR10:3'UTR (+)--TAIR10:5'UTR (+)--TAIR10:CDS (+)--TAIR10:intron--TAIR10:upstream--TAIR10:downstream	1
TAIR10:pseudogenic_transcript--TAIR10:transposable_element_gene--TAIR10:3'UTR (+)--TAIR10:5'UTR (+)--TAIR10:gene (-)--TAIR10:intron--TAIR10:upstream--TAIR10:downstream	2
TAIR10:pseudogenic_transcript--TAIR10:transposable_element_gene--TAIR10:3'UTR (+)--TAIR10:CDS (+)--TAIR10:gene (-)	2
TAIR10:pseudogenic_transcript--TAIR10:transposable_element_gene--TAIR10:3'UTR (+)--TAIR10:CDS (+)--TAIR10:gene (-)--TAIR10:intron	2
TAIR10:pseudogenic_transcript--TAIR10:transposable_element_gene--TAIR10:3'UTR (+)--TAIR10:CDS (+)--TAIR10:gene (-)--TAIR10:intron--TAIR10:upstream	7
TAIR10:pseudogenic_transcript--TAIR10:transposable_element_gene--TAIR10:3'UTR (+)--TAIR10:CDS (+)--TAIR10:gene (-)--TAIR10:intron--TAIR10:upstream--TAIR10:downstream	126
TAIR10:pseudogenic_transcript--TAIR10:transposable_element_gene--TAIR10:3'UTR (+)--TAIR10:CDS (+)--TAIR10:gene (-)--TAIR10:intron--TAIR10:downstream	10
TAIR10:pseudogenic_transcript--TAIR10:transposable_element_gene--TAIR10:3'UTR (+)--TAIR10:CDS (+)--TAIR10:gene (-)--TAIR10:upstream	3
TAIR10:pseudogenic_transcript--TAIR10:transposable_element_gene--TAIR10:3'UTR (+)--TAIR10:CDS (+)--TAIR10:gene (-)--TAIR10:upstream--TAIR10:downstream	3
TAIR10:pseudogenic_transcript--TAIR10:transposable_element_gene--TAIR10:3'UTR (+)--TAIR10:CDS (+)--TAIR10:gene (-)--TAIR10:downstream	2
TAIR10:pseudogenic_transcript--TAIR10:transposable_element_gene--TAIR10:3'UTR (+)--TAIR10:CDS (+)--TAIR10:intron--TAIR10:upstream	2
TAIR10:pseudogenic_transcript--TAIR10:transposable_element_gene--TAIR10:3'UTR (+)--TAIR10:CDS (+)--TAIR10:intron--TAIR10:upstream--TAIR10:downstream	5
TAIR10:pseudogenic_transcript--TAIR10:transposable_element_gene--TAIR10:3'UTR (+)--TAIR10:gene (-)--TAIR10:intron--TAIR10:upstream--TAIR10:downstream	14
TAIR10:pseudogenic_transcript--TAIR10:transposable_element_gene--TAIR10:3'UTR (+)--TAIR10:intron--TAIR10:upstream--TAIR10:downstream	11
TAIR10:pseudogenic_transcript--TAIR10:transposable_element_gene--TAIR10:3'UTR (+)--TAIR10:upstream	1
TAIR10:pseudogenic_transcript--TAIR10:transposable_element_gene--TAIR10:3'UTR (+)--TAIR10:upstream--TAIR10:downstream	1
TAIR10:pseudogenic_transcript--TAIR10:transposable_element_gene--TAIR10:5'UTR (+)--TAIR10:CDS (+)	1
TAIR10:pseudogenic_transcript--TAIR10:transposable_element_gene--TAIR10:5'UTR (+)--TAIR10:CDS (+)--TAIR10:gene (-)	3
TAIR10:pseudogenic_transcript--TAIR10:transposable_element_gene--TAIR10:5'UTR (+)--TAIR10:CDS (+)--TAIR10:gene (-)--TAIR10:intron	18
TAIR10:pseudogenic_transcript--TAIR10:transposable_element_gene--TAIR10:5'UTR (+)--TAIR10:CDS (+)--TAIR10:gene (-)--TAIR10:intron--TAIR10:upstream	7
TAIR10:pseudogenic_transcript--TAIR10:transposable_element_gene--TAIR10:5'UTR (+)--TAIR10:CDS (+)--TAIR10:gene (-)--TAIR10:intron--TAIR10:upstream--TAIR10:downstream	491
TAIR10:pseudogenic_transcript--TAIR10:transposable_element_gene--TAIR10:5'UTR (+)--TAIR10:CDS (+)--TAIR10:gene (-)--TAIR10:intron--TAIR10:downstream	2
TAIR10:pseudogenic_transcript--TAIR10:transposable_element_gene--TAIR10:5'UTR (+)--TAIR10:CDS (+)--TAIR10:gene (-)--TAIR10:upstream	8
TAIR10:pseudogenic_transcript--TAIR10:transposable_element_gene--TAIR10:5'UTR (+)--TAIR10:CDS (+)--TAIR10:gene (-)--TAIR10:upstream--TAIR10:downstream	2
TAIR10:pseudogenic_transcript--TAIR10:transposable_element_gene--TAIR10:5'UTR (+)--TAIR10:CDS (+)--TAIR10:gene (-)--TAIR10:downstream	2
TAIR10:pseudogenic_transcript--TAIR10:transposable_element_gene--TAIR10:5'UTR (+)--TAIR10:CDS (+)--TAIR10:intron	5
TAIR10:pseudogenic_transcript--TAIR10:transposable_element_gene--TAIR10:5'UTR (+)--TAIR10:CDS (+)--TAIR10:intron--TAIR10:upstream	1
TAIR10:pseudogenic_transcript--TAIR10:transposable_element_gene--TAIR10:5'UTR (+)--TAIR10:CDS (+)--TAIR10:upstream	4
TAIR10:pseudogenic_transcript--TAIR10:transposable_element_gene--TAIR10:5'UTR (+)--TAIR10:CDS (+)--TAIR10:upstream--TAIR10:downstream	1
TAIR10:pseudogenic_transcript--TAIR10:transposable_element_gene--TAIR10:5'UTR (+)--TAIR10:gene (-)--TAIR10:intron	1
TAIR10:pseudogenic_transcript--TAIR10:transposable_element_gene--TAIR10:5'UTR (+)--TAIR10:gene (-)--TAIR10:intron--TAIR10:upstream--TAIR10:downstream	3
TAIR10:pseudogenic_transcript--TAIR10:transposable_element_gene--TAIR10:CDS (+)	33
TAIR10:pseudogenic_transcript--TAIR10:transposable_element_gene--TAIR10:CDS (+)--TAIR10:gene (-)	22
TAIR10:pseudogenic_transcript--TAIR10:transposable_element_gene--TAIR10:CDS (+)--TAIR10:gene (-)--TAIR10:intron	14
TAIR10:pseudogenic_transcript--TAIR10:transposable_element_gene--TAIR10:CDS (+)--TAIR10:gene (-)--TAIR10:intron--TAIR10:upstream	29
TAIR10:pseudogenic_transcript--TAIR10:transposable_element_gene--TAIR10:CDS (+)--TAIR10:gene (-)--TAIR10:intron--TAIR10:upstream--TAIR10:downstream	214
TAIR10:pseudogenic_transcript--TAIR10:transposable_element_gene--TAIR10:CDS (+)--TAIR10:gene (-)--TAIR10:intron--TAIR10:downstream	21
TAIR10:pseudogenic_transcript--TAIR10:transposable_element_gene--TAIR10:CDS (+)--TAIR10:gene (-)--TAIR10:upstream	31
TAIR10:pseudogenic_transcript--TAIR10:transposable_element_gene--TAIR10:CDS (+)--TAIR10:gene (-)--TAIR10:upstream--TAIR10:downstream	34
TAIR10:pseudogenic_transcript--TAIR10:transposable_element_gene--TAIR10:CDS (+)--TAIR10:gene (-)--TAIR10:downstream	20
TAIR10:pseudogenic_transcript--TAIR10:transposable_element_gene--TAIR10:CDS (+)--TAIR10:intron	7
TAIR10:pseudogenic_transcript--TAIR10:transposable_element_gene--TAIR10:CDS (+)--TAIR10:intron--TAIR10:upstream	10
TAIR10:pseudogenic_transcript--TAIR10:transposable_element_gene--TAIR10:CDS (+)--TAIR10:intron--TAIR10:upstream--TAIR10:downstream	23
TAIR10:pseudogenic_transcript--TAIR10:transposable_element_gene--TAIR10:CDS (+)--TAIR10:intron--TAIR10:downstream	3
TAIR10:pseudogenic_transcript--TAIR10:transposable_element_gene--TAIR10:CDS (+)--TAIR10:upstream	10
TAIR10:pseudogenic_transcript--TAIR10:transposable_element_gene--TAIR10:CDS (+)--TAIR10:upstream--TAIR10:downstream	19
TAIR10:pseudogenic_transcript--TAIR10:transposable_element_gene--TAIR10:CDS (+)--TAIR10:downstream	22
TAIR10:pseudogenic_transcript--TAIR10:transposable_element_gene--TAIR10:gene (-)	39
TAIR10:pseudogenic_transcript--TAIR10:transposable_element_gene--TAIR10:gene (-)--TAIR10:intron	25
TAIR10:pseudogenic_transcript--TAIR10:transposable_element_gene--TAIR10:gene (-)--TAIR10:intron--TAIR10:upstream	2
TAIR10:pseudogenic_transcript--TAIR10:transposable_element_gene--TAIR10:gene (-)--TAIR10:intron--TAIR10:upstream--TAIR10:downstream	50
TAIR10:pseudogenic_transcript--TAIR10:transposable_element_gene--TAIR10:gene (-)--TAIR10:intron--TAIR10:downstream	10
TAIR10:pseudogenic_transcript--TAIR10:transposable_element_gene--TAIR10:gene (-)--TAIR10:upstream	11
TAIR10:pseudogenic_transcript--TAIR10:transposable_element_gene--TAIR10:gene (-)--TAIR10:upstream--TAIR10:downstream	17
TAIR10:pseudogenic_transcript--TAIR10:transposable_element_gene--TAIR10:gene (-)--TAIR10:downstream	16
TAIR10:pseudogenic_transcript--TAIR10:transposable_element_gene--TAIR10:intron	101
TAIR10:pseudogenic_transcript--TAIR10:transposable_element_gene--TAIR10:intron--TAIR10:upstream	188
TAIR10:pseudogenic_transcript--TAIR10:transposable_element_gene--TAIR10:intron--TAIR10:upstream--TAIR10:downstream	337
TAIR10:pseudogenic_transcript--TAIR10:transposable_element_gene--TAIR10:intron--TAIR10:downstream	111
TAIR10:pseudogenic_transcript--TAIR10:transposable_element_gene--TAIR10:upstream	311
TAIR10:pseudogenic_transcript--TAIR10:transposable_element_gene--TAIR10:upstream--TAIR10:downstream	677
TAIR10:pseudogenic_transcript--TAIR10:transposable_element_gene--TAIR10:downstream	157
TAIR10:pseudogenic_transcript--TAIR10:rRNA	25
TAIR10:pseudogenic_transcript--TAIR10:rRNA--TAIR10:snRNA--TAIR10:3'UTR (+)--TAIR10:5'UTR (+)--TAIR10:CDS (+)--TAIR10:gene (-)--TAIR10:intron--TAIR10:upstream--TAIR10:downstream	1
TAIR10:pseudogenic_transcript--TAIR10:rRNA--TAIR10:miRNA--TAIR10:CDS (+)--TAIR10:gene (-)--TAIR10:intron--TAIR10:upstream--TAIR10:downstream	1
TAIR10:pseudogenic_transcript--TAIR10:rRNA--TAIR10:3'UTR (+)--TAIR10:5'UTR (+)--TAIR10:CDS (+)--TAIR10:gene (-)--TAIR10:intron--TAIR10:upstream--TAIR10:downstream	2
TAIR10:pseudogenic_transcript--TAIR10:rRNA--TAIR10:3'UTR (+)--TAIR10:CDS (+)--TAIR10:gene (-)--TAIR10:intron--TAIR10:upstream--TAIR10:downstream	2
TAIR10:pseudogenic_transcript--TAIR10:rRNA--TAIR10:3'UTR (+)--TAIR10:CDS (+)--TAIR10:gene (-)--TAIR10:upstream--TAIR10:downstream	1
TAIR10:pseudogenic_transcript--TAIR10:rRNA--TAIR10:3'UTR (+)--TAIR10:CDS (+)--TAIR10:intron--TAIR10:downstream	1
TAIR10:pseudogenic_transcript--TAIR10:rRNA--TAIR10:5'UTR (+)--TAIR10:CDS (+)--TAIR10:gene (-)--TAIR10:intron	2
TAIR10:pseudogenic_transcript--TAIR10:rRNA--TAIR10:5'UTR (+)--TAIR10:CDS (+)--TAIR10:gene (-)--TAIR10:intron--TAIR10:upstream--TAIR10:downstream	3
TAIR10:pseudogenic_transcript--TAIR10:rRNA--TAIR10:5'UTR (+)--TAIR10:CDS (+)--TAIR10:gene (-)--TAIR10:upstream--TAIR10:downstream	1
TAIR10:pseudogenic_transcript--TAIR10:rRNA--TAIR10:CDS (+)	8
TAIR10:pseudogenic_transcript--TAIR10:rRNA--TAIR10:CDS (+)--TAIR10:gene (-)	10
TAIR10:pseudogenic_transcript--TAIR10:rRNA--TAIR10:CDS (+)--TAIR10:gene (-)--TAIR10:intron	4
TAIR10:pseudogenic_transcript--TAIR10:rRNA--TAIR10:CDS (+)--TAIR10:gene (-)--TAIR10:intron--TAIR10:upstream	1
TAIR10:pseudogenic_transcript--TAIR10:rRNA--TAIR10:CDS (+)--TAIR10:gene (-)--TAIR10:intron--TAIR10:upstream--TAIR10:downstream	11
TAIR10:pseudogenic_transcript--TAIR10:rRNA--TAIR10:CDS (+)--TAIR10:gene (-)--TAIR10:intron--TAIR10:downstream	4
TAIR10:pseudogenic_transcript--TAIR10:rRNA--TAIR10:CDS (+)--TAIR10:gene (-)--TAIR10:upstream	2
TAIR10:pseudogenic_transcript--TAIR10:rRNA--TAIR10:CDS (+)--TAIR10:gene (-)--TAIR10:upstream--TAIR10:downstream	2
TAIR10:pseudogenic_transcript--TAIR10:rRNA--TAIR10:CDS (+)--TAIR10:gene (-)--TAIR10:downstream	2
TAIR10:pseudogenic_transcript--TAIR10:rRNA--TAIR10:CDS (+)--TAIR10:intron	1
TAIR10:pseudogenic_transcript--TAIR10:rRNA--TAIR10:CDS (+)--TAIR10:intron--TAIR10:downstream	1
TAIR10:pseudogenic_transcript--TAIR10:rRNA--TAIR10:CDS (+)--TAIR10:upstream	4
TAIR10:pseudogenic_transcript--TAIR10:rRNA--TAIR10:CDS (+)--TAIR10:downstream	2
TAIR10:pseudogenic_transcript--TAIR10:rRNA--TAIR10:gene (-)	13
TAIR10:pseudogenic_transcript--TAIR10:rRNA--TAIR10:gene (-)--TAIR10:intron--TAIR10:upstream	1
TAIR10:pseudogenic_transcript--TAIR10:rRNA--TAIR10:gene (-)--TAIR10:upstream--TAIR10:downstream	1
TAIR10:pseudogenic_transcript--TAIR10:rRNA--TAIR10:gene (-)--TAIR10:downstream	2
TAIR10:pseudogenic_transcript--TAIR10:rRNA--TAIR10:intron	3
TAIR10:pseudogenic_transcript--TAIR10:rRNA--TAIR10:upstream	1
TAIR10:pseudogenic_transcript--TAIR10:tRNA	10
TAIR10:pseudogenic_transcript--TAIR10:tRNA--TAIR10:3'UTR (+)--TAIR10:CDS (+)--TAIR10:gene (-)--TAIR10:intron--TAIR10:upstream	1
TAIR10:pseudogenic_transcript--TAIR10:tRNA--TAIR10:5'UTR (+)--TAIR10:CDS (+)--TAIR10:gene (-)--TAIR10:intron--TAIR10:upstream--TAIR10:downstream	1
TAIR10:pseudogenic_transcript--TAIR10:tRNA--TAIR10:5'UTR (+)--TAIR10:CDS (+)--TAIR10:intron--TAIR10:upstream	1
TAIR10:pseudogenic_transcript--TAIR10:tRNA--TAIR10:CDS (+)	25
TAIR10:pseudogenic_transcript--TAIR10:tRNA--TAIR10:CDS (+)--TAIR10:gene (-)	6
TAIR10:pseudogenic_transcript--TAIR10:tRNA--TAIR10:CDS (+)--TAIR10:gene (-)--TAIR10:intron	1
TAIR10:pseudogenic_transcript--TAIR10:tRNA--TAIR10:CDS (+)--TAIR10:gene (-)--TAIR10:intron--TAIR10:upstream	2
TAIR10:pseudogenic_transcript--TAIR10:tRNA--TAIR10:CDS (+)--TAIR10:gene (-)--TAIR10:intron--TAIR10:upstream--TAIR10:downstream	444
TAIR10:pseudogenic_transcript--TAIR10:tRNA--TAIR10:CDS (+)--TAIR10:gene (-)--TAIR10:upstream	3
TAIR10:pseudogenic_transcript--TAIR10:tRNA--TAIR10:CDS (+)--TAIR10:gene (-)--TAIR10:upstream--TAIR10:downstream	3
TAIR10:pseudogenic_transcript--TAIR10:tRNA--TAIR10:CDS (+)--TAIR10:gene (-)--TAIR10:downstream	37
TAIR10:pseudogenic_transcript--TAIR10:tRNA--TAIR10:CDS (+)--TAIR10:intron--TAIR10:upstream	1
TAIR10:pseudogenic_transcript--TAIR10:tRNA--TAIR10:CDS (+)--TAIR10:upstream	2
TAIR10:pseudogenic_transcript--TAIR10:tRNA--TAIR10:CDS (+)--TAIR10:downstream	1
TAIR10:pseudogenic_transcript--TAIR10:tRNA--TAIR10:gene (-)	10
TAIR10:pseudogenic_transcript--TAIR10:tRNA--TAIR10:gene (-)--TAIR10:intron	22
TAIR10:pseudogenic_transcript--TAIR10:tRNA--TAIR10:gene (-)--TAIR10:intron--TAIR10:upstream	3
TAIR10:pseudogenic_transcript--TAIR10:tRNA--TAIR10:gene (-)--TAIR10:downstream	1
TAIR10:pseudogenic_transcript--TAIR10:tRNA--TAIR10:intron	1
TAIR10:pseudogenic_transcript--TAIR10:tRNA--TAIR10:upstream	3
TAIR10:pseudogenic_transcript--TAIR10:tRNA--TAIR10:downstream	1
TAIR10:pseudogenic_transcript--TAIR10:miRNA	1680
TAIR10:pseudogenic_transcript--TAIR10:miRNA--TAIR10:3'UTR (+)--TAIR10:5'UTR (+)--TAIR10:CDS (+)--TAIR10:gene (-)--TAIR10:intron--TAIR10:upstream--TAIR10:downstream	1
TAIR10:pseudogenic_transcript--TAIR10:miRNA--TAIR10:3'UTR (+)--TAIR10:CDS (+)	1
TAIR10:pseudogenic_transcript--TAIR10:miRNA--TAIR10:3'UTR (+)--TAIR10:CDS (+)--TAIR10:gene (-)--TAIR10:intron--TAIR10:upstream--TAIR10:downstream	8
TAIR10:pseudogenic_transcript--TAIR10:miRNA--TAIR10:3'UTR (+)--TAIR10:CDS (+)--TAIR10:gene (-)--TAIR10:intron--TAIR10:downstream	1
TAIR10:pseudogenic_transcript--TAIR10:miRNA--TAIR10:3'UTR (+)--TAIR10:CDS (+)--TAIR10:gene (-)--TAIR10:downstream	1
TAIR10:pseudogenic_transcript--TAIR10:miRNA--TAIR10:3'UTR (+)--TAIR10:CDS (+)--TAIR10:intron--TAIR10:upstream--TAIR10:downstream	1
TAIR10:pseudogenic_transcript--TAIR10:miRNA--TAIR10:3'UTR (+)--TAIR10:gene (-)--TAIR10:intron	6
TAIR10:pseudogenic_transcript--TAIR10:miRNA--TAIR10:5'UTR (+)--TAIR10:CDS (+)--TAIR10:gene (-)--TAIR10:intron--TAIR10:upstream	1
TAIR10:pseudogenic_transcript--TAIR10:miRNA--TAIR10:5'UTR (+)--TAIR10:CDS (+)--TAIR10:gene (-)--TAIR10:intron--TAIR10:upstream--TAIR10:downstream	2
TAIR10:pseudogenic_transcript--TAIR10:miRNA--TAIR10:5'UTR (+)--TAIR10:CDS (+)--TAIR10:intron--TAIR10:upstream	1
TAIR10:pseudogenic_transcript--TAIR10:miRNA--TAIR10:5'UTR (+)--TAIR10:gene (-)--TAIR10:intron--TAIR10:upstream--TAIR10:downstream	1
TAIR10:pseudogenic_transcript--TAIR10:miRNA--TAIR10:5'UTR (+)--TAIR10:gene (-)--TAIR10:intron--TAIR10:downstream	1
TAIR10:pseudogenic_transcript--TAIR10:miRNA--TAIR10:CDS (+)	12
TAIR10:pseudogenic_transcript--TAIR10:miRNA--TAIR10:CDS (+)--TAIR10:gene (-)	6
TAIR10:pseudogenic_transcript--TAIR10:miRNA--TAIR10:CDS (+)--TAIR10:gene (-)--TAIR10:intron	2
TAIR10:pseudogenic_transcript--TAIR10:miRNA--TAIR10:CDS (+)--TAIR10:gene (-)--TAIR10:intron--TAIR10:upstream	13
TAIR10:pseudogenic_transcript--TAIR10:miRNA--TAIR10:CDS (+)--TAIR10:gene (-)--TAIR10:intron--TAIR10:upstream--TAIR10:downstream	12
TAIR10:pseudogenic_transcript--TAIR10:miRNA--TAIR10:CDS (+)--TAIR10:gene (-)--TAIR10:intron--TAIR10:downstream	24
TAIR10:pseudogenic_transcript--TAIR10:miRNA--TAIR10:CDS (+)--TAIR10:gene (-)--TAIR10:upstream--TAIR10:downstream	1
TAIR10:pseudogenic_transcript--TAIR10:miRNA--TAIR10:CDS (+)--TAIR10:gene (-)--TAIR10:downstream	10
TAIR10:pseudogenic_transcript--TAIR10:miRNA--TAIR10:CDS (+)--TAIR10:intron	2
TAIR10:pseudogenic_transcript--TAIR10:miRNA--TAIR10:CDS (+)--TAIR10:intron--TAIR10:upstream--TAIR10:downstream	2
TAIR10:pseudogenic_transcript--TAIR10:miRNA--TAIR10:CDS (+)--TAIR10:upstream	4
TAIR10:pseudogenic_transcript--TAIR10:miRNA--TAIR10:CDS (+)--TAIR10:downstream	4
TAIR10:pseudogenic_transcript--TAIR10:miRNA--TAIR10:gene (-)	39
TAIR10:pseudogenic_transcript--TAIR10:miRNA--TAIR10:gene (-)--TAIR10:intron	4
TAIR10:pseudogenic_transcript--TAIR10:miRNA--TAIR10:gene (-)--TAIR10:intron--TAIR10:upstream	4
TAIR10:pseudogenic_transcript--TAIR10:miRNA--TAIR10:gene (-)--TAIR10:intron--TAIR10:upstream--TAIR10:downstream	3
TAIR10:pseudogenic_transcript--TAIR10:miRNA--TAIR10:gene (-)--TAIR10:intron--TAIR10:downstream	3
TAIR10:pseudogenic_transcript--TAIR10:miRNA--TAIR10:gene (-)--TAIR10:upstream	1
TAIR10:pseudogenic_transcript--TAIR10:miRNA--TAIR10:gene (-)--TAIR10:upstream--TAIR10:downstream	26
TAIR10:pseudogenic_transcript--TAIR10:miRNA--TAIR10:gene (-)--TAIR10:downstream	9
TAIR10:pseudogenic_transcript--TAIR10:miRNA--TAIR10:intron	9
TAIR10:pseudogenic_transcript--TAIR10:miRNA--TAIR10:intron--TAIR10:upstream	17
TAIR10:pseudogenic_transcript--TAIR10:miRNA--TAIR10:intron--TAIR10:upstream--TAIR10:downstream	4
TAIR10:pseudogenic_transcript--TAIR10:miRNA--TAIR10:intron--TAIR10:downstream	13
TAIR10:pseudogenic_transcript--TAIR10:miRNA--TAIR10:upstream	1
TAIR10:pseudogenic_transcript--TAIR10:miRNA--TAIR10:upstream--TAIR10:downstream	3
TAIR10:pseudogenic_transcript--TAIR10:miRNA--TAIR10:downstream	15
TAIR10:pseudogenic_transcript--TAIR10:3'UTR (+)	5
TAIR10:pseudogenic_transcript--TAIR10:3'UTR (+)--TAIR10:5'UTR (+)--TAIR10:CDS (+)--TAIR10:gene (-)--TAIR10:intron--TAIR10:upstream	1
TAIR10:pseudogenic_transcript--TAIR10:3'UTR (+)--TAIR10:5'UTR (+)--TAIR10:CDS (+)--TAIR10:gene (-)--TAIR10:intron--TAIR10:upstream--TAIR10:downstream	17
TAIR10:pseudogenic_transcript--TAIR10:3'UTR (+)--TAIR10:5'UTR (+)--TAIR10:CDS (+)--TAIR10:gene (-)--TAIR10:upstream--TAIR10:downstream	1
TAIR10:pseudogenic_transcript--TAIR10:3'UTR (+)--TAIR10:5'UTR (+)--TAIR10:CDS (+)--TAIR10:intron--TAIR10:upstream	1
TAIR10:pseudogenic_transcript--TAIR10:3'UTR (+)--TAIR10:5'UTR (+)--TAIR10:CDS (+)--TAIR10:intron--TAIR10:upstream--TAIR10:downstream	1
TAIR10:pseudogenic_transcript--TAIR10:3'UTR (+)--TAIR10:5'UTR (+)--TAIR10:gene (-)--TAIR10:intron--TAIR10:upstream--TAIR10:downstream	3
TAIR10:pseudogenic_transcript--TAIR10:3'UTR (+)--TAIR10:CDS (+)	1
TAIR10:pseudogenic_transcript--TAIR10:3'UTR (+)--TAIR10:CDS (+)--TAIR10:gene (-)	3
TAIR10:pseudogenic_transcript--TAIR10:3'UTR (+)--TAIR10:CDS (+)--TAIR10:gene (-)--TAIR10:intron	5
TAIR10:pseudogenic_transcript--TAIR10:3'UTR (+)--TAIR10:CDS (+)--TAIR10:gene (-)--TAIR10:intron--TAIR10:upstream	7
TAIR10:pseudogenic_transcript--TAIR10:3'UTR (+)--TAIR10:CDS (+)--TAIR10:gene (-)--TAIR10:intron--TAIR10:upstream--TAIR10:downstream	24
TAIR10:pseudogenic_transcript--TAIR10:3'UTR (+)--TAIR10:CDS (+)--TAIR10:gene (-)--TAIR10:intron--TAIR10:downstream	2
TAIR10:pseudogenic_transcript--TAIR10:3'UTR (+)--TAIR10:CDS (+)--TAIR10:gene (-)--TAIR10:upstream	1
TAIR10:pseudogenic_transcript--TAIR10:3'UTR (+)--TAIR10:CDS (+)--TAIR10:gene (-)--TAIR10:upstream--TAIR10:downstream	4
TAIR10:pseudogenic_transcript--TAIR10:3'UTR (+)--TAIR10:CDS (+)--TAIR10:gene (-)--TAIR10:downstream	1
TAIR10:pseudogenic_transcript--TAIR10:3'UTR (+)--TAIR10:CDS (+)--TAIR10:intron--TAIR10:upstream	4
TAIR10:pseudogenic_transcript--TAIR10:3'UTR (+)--TAIR10:CDS (+)--TAIR10:intron--TAIR10:upstream--TAIR10:downstream	1
TAIR10:pseudogenic_transcript--TAIR10:3'UTR (+)--TAIR10:CDS (+)--TAIR10:intron--TAIR10:downstream	2
TAIR10:pseudogenic_transcript--TAIR10:3'UTR (+)--TAIR10:CDS (+)--TAIR10:upstream	1
TAIR10:pseudogenic_transcript--TAIR10:3'UTR (+)--TAIR10:CDS (+)--TAIR10:upstream--TAIR10:downstream	1
TAIR10:pseudogenic_transcript--TAIR10:3'UTR (+)--TAIR10:CDS (+)--TAIR10:downstream	4
TAIR10:pseudogenic_transcript--TAIR10:3'UTR (+)--TAIR10:gene (-)	1
TAIR10:pseudogenic_transcript--TAIR10:3'UTR (+)--TAIR10:gene (-)--TAIR10:intron	2
TAIR10:pseudogenic_transcript--TAIR10:3'UTR (+)--TAIR10:gene (-)--TAIR10:intron--TAIR10:upstream	2
TAIR10:pseudogenic_transcript--TAIR10:3'UTR (+)--TAIR10:gene (-)--TAIR10:intron--TAIR10:upstream--TAIR10:downstream	55
TAIR10:pseudogenic_transcript--TAIR10:3'UTR (+)--TAIR10:gene (-)--TAIR10:intron--TAIR10:downstream	1
TAIR10:pseudogenic_transcript--TAIR10:3'UTR (+)--TAIR10:gene (-)--TAIR10:upstream	2
TAIR10:pseudogenic_transcript--TAIR10:3'UTR (+)--TAIR10:gene (-)--TAIR10:upstream--TAIR10:downstream	3
TAIR10:pseudogenic_transcript--TAIR10:3'UTR (+)--TAIR10:gene (-)--TAIR10:downstream	1
TAIR10:pseudogenic_transcript--TAIR10:3'UTR (+)--TAIR10:intron	1
TAIR10:pseudogenic_transcript--TAIR10:3'UTR (+)--TAIR10:intron--TAIR10:upstream	4
TAIR10:pseudogenic_transcript--TAIR10:3'UTR (+)--TAIR10:intron--TAIR10:upstream--TAIR10:downstream	89
TAIR10:pseudogenic_transcript--TAIR10:3'UTR (+)--TAIR10:intron--TAIR10:downstream	1
TAIR10:pseudogenic_transcript--TAIR10:3'UTR (+)--TAIR10:upstream	250
TAIR10:pseudogenic_transcript--TAIR10:3'UTR (+)--TAIR10:upstream--TAIR10:downstream	83
TAIR10:pseudogenic_transcript--TAIR10:3'UTR (+)--TAIR10:downstream	102
TAIR10:pseudogenic_transcript--TAIR10:5'UTR (+)	208
TAIR10:pseudogenic_transcript--TAIR10:5'UTR (+)--TAIR10:CDS (+)	13
TAIR10:pseudogenic_transcript--TAIR10:5'UTR (+)--TAIR10:CDS (+)--TAIR10:gene (-)	6
TAIR10:pseudogenic_transcript--TAIR10:5'UTR (+)--TAIR10:CDS (+)--TAIR10:gene (-)--TAIR10:intron	1
TAIR10:pseudogenic_transcript--TAIR10:5'UTR (+)--TAIR10:CDS (+)--TAIR10:gene (-)--TAIR10:intron--TAIR10:upstream--TAIR10:downstream	18
TAIR10:pseudogenic_transcript--TAIR10:5'UTR (+)--TAIR10:CDS (+)--TAIR10:gene (-)--TAIR10:intron--TAIR10:downstream	1
TAIR10:pseudogenic_transcript--TAIR10:5'UTR (+)--TAIR10:CDS (+)--TAIR10:gene (-)--TAIR10:upstream	1
TAIR10:pseudogenic_transcript--TAIR10:5'UTR (+)--TAIR10:CDS (+)--TAIR10:gene (-)--TAIR10:upstream--TAIR10:downstream	11
TAIR10:pseudogenic_transcript--TAIR10:5'UTR (+)--TAIR10:CDS (+)--TAIR10:gene (-)--TAIR10:downstream	3
TAIR10:pseudogenic_transcript--TAIR10:5'UTR (+)--TAIR10:CDS (+)--TAIR10:intron	1
TAIR10:pseudogenic_transcript--TAIR10:5'UTR (+)--TAIR10:CDS (+)--TAIR10:intron--TAIR10:upstream--TAIR10:downstream	1
TAIR10:pseudogenic_transcript--TAIR10:5'UTR (+)--TAIR10:CDS (+)--TAIR10:upstream	3
TAIR10:pseudogenic_transcript--TAIR10:5'UTR (+)--TAIR10:gene (-)	4
TAIR10:pseudogenic_transcript--TAIR10:5'UTR (+)--TAIR10:gene (-)--TAIR10:intron--TAIR10:upstream	1
TAIR10:pseudogenic_transcript--TAIR10:5'UTR (+)--TAIR10:gene (-)--TAIR10:intron--TAIR10:upstream--TAIR10:downstream	10
TAIR10:pseudogenic_transcript--TAIR10:5'UTR (+)--TAIR10:gene (-)--TAIR10:upstream	1
TAIR10:pseudogenic_transcript--TAIR10:5'UTR (+)--TAIR10:gene (-)--TAIR10:upstream--TAIR10:downstream	3
TAIR10:pseudogenic_transcript--TAIR10:5'UTR (+)--TAIR10:gene (-)--TAIR10:downstream	1
TAIR10:pseudogenic_transcript--TAIR10:5'UTR (+)--TAIR10:intron	2
TAIR10:pseudogenic_transcript--TAIR10:5'UTR (+)--TAIR10:intron--TAIR10:upstream	1
TAIR10:pseudogenic_transcript--TAIR10:5'UTR (+)--TAIR10:intron--TAIR10:upstream--TAIR10:downstream	4
TAIR10:pseudogenic_transcript--TAIR10:5'UTR (+)--TAIR10:intron--TAIR10:downstream	1
TAIR10:pseudogenic_transcript--TAIR10:5'UTR (+)--TAIR10:upstream	1
TAIR10:pseudogenic_transcript--TAIR10:5'UTR (+)--TAIR10:upstream--TAIR10:downstream	1
TAIR10:pseudogenic_transcript--TAIR10:5'UTR (+)--TAIR10:downstream	1
TAIR10:pseudogenic_transcript--TAIR10:CDS (+)	2939
TAIR10:pseudogenic_transcript--TAIR10:CDS (+)--TAIR10:gene (-)	1132
TAIR10:pseudogenic_transcript--TAIR10:CDS (+)--TAIR10:gene (-)--TAIR10:intron	18
TAIR10:pseudogenic_transcript--TAIR10:CDS (+)--TAIR10:gene (-)--TAIR10:intron--TAIR10:upstream	17
TAIR10:pseudogenic_transcript--TAIR10:CDS (+)--TAIR10:gene (-)--TAIR10:intron--TAIR10:upstream--TAIR10:downstream	88
TAIR10:pseudogenic_transcript--TAIR10:CDS (+)--TAIR10:gene (-)--TAIR10:intron--TAIR10:downstream	16
TAIR10:pseudogenic_transcript--TAIR10:CDS (+)--TAIR10:gene (-)--TAIR10:upstream	43
TAIR10:pseudogenic_transcript--TAIR10:CDS (+)--TAIR10:gene (-)--TAIR10:upstream--TAIR10:downstream	15
TAIR10:pseudogenic_transcript--TAIR10:CDS (+)--TAIR10:gene (-)--TAIR10:downstream	45
TAIR10:pseudogenic_transcript--TAIR10:CDS (+)--TAIR10:intron	102
TAIR10:pseudogenic_transcript--TAIR10:CDS (+)--TAIR10:intron--TAIR10:upstream	13
TAIR10:pseudogenic_transcript--TAIR10:CDS (+)--TAIR10:intron--TAIR10:upstream--TAIR10:downstream	81
TAIR10:pseudogenic_transcript--TAIR10:CDS (+)--TAIR10:intron--TAIR10:downstream	13
TAIR10:pseudogenic_transcript--TAIR10:CDS (+)--TAIR10:upstream	449
TAIR10:pseudogenic_transcript--TAIR10:CDS (+)--TAIR10:upstream--TAIR10:downstream	40
TAIR10:pseudogenic_transcript--TAIR10:CDS (+)--TAIR10:downstream	92
TAIR10:pseudogenic_transcript--TAIR10:gene (-)	2109
TAIR10:pseudogenic_transcript--TAIR10:gene (-)--TAIR10:intron	36
TAIR10:pseudogenic_transcript--TAIR10:gene (-)--TAIR10:intron--TAIR10:upstream	34
TAIR10:pseudogenic_transcript--TAIR10:gene (-)--TAIR10:intron--TAIR10:upstream--TAIR10:downstream	61
TAIR10:pseudogenic_transcript--TAIR10:gene (-)--TAIR10:intron--TAIR10:downstream	27
TAIR10:pseudogenic_transcript--TAIR10:gene (-)--TAIR10:upstream	205
TAIR10:pseudogenic_transcript--TAIR10:gene (-)--TAIR10:upstream--TAIR10:downstream	34
TAIR10:pseudogenic_transcript--TAIR10:gene (-)--TAIR10:downstream	51
TAIR10:pseudogenic_transcript--TAIR10:intron	564
TAIR10:pseudogenic_transcript--TAIR10:intron--TAIR10:upstream	307
TAIR10:pseudogenic_transcript--TAIR10:intron--TAIR10:upstream--TAIR10:downstream	1884
TAIR10:pseudogenic_transcript--TAIR10:intron--TAIR10:downstream	394
TAIR10:pseudogenic_transcript--TAIR10:upstream	1505
TAIR10:pseudogenic_transcript--TAIR10:upstream--TAIR10:downstream	2877
TAIR10:pseudogenic_transcript--TAIR10:downstream	1579
TAIR10:transposable_element_gene	169192
TAIR10:transposable_element_gene--TAIR10:rRNA	158
TAIR10:transposable_element_gene--TAIR10:rRNA--TAIR10:snoRNA--TAIR10:CDS (+)--TAIR10:gene (-)--TAIR10:intron--TAIR10:upstream--TAIR10:downstream	1
TAIR10:transposable_element_gene--TAIR10:rRNA--TAIR10:tRNA--TAIR10:3'UTR (+)--TAIR10:CDS (+)--TAIR10:gene (-)	1
TAIR10:transposable_element_gene--TAIR10:rRNA--TAIR10:tRNA--TAIR10:CDS (+)--TAIR10:gene (-)--TAIR10:intron--TAIR10:upstream--TAIR10:downstream	6
TAIR10:transposable_element_gene--TAIR10:rRNA--TAIR10:tRNA--TAIR10:CDS (+)--TAIR10:gene (-)--TAIR10:downstream	1
TAIR10:transposable_element_gene--TAIR10:rRNA--TAIR10:3'UTR (+)	1
TAIR10:transposable_element_gene--TAIR10:rRNA--TAIR10:3'UTR (+)--TAIR10:5'UTR (+)--TAIR10:CDS (+)--TAIR10:gene (-)--TAIR10:intron--TAIR10:upstream--TAIR10:downstream	25
TAIR10:transposable_element_gene--TAIR10:rRNA--TAIR10:3'UTR (+)--TAIR10:5'UTR (+)--TAIR10:gene (-)--TAIR10:intron	1
TAIR10:transposable_element_gene--TAIR10:rRNA--TAIR10:3'UTR (+)--TAIR10:5'UTR (+)--TAIR10:intron	1
TAIR10:transposable_element_gene--TAIR10:rRNA--TAIR10:3'UTR (+)--TAIR10:CDS (+)	2
TAIR10:transposable_element_gene--TAIR10:rRNA--TAIR10:3'UTR (+)--TAIR10:CDS (+)--TAIR10:gene (-)	9
TAIR10:transposable_element_gene--TAIR10:rRNA--TAIR10:3'UTR (+)--TAIR10:CDS (+)--TAIR10:gene (-)--TAIR10:intron	6
TAIR10:transposable_element_gene--TAIR10:rRNA--TAIR10:3'UTR (+)--TAIR10:CDS (+)--TAIR10:gene (-)--TAIR10:intron--TAIR10:upstream	6
TAIR10:transposable_element_gene--TAIR10:rRNA--TAIR10:3'UTR (+)--TAIR10:CDS (+)--TAIR10:gene (-)--TAIR10:intron--TAIR10:upstream--TAIR10:downstream	51
TAIR10:transposable_element_gene--TAIR10:rRNA--TAIR10:3'UTR (+)--TAIR10:CDS (+)--TAIR10:gene (-)--TAIR10:intron--TAIR10:downstream	8
TAIR10:transposable_element_gene--TAIR10:rRNA--TAIR10:3'UTR (+)--TAIR10:CDS (+)--TAIR10:gene (-)--TAIR10:upstream	1
TAIR10:transposable_element_gene--TAIR10:rRNA--TAIR10:3'UTR (+)--TAIR10:CDS (+)--TAIR10:gene (-)--TAIR10:upstream--TAIR10:downstream	7
TAIR10:transposable_element_gene--TAIR10:rRNA--TAIR10:3'UTR (+)--TAIR10:CDS (+)--TAIR10:gene (-)--TAIR10:downstream	2
TAIR10:transposable_element_gene--TAIR10:rRNA--TAIR10:3'UTR (+)--TAIR10:CDS (+)--TAIR10:intron	1
TAIR10:transposable_element_gene--TAIR10:rRNA--TAIR10:3'UTR (+)--TAIR10:CDS (+)--TAIR10:intron--TAIR10:upstream	1
TAIR10:transposable_element_gene--TAIR10:rRNA--TAIR10:3'UTR (+)--TAIR10:CDS (+)--TAIR10:intron--TAIR10:downstream	2
TAIR10:transposable_element_gene--TAIR10:rRNA--TAIR10:3'UTR (+)--TAIR10:CDS (+)--TAIR10:downstream	1
TAIR10:transposable_element_gene--TAIR10:rRNA--TAIR10:3'UTR (+)--TAIR10:gene (-)--TAIR10:intron	1
TAIR10:transposable_element_gene--TAIR10:rRNA--TAIR10:3'UTR (+)--TAIR10:gene (-)--TAIR10:intron--TAIR10:upstream--TAIR10:downstream	3
TAIR10:transposable_element_gene--TAIR10:rRNA--TAIR10:3'UTR (+)--TAIR10:gene (-)--TAIR10:upstream--TAIR10:downstream	1
TAIR10:transposable_element_gene--TAIR10:rRNA--TAIR10:3'UTR (+)--TAIR10:gene (-)--TAIR10:downstream	1
TAIR10:transposable_element_gene--TAIR10:rRNA--TAIR10:3'UTR (+)--TAIR10:intron	2
TAIR10:transposable_element_gene--TAIR10:rRNA--TAIR10:3'UTR (+)--TAIR10:intron--TAIR10:downstream	1
TAIR10:transposable_element_gene--TAIR10:rRNA--TAIR10:3'UTR (+)--TAIR10:downstream	1
TAIR10:transposable_element_gene--TAIR10:rRNA--TAIR10:5'UTR (+)	1
TAIR10:transposable_element_gene--TAIR10:rRNA--TAIR10:5'UTR (+)--TAIR10:CDS (+)	3
TAIR10:transposable_element_gene--TAIR10:rRNA--TAIR10:5'UTR (+)--TAIR10:CDS (+)--TAIR10:gene (-)--TAIR10:intron	2
TAIR10:transposable_element_gene--TAIR10:rRNA--TAIR10:5'UTR (+)--TAIR10:CDS (+)--TAIR10:gene (-)--TAIR10:intron--TAIR10:upstream	7
TAIR10:transposable_element_gene--TAIR10:rRNA--TAIR10:5'UTR (+)--TAIR10:CDS (+)--TAIR10:gene (-)--TAIR10:intron--TAIR10:upstream--TAIR10:downstream	16
TAIR10:transposable_element_gene--TAIR10:rRNA--TAIR10:5'UTR (+)--TAIR10:CDS (+)--TAIR10:gene (-)--TAIR10:intron--TAIR10:downstream	3
TAIR10:transposable_element_gene--TAIR10:rRNA--TAIR10:5'UTR (+)--TAIR10:CDS (+)--TAIR10:gene (-)--TAIR10:upstream	3
TAIR10:transposable_element_gene--TAIR10:rRNA--TAIR10:5'UTR (+)--TAIR10:CDS (+)--TAIR10:gene (-)--TAIR10:upstream--TAIR10:downstream	4
TAIR10:transposable_element_gene--TAIR10:rRNA--TAIR10:5'UTR (+)--TAIR10:CDS (+)--TAIR10:gene (-)--TAIR10:downstream	6
TAIR10:transposable_element_gene--TAIR10:rRNA--TAIR10:5'UTR (+)--TAIR10:CDS (+)--TAIR10:upstream--TAIR10:downstream	1
TAIR10:transposable_element_gene--TAIR10:rRNA--TAIR10:5'UTR (+)--TAIR10:CDS (+)--TAIR10:downstream	1
TAIR10:transposable_element_gene--TAIR10:rRNA--TAIR10:5'UTR (+)--TAIR10:gene (-)	1
TAIR10:transposable_element_gene--TAIR10:rRNA--TAIR10:5'UTR (+)--TAIR10:gene (-)--TAIR10:intron--TAIR10:upstream--TAIR10:downstream	1
TAIR10:transposable_element_gene--TAIR10:rRNA--TAIR10:5'UTR (+)--TAIR10:gene (-)--TAIR10:intron--TAIR10:downstream	1
TAIR10:transposable_element_gene--TAIR10:rRNA--TAIR10:5'UTR (+)--TAIR10:gene (-)--TAIR10:upstream	1
TAIR10:transposable_element_gene--TAIR10:rRNA--TAIR10:5'UTR (+)--TAIR10:gene (-)--TAIR10:downstream	1
TAIR10:transposable_element_gene--TAIR10:rRNA--TAIR10:5'UTR (+)--TAIR10:intron--TAIR10:downstream	1
TAIR10:transposable_element_gene--TAIR10:rRNA--TAIR10:5'UTR (+)--TAIR10:upstream	2
TAIR10:transposable_element_gene--TAIR10:rRNA--TAIR10:CDS (+)	41
TAIR10:transposable_element_gene--TAIR10:rRNA--TAIR10:CDS (+)--TAIR10:gene (-)	40
TAIR10:transposable_element_gene--TAIR10:rRNA--TAIR10:CDS (+)--TAIR10:gene (-)--TAIR10:intron	20
TAIR10:transposable_element_gene--TAIR10:rRNA--TAIR10:CDS (+)--TAIR10:gene (-)--TAIR10:intron--TAIR10:upstream	34
TAIR10:transposable_element_gene--TAIR10:rRNA--TAIR10:CDS (+)--TAIR10:gene (-)--TAIR10:intron--TAIR10:upstream--TAIR10:downstream	77
TAIR10:transposable_element_gene--TAIR10:rRNA--TAIR10:CDS (+)--TAIR10:gene (-)--TAIR10:intron--TAIR10:downstream	45
TAIR10:transposable_element_gene--TAIR10:rRNA--TAIR10:CDS (+)--TAIR10:gene (-)--TAIR10:upstream	31
TAIR10:transposable_element_gene--TAIR10:rRNA--TAIR10:CDS (+)--TAIR10:gene (-)--TAIR10:upstream--TAIR10:downstream	18
TAIR10:transposable_element_gene--TAIR10:rRNA--TAIR10:CDS (+)--TAIR10:gene (-)--TAIR10:downstream	20
TAIR10:transposable_element_gene--TAIR10:rRNA--TAIR10:CDS (+)--TAIR10:intron	9
TAIR10:transposable_element_gene--TAIR10:rRNA--TAIR10:CDS (+)--TAIR10:intron--TAIR10:upstream	2
TAIR10:transposable_element_gene--TAIR10:rRNA--TAIR10:CDS (+)--TAIR10:intron--TAIR10:upstream--TAIR10:downstream	6
TAIR10:transposable_element_gene--TAIR10:rRNA--TAIR10:CDS (+)--TAIR10:upstream	11
TAIR10:transposable_element_gene--TAIR10:rRNA--TAIR10:CDS (+)--TAIR10:upstream--TAIR10:downstream	7
TAIR10:transposable_element_gene--TAIR10:rRNA--TAIR10:CDS (+)--TAIR10:downstream	7
TAIR10:transposable_element_gene--TAIR10:rRNA--TAIR10:gene (-)	33
TAIR10:transposable_element_gene--TAIR10:rRNA--TAIR10:gene (-)--TAIR10:intron	7
TAIR10:transposable_element_gene--TAIR10:rRNA--TAIR10:gene (-)--TAIR10:intron--TAIR10:upstream	6
TAIR10:transposable_element_gene--TAIR10:rRNA--TAIR10:gene (-)--TAIR10:intron--TAIR10:upstream--TAIR10:downstream	4
TAIR10:transposable_element_gene--TAIR10:rRNA--TAIR10:gene (-)--TAIR10:intron--TAIR10:downstream	5
TAIR10:transposable_element_gene--TAIR10:rRNA--TAIR10:gene (-)--TAIR10:upstream	7
TAIR10:transposable_element_gene--TAIR10:rRNA--TAIR10:gene (-)--TAIR10:upstream--TAIR10:downstream	3
TAIR10:transposable_element_gene--TAIR10:rRNA--TAIR10:gene (-)--TAIR10:downstream	8
TAIR10:transposable_element_gene--TAIR10:rRNA--TAIR10:intron	8
TAIR10:transposable_element_gene--TAIR10:rRNA--TAIR10:intron--TAIR10:upstream--TAIR10:downstream	2
TAIR10:transposable_element_gene--TAIR10:rRNA--TAIR10:intron--TAIR10:downstream	5
TAIR10:transposable_element_gene--TAIR10:rRNA--TAIR10:upstream	17
TAIR10:transposable_element_gene--TAIR10:rRNA--TAIR10:upstream--TAIR10:downstream	7
TAIR10:transposable_element_gene--TAIR10:rRNA--TAIR10:downstream	17
TAIR10:transposable_element_gene--TAIR10:snRNA	2
TAIR10:transposable_element_gene--TAIR10:snRNA--TAIR10:tRNA	28
TAIR10:transposable_element_gene--TAIR10:snRNA--TAIR10:tRNA--TAIR10:3'UTR (+)--TAIR10:CDS (+)--TAIR10:gene (-)--TAIR10:intron	4
TAIR10:transposable_element_gene--TAIR10:snRNA--TAIR10:3'UTR (+)--TAIR10:CDS (+)--TAIR10:gene (-)--TAIR10:intron--TAIR10:upstream--TAIR10:downstream	2
TAIR10:transposable_element_gene--TAIR10:snRNA--TAIR10:3'UTR (+)--TAIR10:gene (-)--TAIR10:intron--TAIR10:upstream--TAIR10:downstream	1
TAIR10:transposable_element_gene--TAIR10:snRNA--TAIR10:CDS (+)--TAIR10:gene (-)--TAIR10:intron--TAIR10:upstream	1
TAIR10:transposable_element_gene--TAIR10:snRNA--TAIR10:CDS (+)--TAIR10:gene (-)--TAIR10:intron--TAIR10:upstream--TAIR10:downstream	1
TAIR10:transposable_element_gene--TAIR10:snRNA--TAIR10:CDS (+)--TAIR10:gene (-)--TAIR10:upstream--TAIR10:downstream	1
TAIR10:transposable_element_gene--TAIR10:snRNA--TAIR10:CDS (+)--TAIR10:gene (-)--TAIR10:downstream	1
TAIR10:transposable_element_gene--TAIR10:snRNA--TAIR10:CDS (+)--TAIR10:upstream--TAIR10:downstream	1
TAIR10:transposable_element_gene--TAIR10:snRNA--TAIR10:gene (-)--TAIR10:intron	1
TAIR10:transposable_element_gene--TAIR10:snRNA--TAIR10:gene (-)--TAIR10:upstream--TAIR10:downstream	1
TAIR10:transposable_element_gene--TAIR10:snRNA--TAIR10:upstream--TAIR10:downstream	1
TAIR10:transposable_element_gene--TAIR10:snRNA--TAIR10:downstream	1
TAIR10:transposable_element_gene--TAIR10:snoRNA	1
TAIR10:transposable_element_gene--TAIR10:snoRNA--TAIR10:3'UTR (+)--TAIR10:5'UTR (+)--TAIR10:CDS (+)--TAIR10:gene (-)--TAIR10:intron--TAIR10:upstream--TAIR10:downstream	1
TAIR10:transposable_element_gene--TAIR10:snoRNA--TAIR10:3'UTR (+)--TAIR10:CDS (+)--TAIR10:gene (-)--TAIR10:intron--TAIR10:upstream--TAIR10:downstream	1
TAIR10:transposable_element_gene--TAIR10:snoRNA--TAIR10:3'UTR (+)--TAIR10:gene (-)--TAIR10:intron--TAIR10:upstream--TAIR10:downstream	2
TAIR10:transposable_element_gene--TAIR10:snoRNA--TAIR10:5'UTR (+)--TAIR10:CDS (+)--TAIR10:gene (-)	1
TAIR10:transposable_element_gene--TAIR10:snoRNA--TAIR10:5'UTR (+)--TAIR10:CDS (+)--TAIR10:gene (-)--TAIR10:intron--TAIR10:upstream	4
TAIR10:transposable_element_gene--TAIR10:snoRNA--TAIR10:5'UTR (+)--TAIR10:CDS (+)--TAIR10:gene (-)--TAIR10:intron--TAIR10:upstream--TAIR10:downstream	3
TAIR10:transposable_element_gene--TAIR10:snoRNA--TAIR10:CDS (+)	1
TAIR10:transposable_element_gene--TAIR10:snoRNA--TAIR10:CDS (+)--TAIR10:gene (-)--TAIR10:intron	1
TAIR10:transposable_element_gene--TAIR10:snoRNA--TAIR10:CDS (+)--TAIR10:gene (-)--TAIR10:intron--TAIR10:upstream--TAIR10:downstream	1
TAIR10:transposable_element_gene--TAIR10:snoRNA--TAIR10:CDS (+)--TAIR10:gene (-)--TAIR10:upstream	1
TAIR10:transposable_element_gene--TAIR10:snoRNA--TAIR10:upstream	1
TAIR10:transposable_element_gene--TAIR10:tRNA	2347
TAIR10:transposable_element_gene--TAIR10:tRNA--TAIR10:3'UTR (+)	1
TAIR10:transposable_element_gene--TAIR10:tRNA--TAIR10:3'UTR (+)--TAIR10:5'UTR (+)--TAIR10:CDS (+)--TAIR10:gene (-)--TAIR10:intron--TAIR10:upstream	1
TAIR10:transposable_element_gene--TAIR10:tRNA--TAIR10:3'UTR (+)--TAIR10:5'UTR (+)--TAIR10:CDS (+)--TAIR10:gene (-)--TAIR10:intron--TAIR10:upstream--TAIR10:downstream	17
TAIR10:transposable_element_gene--TAIR10:tRNA--TAIR10:3'UTR (+)--TAIR10:5'UTR (+)--TAIR10:CDS (+)--TAIR10:gene (-)--TAIR10:intron--TAIR10:downstream	2
TAIR10:transposable_element_gene--TAIR10:tRNA--TAIR10:3'UTR (+)--TAIR10:5'UTR (+)--TAIR10:CDS (+)--TAIR10:gene (-)--TAIR10:upstream	1
TAIR10:transposable_element_gene--TAIR10:tRNA--TAIR10:3'UTR (+)--TAIR10:5'UTR (+)--TAIR10:gene (-)--TAIR10:intron--TAIR10:upstream--TAIR10:downstream	1
TAIR10:transposable_element_gene--TAIR10:tRNA--TAIR10:3'UTR (+)--TAIR10:CDS (+)	4
TAIR10:transposable_element_gene--TAIR10:tRNA--TAIR10:3'UTR (+)--TAIR10:CDS (+)--TAIR10:gene (-)	4
TAIR10:transposable_element_gene--TAIR10:tRNA--TAIR10:3'UTR (+)--TAIR10:CDS (+)--TAIR10:gene (-)--TAIR10:intron	1
TAIR10:transposable_element_gene--TAIR10:tRNA--TAIR10:3'UTR (+)--TAIR10:CDS (+)--TAIR10:gene (-)--TAIR10:intron--TAIR10:upstream	2
TAIR10:transposable_element_gene--TAIR10:tRNA--TAIR10:3'UTR (+)--TAIR10:CDS (+)--TAIR10:gene (-)--TAIR10:intron--TAIR10:upstream--TAIR10:downstream	45
TAIR10:transposable_element_gene--TAIR10:tRNA--TAIR10:3'UTR (+)--TAIR10:CDS (+)--TAIR10:gene (-)--TAIR10:intron--TAIR10:downstream	4
TAIR10:transposable_element_gene--TAIR10:tRNA--TAIR10:3'UTR (+)--TAIR10:CDS (+)--TAIR10:gene (-)--TAIR10:upstream	1
TAIR10:transposable_element_gene--TAIR10:tRNA--TAIR10:3'UTR (+)--TAIR10:CDS (+)--TAIR10:upstream	1
TAIR10:transposable_element_gene--TAIR10:tRNA--TAIR10:3'UTR (+)--TAIR10:CDS (+)--TAIR10:upstream--TAIR10:downstream	26
TAIR10:transposable_element_gene--TAIR10:tRNA--TAIR10:3'UTR (+)--TAIR10:gene (-)--TAIR10:intron--TAIR10:upstream	1
TAIR10:transposable_element_gene--TAIR10:tRNA--TAIR10:3'UTR (+)--TAIR10:gene (-)--TAIR10:intron--TAIR10:upstream--TAIR10:downstream	1
TAIR10:transposable_element_gene--TAIR10:tRNA--TAIR10:5'UTR (+)--TAIR10:CDS (+)--TAIR10:gene (-)--TAIR10:intron--TAIR10:upstream	2
TAIR10:transposable_element_gene--TAIR10:tRNA--TAIR10:5'UTR (+)--TAIR10:CDS (+)--TAIR10:gene (-)--TAIR10:intron--TAIR10:upstream--TAIR10:downstream	17
TAIR10:transposable_element_gene--TAIR10:tRNA--TAIR10:5'UTR (+)--TAIR10:CDS (+)--TAIR10:gene (-)--TAIR10:intron--TAIR10:downstream	11
TAIR10:transposable_element_gene--TAIR10:tRNA--TAIR10:5'UTR (+)--TAIR10:CDS (+)--TAIR10:gene (-)--TAIR10:upstream	40
TAIR10:transposable_element_gene--TAIR10:tRNA--TAIR10:5'UTR (+)--TAIR10:CDS (+)--TAIR10:gene (-)--TAIR10:upstream--TAIR10:downstream	17
TAIR10:transposable_element_gene--TAIR10:tRNA--TAIR10:5'UTR (+)--TAIR10:CDS (+)--TAIR10:gene (-)--TAIR10:downstream	5
TAIR10:transposable_element_gene--TAIR10:tRNA--TAIR10:5'UTR (+)--TAIR10:CDS (+)--TAIR10:downstream	1
TAIR10:transposable_element_gene--TAIR10:tRNA--TAIR10:5'UTR (+)--TAIR10:gene (-)	1
TAIR10:transposable_element_gene--TAIR10:tRNA--TAIR10:CDS (+)	119
TAIR10:transposable_element_gene--TAIR10:tRNA--TAIR10:CDS (+)--TAIR10:gene (-)	192
TAIR10:transposable_element_gene--TAIR10:tRNA--TAIR10:CDS (+)--TAIR10:gene (-)--TAIR10:intron	8
TAIR10:transposable_element_gene--TAIR10:tRNA--TAIR10:CDS (+)--TAIR10:gene (-)--TAIR10:intron--TAIR10:upstream	18
TAIR10:transposable_element_gene--TAIR10:tRNA--TAIR10:CDS (+)--TAIR10:gene (-)--TAIR10:intron--TAIR10:upstream--TAIR10:downstream	56
TAIR10:transposable_element_gene--TAIR10:tRNA--TAIR10:CDS (+)--TAIR10:gene (-)--TAIR10:intron--TAIR10:downstream	42
TAIR10:transposable_element_gene--TAIR10:tRNA--TAIR10:CDS (+)--TAIR10:gene (-)--TAIR10:upstream	27
TAIR10:transposable_element_gene--TAIR10:tRNA--TAIR10:CDS (+)--TAIR10:gene (-)--TAIR10:upstream--TAIR10:downstream	44
TAIR10:transposable_element_gene--TAIR10:tRNA--TAIR10:CDS (+)--TAIR10:gene (-)--TAIR10:downstream	42
TAIR10:transposable_element_gene--TAIR10:tRNA--TAIR10:CDS (+)--TAIR10:intron	19
TAIR10:transposable_element_gene--TAIR10:tRNA--TAIR10:CDS (+)--TAIR10:intron--TAIR10:upstream	5
TAIR10:transposable_element_gene--TAIR10:tRNA--TAIR10:CDS (+)--TAIR10:intron--TAIR10:upstream--TAIR10:downstream	3
TAIR10:transposable_element_gene--TAIR10:tRNA--TAIR10:CDS (+)--TAIR10:intron--TAIR10:downstream	5
TAIR10:transposable_element_gene--TAIR10:tRNA--TAIR10:CDS (+)--TAIR10:upstream	14
TAIR10:transposable_element_gene--TAIR10:tRNA--TAIR10:CDS (+)--TAIR10:upstream--TAIR10:downstream	1
TAIR10:transposable_element_gene--TAIR10:tRNA--TAIR10:CDS (+)--TAIR10:downstream	8
TAIR10:transposable_element_gene--TAIR10:tRNA--TAIR10:gene (-)	176
TAIR10:transposable_element_gene--TAIR10:tRNA--TAIR10:gene (-)--TAIR10:intron	5
TAIR10:transposable_element_gene--TAIR10:tRNA--TAIR10:gene (-)--TAIR10:intron--TAIR10:upstream--TAIR10:downstream	5
TAIR10:transposable_element_gene--TAIR10:tRNA--TAIR10:gene (-)--TAIR10:intron--TAIR10:downstream	21
TAIR10:transposable_element_gene--TAIR10:tRNA--TAIR10:gene (-)--TAIR10:upstream	38
TAIR10:transposable_element_gene--TAIR10:tRNA--TAIR10:gene (-)--TAIR10:upstream--TAIR10:downstream	3
TAIR10:transposable_element_gene--TAIR10:tRNA--TAIR10:gene (-)--TAIR10:downstream	3
TAIR10:transposable_element_gene--TAIR10:tRNA--TAIR10:intron	4
TAIR10:transposable_element_gene--TAIR10:tRNA--TAIR10:intron--TAIR10:upstream--TAIR10:downstream	4
TAIR10:transposable_element_gene--TAIR10:tRNA--TAIR10:intron--TAIR10:downstream	4
TAIR10:transposable_element_gene--TAIR10:tRNA--TAIR10:upstream	39
TAIR10:transposable_element_gene--TAIR10:tRNA--TAIR10:upstream--TAIR10:downstream	3
TAIR10:transposable_element_gene--TAIR10:tRNA--TAIR10:downstream	19
TAIR10:transposable_element_gene--TAIR10:miRNA	155
TAIR10:transposable_element_gene--TAIR10:miRNA--TAIR10:3'UTR (+)	5
TAIR10:transposable_element_gene--TAIR10:miRNA--TAIR10:3'UTR (+)--TAIR10:5'UTR (+)--TAIR10:CDS (+)--TAIR10:gene (-)--TAIR10:intron--TAIR10:upstream	4
TAIR10:transposable_element_gene--TAIR10:miRNA--TAIR10:3'UTR (+)--TAIR10:5'UTR (+)--TAIR10:CDS (+)--TAIR10:gene (-)--TAIR10:intron--TAIR10:upstream--TAIR10:downstream	17
TAIR10:transposable_element_gene--TAIR10:miRNA--TAIR10:3'UTR (+)--TAIR10:5'UTR (+)--TAIR10:CDS (+)--TAIR10:gene (-)--TAIR10:intron--TAIR10:downstream	9
TAIR10:transposable_element_gene--TAIR10:miRNA--TAIR10:3'UTR (+)--TAIR10:5'UTR (+)--TAIR10:gene (-)--TAIR10:intron	2
TAIR10:transposable_element_gene--TAIR10:miRNA--TAIR10:3'UTR (+)--TAIR10:CDS (+)	10
TAIR10:transposable_element_gene--TAIR10:miRNA--TAIR10:3'UTR (+)--TAIR10:CDS (+)--TAIR10:gene (-)	8
TAIR10:transposable_element_gene--TAIR10:miRNA--TAIR10:3'UTR (+)--TAIR10:CDS (+)--TAIR10:gene (-)--TAIR10:intron	4
TAIR10:transposable_element_gene--TAIR10:miRNA--TAIR10:3'UTR (+)--TAIR10:CDS (+)--TAIR10:gene (-)--TAIR10:intron--TAIR10:upstream	1
TAIR10:transposable_element_gene--TAIR10:miRNA--TAIR10:3'UTR (+)--TAIR10:CDS (+)--TAIR10:gene (-)--TAIR10:intron--TAIR10:upstream--TAIR10:downstream	28
TAIR10:transposable_element_gene--TAIR10:miRNA--TAIR10:3'UTR (+)--TAIR10:CDS (+)--TAIR10:gene (-)--TAIR10:intron--TAIR10:downstream	2
TAIR10:transposable_element_gene--TAIR10:miRNA--TAIR10:3'UTR (+)--TAIR10:CDS (+)--TAIR10:gene (-)--TAIR10:upstream	2
TAIR10:transposable_element_gene--TAIR10:miRNA--TAIR10:3'UTR (+)--TAIR10:CDS (+)--TAIR10:gene (-)--TAIR10:upstream--TAIR10:downstream	1
TAIR10:transposable_element_gene--TAIR10:miRNA--TAIR10:3'UTR (+)--TAIR10:CDS (+)--TAIR10:gene (-)--TAIR10:downstream	1
TAIR10:transposable_element_gene--TAIR10:miRNA--TAIR10:3'UTR (+)--TAIR10:CDS (+)--TAIR10:intron	1
TAIR10:transposable_element_gene--TAIR10:miRNA--TAIR10:3'UTR (+)--TAIR10:CDS (+)--TAIR10:intron--TAIR10:upstream--TAIR10:downstream	3
TAIR10:transposable_element_gene--TAIR10:miRNA--TAIR10:3'UTR (+)--TAIR10:gene (-)--TAIR10:intron	3
TAIR10:transposable_element_gene--TAIR10:miRNA--TAIR10:3'UTR (+)--TAIR10:gene (-)--TAIR10:intron--TAIR10:upstream	1
TAIR10:transposable_element_gene--TAIR10:miRNA--TAIR10:3'UTR (+)--TAIR10:gene (-)--TAIR10:intron--TAIR10:upstream--TAIR10:downstream	2
TAIR10:transposable_element_gene--TAIR10:miRNA--TAIR10:3'UTR (+)--TAIR10:gene (-)--TAIR10:intron--TAIR10:downstream	2
TAIR10:transposable_element_gene--TAIR10:miRNA--TAIR10:3'UTR (+)--TAIR10:upstream--TAIR10:downstream	1
TAIR10:transposable_element_gene--TAIR10:miRNA--TAIR10:5'UTR (+)--TAIR10:CDS (+)--TAIR10:gene (-)	4
TAIR10:transposable_element_gene--TAIR10:miRNA--TAIR10:5'UTR (+)--TAIR10:CDS (+)--TAIR10:gene (-)--TAIR10:intron--TAIR10:upstream	2
TAIR10:transposable_element_gene--TAIR10:miRNA--TAIR10:5'UTR (+)--TAIR10:CDS (+)--TAIR10:gene (-)--TAIR10:intron--TAIR10:upstream--TAIR10:downstream	4
TAIR10:transposable_element_gene--TAIR10:miRNA--TAIR10:5'UTR (+)--TAIR10:CDS (+)--TAIR10:gene (-)--TAIR10:upstream	1
TAIR10:transposable_element_gene--TAIR10:miRNA--TAIR10:5'UTR (+)--TAIR10:CDS (+)--TAIR10:gene (-)--TAIR10:upstream--TAIR10:downstream	3
TAIR10:transposable_element_gene--TAIR10:miRNA--TAIR10:5'UTR (+)--TAIR10:CDS (+)--TAIR10:intron--TAIR10:upstream	1
TAIR10:transposable_element_gene--TAIR10:miRNA--TAIR10:5'UTR (+)--TAIR10:CDS (+)--TAIR10:intron--TAIR10:downstream	1
TAIR10:transposable_element_gene--TAIR10:miRNA--TAIR10:5'UTR (+)--TAIR10:CDS (+)--TAIR10:upstream	1
TAIR10:transposable_element_gene--TAIR10:miRNA--TAIR10:5'UTR (+)--TAIR10:gene (-)--TAIR10:intron	1
TAIR10:transposable_element_gene--TAIR10:miRNA--TAIR10:5'UTR (+)--TAIR10:gene (-)--TAIR10:intron--TAIR10:upstream--TAIR10:downstream	1
TAIR10:transposable_element_gene--TAIR10:miRNA--TAIR10:5'UTR (+)--TAIR10:gene (-)--TAIR10:intron--TAIR10:downstream	1
TAIR10:transposable_element_gene--TAIR10:miRNA--TAIR10:5'UTR (+)--TAIR10:upstream--TAIR10:downstream	1
TAIR10:transposable_element_gene--TAIR10:miRNA--TAIR10:CDS (+)	61
TAIR10:transposable_element_gene--TAIR10:miRNA--TAIR10:CDS (+)--TAIR10:gene (-)	32
TAIR10:transposable_element_gene--TAIR10:miRNA--TAIR10:CDS (+)--TAIR10:gene (-)--TAIR10:intron	19
TAIR10:transposable_element_gene--TAIR10:miRNA--TAIR10:CDS (+)--TAIR10:gene (-)--TAIR10:intron--TAIR10:upstream	16
TAIR10:transposable_element_gene--TAIR10:miRNA--TAIR10:CDS (+)--TAIR10:gene (-)--TAIR10:intron--TAIR10:upstream--TAIR10:downstream	47
TAIR10:transposable_element_gene--TAIR10:miRNA--TAIR10:CDS (+)--TAIR10:gene (-)--TAIR10:intron--TAIR10:downstream	25
TAIR10:transposable_element_gene--TAIR10:miRNA--TAIR10:CDS (+)--TAIR10:gene (-)--TAIR10:upstream	61
TAIR10:transposable_element_gene--TAIR10:miRNA--TAIR10:CDS (+)--TAIR10:gene (-)--TAIR10:upstream--TAIR10:downstream	5
TAIR10:transposable_element_gene--TAIR10:miRNA--TAIR10:CDS (+)--TAIR10:gene (-)--TAIR10:downstream	7
TAIR10:transposable_element_gene--TAIR10:miRNA--TAIR10:CDS (+)--TAIR10:intron	14
TAIR10:transposable_element_gene--TAIR10:miRNA--TAIR10:CDS (+)--TAIR10:intron--TAIR10:upstream	12
TAIR10:transposable_element_gene--TAIR10:miRNA--TAIR10:CDS (+)--TAIR10:intron--TAIR10:upstream--TAIR10:downstream	3
TAIR10:transposable_element_gene--TAIR10:miRNA--TAIR10:CDS (+)--TAIR10:intron--TAIR10:downstream	2
TAIR10:transposable_element_gene--TAIR10:miRNA--TAIR10:CDS (+)--TAIR10:upstream	3
TAIR10:transposable_element_gene--TAIR10:miRNA--TAIR10:CDS (+)--TAIR10:upstream--TAIR10:downstream	6
TAIR10:transposable_element_gene--TAIR10:miRNA--TAIR10:CDS (+)--TAIR10:downstream	1
TAIR10:transposable_element_gene--TAIR10:miRNA--TAIR10:gene (-)	34
TAIR10:transposable_element_gene--TAIR10:miRNA--TAIR10:gene (-)--TAIR10:intron	11
TAIR10:transposable_element_gene--TAIR10:miRNA--TAIR10:gene (-)--TAIR10:intron--TAIR10:upstream	16
TAIR10:transposable_element_gene--TAIR10:miRNA--TAIR10:gene (-)--TAIR10:intron--TAIR10:upstream--TAIR10:downstream	7
TAIR10:transposable_element_gene--TAIR10:miRNA--TAIR10:gene (-)--TAIR10:upstream	9
TAIR10:transposable_element_gene--TAIR10:miRNA--TAIR10:gene (-)--TAIR10:upstream--TAIR10:downstream	4
TAIR10:transposable_element_gene--TAIR10:miRNA--TAIR10:gene (-)--TAIR10:downstream	1
TAIR10:transposable_element_gene--TAIR10:miRNA--TAIR10:intron	47
TAIR10:transposable_element_gene--TAIR10:miRNA--TAIR10:intron--TAIR10:upstream	4
TAIR10:transposable_element_gene--TAIR10:miRNA--TAIR10:intron--TAIR10:upstream--TAIR10:downstream	9
TAIR10:transposable_element_gene--TAIR10:miRNA--TAIR10:intron--TAIR10:downstream	1
TAIR10:transposable_element_gene--TAIR10:miRNA--TAIR10:upstream	12
TAIR10:transposable_element_gene--TAIR10:miRNA--TAIR10:upstream--TAIR10:downstream	1279
TAIR10:transposable_element_gene--TAIR10:miRNA--TAIR10:downstream	2
TAIR10:transposable_element_gene--TAIR10:3'UTR (+)	57
TAIR10:transposable_element_gene--TAIR10:3'UTR (+)--TAIR10:5'UTR (+)--TAIR10:CDS (+)--TAIR10:gene (-)	1
TAIR10:transposable_element_gene--TAIR10:3'UTR (+)--TAIR10:5'UTR (+)--TAIR10:CDS (+)--TAIR10:gene (-)--TAIR10:intron	2
TAIR10:transposable_element_gene--TAIR10:3'UTR (+)--TAIR10:5'UTR (+)--TAIR10:CDS (+)--TAIR10:gene (-)--TAIR10:intron--TAIR10:upstream	10
TAIR10:transposable_element_gene--TAIR10:3'UTR (+)--TAIR10:5'UTR (+)--TAIR10:CDS (+)--TAIR10:gene (-)--TAIR10:intron--TAIR10:upstream--TAIR10:downstream	195
TAIR10:transposable_element_gene--TAIR10:3'UTR (+)--TAIR10:5'UTR (+)--TAIR10:CDS (+)--TAIR10:gene (-)--TAIR10:intron--TAIR10:downstream	3
TAIR10:transposable_element_gene--TAIR10:3'UTR (+)--TAIR10:5'UTR (+)--TAIR10:CDS (+)--TAIR10:gene (-)--TAIR10:upstream	10
TAIR10:transposable_element_gene--TAIR10:3'UTR (+)--TAIR10:5'UTR (+)--TAIR10:CDS (+)--TAIR10:gene (-)--TAIR10:upstream--TAIR10:downstream	16
TAIR10:transposable_element_gene--TAIR10:3'UTR (+)--TAIR10:5'UTR (+)--TAIR10:CDS (+)--TAIR10:gene (-)--TAIR10:downstream	1
TAIR10:transposable_element_gene--TAIR10:3'UTR (+)--TAIR10:5'UTR (+)--TAIR10:CDS (+)--TAIR10:intron--TAIR10:upstream--TAIR10:downstream	2
TAIR10:transposable_element_gene--TAIR10:3'UTR (+)--TAIR10:5'UTR (+)--TAIR10:CDS (+)--TAIR10:intron--TAIR10:downstream	1
TAIR10:transposable_element_gene--TAIR10:3'UTR (+)--TAIR10:5'UTR (+)--TAIR10:gene (-)--TAIR10:intron	2
TAIR10:transposable_element_gene--TAIR10:3'UTR (+)--TAIR10:5'UTR (+)--TAIR10:gene (-)--TAIR10:intron--TAIR10:upstream	2
TAIR10:transposable_element_gene--TAIR10:3'UTR (+)--TAIR10:5'UTR (+)--TAIR10:gene (-)--TAIR10:intron--TAIR10:upstream--TAIR10:downstream	14
TAIR10:transposable_element_gene--TAIR10:3'UTR (+)--TAIR10:5'UTR (+)--TAIR10:gene (-)--TAIR10:upstream--TAIR10:downstream	1
TAIR10:transposable_element_gene--TAIR10:3'UTR (+)--TAIR10:5'UTR (+)--TAIR10:intron--TAIR10:upstream	1
TAIR10:transposable_element_gene--TAIR10:3'UTR (+)--TAIR10:5'UTR (+)--TAIR10:intron--TAIR10:upstream--TAIR10:downstream	2
TAIR10:transposable_element_gene--TAIR10:3'UTR (+)--TAIR10:5'UTR (+)--TAIR10:intron--TAIR10:downstream	1
TAIR10:transposable_element_gene--TAIR10:3'UTR (+)--TAIR10:5'UTR (+)--TAIR10:upstream--TAIR10:downstream	1
TAIR10:transposable_element_gene--TAIR10:3'UTR (+)--TAIR10:CDS (+)	6
TAIR10:transposable_element_gene--TAIR10:3'UTR (+)--TAIR10:CDS (+)--TAIR10:gene (-)	19
TAIR10:transposable_element_gene--TAIR10:3'UTR (+)--TAIR10:CDS (+)--TAIR10:gene (-)--TAIR10:intron	26
TAIR10:transposable_element_gene--TAIR10:3'UTR (+)--TAIR10:CDS (+)--TAIR10:gene (-)--TAIR10:intron--TAIR10:upstream	48
TAIR10:transposable_element_gene--TAIR10:3'UTR (+)--TAIR10:CDS (+)--TAIR10:gene (-)--TAIR10:intron--TAIR10:upstream--TAIR10:downstream	365
TAIR10:transposable_element_gene--TAIR10:3'UTR (+)--TAIR10:CDS (+)--TAIR10:gene (-)--TAIR10:intron--TAIR10:downstream	24
TAIR10:transposable_element_gene--TAIR10:3'UTR (+)--TAIR10:CDS (+)--TAIR10:gene (-)--TAIR10:upstream	13
TAIR10:transposable_element_gene--TAIR10:3'UTR (+)--TAIR10:CDS (+)--TAIR10:gene (-)--TAIR10:upstream--TAIR10:downstream	29
TAIR10:transposable_element_gene--TAIR10:3'UTR (+)--TAIR10:CDS (+)--TAIR10:gene (-)--TAIR10:downstream	13
TAIR10:transposable_element_gene--TAIR10:3'UTR (+)--TAIR10:CDS (+)--TAIR10:intron	6
TAIR10:transposable_element_gene--TAIR10:3'UTR (+)--TAIR10:CDS (+)--TAIR10:intron--TAIR10:upstream	13
TAIR10:transposable_element_gene--TAIR10:3'UTR (+)--TAIR10:CDS (+)--TAIR10:intron--TAIR10:upstream--TAIR10:downstream	20
TAIR10:transposable_element_gene--TAIR10:3'UTR (+)--TAIR10:CDS (+)--TAIR10:intron--TAIR10:downstream	4
TAIR10:transposable_element_gene--TAIR10:3'UTR (+)--TAIR10:CDS (+)--TAIR10:upstream	4
TAIR10:transposable_element_gene--TAIR10:3'UTR (+)--TAIR10:CDS (+)--TAIR10:upstream--TAIR10:downstream	10
TAIR10:transposable_element_gene--TAIR10:3'UTR (+)--TAIR10:CDS (+)--TAIR10:downstream	5
TAIR10:transposable_element_gene--TAIR10:3'UTR (+)--TAIR10:gene (-)	8
TAIR10:transposable_element_gene--TAIR10:3'UTR (+)--TAIR10:gene (-)--TAIR10:intron	3
TAIR10:transposable_element_gene--TAIR10:3'UTR (+)--TAIR10:gene (-)--TAIR10:intron--TAIR10:upstream	9
TAIR10:transposable_element_gene--TAIR10:3'UTR (+)--TAIR10:gene (-)--TAIR10:intron--TAIR10:upstream--TAIR10:downstream	76
TAIR10:transposable_element_gene--TAIR10:3'UTR (+)--TAIR10:gene (-)--TAIR10:intron--TAIR10:downstream	4
TAIR10:transposable_element_gene--TAIR10:3'UTR (+)--TAIR10:gene (-)--TAIR10:upstream	5
TAIR10:transposable_element_gene--TAIR10:3'UTR (+)--TAIR10:gene (-)--TAIR10:upstream--TAIR10:downstream	7
TAIR10:transposable_element_gene--TAIR10:3'UTR (+)--TAIR10:gene (-)--TAIR10:downstream	4
TAIR10:transposable_element_gene--TAIR10:3'UTR (+)--TAIR10:intron	18
TAIR10:transposable_element_gene--TAIR10:3'UTR (+)--TAIR10:intron--TAIR10:upstream	14
TAIR10:transposable_element_gene--TAIR10:3'UTR (+)--TAIR10:intron--TAIR10:upstream--TAIR10:downstream	454
TAIR10:transposable_element_gene--TAIR10:3'UTR (+)--TAIR10:intron--TAIR10:downstream	20
TAIR10:transposable_element_gene--TAIR10:3'UTR (+)--TAIR10:upstream	12
TAIR10:transposable_element_gene--TAIR10:3'UTR (+)--TAIR10:upstream--TAIR10:downstream	34
TAIR10:transposable_element_gene--TAIR10:3'UTR (+)--TAIR10:downstream	49
TAIR10:transposable_element_gene--TAIR10:5'UTR (+)	17
TAIR10:transposable_element_gene--TAIR10:5'UTR (+)--TAIR10:CDS (+)	9
TAIR10:transposable_element_gene--TAIR10:5'UTR (+)--TAIR10:CDS (+)--TAIR10:gene (-)	18
TAIR10:transposable_element_gene--TAIR10:5'UTR (+)--TAIR10:CDS (+)--TAIR10:gene (-)--TAIR10:intron	11
TAIR10:transposable_element_gene--TAIR10:5'UTR (+)--TAIR10:CDS (+)--TAIR10:gene (-)--TAIR10:intron--TAIR10:upstream	31
TAIR10:transposable_element_gene--TAIR10:5'UTR (+)--TAIR10:CDS (+)--TAIR10:gene (-)--TAIR10:intron--TAIR10:upstream--TAIR10:downstream	891
TAIR10:transposable_element_gene--TAIR10:5'UTR (+)--TAIR10:CDS (+)--TAIR10:gene (-)--TAIR10:intron--TAIR10:downstream	21
TAIR10:transposable_element_gene--TAIR10:5'UTR (+)--TAIR10:CDS (+)--TAIR10:gene (-)--TAIR10:upstream	28
TAIR10:transposable_element_gene--TAIR10:5'UTR (+)--TAIR10:CDS (+)--TAIR10:gene (-)--TAIR10:upstream--TAIR10:downstream	29
TAIR10:transposable_element_gene--TAIR10:5'UTR (+)--TAIR10:CDS (+)--TAIR10:gene (-)--TAIR10:downstream	14
TAIR10:transposable_element_gene--TAIR10:5'UTR (+)--TAIR10:CDS (+)--TAIR10:intron	5
TAIR10:transposable_element_gene--TAIR10:5'UTR (+)--TAIR10:CDS (+)--TAIR10:intron--TAIR10:upstream	4
TAIR10:transposable_element_gene--TAIR10:5'UTR (+)--TAIR10:CDS (+)--TAIR10:intron--TAIR10:upstream--TAIR10:downstream	5
TAIR10:transposable_element_gene--TAIR10:5'UTR (+)--TAIR10:CDS (+)--TAIR10:intron--TAIR10:downstream	2
TAIR10:transposable_element_gene--TAIR10:5'UTR (+)--TAIR10:CDS (+)--TAIR10:upstream	2
TAIR10:transposable_element_gene--TAIR10:5'UTR (+)--TAIR10:CDS (+)--TAIR10:upstream--TAIR10:downstream	5
TAIR10:transposable_element_gene--TAIR10:5'UTR (+)--TAIR10:CDS (+)--TAIR10:downstream	4
TAIR10:transposable_element_gene--TAIR10:5'UTR (+)--TAIR10:gene (-)	7
TAIR10:transposable_element_gene--TAIR10:5'UTR (+)--TAIR10:gene (-)--TAIR10:intron	3
TAIR10:transposable_element_gene--TAIR10:5'UTR (+)--TAIR10:gene (-)--TAIR10:intron--TAIR10:upstream	6
TAIR10:transposable_element_gene--TAIR10:5'UTR (+)--TAIR10:gene (-)--TAIR10:intron--TAIR10:upstream--TAIR10:downstream	21
TAIR10:transposable_element_gene--TAIR10:5'UTR (+)--TAIR10:gene (-)--TAIR10:intron--TAIR10:downstream	5
TAIR10:transposable_element_gene--TAIR10:5'UTR (+)--TAIR10:gene (-)--TAIR10:upstream	3
TAIR10:transposable_element_gene--TAIR10:5'UTR (+)--TAIR10:gene (-)--TAIR10:upstream--TAIR10:downstream	3
TAIR10:transposable_element_gene--TAIR10:5'UTR (+)--TAIR10:gene (-)--TAIR10:downstream	6
TAIR10:transposable_element_gene--TAIR10:5'UTR (+)--TAIR10:intron	3
TAIR10:transposable_element_gene--TAIR10:5'UTR (+)--TAIR10:intron--TAIR10:upstream	1
TAIR10:transposable_element_gene--TAIR10:5'UTR (+)--TAIR10:intron--TAIR10:upstream--TAIR10:downstream	10
TAIR10:transposable_element_gene--TAIR10:5'UTR (+)--TAIR10:intron--TAIR10:downstream	3
TAIR10:transposable_element_gene--TAIR10:5'UTR (+)--TAIR10:upstream	2
TAIR10:transposable_element_gene--TAIR10:5'UTR (+)--TAIR10:upstream--TAIR10:downstream	4
TAIR10:transposable_element_gene--TAIR10:5'UTR (+)--TAIR10:downstream	9
TAIR10:transposable_element_gene--TAIR10:CDS (+)	1381
TAIR10:transposable_element_gene--TAIR10:CDS (+)--TAIR10:gene (-)	534
TAIR10:transposable_element_gene--TAIR10:CDS (+)--TAIR10:gene (-)--TAIR10:intron	167
TAIR10:transposable_element_gene--TAIR10:CDS (+)--TAIR10:gene (-)--TAIR10:intron--TAIR10:upstream	175
TAIR10:transposable_element_gene--TAIR10:CDS (+)--TAIR10:gene (-)--TAIR10:intron--TAIR10:upstream--TAIR10:downstream	703
TAIR10:transposable_element_gene--TAIR10:CDS (+)--TAIR10:gene (-)--TAIR10:intron--TAIR10:downstream	189
TAIR10:transposable_element_gene--TAIR10:CDS (+)--TAIR10:gene (-)--TAIR10:upstream	228
TAIR10:transposable_element_gene--TAIR10:CDS (+)--TAIR10:gene (-)--TAIR10:upstream--TAIR10:downstream	218
TAIR10:transposable_element_gene--TAIR10:CDS (+)--TAIR10:gene (-)--TAIR10:downstream	208
TAIR10:transposable_element_gene--TAIR10:CDS (+)--TAIR10:intron	126
TAIR10:transposable_element_gene--TAIR10:CDS (+)--TAIR10:intron--TAIR10:upstream	84
TAIR10:transposable_element_gene--TAIR10:CDS (+)--TAIR10:intron--TAIR10:upstream--TAIR10:downstream	896
TAIR10:transposable_element_gene--TAIR10:CDS (+)--TAIR10:intron--TAIR10:downstream	421
TAIR10:transposable_element_gene--TAIR10:CDS (+)--TAIR10:upstream	716
TAIR10:transposable_element_gene--TAIR10:CDS (+)--TAIR10:upstream--TAIR10:downstream	308
TAIR10:transposable_element_gene--TAIR10:CDS (+)--TAIR10:downstream	412
TAIR10:transposable_element_gene--TAIR10:gene (-)	1859
TAIR10:transposable_element_gene--TAIR10:gene (-)--TAIR10:intron	173
TAIR10:transposable_element_gene--TAIR10:gene (-)--TAIR10:intron--TAIR10:upstream	132
TAIR10:transposable_element_gene--TAIR10:gene (-)--TAIR10:intron--TAIR10:upstream--TAIR10:downstream	934
TAIR10:transposable_element_gene--TAIR10:gene (-)--TAIR10:intron--TAIR10:downstream	1498
TAIR10:transposable_element_gene--TAIR10:gene (-)--TAIR10:upstream	574
TAIR10:transposable_element_gene--TAIR10:gene (-)--TAIR10:upstream--TAIR10:downstream	610
TAIR10:transposable_element_gene--TAIR10:gene (-)--TAIR10:downstream	589
TAIR10:transposable_element_gene--TAIR10:intron	2075
TAIR10:transposable_element_gene--TAIR10:intron--TAIR10:upstream	2826
TAIR10:transposable_element_gene--TAIR10:intron--TAIR10:upstream--TAIR10:downstream	6338
TAIR10:transposable_element_gene--TAIR10:intron--TAIR10:downstream	1077
TAIR10:transposable_element_gene--TAIR10:upstream	16053
TAIR10:transposable_element_gene--TAIR10:upstream--TAIR10:downstream	16530
TAIR10:transposable_element_gene--TAIR10:downstream	6809
TAIR10:rRNA	992445
TAIR10:rRNA--TAIR10:snRNA--TAIR10:CDS (+)--TAIR10:gene (-)	1
TAIR10:rRNA--TAIR10:snoRNA--TAIR10:CDS (+)--TAIR10:upstream	1
TAIR10:rRNA--TAIR10:snoRNA--TAIR10:upstream	1
TAIR10:rRNA--TAIR10:tRNA--TAIR10:CDS (+)--TAIR10:gene (-)--TAIR10:intron--TAIR10:upstream--TAIR10:downstream	1
TAIR10:rRNA--TAIR10:tRNA--TAIR10:gene (-)--TAIR10:upstream	1
TAIR10:rRNA--TAIR10:tRNA--TAIR10:intron--TAIR10:upstream	3
TAIR10:rRNA--TAIR10:tRNA--TAIR10:intron--TAIR10:upstream--TAIR10:downstream	4
TAIR10:rRNA--TAIR10:miRNA--TAIR10:intron--TAIR10:downstream	1
TAIR10:rRNA--TAIR10:3'UTR (+)	25
TAIR10:rRNA--TAIR10:3'UTR (+)--TAIR10:5'UTR (+)--TAIR10:CDS (+)--TAIR10:gene (-)	1
TAIR10:rRNA--TAIR10:3'UTR (+)--TAIR10:5'UTR (+)--TAIR10:CDS (+)--TAIR10:gene (-)--TAIR10:intron--TAIR10:upstream--TAIR10:downstream	2
TAIR10:rRNA--TAIR10:3'UTR (+)--TAIR10:5'UTR (+)--TAIR10:gene (-)--TAIR10:intron--TAIR10:upstream--TAIR10:downstream	1
TAIR10:rRNA--TAIR10:3'UTR (+)--TAIR10:CDS (+)	10
TAIR10:rRNA--TAIR10:3'UTR (+)--TAIR10:CDS (+)--TAIR10:gene (-)	5
TAIR10:rRNA--TAIR10:3'UTR (+)--TAIR10:CDS (+)--TAIR10:gene (-)--TAIR10:intron	2
TAIR10:rRNA--TAIR10:3'UTR (+)--TAIR10:CDS (+)--TAIR10:gene (-)--TAIR10:intron--TAIR10:upstream	2
TAIR10:rRNA--TAIR10:3'UTR (+)--TAIR10:CDS (+)--TAIR10:gene (-)--TAIR10:intron--TAIR10:upstream--TAIR10:downstream	15
TAIR10:rRNA--TAIR10:3'UTR (+)--TAIR10:CDS (+)--TAIR10:gene (-)--TAIR10:intron--TAIR10:downstream	7
TAIR10:rRNA--TAIR10:3'UTR (+)--TAIR10:CDS (+)--TAIR10:gene (-)--TAIR10:upstream--TAIR10:downstream	3
TAIR10:rRNA--TAIR10:3'UTR (+)--TAIR10:CDS (+)--TAIR10:gene (-)--TAIR10:downstream	2
TAIR10:rRNA--TAIR10:3'UTR (+)--TAIR10:CDS (+)--TAIR10:intron	3
TAIR10:rRNA--TAIR10:3'UTR (+)--TAIR10:CDS (+)--TAIR10:intron--TAIR10:upstream	1
TAIR10:rRNA--TAIR10:3'UTR (+)--TAIR10:CDS (+)--TAIR10:upstream	1
TAIR10:rRNA--TAIR10:3'UTR (+)--TAIR10:CDS (+)--TAIR10:downstream	1
TAIR10:rRNA--TAIR10:3'UTR (+)--TAIR10:gene (-)	6
TAIR10:rRNA--TAIR10:3'UTR (+)--TAIR10:gene (-)--TAIR10:intron--TAIR10:upstream	2
TAIR10:rRNA--TAIR10:3'UTR (+)--TAIR10:gene (-)--TAIR10:intron--TAIR10:upstream--TAIR10:downstream	3
TAIR10:rRNA--TAIR10:3'UTR (+)--TAIR10:gene (-)--TAIR10:upstream	1
TAIR10:rRNA--TAIR10:3'UTR (+)--TAIR10:gene (-)--TAIR10:upstream--TAIR10:downstream	3
TAIR10:rRNA--TAIR10:3'UTR (+)--TAIR10:gene (-)--TAIR10:downstream	2
TAIR10:rRNA--TAIR10:3'UTR (+)--TAIR10:intron	3
TAIR10:rRNA--TAIR10:3'UTR (+)--TAIR10:intron--TAIR10:upstream--TAIR10:downstream	1
TAIR10:rRNA--TAIR10:3'UTR (+)--TAIR10:upstream	4
TAIR10:rRNA--TAIR10:3'UTR (+)--TAIR10:upstream--TAIR10:downstream	1
TAIR10:rRNA--TAIR10:3'UTR (+)--TAIR10:downstream	5
TAIR10:rRNA--TAIR10:5'UTR (+)	42
TAIR10:rRNA--TAIR10:5'UTR (+)--TAIR10:CDS (+)	3
TAIR10:rRNA--TAIR10:5'UTR (+)--TAIR10:CDS (+)--TAIR10:gene (-)	7
TAIR10:rRNA--TAIR10:5'UTR (+)--TAIR10:CDS (+)--TAIR10:gene (-)--TAIR10:intron	1
TAIR10:rRNA--TAIR10:5'UTR (+)--TAIR10:CDS (+)--TAIR10:gene (-)--TAIR10:intron--TAIR10:upstream	3
TAIR10:rRNA--TAIR10:5'UTR (+)--TAIR10:CDS (+)--TAIR10:gene (-)--TAIR10:intron--TAIR10:upstream--TAIR10:downstream	5
TAIR10:rRNA--TAIR10:5'UTR (+)--TAIR10:CDS (+)--TAIR10:gene (-)--TAIR10:intron--TAIR10:downstream	1
TAIR10:rRNA--TAIR10:5'UTR (+)--TAIR10:CDS (+)--TAIR10:gene (-)--TAIR10:upstream	1
TAIR10:rRNA--TAIR10:5'UTR (+)--TAIR10:CDS (+)--TAIR10:gene (-)--TAIR10:upstream--TAIR10:downstream	3
TAIR10:rRNA--TAIR10:5'UTR (+)--TAIR10:CDS (+)--TAIR10:intron	1
TAIR10:rRNA--TAIR10:5'UTR (+)--TAIR10:CDS (+)--TAIR10:intron--TAIR10:upstream	1
TAIR10:rRNA--TAIR10:5'UTR (+)--TAIR10:CDS (+)--TAIR10:intron--TAIR10:upstream--TAIR10:downstream	1
TAIR10:rRNA--TAIR10:5'UTR (+)--TAIR10:CDS (+)--TAIR10:upstream	1
TAIR10:rRNA--TAIR10:5'UTR (+)--TAIR10:CDS (+)--TAIR10:upstream--TAIR10:downstream	1
TAIR10:rRNA--TAIR10:5'UTR (+)--TAIR10:gene (-)	14
TAIR10:rRNA--TAIR10:5'UTR (+)--TAIR10:gene (-)--TAIR10:intron	3
TAIR10:rRNA--TAIR10:5'UTR (+)--TAIR10:gene (-)--TAIR10:intron--TAIR10:upstream	1
TAIR10:rRNA--TAIR10:5'UTR (+)--TAIR10:gene (-)--TAIR10:intron--TAIR10:upstream--TAIR10:downstream	1
TAIR10:rRNA--TAIR10:5'UTR (+)--TAIR10:gene (-)--TAIR10:upstream	1
TAIR10:rRNA--TAIR10:5'UTR (+)--TAIR10:intron	2
TAIR10:rRNA--TAIR10:CDS (+)	720
TAIR10:rRNA--TAIR10:CDS (+)--TAIR10:gene (-)	211
TAIR10:rRNA--TAIR10:CDS (+)--TAIR10:gene (-)--TAIR10:intron	41
TAIR10:rRNA--TAIR10:CDS (+)--TAIR10:gene (-)--TAIR10:intron--TAIR10:upstream	33
TAIR10:rRNA--TAIR10:CDS (+)--TAIR10:gene (-)--TAIR10:intron--TAIR10:upstream--TAIR10:downstream	43
TAIR10:rRNA--TAIR10:CDS (+)--TAIR10:gene (-)--TAIR10:intron--TAIR10:downstream	13
TAIR10:rRNA--TAIR10:CDS (+)--TAIR10:gene (-)--TAIR10:upstream	56
TAIR10:rRNA--TAIR10:CDS (+)--TAIR10:gene (-)--TAIR10:upstream--TAIR10:downstream	38
TAIR10:rRNA--TAIR10:CDS (+)--TAIR10:gene (-)--TAIR10:downstream	46
TAIR10:rRNA--TAIR10:CDS (+)--TAIR10:intron	50
TAIR10:rRNA--TAIR10:CDS (+)--TAIR10:intron--TAIR10:upstream	18
TAIR10:rRNA--TAIR10:CDS (+)--TAIR10:intron--TAIR10:upstream--TAIR10:downstream	14
TAIR10:rRNA--TAIR10:CDS (+)--TAIR10:intron--TAIR10:downstream	24
TAIR10:rRNA--TAIR10:CDS (+)--TAIR10:upstream	72
TAIR10:rRNA--TAIR10:CDS (+)--TAIR10:upstream--TAIR10:downstream	6
TAIR10:rRNA--TAIR10:CDS (+)--TAIR10:downstream	37
TAIR10:rRNA--TAIR10:gene (-)	847
TAIR10:rRNA--TAIR10:gene (-)--TAIR10:intron	52
TAIR10:rRNA--TAIR10:gene (-)--TAIR10:intron--TAIR10:upstream	14
TAIR10:rRNA--TAIR10:gene (-)--TAIR10:intron--TAIR10:upstream--TAIR10:downstream	13
TAIR10:rRNA--TAIR10:gene (-)--TAIR10:intron--TAIR10:downstream	10
TAIR10:rRNA--TAIR10:gene (-)--TAIR10:upstream	58
TAIR10:rRNA--TAIR10:gene (-)--TAIR10:upstream--TAIR10:downstream	10
TAIR10:rRNA--TAIR10:gene (-)--TAIR10:downstream	39
TAIR10:rRNA--TAIR10:intron	286
TAIR10:rRNA--TAIR10:intron--TAIR10:upstream	57
TAIR10:rRNA--TAIR10:intron--TAIR10:upstream--TAIR10:downstream	17
TAIR10:rRNA--TAIR10:intron--TAIR10:downstream	35
TAIR10:rRNA--TAIR10:upstream	20792
TAIR10:rRNA--TAIR10:upstream--TAIR10:downstream	38
TAIR10:rRNA--TAIR10:downstream	2106
TAIR10:snRNA	996
TAIR10:snRNA--TAIR10:tRNA--TAIR10:CDS (+)--TAIR10:gene (-)--TAIR10:upstream--TAIR10:downstream	1
TAIR10:snRNA--TAIR10:3'UTR (+)	4
TAIR10:snRNA--TAIR10:3'UTR (+)--TAIR10:CDS (+)--TAIR10:gene (-)--TAIR10:intron--TAIR10:upstream--TAIR10:downstream	1
TAIR10:snRNA--TAIR10:5'UTR (+)--TAIR10:CDS (+)--TAIR10:gene (-)--TAIR10:intron--TAIR10:upstream--TAIR10:downstream	1
TAIR10:snRNA--TAIR10:5'UTR (+)--TAIR10:CDS (+)--TAIR10:gene (-)--TAIR10:intron--TAIR10:downstream	1
TAIR10:snRNA--TAIR10:5'UTR (+)--TAIR10:CDS (+)--TAIR10:upstream--TAIR10:downstream	2
TAIR10:snRNA--TAIR10:5'UTR (+)--TAIR10:gene (-)--TAIR10:upstream--TAIR10:downstream	2
TAIR10:snRNA--TAIR10:5'UTR (+)--TAIR10:upstream--TAIR10:downstream	423
TAIR10:snRNA--TAIR10:5'UTR (+)--TAIR10:downstream	174
TAIR10:snRNA--TAIR10:CDS (+)	1
TAIR10:snRNA--TAIR10:CDS (+)--TAIR10:gene (-)--TAIR10:upstream--TAIR10:downstream	1
TAIR10:snRNA--TAIR10:CDS (+)--TAIR10:intron--TAIR10:upstream--TAIR10:downstream	1
TAIR10:snRNA--TAIR10:CDS (+)--TAIR10:intron--TAIR10:downstream	1
TAIR10:snRNA--TAIR10:CDS (+)--TAIR10:upstream--TAIR10:downstream	44
TAIR10:snRNA--TAIR10:CDS (+)--TAIR10:downstream	456
TAIR10:snRNA--TAIR10:gene (-)--TAIR10:intron--TAIR10:upstream--TAIR10:downstream	2
TAIR10:snRNA--TAIR10:gene (-)--TAIR10:upstream--TAIR10:downstream	588
TAIR10:snRNA--TAIR10:gene (-)--TAIR10:downstream	141
TAIR10:snRNA--TAIR10:intron--TAIR10:upstream	1
TAIR10:snRNA--TAIR10:intron--TAIR10:upstream--TAIR10:downstream	18
TAIR10:snRNA--TAIR10:intron--TAIR10:downstream	5
TAIR10:snRNA--TAIR10:upstream	307
TAIR10:snRNA--TAIR10:upstream--TAIR10:downstream	678
TAIR10:snRNA--TAIR10:downstream	2078
TAIR10:snoRNA	3784
TAIR10:snoRNA--TAIR10:3'UTR (+)	4
TAIR10:snoRNA--TAIR10:3'UTR (+)--TAIR10:CDS (+)--TAIR10:gene (-)--TAIR10:intron--TAIR10:upstream--TAIR10:downstream	1
TAIR10:snoRNA--TAIR10:3'UTR (+)--TAIR10:CDS (+)--TAIR10:intron--TAIR10:upstream--TAIR10:downstream	1
TAIR10:snoRNA--TAIR10:5'UTR (+)	2
TAIR10:snoRNA--TAIR10:5'UTR (+)--TAIR10:CDS (+)--TAIR10:gene (-)--TAIR10:intron--TAIR10:upstream--TAIR10:downstream	1
TAIR10:snoRNA--TAIR10:5'UTR (+)--TAIR10:CDS (+)--TAIR10:gene (-)--TAIR10:upstream--TAIR10:downstream	1
TAIR10:snoRNA--TAIR10:5'UTR (+)--TAIR10:gene (-)--TAIR10:intron	4
TAIR10:snoRNA--TAIR10:5'UTR (+)--TAIR10:gene (-)--TAIR10:intron--TAIR10:upstream--TAIR10:downstream	2
TAIR10:snoRNA--TAIR10:5'UTR (+)--TAIR10:gene (-)--TAIR10:intron--TAIR10:downstream	215
TAIR10:snoRNA--TAIR10:5'UTR (+)--TAIR10:gene (-)--TAIR10:downstream	32
TAIR10:snoRNA--TAIR10:5'UTR (+)--TAIR10:intron--TAIR10:upstream--TAIR10:downstream	1
TAIR10:snoRNA--TAIR10:5'UTR (+)--TAIR10:intron--TAIR10:downstream	69
TAIR10:snoRNA--TAIR10:5'UTR (+)--TAIR10:downstream	5
TAIR10:snoRNA--TAIR10:CDS (+)	8
TAIR10:snoRNA--TAIR10:CDS (+)--TAIR10:gene (-)	1
TAIR10:snoRNA--TAIR10:CDS (+)--TAIR10:gene (-)--TAIR10:intron	2
TAIR10:snoRNA--TAIR10:CDS (+)--TAIR10:gene (-)--TAIR10:intron--TAIR10:upstream	1
TAIR10:snoRNA--TAIR10:CDS (+)--TAIR10:gene (-)--TAIR10:intron--TAIR10:upstream--TAIR10:downstream	15
TAIR10:snoRNA--TAIR10:CDS (+)--TAIR10:gene (-)--TAIR10:intron--TAIR10:downstream	2
TAIR10:snoRNA--TAIR10:CDS (+)--TAIR10:gene (-)--TAIR10:upstream	1
TAIR10:snoRNA--TAIR10:CDS (+)--TAIR10:gene (-)--TAIR10:downstream	2
TAIR10:snoRNA--TAIR10:CDS (+)--TAIR10:intron--TAIR10:upstream--TAIR10:downstream	6
TAIR10:snoRNA--TAIR10:CDS (+)--TAIR10:intron--TAIR10:downstream	1
TAIR10:snoRNA--TAIR10:CDS (+)--TAIR10:upstream	3
TAIR10:snoRNA--TAIR10:CDS (+)--TAIR10:downstream	6
TAIR10:snoRNA--TAIR10:gene (-)	35
TAIR10:snoRNA--TAIR10:gene (-)--TAIR10:intron	4
TAIR10:snoRNA--TAIR10:gene (-)--TAIR10:intron--TAIR10:upstream--TAIR10:downstream	19
TAIR10:snoRNA--TAIR10:gene (-)--TAIR10:intron--TAIR10:downstream	69
TAIR10:snoRNA--TAIR10:gene (-)--TAIR10:downstream	75
TAIR10:snoRNA--TAIR10:intron	14
TAIR10:snoRNA--TAIR10:intron--TAIR10:downstream	34
TAIR10:snoRNA--TAIR10:upstream	290
TAIR10:snoRNA--TAIR10:upstream--TAIR10:downstream	4
TAIR10:snoRNA--TAIR10:downstream	645
TAIR10:tRNA	226310
TAIR10:tRNA--TAIR10:miRNA--TAIR10:CDS (+)--TAIR10:gene (-)--TAIR10:intron	1
TAIR10:tRNA--TAIR10:3'UTR (+)	550
TAIR10:tRNA--TAIR10:3'UTR (+)--TAIR10:5'UTR (+)--TAIR10:CDS (+)--TAIR10:gene (-)--TAIR10:intron--TAIR10:upstream	1
TAIR10:tRNA--TAIR10:3'UTR (+)--TAIR10:CDS (+)	1
TAIR10:tRNA--TAIR10:3'UTR (+)--TAIR10:CDS (+)--TAIR10:gene (-)	4
TAIR10:tRNA--TAIR10:3'UTR (+)--TAIR10:CDS (+)--TAIR10:gene (-)--TAIR10:intron	2
TAIR10:tRNA--TAIR10:3'UTR (+)--TAIR10:CDS (+)--TAIR10:gene (-)--TAIR10:intron--TAIR10:upstream	1
TAIR10:tRNA--TAIR10:3'UTR (+)--TAIR10:CDS (+)--TAIR10:gene (-)--TAIR10:intron--TAIR10:upstream--TAIR10:downstream	6
TAIR10:tRNA--TAIR10:3'UTR (+)--TAIR10:CDS (+)--TAIR10:gene (-)--TAIR10:intron--TAIR10:downstream	2
TAIR10:tRNA--TAIR10:3'UTR (+)--TAIR10:CDS (+)--TAIR10:gene (-)--TAIR10:upstream	1
TAIR10:tRNA--TAIR10:3'UTR (+)--TAIR10:CDS (+)--TAIR10:gene (-)--TAIR10:downstream	2
TAIR10:tRNA--TAIR10:3'UTR (+)--TAIR10:CDS (+)--TAIR10:intron	2
TAIR10:tRNA--TAIR10:3'UTR (+)--TAIR10:CDS (+)--TAIR10:upstream--TAIR10:downstream	1
TAIR10:tRNA--TAIR10:3'UTR (+)--TAIR10:CDS (+)--TAIR10:downstream	1
TAIR10:tRNA--TAIR10:3'UTR (+)--TAIR10:gene (-)	3
TAIR10:tRNA--TAIR10:3'UTR (+)--TAIR10:gene (-)--TAIR10:upstream	1
TAIR10:tRNA--TAIR10:3'UTR (+)--TAIR10:gene (-)--TAIR10:upstream--TAIR10:downstream	1
TAIR10:tRNA--TAIR10:3'UTR (+)--TAIR10:intron	3
TAIR10:tRNA--TAIR10:3'UTR (+)--TAIR10:intron--TAIR10:upstream--TAIR10:downstream	2
TAIR10:tRNA--TAIR10:3'UTR (+)--TAIR10:upstream	10
TAIR10:tRNA--TAIR10:3'UTR (+)--TAIR10:upstream--TAIR10:downstream	4
TAIR10:tRNA--TAIR10:3'UTR (+)--TAIR10:downstream	5
TAIR10:tRNA--TAIR10:5'UTR (+)	5
TAIR10:tRNA--TAIR10:5'UTR (+)--TAIR10:CDS (+)	50
TAIR10:tRNA--TAIR10:5'UTR (+)--TAIR10:CDS (+)--TAIR10:gene (-)	89
TAIR10:tRNA--TAIR10:5'UTR (+)--TAIR10:CDS (+)--TAIR10:gene (-)--TAIR10:intron--TAIR10:upstream	5
TAIR10:tRNA--TAIR10:5'UTR (+)--TAIR10:CDS (+)--TAIR10:gene (-)--TAIR10:intron--TAIR10:upstream--TAIR10:downstream	6
TAIR10:tRNA--TAIR10:5'UTR (+)--TAIR10:CDS (+)--TAIR10:gene (-)--TAIR10:intron--TAIR10:downstream	4
TAIR10:tRNA--TAIR10:5'UTR (+)--TAIR10:CDS (+)--TAIR10:gene (-)--TAIR10:upstream	3
TAIR10:tRNA--TAIR10:5'UTR (+)--TAIR10:CDS (+)--TAIR10:gene (-)--TAIR10:upstream--TAIR10:downstream	1
TAIR10:tRNA--TAIR10:5'UTR (+)--TAIR10:CDS (+)--TAIR10:gene (-)--TAIR10:downstream	4
TAIR10:tRNA--TAIR10:5'UTR (+)--TAIR10:CDS (+)--TAIR10:intron--TAIR10:downstream	1
TAIR10:tRNA--TAIR10:5'UTR (+)--TAIR10:CDS (+)--TAIR10:upstream	2
TAIR10:tRNA--TAIR10:5'UTR (+)--TAIR10:gene (-)	29
TAIR10:tRNA--TAIR10:5'UTR (+)--TAIR10:gene (-)--TAIR10:intron--TAIR10:downstream	1
TAIR10:tRNA--TAIR10:5'UTR (+)--TAIR10:gene (-)--TAIR10:downstream	1
TAIR10:tRNA--TAIR10:5'UTR (+)--TAIR10:intron--TAIR10:upstream--TAIR10:downstream	1
TAIR10:tRNA--TAIR10:5'UTR (+)--TAIR10:upstream	2
TAIR10:tRNA--TAIR10:5'UTR (+)--TAIR10:downstream	5
TAIR10:tRNA--TAIR10:CDS (+)	907
TAIR10:tRNA--TAIR10:CDS (+)--TAIR10:gene (-)	359
TAIR10:tRNA--TAIR10:CDS (+)--TAIR10:gene (-)--TAIR10:intron	33
TAIR10:tRNA--TAIR10:CDS (+)--TAIR10:gene (-)--TAIR10:intron--TAIR10:upstream	22
TAIR10:tRNA--TAIR10:CDS (+)--TAIR10:gene (-)--TAIR10:intron--TAIR10:upstream--TAIR10:downstream	32
TAIR10:tRNA--TAIR10:CDS (+)--TAIR10:gene (-)--TAIR10:intron--TAIR10:downstream	15
TAIR10:tRNA--TAIR10:CDS (+)--TAIR10:gene (-)--TAIR10:upstream	50
TAIR10:tRNA--TAIR10:CDS (+)--TAIR10:gene (-)--TAIR10:upstream--TAIR10:downstream	46
TAIR10:tRNA--TAIR10:CDS (+)--TAIR10:gene (-)--TAIR10:downstream	90
TAIR10:tRNA--TAIR10:CDS (+)--TAIR10:intron	25
TAIR10:tRNA--TAIR10:CDS (+)--TAIR10:intron--TAIR10:upstream	21
TAIR10:tRNA--TAIR10:CDS (+)--TAIR10:intron--TAIR10:upstream--TAIR10:downstream	5
TAIR10:tRNA--TAIR10:CDS (+)--TAIR10:intron--TAIR10:downstream	7
TAIR10:tRNA--TAIR10:CDS (+)--TAIR10:upstream	58
TAIR10:tRNA--TAIR10:CDS (+)--TAIR10:upstream--TAIR10:downstream	12
TAIR10:tRNA--TAIR10:CDS (+)--TAIR10:downstream	66
TAIR10:tRNA--TAIR10:gene (-)	4100
TAIR10:tRNA--TAIR10:gene (-)--TAIR10:intron	25
TAIR10:tRNA--TAIR10:gene (-)--TAIR10:intron--TAIR10:upstream	19
TAIR10:tRNA--TAIR10:gene (-)--TAIR10:intron--TAIR10:upstream--TAIR10:downstream	7
TAIR10:tRNA--TAIR10:gene (-)--TAIR10:intron--TAIR10:downstream	8
TAIR10:tRNA--TAIR10:gene (-)--TAIR10:upstream	75
TAIR10:tRNA--TAIR10:gene (-)--TAIR10:upstream--TAIR10:downstream	31
TAIR10:tRNA--TAIR10:gene (-)--TAIR10:downstream	129
TAIR10:tRNA--TAIR10:intron	113
TAIR10:tRNA--TAIR10:intron--TAIR10:upstream	22
TAIR10:tRNA--TAIR10:intron--TAIR10:upstream--TAIR10:downstream	744
TAIR10:tRNA--TAIR10:intron--TAIR10:downstream	7
TAIR10:tRNA--TAIR10:upstream	11597
TAIR10:tRNA--TAIR10:upstream--TAIR10:downstream	1951
TAIR10:tRNA--TAIR10:downstream	3486
TAIR10:miRNA	1094447
TAIR10:miRNA--TAIR10:3'UTR (+)	26
TAIR10:miRNA--TAIR10:3'UTR (+)--TAIR10:5'UTR (+)--TAIR10:CDS (+)--TAIR10:gene (-)--TAIR10:intron	6
TAIR10:miRNA--TAIR10:3'UTR (+)--TAIR10:5'UTR (+)--TAIR10:CDS (+)--TAIR10:gene (-)--TAIR10:intron--TAIR10:upstream	7
TAIR10:miRNA--TAIR10:3'UTR (+)--TAIR10:5'UTR (+)--TAIR10:gene (-)--TAIR10:intron	4
TAIR10:miRNA--TAIR10:3'UTR (+)--TAIR10:5'UTR (+)--TAIR10:gene (-)--TAIR10:intron--TAIR10:upstream--TAIR10:downstream	2
TAIR10:miRNA--TAIR10:3'UTR (+)--TAIR10:5'UTR (+)--TAIR10:intron--TAIR10:upstream--TAIR10:downstream	1
TAIR10:miRNA--TAIR10:3'UTR (+)--TAIR10:CDS (+)	1
TAIR10:miRNA--TAIR10:3'UTR (+)--TAIR10:CDS (+)--TAIR10:gene (-)	5
TAIR10:miRNA--TAIR10:3'UTR (+)--TAIR10:CDS (+)--TAIR10:gene (-)--TAIR10:intron	27
TAIR10:miRNA--TAIR10:3'UTR (+)--TAIR10:CDS (+)--TAIR10:gene (-)--TAIR10:intron--TAIR10:upstream	12
TAIR10:miRNA--TAIR10:3'UTR (+)--TAIR10:CDS (+)--TAIR10:gene (-)--TAIR10:intron--TAIR10:upstream--TAIR10:downstream	10
TAIR10:miRNA--TAIR10:3'UTR (+)--TAIR10:CDS (+)--TAIR10:gene (-)--TAIR10:intron--TAIR10:downstream	16
TAIR10:miRNA--TAIR10:3'UTR (+)--TAIR10:CDS (+)--TAIR10:gene (-)--TAIR10:upstream	4
TAIR10:miRNA--TAIR10:3'UTR (+)--TAIR10:CDS (+)--TAIR10:gene (-)--TAIR10:upstream--TAIR10:downstream	5
TAIR10:miRNA--TAIR10:3'UTR (+)--TAIR10:CDS (+)--TAIR10:gene (-)--TAIR10:downstream	4
TAIR10:miRNA--TAIR10:3'UTR (+)--TAIR10:CDS (+)--TAIR10:intron--TAIR10:upstream--TAIR10:downstream	1
TAIR10:miRNA--TAIR10:3'UTR (+)--TAIR10:CDS (+)--TAIR10:upstream--TAIR10:downstream	6
TAIR10:miRNA--TAIR10:3'UTR (+)--TAIR10:CDS (+)--TAIR10:downstream	1
TAIR10:miRNA--TAIR10:3'UTR (+)--TAIR10:gene (-)	12
TAIR10:miRNA--TAIR10:3'UTR (+)--TAIR10:gene (-)--TAIR10:intron	12
TAIR10:miRNA--TAIR10:3'UTR (+)--TAIR10:gene (-)--TAIR10:intron--TAIR10:upstream	3
TAIR10:miRNA--TAIR10:3'UTR (+)--TAIR10:gene (-)--TAIR10:intron--TAIR10:upstream--TAIR10:downstream	3
TAIR10:miRNA--TAIR10:3'UTR (+)--TAIR10:gene (-)--TAIR10:downstream	1
TAIR10:miRNA--TAIR10:3'UTR (+)--TAIR10:intron	4
TAIR10:miRNA--TAIR10:3'UTR (+)--TAIR10:intron--TAIR10:upstream	1
TAIR10:miRNA--TAIR10:3'UTR (+)--TAIR10:intron--TAIR10:downstream	1
TAIR10:miRNA--TAIR10:3'UTR (+)--TAIR10:upstream	4
TAIR10:miRNA--TAIR10:3'UTR (+)--TAIR10:downstream	4
TAIR10:miRNA--TAIR10:5'UTR (+)	23
TAIR10:miRNA--TAIR10:5'UTR (+)--TAIR10:CDS (+)	3
TAIR10:miRNA--TAIR10:5'UTR (+)--TAIR10:CDS (+)--TAIR10:gene (-)--TAIR10:intron	1
TAIR10:miRNA--TAIR10:5'UTR (+)--TAIR10:CDS (+)--TAIR10:gene (-)--TAIR10:intron--TAIR10:upstream	1
TAIR10:miRNA--TAIR10:5'UTR (+)--TAIR10:CDS (+)--TAIR10:gene (-)--TAIR10:intron--TAIR10:upstream--TAIR10:downstream	8
TAIR10:miRNA--TAIR10:5'UTR (+)--TAIR10:CDS (+)--TAIR10:gene (-)--TAIR10:upstream	1
TAIR10:miRNA--TAIR10:5'UTR (+)--TAIR10:CDS (+)--TAIR10:gene (-)--TAIR10:upstream--TAIR10:downstream	3
TAIR10:miRNA--TAIR10:5'UTR (+)--TAIR10:CDS (+)--TAIR10:gene (-)--TAIR10:downstream	5
TAIR10:miRNA--TAIR10:5'UTR (+)--TAIR10:CDS (+)--TAIR10:intron--TAIR10:upstream	1
TAIR10:miRNA--TAIR10:5'UTR (+)--TAIR10:CDS (+)--TAIR10:intron--TAIR10:upstream--TAIR10:downstream	2
TAIR10:miRNA--TAIR10:5'UTR (+)--TAIR10:CDS (+)--TAIR10:downstream	1
TAIR10:miRNA--TAIR10:5'UTR (+)--TAIR10:gene (-)	5
TAIR10:miRNA--TAIR10:5'UTR (+)--TAIR10:gene (-)--TAIR10:intron	10
TAIR10:miRNA--TAIR10:5'UTR (+)--TAIR10:gene (-)--TAIR10:intron--TAIR10:upstream	1
TAIR10:miRNA--TAIR10:5'UTR (+)--TAIR10:gene (-)--TAIR10:intron--TAIR10:upstream--TAIR10:downstream	2
TAIR10:miRNA--TAIR10:5'UTR (+)--TAIR10:gene (-)--TAIR10:upstream	1
TAIR10:miRNA--TAIR10:5'UTR (+)--TAIR10:gene (-)--TAIR10:upstream--TAIR10:downstream	1
TAIR10:miRNA--TAIR10:5'UTR (+)--TAIR10:gene (-)--TAIR10:downstream	1
TAIR10:miRNA--TAIR10:5'UTR (+)--TAIR10:intron	1
TAIR10:miRNA--TAIR10:5'UTR (+)--TAIR10:intron--TAIR10:upstream--TAIR10:downstream	1
TAIR10:miRNA--TAIR10:5'UTR (+)--TAIR10:upstream	1
TAIR10:miRNA--TAIR10:5'UTR (+)--TAIR10:downstream	1
TAIR10:miRNA--TAIR10:CDS (+)	1009
TAIR10:miRNA--TAIR10:CDS (+)--TAIR10:gene (-)	999
TAIR10:miRNA--TAIR10:CDS (+)--TAIR10:gene (-)--TAIR10:intron	65
TAIR10:miRNA--TAIR10:CDS (+)--TAIR10:gene (-)--TAIR10:intron--TAIR10:upstream	22
TAIR10:miRNA--TAIR10:CDS (+)--TAIR10:gene (-)--TAIR10:intron--TAIR10:upstream--TAIR10:downstream	19
TAIR10:miRNA--TAIR10:CDS (+)--TAIR10:gene (-)--TAIR10:intron--TAIR10:downstream	55
TAIR10:miRNA--TAIR10:CDS (+)--TAIR10:gene (-)--TAIR10:upstream	42
TAIR10:miRNA--TAIR10:CDS (+)--TAIR10:gene (-)--TAIR10:upstream--TAIR10:downstream	7
TAIR10:miRNA--TAIR10:CDS (+)--TAIR10:gene (-)--TAIR10:downstream	16
TAIR10:miRNA--TAIR10:CDS (+)--TAIR10:intron	19
TAIR10:miRNA--TAIR10:CDS (+)--TAIR10:intron--TAIR10:upstream	7
TAIR10:miRNA--TAIR10:CDS (+)--TAIR10:intron--TAIR10:upstream--TAIR10:downstream	6
TAIR10:miRNA--TAIR10:CDS (+)--TAIR10:intron--TAIR10:downstream	21
TAIR10:miRNA--TAIR10:CDS (+)--TAIR10:upstream	31
TAIR10:miRNA--TAIR10:CDS (+)--TAIR10:upstream--TAIR10:downstream	23
TAIR10:miRNA--TAIR10:CDS (+)--TAIR10:downstream	25
TAIR10:miRNA--TAIR10:gene (-)	6936
TAIR10:miRNA--TAIR10:gene (-)--TAIR10:intron	54
TAIR10:miRNA--TAIR10:gene (-)--TAIR10:intron--TAIR10:upstream	15
TAIR10:miRNA--TAIR10:gene (-)--TAIR10:intron--TAIR10:upstream--TAIR10:downstream	30
TAIR10:miRNA--TAIR10:gene (-)--TAIR10:intron--TAIR10:downstream	15
TAIR10:miRNA--TAIR10:gene (-)--TAIR10:upstream	62
TAIR10:miRNA--TAIR10:gene (-)--TAIR10:upstream--TAIR10:downstream	14
TAIR10:miRNA--TAIR10:gene (-)--TAIR10:downstream	286
TAIR10:miRNA--TAIR10:intron	998
TAIR10:miRNA--TAIR10:intron--TAIR10:upstream	17
TAIR10:miRNA--TAIR10:intron--TAIR10:upstream--TAIR10:downstream	106
TAIR10:miRNA--TAIR10:intron--TAIR10:downstream	17
TAIR10:miRNA--TAIR10:upstream	213
TAIR10:miRNA--TAIR10:upstream--TAIR10:downstream	1512
TAIR10:miRNA--TAIR10:downstream	1400
TAIR10:3'UTR (+)	172109
TAIR10:3'UTR (+)--TAIR10:5'UTR (+)	14
TAIR10:3'UTR (+)--TAIR10:5'UTR (+)--TAIR10:CDS (+)	1
TAIR10:3'UTR (+)--TAIR10:5'UTR (+)--TAIR10:CDS (+)--TAIR10:gene (-)	1
TAIR10:3'UTR (+)--TAIR10:5'UTR (+)--TAIR10:CDS (+)--TAIR10:gene (-)--TAIR10:intron	4
TAIR10:3'UTR (+)--TAIR10:5'UTR (+)--TAIR10:CDS (+)--TAIR10:gene (-)--TAIR10:intron--TAIR10:upstream	10
TAIR10:3'UTR (+)--TAIR10:5'UTR (+)--TAIR10:CDS (+)--TAIR10:gene (-)--TAIR10:intron--TAIR10:upstream--TAIR10:downstream	58
TAIR10:3'UTR (+)--TAIR10:5'UTR (+)--TAIR10:CDS (+)--TAIR10:gene (-)--TAIR10:intron--TAIR10:downstream	6
TAIR10:3'UTR (+)--TAIR10:5'UTR (+)--TAIR10:CDS (+)--TAIR10:gene (-)--TAIR10:upstream	4
TAIR10:3'UTR (+)--TAIR10:5'UTR (+)--TAIR10:CDS (+)--TAIR10:gene (-)--TAIR10:upstream--TAIR10:downstream	90
TAIR10:3'UTR (+)--TAIR10:5'UTR (+)--TAIR10:CDS (+)--TAIR10:gene (-)--TAIR10:downstream	1
TAIR10:3'UTR (+)--TAIR10:5'UTR (+)--TAIR10:CDS (+)--TAIR10:intron	1
TAIR10:3'UTR (+)--TAIR10:5'UTR (+)--TAIR10:CDS (+)--TAIR10:intron--TAIR10:upstream	1
TAIR10:3'UTR (+)--TAIR10:5'UTR (+)--TAIR10:CDS (+)--TAIR10:intron--TAIR10:upstream--TAIR10:downstream	3
TAIR10:3'UTR (+)--TAIR10:5'UTR (+)--TAIR10:CDS (+)--TAIR10:upstream	2
TAIR10:3'UTR (+)--TAIR10:5'UTR (+)--TAIR10:CDS (+)--TAIR10:upstream--TAIR10:downstream	74
TAIR10:3'UTR (+)--TAIR10:5'UTR (+)--TAIR10:gene (-)	3
TAIR10:3'UTR (+)--TAIR10:5'UTR (+)--TAIR10:gene (-)--TAIR10:intron	1
TAIR10:3'UTR (+)--TAIR10:5'UTR (+)--TAIR10:gene (-)--TAIR10:intron--TAIR10:upstream	2
TAIR10:3'UTR (+)--TAIR10:5'UTR (+)--TAIR10:gene (-)--TAIR10:intron--TAIR10:upstream--TAIR10:downstream	16
TAIR10:3'UTR (+)--TAIR10:5'UTR (+)--TAIR10:gene (-)--TAIR10:upstream	1
TAIR10:3'UTR (+)--TAIR10:5'UTR (+)--TAIR10:gene (-)--TAIR10:upstream--TAIR10:downstream	165
TAIR10:3'UTR (+)--TAIR10:5'UTR (+)--TAIR10:intron	1
TAIR10:3'UTR (+)--TAIR10:5'UTR (+)--TAIR10:intron--TAIR10:upstream	1
TAIR10:3'UTR (+)--TAIR10:5'UTR (+)--TAIR10:intron--TAIR10:upstream--TAIR10:downstream	4
TAIR10:3'UTR (+)--TAIR10:5'UTR (+)--TAIR10:intron--TAIR10:downstream	1
TAIR10:3'UTR (+)--TAIR10:5'UTR (+)--TAIR10:upstream	11
TAIR10:3'UTR (+)--TAIR10:5'UTR (+)--TAIR10:upstream--TAIR10:downstream	177
TAIR10:3'UTR (+)--TAIR10:5'UTR (+)--TAIR10:downstream	16
TAIR10:3'UTR (+)--TAIR10:CDS (+)	264
TAIR10:3'UTR (+)--TAIR10:CDS (+)--TAIR10:gene (-)	111
TAIR10:3'UTR (+)--TAIR10:CDS (+)--TAIR10:gene (-)--TAIR10:intron	27
TAIR10:3'UTR (+)--TAIR10:CDS (+)--TAIR10:gene (-)--TAIR10:intron--TAIR10:upstream	32
TAIR10:3'UTR (+)--TAIR10:CDS (+)--TAIR10:gene (-)--TAIR10:intron--TAIR10:upstream--TAIR10:downstream	131
TAIR10:3'UTR (+)--TAIR10:CDS (+)--TAIR10:gene (-)--TAIR10:intron--TAIR10:downstream	29
TAIR10:3'UTR (+)--TAIR10:CDS (+)--TAIR10:gene (-)--TAIR10:upstream	32
TAIR10:3'UTR (+)--TAIR10:CDS (+)--TAIR10:gene (-)--TAIR10:upstream--TAIR10:downstream	60
TAIR10:3'UTR (+)--TAIR10:CDS (+)--TAIR10:gene (-)--TAIR10:downstream	33
TAIR10:3'UTR (+)--TAIR10:CDS (+)--TAIR10:intron	25
TAIR10:3'UTR (+)--TAIR10:CDS (+)--TAIR10:intron--TAIR10:upstream	16
TAIR10:3'UTR (+)--TAIR10:CDS (+)--TAIR10:intron--TAIR10:upstream--TAIR10:downstream	39
TAIR10:3'UTR (+)--TAIR10:CDS (+)--TAIR10:intron--TAIR10:downstream	12
TAIR10:3'UTR (+)--TAIR10:CDS (+)--TAIR10:upstream	50
TAIR10:3'UTR (+)--TAIR10:CDS (+)--TAIR10:upstream--TAIR10:downstream	14
TAIR10:3'UTR (+)--TAIR10:CDS (+)--TAIR10:downstream	40
TAIR10:3'UTR (+)--TAIR10:gene (-)	626
TAIR10:3'UTR (+)--TAIR10:gene (-)--TAIR10:intron	89
TAIR10:3'UTR (+)--TAIR10:gene (-)--TAIR10:intron--TAIR10:upstream	29
TAIR10:3'UTR (+)--TAIR10:gene (-)--TAIR10:intron--TAIR10:upstream--TAIR10:downstream	211
TAIR10:3'UTR (+)--TAIR10:gene (-)--TAIR10:intron--TAIR10:downstream	23
TAIR10:3'UTR (+)--TAIR10:gene (-)--TAIR10:upstream	47
TAIR10:3'UTR (+)--TAIR10:gene (-)--TAIR10:upstream--TAIR10:downstream	219
TAIR10:3'UTR (+)--TAIR10:gene (-)--TAIR10:downstream	114
TAIR10:3'UTR (+)--TAIR10:intron	10395
TAIR10:3'UTR (+)--TAIR10:intron--TAIR10:upstream	347
TAIR10:3'UTR (+)--TAIR10:intron--TAIR10:upstream--TAIR10:downstream	1175
TAIR10:3'UTR (+)--TAIR10:intron--TAIR10:downstream	186
TAIR10:3'UTR (+)--TAIR10:upstream	1023
TAIR10:3'UTR (+)--TAIR10:upstream--TAIR10:downstream	1237
TAIR10:3'UTR (+)--TAIR10:downstream	936
TAIR10:5'UTR (+)	4312
TAIR10:5'UTR (+)--TAIR10:CDS (+)	200
TAIR10:5'UTR (+)--TAIR10:CDS (+)--TAIR10:gene (-)	86
TAIR10:5'UTR (+)--TAIR10:CDS (+)--TAIR10:gene (-)--TAIR10:intron	24
TAIR10:5'UTR (+)--TAIR10:CDS (+)--TAIR10:gene (-)--TAIR10:intron--TAIR10:upstream	33
TAIR10:5'UTR (+)--TAIR10:CDS (+)--TAIR10:gene (-)--TAIR10:intron--TAIR10:upstream--TAIR10:downstream	70
TAIR10:5'UTR (+)--TAIR10:CDS (+)--TAIR10:gene (-)--TAIR10:intron--TAIR10:downstream	21
TAIR10:5'UTR (+)--TAIR10:CDS (+)--TAIR10:gene (-)--TAIR10:upstream	15
TAIR10:5'UTR (+)--TAIR10:CDS (+)--TAIR10:gene (-)--TAIR10:upstream--TAIR10:downstream	62
TAIR10:5'UTR (+)--TAIR10:CDS (+)--TAIR10:gene (-)--TAIR10:downstream	23
TAIR10:5'UTR (+)--TAIR10:CDS (+)--TAIR10:intron	20
TAIR10:5'UTR (+)--TAIR10:CDS (+)--TAIR10:intron--TAIR10:upstream	13
TAIR10:5'UTR (+)--TAIR10:CDS (+)--TAIR10:intron--TAIR10:upstream--TAIR10:downstream	16
TAIR10:5'UTR (+)--TAIR10:CDS (+)--TAIR10:intron--TAIR10:downstream	4
TAIR10:5'UTR (+)--TAIR10:CDS (+)--TAIR10:upstream	19
TAIR10:5'UTR (+)--TAIR10:CDS (+)--TAIR10:upstream--TAIR10:downstream	16
TAIR10:5'UTR (+)--TAIR10:CDS (+)--TAIR10:downstream	26
TAIR10:5'UTR (+)--TAIR10:gene (-)	273
TAIR10:5'UTR (+)--TAIR10:gene (-)--TAIR10:intron	21
TAIR10:5'UTR (+)--TAIR10:gene (-)--TAIR10:intron--TAIR10:upstream	20
TAIR10:5'UTR (+)--TAIR10:gene (-)--TAIR10:intron--TAIR10:upstream--TAIR10:downstream	34
TAIR10:5'UTR (+)--TAIR10:gene (-)--TAIR10:intron--TAIR10:downstream	13
TAIR10:5'UTR (+)--TAIR10:gene (-)--TAIR10:upstream	54
TAIR10:5'UTR (+)--TAIR10:gene (-)--TAIR10:upstream--TAIR10:downstream	134
TAIR10:5'UTR (+)--TAIR10:gene (-)--TAIR10:downstream	104
TAIR10:5'UTR (+)--TAIR10:intron	58
TAIR10:5'UTR (+)--TAIR10:intron--TAIR10:upstream	223
TAIR10:5'UTR (+)--TAIR10:intron--TAIR10:upstream--TAIR10:downstream	948
TAIR10:5'UTR (+)--TAIR10:intron--TAIR10:downstream	26
TAIR10:5'UTR (+)--TAIR10:upstream	1030
TAIR10:5'UTR (+)--TAIR10:upstream--TAIR10:downstream	1093
TAIR10:5'UTR (+)--TAIR10:downstream	419
TAIR10:CDS (+)	126648
TAIR10:CDS (+)--TAIR10:gene (-)	15551
TAIR10:CDS (+)--TAIR10:gene (-)--TAIR10:intron	677
TAIR10:CDS (+)--TAIR10:gene (-)--TAIR10:intron--TAIR10:upstream	264
TAIR10:CDS (+)--TAIR10:gene (-)--TAIR10:intron--TAIR10:upstream--TAIR10:downstream	456
TAIR10:CDS (+)--TAIR10:gene (-)--TAIR10:intron--TAIR10:downstream	690
TAIR10:CDS (+)--TAIR10:gene (-)--TAIR10:upstream	867
TAIR10:CDS (+)--TAIR10:gene (-)--TAIR10:upstream--TAIR10:downstream	404
TAIR10:CDS (+)--TAIR10:gene (-)--TAIR10:downstream	721
TAIR10:CDS (+)--TAIR10:intron	1098
TAIR10:CDS (+)--TAIR10:intron--TAIR10:upstream	505
TAIR10:CDS (+)--TAIR10:intron--TAIR10:upstream--TAIR10:downstream	1158
TAIR10:CDS (+)--TAIR10:intron--TAIR10:downstream	2902
TAIR10:CDS (+)--TAIR10:upstream	2322
TAIR10:CDS (+)--TAIR10:upstream--TAIR10:downstream	1774
TAIR10:CDS (+)--TAIR10:downstream	38880
TAIR10:gene (-)	176083
TAIR10:gene (-)--TAIR10:intron	13677
TAIR10:gene (-)--TAIR10:intron--TAIR10:upstream	580
TAIR10:gene (-)--TAIR10:intron--TAIR10:upstream--TAIR10:downstream	2042
TAIR10:gene (-)--TAIR10:intron--TAIR10:downstream	3052
TAIR10:gene (-)--TAIR10:upstream	4761
TAIR10:gene (-)--TAIR10:upstream--TAIR10:downstream	6872
TAIR10:gene (-)--TAIR10:downstream	40806
TAIR10:intron	58858
TAIR10:intron--TAIR10:upstream	14278
TAIR10:intron--TAIR10:upstream--TAIR10:downstream	31256
TAIR10:intron--TAIR10:downstream	10313
TAIR10:upstream	421386
TAIR10:upstream--TAIR10:downstream	170555
TAIR10:downstream	1183721
