# Supplementary material for: mmannot: How to improve small–RNA annotation?
Source: PLoS One. 2020 May 28;15(5):e0231738. doi: 10.1371/journal.pone.0231738 (PMC7255610; doi:10.1371/journal.pone.0231738)
Supplement: S2 File — (GZ) [file pone.0231738.s002.gz › Data/Counts/AT/SRR671950_unique.csv]

Type	SRR671950
TAIR10:CDS (+)	64617
TAIR10:5'UTR (+)	5176
TAIR10:3'UTR (+)	19772
TAIR10:miRNA	574080
TAIR10:tRNA	11910
TAIR10:snoRNA	2442
TAIR10:snRNA	584
TAIR10:rRNA	27538
TAIR10:transposable_element_gene	68101
TAIR10:pseudogenic_transcript	9799
TAIR10:gene (-)	94211
TAIR10:intron	36064
TAIR10:upstream	249248
TAIR10:upstream--TAIR10:downstream	141
TAIR10:downstream	278457
