# Supplementary material for: mmannot: How to improve small–RNA annotation?
Source: PLoS One. 2020 May 28;15(5):e0231738. doi: 10.1371/journal.pone.0231738 (PMC7255610; doi:10.1371/journal.pone.0231738)
Supplement: S2 File — (GZ) [file pone.0231738.s002.gz › Data/Counts/AT/SRR671951_bowtie.csv]

Type	SRR671951_bowtie
TAIR10:CDS (+)	57337
TAIR10:CDS (+)--TAIR10:5'UTR (+)	21
TAIR10:CDS (+)--TAIR10:5'UTR (+)--TAIR10:3'UTR (+)--TAIR10:tRNA--TAIR10:transposable_element_gene--TAIR10:gene (-)--TAIR10:intron--TAIR10:upstream--TAIR10:downstream	1
TAIR10:CDS (+)--TAIR10:5'UTR (+)--TAIR10:3'UTR (+)--TAIR10:tRNA--TAIR10:transposable_element_gene--TAIR10:gene (-)--TAIR10:intron--TAIR10:downstream	6
TAIR10:CDS (+)--TAIR10:5'UTR (+)--TAIR10:3'UTR (+)--TAIR10:tRNA--TAIR10:gene (-)--TAIR10:intron--TAIR10:downstream	1
TAIR10:CDS (+)--TAIR10:5'UTR (+)--TAIR10:3'UTR (+)--TAIR10:rRNA--TAIR10:transposable_element_gene--TAIR10:gene (-)--TAIR10:intron--TAIR10:upstream	1
TAIR10:CDS (+)--TAIR10:5'UTR (+)--TAIR10:3'UTR (+)--TAIR10:rRNA--TAIR10:transposable_element_gene--TAIR10:gene (-)--TAIR10:intron--TAIR10:upstream--TAIR10:downstream	1
TAIR10:CDS (+)--TAIR10:5'UTR (+)--TAIR10:3'UTR (+)--TAIR10:rRNA--TAIR10:transposable_element_gene--TAIR10:intron--TAIR10:upstream	1
TAIR10:CDS (+)--TAIR10:5'UTR (+)--TAIR10:3'UTR (+)--TAIR10:rRNA--TAIR10:gene (-)--TAIR10:intron--TAIR10:upstream	1
TAIR10:CDS (+)--TAIR10:5'UTR (+)--TAIR10:3'UTR (+)--TAIR10:rRNA--TAIR10:gene (-)--TAIR10:intron--TAIR10:upstream--TAIR10:downstream	1
TAIR10:CDS (+)--TAIR10:5'UTR (+)--TAIR10:3'UTR (+)--TAIR10:transposable_element_gene--TAIR10:pseudogenic_transcript--TAIR10:gene (-)--TAIR10:intron--TAIR10:upstream	1
TAIR10:CDS (+)--TAIR10:5'UTR (+)--TAIR10:3'UTR (+)--TAIR10:transposable_element_gene--TAIR10:pseudogenic_transcript--TAIR10:gene (-)--TAIR10:intron--TAIR10:upstream--TAIR10:downstream	9
TAIR10:CDS (+)--TAIR10:5'UTR (+)--TAIR10:3'UTR (+)--TAIR10:transposable_element_gene--TAIR10:pseudogenic_transcript--TAIR10:gene (-)--TAIR10:downstream	1
TAIR10:CDS (+)--TAIR10:5'UTR (+)--TAIR10:3'UTR (+)--TAIR10:transposable_element_gene--TAIR10:gene (-)	1
TAIR10:CDS (+)--TAIR10:5'UTR (+)--TAIR10:3'UTR (+)--TAIR10:transposable_element_gene--TAIR10:gene (-)--TAIR10:intron--TAIR10:upstream	2
TAIR10:CDS (+)--TAIR10:5'UTR (+)--TAIR10:3'UTR (+)--TAIR10:transposable_element_gene--TAIR10:gene (-)--TAIR10:intron--TAIR10:upstream--TAIR10:downstream	20
TAIR10:CDS (+)--TAIR10:5'UTR (+)--TAIR10:3'UTR (+)--TAIR10:transposable_element_gene--TAIR10:gene (-)--TAIR10:intron--TAIR10:downstream	2
TAIR10:CDS (+)--TAIR10:5'UTR (+)--TAIR10:3'UTR (+)--TAIR10:transposable_element_gene--TAIR10:gene (-)--TAIR10:upstream--TAIR10:downstream	1
TAIR10:CDS (+)--TAIR10:5'UTR (+)--TAIR10:3'UTR (+)--TAIR10:pseudogenic_transcript--TAIR10:gene (-)--TAIR10:intron--TAIR10:upstream--TAIR10:downstream	2
TAIR10:CDS (+)--TAIR10:5'UTR (+)--TAIR10:3'UTR (+)--TAIR10:gene (-)	2
TAIR10:CDS (+)--TAIR10:5'UTR (+)--TAIR10:3'UTR (+)--TAIR10:gene (-)--TAIR10:intron	3
TAIR10:CDS (+)--TAIR10:5'UTR (+)--TAIR10:3'UTR (+)--TAIR10:gene (-)--TAIR10:intron--TAIR10:upstream	3
TAIR10:CDS (+)--TAIR10:5'UTR (+)--TAIR10:3'UTR (+)--TAIR10:gene (-)--TAIR10:intron--TAIR10:upstream--TAIR10:downstream	6
TAIR10:CDS (+)--TAIR10:5'UTR (+)--TAIR10:3'UTR (+)--TAIR10:gene (-)--TAIR10:intron--TAIR10:downstream	1
TAIR10:CDS (+)--TAIR10:5'UTR (+)--TAIR10:3'UTR (+)--TAIR10:gene (-)--TAIR10:upstream	2
TAIR10:CDS (+)--TAIR10:5'UTR (+)--TAIR10:3'UTR (+)--TAIR10:gene (-)--TAIR10:upstream--TAIR10:downstream	1
TAIR10:CDS (+)--TAIR10:5'UTR (+)--TAIR10:3'UTR (+)--TAIR10:intron--TAIR10:upstream--TAIR10:downstream	1
TAIR10:CDS (+)--TAIR10:5'UTR (+)--TAIR10:3'UTR (+)--TAIR10:upstream--TAIR10:downstream	1
TAIR10:CDS (+)--TAIR10:5'UTR (+)--TAIR10:miRNA	1
TAIR10:CDS (+)--TAIR10:5'UTR (+)--TAIR10:miRNA--TAIR10:transposable_element_gene--TAIR10:gene (-)--TAIR10:intron--TAIR10:upstream	1
TAIR10:CDS (+)--TAIR10:5'UTR (+)--TAIR10:miRNA--TAIR10:transposable_element_gene--TAIR10:gene (-)--TAIR10:upstream--TAIR10:downstream	1
TAIR10:CDS (+)--TAIR10:5'UTR (+)--TAIR10:miRNA--TAIR10:gene (-)	1
TAIR10:CDS (+)--TAIR10:5'UTR (+)--TAIR10:miRNA--TAIR10:gene (-)--TAIR10:intron	1
TAIR10:CDS (+)--TAIR10:5'UTR (+)--TAIR10:miRNA--TAIR10:gene (-)--TAIR10:upstream	1
TAIR10:CDS (+)--TAIR10:5'UTR (+)--TAIR10:miRNA--TAIR10:gene (-)--TAIR10:downstream	2
TAIR10:CDS (+)--TAIR10:5'UTR (+)--TAIR10:miRNA--TAIR10:intron	1
TAIR10:CDS (+)--TAIR10:5'UTR (+)--TAIR10:miRNA--TAIR10:intron--TAIR10:upstream	1
TAIR10:CDS (+)--TAIR10:5'UTR (+)--TAIR10:miRNA--TAIR10:downstream	2
TAIR10:CDS (+)--TAIR10:5'UTR (+)--TAIR10:tRNA	1
TAIR10:CDS (+)--TAIR10:5'UTR (+)--TAIR10:tRNA--TAIR10:transposable_element_gene--TAIR10:pseudogenic_transcript--TAIR10:gene (-)--TAIR10:upstream--TAIR10:downstream	1
TAIR10:CDS (+)--TAIR10:5'UTR (+)--TAIR10:tRNA--TAIR10:transposable_element_gene--TAIR10:gene (-)--TAIR10:upstream--TAIR10:downstream	3
TAIR10:CDS (+)--TAIR10:5'UTR (+)--TAIR10:tRNA--TAIR10:pseudogenic_transcript--TAIR10:gene (-)--TAIR10:upstream--TAIR10:downstream	1
TAIR10:CDS (+)--TAIR10:5'UTR (+)--TAIR10:tRNA--TAIR10:gene (-)	3
TAIR10:CDS (+)--TAIR10:5'UTR (+)--TAIR10:tRNA--TAIR10:gene (-)--TAIR10:intron--TAIR10:upstream--TAIR10:downstream	1
TAIR10:CDS (+)--TAIR10:5'UTR (+)--TAIR10:tRNA--TAIR10:gene (-)--TAIR10:upstream	1
TAIR10:CDS (+)--TAIR10:5'UTR (+)--TAIR10:tRNA--TAIR10:intron	2
TAIR10:CDS (+)--TAIR10:5'UTR (+)--TAIR10:tRNA--TAIR10:intron--TAIR10:downstream	1
TAIR10:CDS (+)--TAIR10:5'UTR (+)--TAIR10:rRNA	5
TAIR10:CDS (+)--TAIR10:5'UTR (+)--TAIR10:rRNA--TAIR10:transposable_element_gene--TAIR10:pseudogenic_transcript--TAIR10:gene (-)--TAIR10:intron--TAIR10:upstream--TAIR10:downstream	1
TAIR10:CDS (+)--TAIR10:5'UTR (+)--TAIR10:rRNA--TAIR10:transposable_element_gene--TAIR10:pseudogenic_transcript--TAIR10:gene (-)--TAIR10:upstream	2
TAIR10:CDS (+)--TAIR10:5'UTR (+)--TAIR10:rRNA--TAIR10:transposable_element_gene--TAIR10:gene (-)	1
TAIR10:CDS (+)--TAIR10:5'UTR (+)--TAIR10:rRNA--TAIR10:transposable_element_gene--TAIR10:gene (-)--TAIR10:intron	1
TAIR10:CDS (+)--TAIR10:5'UTR (+)--TAIR10:rRNA--TAIR10:transposable_element_gene--TAIR10:gene (-)--TAIR10:upstream--TAIR10:downstream	3
TAIR10:CDS (+)--TAIR10:5'UTR (+)--TAIR10:rRNA--TAIR10:transposable_element_gene--TAIR10:intron--TAIR10:upstream--TAIR10:downstream	1
TAIR10:CDS (+)--TAIR10:5'UTR (+)--TAIR10:rRNA--TAIR10:gene (-)	6
TAIR10:CDS (+)--TAIR10:5'UTR (+)--TAIR10:rRNA--TAIR10:gene (-)--TAIR10:intron--TAIR10:upstream	1
TAIR10:CDS (+)--TAIR10:5'UTR (+)--TAIR10:rRNA--TAIR10:intron--TAIR10:upstream--TAIR10:downstream	1
TAIR10:CDS (+)--TAIR10:5'UTR (+)--TAIR10:rRNA--TAIR10:upstream	1
TAIR10:CDS (+)--TAIR10:5'UTR (+)--TAIR10:rRNA--TAIR10:upstream--TAIR10:downstream	1
TAIR10:CDS (+)--TAIR10:5'UTR (+)--TAIR10:transposable_element_gene	4
TAIR10:CDS (+)--TAIR10:5'UTR (+)--TAIR10:transposable_element_gene--TAIR10:pseudogenic_transcript	2
TAIR10:CDS (+)--TAIR10:5'UTR (+)--TAIR10:transposable_element_gene--TAIR10:pseudogenic_transcript--TAIR10:gene (-)	2
TAIR10:CDS (+)--TAIR10:5'UTR (+)--TAIR10:transposable_element_gene--TAIR10:pseudogenic_transcript--TAIR10:gene (-)--TAIR10:intron	34
TAIR10:CDS (+)--TAIR10:5'UTR (+)--TAIR10:transposable_element_gene--TAIR10:pseudogenic_transcript--TAIR10:gene (-)--TAIR10:intron--TAIR10:upstream	2
TAIR10:CDS (+)--TAIR10:5'UTR (+)--TAIR10:transposable_element_gene--TAIR10:pseudogenic_transcript--TAIR10:gene (-)--TAIR10:intron--TAIR10:upstream--TAIR10:downstream	3
TAIR10:CDS (+)--TAIR10:5'UTR (+)--TAIR10:transposable_element_gene--TAIR10:pseudogenic_transcript--TAIR10:gene (-)--TAIR10:intron--TAIR10:downstream	1
TAIR10:CDS (+)--TAIR10:5'UTR (+)--TAIR10:transposable_element_gene--TAIR10:pseudogenic_transcript--TAIR10:gene (-)--TAIR10:upstream	1
TAIR10:CDS (+)--TAIR10:5'UTR (+)--TAIR10:transposable_element_gene--TAIR10:pseudogenic_transcript--TAIR10:gene (-)--TAIR10:upstream--TAIR10:downstream	2
TAIR10:CDS (+)--TAIR10:5'UTR (+)--TAIR10:transposable_element_gene--TAIR10:pseudogenic_transcript--TAIR10:intron	2
TAIR10:CDS (+)--TAIR10:5'UTR (+)--TAIR10:transposable_element_gene--TAIR10:pseudogenic_transcript--TAIR10:upstream	2
TAIR10:CDS (+)--TAIR10:5'UTR (+)--TAIR10:transposable_element_gene--TAIR10:gene (-)	10
TAIR10:CDS (+)--TAIR10:5'UTR (+)--TAIR10:transposable_element_gene--TAIR10:gene (-)--TAIR10:intron	6
TAIR10:CDS (+)--TAIR10:5'UTR (+)--TAIR10:transposable_element_gene--TAIR10:gene (-)--TAIR10:intron--TAIR10:upstream	10
TAIR10:CDS (+)--TAIR10:5'UTR (+)--TAIR10:transposable_element_gene--TAIR10:gene (-)--TAIR10:intron--TAIR10:upstream--TAIR10:downstream	24
TAIR10:CDS (+)--TAIR10:5'UTR (+)--TAIR10:transposable_element_gene--TAIR10:gene (-)--TAIR10:intron--TAIR10:downstream	3
TAIR10:CDS (+)--TAIR10:5'UTR (+)--TAIR10:transposable_element_gene--TAIR10:gene (-)--TAIR10:upstream	6
TAIR10:CDS (+)--TAIR10:5'UTR (+)--TAIR10:transposable_element_gene--TAIR10:gene (-)--TAIR10:upstream--TAIR10:downstream	12
TAIR10:CDS (+)--TAIR10:5'UTR (+)--TAIR10:transposable_element_gene--TAIR10:gene (-)--TAIR10:downstream	2
TAIR10:CDS (+)--TAIR10:5'UTR (+)--TAIR10:transposable_element_gene--TAIR10:intron	1
TAIR10:CDS (+)--TAIR10:5'UTR (+)--TAIR10:transposable_element_gene--TAIR10:intron--TAIR10:upstream	1
TAIR10:CDS (+)--TAIR10:5'UTR (+)--TAIR10:transposable_element_gene--TAIR10:intron--TAIR10:upstream--TAIR10:downstream	1
TAIR10:CDS (+)--TAIR10:5'UTR (+)--TAIR10:transposable_element_gene--TAIR10:intron--TAIR10:downstream	1
TAIR10:CDS (+)--TAIR10:5'UTR (+)--TAIR10:transposable_element_gene--TAIR10:upstream--TAIR10:downstream	2
TAIR10:CDS (+)--TAIR10:5'UTR (+)--TAIR10:transposable_element_gene--TAIR10:downstream	1
TAIR10:CDS (+)--TAIR10:5'UTR (+)--TAIR10:pseudogenic_transcript	2
TAIR10:CDS (+)--TAIR10:5'UTR (+)--TAIR10:pseudogenic_transcript--TAIR10:gene (-)	2
TAIR10:CDS (+)--TAIR10:5'UTR (+)--TAIR10:pseudogenic_transcript--TAIR10:gene (-)--TAIR10:intron	3
TAIR10:CDS (+)--TAIR10:5'UTR (+)--TAIR10:pseudogenic_transcript--TAIR10:gene (-)--TAIR10:intron--TAIR10:upstream	3
TAIR10:CDS (+)--TAIR10:5'UTR (+)--TAIR10:pseudogenic_transcript--TAIR10:gene (-)--TAIR10:intron--TAIR10:upstream--TAIR10:downstream	2
TAIR10:CDS (+)--TAIR10:5'UTR (+)--TAIR10:pseudogenic_transcript--TAIR10:gene (-)--TAIR10:upstream	1
TAIR10:CDS (+)--TAIR10:5'UTR (+)--TAIR10:pseudogenic_transcript--TAIR10:intron--TAIR10:upstream	1
TAIR10:CDS (+)--TAIR10:5'UTR (+)--TAIR10:pseudogenic_transcript--TAIR10:downstream	2
TAIR10:CDS (+)--TAIR10:5'UTR (+)--TAIR10:gene (-)	28
TAIR10:CDS (+)--TAIR10:5'UTR (+)--TAIR10:gene (-)--TAIR10:intron	14
TAIR10:CDS (+)--TAIR10:5'UTR (+)--TAIR10:gene (-)--TAIR10:intron--TAIR10:upstream	5
TAIR10:CDS (+)--TAIR10:5'UTR (+)--TAIR10:gene (-)--TAIR10:intron--TAIR10:upstream--TAIR10:downstream	22
TAIR10:CDS (+)--TAIR10:5'UTR (+)--TAIR10:gene (-)--TAIR10:intron--TAIR10:downstream	6
TAIR10:CDS (+)--TAIR10:5'UTR (+)--TAIR10:gene (-)--TAIR10:upstream	13
TAIR10:CDS (+)--TAIR10:5'UTR (+)--TAIR10:gene (-)--TAIR10:upstream--TAIR10:downstream	3
TAIR10:CDS (+)--TAIR10:5'UTR (+)--TAIR10:gene (-)--TAIR10:downstream	13
TAIR10:CDS (+)--TAIR10:5'UTR (+)--TAIR10:intron	1
TAIR10:CDS (+)--TAIR10:5'UTR (+)--TAIR10:intron--TAIR10:upstream	3
TAIR10:CDS (+)--TAIR10:5'UTR (+)--TAIR10:intron--TAIR10:upstream--TAIR10:downstream	1
TAIR10:CDS (+)--TAIR10:5'UTR (+)--TAIR10:intron--TAIR10:downstream	2
TAIR10:CDS (+)--TAIR10:5'UTR (+)--TAIR10:upstream	8
TAIR10:CDS (+)--TAIR10:5'UTR (+)--TAIR10:upstream--TAIR10:downstream	3
TAIR10:CDS (+)--TAIR10:5'UTR (+)--TAIR10:downstream	4
TAIR10:CDS (+)--TAIR10:3'UTR (+)	108
TAIR10:CDS (+)--TAIR10:3'UTR (+)--TAIR10:miRNA	2
TAIR10:CDS (+)--TAIR10:3'UTR (+)--TAIR10:miRNA--TAIR10:transposable_element_gene--TAIR10:gene (-)--TAIR10:intron--TAIR10:upstream	2
TAIR10:CDS (+)--TAIR10:3'UTR (+)--TAIR10:miRNA--TAIR10:transposable_element_gene--TAIR10:gene (-)--TAIR10:intron--TAIR10:upstream--TAIR10:downstream	3
TAIR10:CDS (+)--TAIR10:3'UTR (+)--TAIR10:miRNA--TAIR10:transposable_element_gene--TAIR10:gene (-)--TAIR10:upstream--TAIR10:downstream	1
TAIR10:CDS (+)--TAIR10:3'UTR (+)--TAIR10:miRNA--TAIR10:pseudogenic_transcript--TAIR10:gene (-)--TAIR10:intron	2
TAIR10:CDS (+)--TAIR10:3'UTR (+)--TAIR10:miRNA--TAIR10:gene (-)	4
TAIR10:CDS (+)--TAIR10:3'UTR (+)--TAIR10:miRNA--TAIR10:gene (-)--TAIR10:intron--TAIR10:upstream	2
TAIR10:CDS (+)--TAIR10:3'UTR (+)--TAIR10:miRNA--TAIR10:upstream	1
TAIR10:CDS (+)--TAIR10:3'UTR (+)--TAIR10:tRNA	4
TAIR10:CDS (+)--TAIR10:3'UTR (+)--TAIR10:tRNA--TAIR10:transposable_element_gene--TAIR10:gene (-)	10
TAIR10:CDS (+)--TAIR10:3'UTR (+)--TAIR10:tRNA--TAIR10:transposable_element_gene--TAIR10:gene (-)--TAIR10:intron	1
TAIR10:CDS (+)--TAIR10:3'UTR (+)--TAIR10:tRNA--TAIR10:transposable_element_gene--TAIR10:gene (-)--TAIR10:intron--TAIR10:upstream	2
TAIR10:CDS (+)--TAIR10:3'UTR (+)--TAIR10:tRNA--TAIR10:transposable_element_gene--TAIR10:gene (-)--TAIR10:upstream--TAIR10:downstream	1
TAIR10:CDS (+)--TAIR10:3'UTR (+)--TAIR10:tRNA--TAIR10:transposable_element_gene--TAIR10:downstream	1
TAIR10:CDS (+)--TAIR10:3'UTR (+)--TAIR10:tRNA--TAIR10:gene (-)	5
TAIR10:CDS (+)--TAIR10:3'UTR (+)--TAIR10:tRNA--TAIR10:gene (-)--TAIR10:intron--TAIR10:downstream	1
TAIR10:CDS (+)--TAIR10:3'UTR (+)--TAIR10:tRNA--TAIR10:upstream	26
TAIR10:CDS (+)--TAIR10:3'UTR (+)--TAIR10:tRNA--TAIR10:downstream	1
TAIR10:CDS (+)--TAIR10:3'UTR (+)--TAIR10:snoRNA--TAIR10:transposable_element_gene--TAIR10:gene (-)--TAIR10:intron--TAIR10:upstream	1
TAIR10:CDS (+)--TAIR10:3'UTR (+)--TAIR10:rRNA	1
TAIR10:CDS (+)--TAIR10:3'UTR (+)--TAIR10:rRNA--TAIR10:transposable_element_gene	1
TAIR10:CDS (+)--TAIR10:3'UTR (+)--TAIR10:rRNA--TAIR10:transposable_element_gene--TAIR10:pseudogenic_transcript--TAIR10:gene (-)	1
TAIR10:CDS (+)--TAIR10:3'UTR (+)--TAIR10:rRNA--TAIR10:transposable_element_gene--TAIR10:gene (-)--TAIR10:intron--TAIR10:downstream	2
TAIR10:CDS (+)--TAIR10:3'UTR (+)--TAIR10:rRNA--TAIR10:pseudogenic_transcript--TAIR10:gene (-)--TAIR10:upstream--TAIR10:downstream	1
TAIR10:CDS (+)--TAIR10:3'UTR (+)--TAIR10:rRNA--TAIR10:pseudogenic_transcript--TAIR10:gene (-)--TAIR10:downstream	1
TAIR10:CDS (+)--TAIR10:3'UTR (+)--TAIR10:rRNA--TAIR10:gene (-)--TAIR10:intron	2
TAIR10:CDS (+)--TAIR10:3'UTR (+)--TAIR10:rRNA--TAIR10:gene (-)--TAIR10:intron--TAIR10:upstream	1
TAIR10:CDS (+)--TAIR10:3'UTR (+)--TAIR10:rRNA--TAIR10:gene (-)--TAIR10:intron--TAIR10:upstream--TAIR10:downstream	2
TAIR10:CDS (+)--TAIR10:3'UTR (+)--TAIR10:rRNA--TAIR10:gene (-)--TAIR10:intron--TAIR10:downstream	1
TAIR10:CDS (+)--TAIR10:3'UTR (+)--TAIR10:rRNA--TAIR10:gene (-)--TAIR10:downstream	1
TAIR10:CDS (+)--TAIR10:3'UTR (+)--TAIR10:rRNA--TAIR10:intron	1
TAIR10:CDS (+)--TAIR10:3'UTR (+)--TAIR10:rRNA--TAIR10:upstream--TAIR10:downstream	1
TAIR10:CDS (+)--TAIR10:3'UTR (+)--TAIR10:transposable_element_gene	2
TAIR10:CDS (+)--TAIR10:3'UTR (+)--TAIR10:transposable_element_gene--TAIR10:pseudogenic_transcript--TAIR10:gene (-)	1
TAIR10:CDS (+)--TAIR10:3'UTR (+)--TAIR10:transposable_element_gene--TAIR10:pseudogenic_transcript--TAIR10:gene (-)--TAIR10:intron	1
TAIR10:CDS (+)--TAIR10:3'UTR (+)--TAIR10:transposable_element_gene--TAIR10:pseudogenic_transcript--TAIR10:gene (-)--TAIR10:intron--TAIR10:upstream	1
TAIR10:CDS (+)--TAIR10:3'UTR (+)--TAIR10:transposable_element_gene--TAIR10:pseudogenic_transcript--TAIR10:gene (-)--TAIR10:intron--TAIR10:upstream--TAIR10:downstream	38
TAIR10:CDS (+)--TAIR10:3'UTR (+)--TAIR10:transposable_element_gene--TAIR10:pseudogenic_transcript--TAIR10:gene (-)--TAIR10:downstream	1
TAIR10:CDS (+)--TAIR10:3'UTR (+)--TAIR10:transposable_element_gene--TAIR10:pseudogenic_transcript--TAIR10:downstream	1
TAIR10:CDS (+)--TAIR10:3'UTR (+)--TAIR10:transposable_element_gene--TAIR10:gene (-)--TAIR10:intron	6
TAIR10:CDS (+)--TAIR10:3'UTR (+)--TAIR10:transposable_element_gene--TAIR10:gene (-)--TAIR10:intron--TAIR10:upstream	7
TAIR10:CDS (+)--TAIR10:3'UTR (+)--TAIR10:transposable_element_gene--TAIR10:gene (-)--TAIR10:intron--TAIR10:upstream--TAIR10:downstream	22
TAIR10:CDS (+)--TAIR10:3'UTR (+)--TAIR10:transposable_element_gene--TAIR10:gene (-)--TAIR10:intron--TAIR10:downstream	5
TAIR10:CDS (+)--TAIR10:3'UTR (+)--TAIR10:transposable_element_gene--TAIR10:gene (-)--TAIR10:upstream	4
TAIR10:CDS (+)--TAIR10:3'UTR (+)--TAIR10:transposable_element_gene--TAIR10:gene (-)--TAIR10:upstream--TAIR10:downstream	7
TAIR10:CDS (+)--TAIR10:3'UTR (+)--TAIR10:transposable_element_gene--TAIR10:gene (-)--TAIR10:downstream	1
TAIR10:CDS (+)--TAIR10:3'UTR (+)--TAIR10:transposable_element_gene--TAIR10:intron	1
TAIR10:CDS (+)--TAIR10:3'UTR (+)--TAIR10:transposable_element_gene--TAIR10:intron--TAIR10:upstream	2
TAIR10:CDS (+)--TAIR10:3'UTR (+)--TAIR10:transposable_element_gene--TAIR10:intron--TAIR10:upstream--TAIR10:downstream	5
TAIR10:CDS (+)--TAIR10:3'UTR (+)--TAIR10:transposable_element_gene--TAIR10:upstream--TAIR10:downstream	1
TAIR10:CDS (+)--TAIR10:3'UTR (+)--TAIR10:transposable_element_gene--TAIR10:downstream	1
TAIR10:CDS (+)--TAIR10:3'UTR (+)--TAIR10:pseudogenic_transcript--TAIR10:gene (-)	2
TAIR10:CDS (+)--TAIR10:3'UTR (+)--TAIR10:pseudogenic_transcript--TAIR10:gene (-)--TAIR10:intron--TAIR10:upstream--TAIR10:downstream	1
TAIR10:CDS (+)--TAIR10:3'UTR (+)--TAIR10:pseudogenic_transcript--TAIR10:gene (-)--TAIR10:upstream	4
TAIR10:CDS (+)--TAIR10:3'UTR (+)--TAIR10:pseudogenic_transcript--TAIR10:upstream--TAIR10:downstream	1
TAIR10:CDS (+)--TAIR10:3'UTR (+)--TAIR10:gene (-)	25
TAIR10:CDS (+)--TAIR10:3'UTR (+)--TAIR10:gene (-)--TAIR10:intron	8
TAIR10:CDS (+)--TAIR10:3'UTR (+)--TAIR10:gene (-)--TAIR10:intron--TAIR10:upstream	13
TAIR10:CDS (+)--TAIR10:3'UTR (+)--TAIR10:gene (-)--TAIR10:intron--TAIR10:upstream--TAIR10:downstream	13
TAIR10:CDS (+)--TAIR10:3'UTR (+)--TAIR10:gene (-)--TAIR10:intron--TAIR10:downstream	5
TAIR10:CDS (+)--TAIR10:3'UTR (+)--TAIR10:gene (-)--TAIR10:upstream	9
TAIR10:CDS (+)--TAIR10:3'UTR (+)--TAIR10:gene (-)--TAIR10:upstream--TAIR10:downstream	7
TAIR10:CDS (+)--TAIR10:3'UTR (+)--TAIR10:gene (-)--TAIR10:downstream	4
TAIR10:CDS (+)--TAIR10:3'UTR (+)--TAIR10:intron	6
TAIR10:CDS (+)--TAIR10:3'UTR (+)--TAIR10:intron--TAIR10:upstream	4
TAIR10:CDS (+)--TAIR10:3'UTR (+)--TAIR10:intron--TAIR10:upstream--TAIR10:downstream	9
TAIR10:CDS (+)--TAIR10:3'UTR (+)--TAIR10:intron--TAIR10:downstream	3
TAIR10:CDS (+)--TAIR10:3'UTR (+)--TAIR10:upstream	7
TAIR10:CDS (+)--TAIR10:3'UTR (+)--TAIR10:upstream--TAIR10:downstream	1
TAIR10:CDS (+)--TAIR10:3'UTR (+)--TAIR10:downstream	6
TAIR10:CDS (+)--TAIR10:miRNA	1255
TAIR10:CDS (+)--TAIR10:miRNA--TAIR10:tRNA--TAIR10:gene (-)--TAIR10:intron--TAIR10:upstream	1
TAIR10:CDS (+)--TAIR10:miRNA--TAIR10:transposable_element_gene	8
TAIR10:CDS (+)--TAIR10:miRNA--TAIR10:transposable_element_gene--TAIR10:pseudogenic_transcript--TAIR10:intron	1
TAIR10:CDS (+)--TAIR10:miRNA--TAIR10:transposable_element_gene--TAIR10:gene (-)	16
TAIR10:CDS (+)--TAIR10:miRNA--TAIR10:transposable_element_gene--TAIR10:gene (-)--TAIR10:intron	2
TAIR10:CDS (+)--TAIR10:miRNA--TAIR10:transposable_element_gene--TAIR10:gene (-)--TAIR10:intron--TAIR10:upstream--TAIR10:downstream	3
TAIR10:CDS (+)--TAIR10:miRNA--TAIR10:transposable_element_gene--TAIR10:gene (-)--TAIR10:upstream	3
TAIR10:CDS (+)--TAIR10:miRNA--TAIR10:transposable_element_gene--TAIR10:gene (-)--TAIR10:upstream--TAIR10:downstream	2
TAIR10:CDS (+)--TAIR10:miRNA--TAIR10:transposable_element_gene--TAIR10:intron	4
TAIR10:CDS (+)--TAIR10:miRNA--TAIR10:transposable_element_gene--TAIR10:upstream	1
TAIR10:CDS (+)--TAIR10:miRNA--TAIR10:pseudogenic_transcript	9
TAIR10:CDS (+)--TAIR10:miRNA--TAIR10:pseudogenic_transcript--TAIR10:gene (-)	1
TAIR10:CDS (+)--TAIR10:miRNA--TAIR10:pseudogenic_transcript--TAIR10:gene (-)--TAIR10:intron--TAIR10:upstream	1
TAIR10:CDS (+)--TAIR10:miRNA--TAIR10:pseudogenic_transcript--TAIR10:gene (-)--TAIR10:upstream--TAIR10:downstream	1
TAIR10:CDS (+)--TAIR10:miRNA--TAIR10:pseudogenic_transcript--TAIR10:intron	1
TAIR10:CDS (+)--TAIR10:miRNA--TAIR10:gene (-)	318
TAIR10:CDS (+)--TAIR10:miRNA--TAIR10:gene (-)--TAIR10:intron	16
TAIR10:CDS (+)--TAIR10:miRNA--TAIR10:gene (-)--TAIR10:intron--TAIR10:upstream	2
TAIR10:CDS (+)--TAIR10:miRNA--TAIR10:gene (-)--TAIR10:intron--TAIR10:upstream--TAIR10:downstream	2
TAIR10:CDS (+)--TAIR10:miRNA--TAIR10:gene (-)--TAIR10:intron--TAIR10:downstream	2
TAIR10:CDS (+)--TAIR10:miRNA--TAIR10:gene (-)--TAIR10:upstream	3
TAIR10:CDS (+)--TAIR10:miRNA--TAIR10:gene (-)--TAIR10:upstream--TAIR10:downstream	2
TAIR10:CDS (+)--TAIR10:miRNA--TAIR10:gene (-)--TAIR10:downstream	6
TAIR10:CDS (+)--TAIR10:miRNA--TAIR10:intron	13
TAIR10:CDS (+)--TAIR10:miRNA--TAIR10:intron--TAIR10:upstream	1
TAIR10:CDS (+)--TAIR10:miRNA--TAIR10:upstream	9
TAIR10:CDS (+)--TAIR10:miRNA--TAIR10:upstream--TAIR10:downstream	5
TAIR10:CDS (+)--TAIR10:miRNA--TAIR10:downstream	3
TAIR10:CDS (+)--TAIR10:tRNA	838
TAIR10:CDS (+)--TAIR10:tRNA--TAIR10:transposable_element_gene	14
TAIR10:CDS (+)--TAIR10:tRNA--TAIR10:transposable_element_gene--TAIR10:pseudogenic_transcript--TAIR10:gene (-)	14
TAIR10:CDS (+)--TAIR10:tRNA--TAIR10:transposable_element_gene--TAIR10:pseudogenic_transcript--TAIR10:gene (-)--TAIR10:intron--TAIR10:upstream--TAIR10:downstream	4
TAIR10:CDS (+)--TAIR10:tRNA--TAIR10:transposable_element_gene--TAIR10:pseudogenic_transcript--TAIR10:gene (-)--TAIR10:upstream--TAIR10:downstream	1
TAIR10:CDS (+)--TAIR10:tRNA--TAIR10:transposable_element_gene--TAIR10:pseudogenic_transcript--TAIR10:gene (-)--TAIR10:downstream	1
TAIR10:CDS (+)--TAIR10:tRNA--TAIR10:transposable_element_gene--TAIR10:pseudogenic_transcript--TAIR10:upstream	1
TAIR10:CDS (+)--TAIR10:tRNA--TAIR10:transposable_element_gene--TAIR10:gene (-)	35
TAIR10:CDS (+)--TAIR10:tRNA--TAIR10:transposable_element_gene--TAIR10:gene (-)--TAIR10:intron	1
TAIR10:CDS (+)--TAIR10:tRNA--TAIR10:transposable_element_gene--TAIR10:gene (-)--TAIR10:intron--TAIR10:upstream	3
TAIR10:CDS (+)--TAIR10:tRNA--TAIR10:transposable_element_gene--TAIR10:gene (-)--TAIR10:intron--TAIR10:upstream--TAIR10:downstream	3
TAIR10:CDS (+)--TAIR10:tRNA--TAIR10:transposable_element_gene--TAIR10:gene (-)--TAIR10:intron--TAIR10:downstream	2
TAIR10:CDS (+)--TAIR10:tRNA--TAIR10:transposable_element_gene--TAIR10:gene (-)--TAIR10:upstream	10
TAIR10:CDS (+)--TAIR10:tRNA--TAIR10:transposable_element_gene--TAIR10:gene (-)--TAIR10:upstream--TAIR10:downstream	10
TAIR10:CDS (+)--TAIR10:tRNA--TAIR10:transposable_element_gene--TAIR10:gene (-)--TAIR10:downstream	4
TAIR10:CDS (+)--TAIR10:tRNA--TAIR10:transposable_element_gene--TAIR10:intron--TAIR10:downstream	9
TAIR10:CDS (+)--TAIR10:tRNA--TAIR10:transposable_element_gene--TAIR10:upstream	9
TAIR10:CDS (+)--TAIR10:tRNA--TAIR10:transposable_element_gene--TAIR10:upstream--TAIR10:downstream	1
TAIR10:CDS (+)--TAIR10:tRNA--TAIR10:transposable_element_gene--TAIR10:downstream	1
TAIR10:CDS (+)--TAIR10:tRNA--TAIR10:pseudogenic_transcript	5
TAIR10:CDS (+)--TAIR10:tRNA--TAIR10:pseudogenic_transcript--TAIR10:gene (-)	26
TAIR10:CDS (+)--TAIR10:tRNA--TAIR10:pseudogenic_transcript--TAIR10:gene (-)--TAIR10:intron--TAIR10:upstream	1
TAIR10:CDS (+)--TAIR10:tRNA--TAIR10:pseudogenic_transcript--TAIR10:upstream	1
TAIR10:CDS (+)--TAIR10:tRNA--TAIR10:pseudogenic_transcript--TAIR10:upstream--TAIR10:downstream	1
TAIR10:CDS (+)--TAIR10:tRNA--TAIR10:gene (-)	222
TAIR10:CDS (+)--TAIR10:tRNA--TAIR10:gene (-)--TAIR10:intron	5
TAIR10:CDS (+)--TAIR10:tRNA--TAIR10:gene (-)--TAIR10:intron--TAIR10:upstream	1
TAIR10:CDS (+)--TAIR10:tRNA--TAIR10:gene (-)--TAIR10:intron--TAIR10:upstream--TAIR10:downstream	1
TAIR10:CDS (+)--TAIR10:tRNA--TAIR10:gene (-)--TAIR10:intron--TAIR10:downstream	5
TAIR10:CDS (+)--TAIR10:tRNA--TAIR10:gene (-)--TAIR10:upstream	11
TAIR10:CDS (+)--TAIR10:tRNA--TAIR10:gene (-)--TAIR10:upstream--TAIR10:downstream	2
TAIR10:CDS (+)--TAIR10:tRNA--TAIR10:gene (-)--TAIR10:downstream	4
TAIR10:CDS (+)--TAIR10:tRNA--TAIR10:intron	14
TAIR10:CDS (+)--TAIR10:tRNA--TAIR10:intron--TAIR10:upstream	2
TAIR10:CDS (+)--TAIR10:tRNA--TAIR10:intron--TAIR10:upstream--TAIR10:downstream	1
TAIR10:CDS (+)--TAIR10:tRNA--TAIR10:intron--TAIR10:downstream	10
TAIR10:CDS (+)--TAIR10:tRNA--TAIR10:upstream	72
TAIR10:CDS (+)--TAIR10:tRNA--TAIR10:upstream--TAIR10:downstream	8
TAIR10:CDS (+)--TAIR10:tRNA--TAIR10:downstream	16
TAIR10:CDS (+)--TAIR10:snoRNA	20
TAIR10:CDS (+)--TAIR10:snoRNA--TAIR10:gene (-)	13
TAIR10:CDS (+)--TAIR10:snoRNA--TAIR10:gene (-)--TAIR10:intron	2
TAIR10:CDS (+)--TAIR10:snoRNA--TAIR10:gene (-)--TAIR10:intron--TAIR10:upstream	1
TAIR10:CDS (+)--TAIR10:snoRNA--TAIR10:gene (-)--TAIR10:intron--TAIR10:upstream--TAIR10:downstream	12
TAIR10:CDS (+)--TAIR10:snoRNA--TAIR10:gene (-)--TAIR10:intron--TAIR10:downstream	3
TAIR10:CDS (+)--TAIR10:snoRNA--TAIR10:gene (-)--TAIR10:upstream	1
TAIR10:CDS (+)--TAIR10:snoRNA--TAIR10:gene (-)--TAIR10:downstream	62
TAIR10:CDS (+)--TAIR10:snoRNA--TAIR10:upstream	1
TAIR10:CDS (+)--TAIR10:snoRNA--TAIR10:downstream	2
TAIR10:CDS (+)--TAIR10:snRNA	1
TAIR10:CDS (+)--TAIR10:snRNA--TAIR10:transposable_element_gene--TAIR10:gene (-)--TAIR10:intron--TAIR10:upstream--TAIR10:downstream	1
TAIR10:CDS (+)--TAIR10:snRNA--TAIR10:gene (-)	1
TAIR10:CDS (+)--TAIR10:snRNA--TAIR10:gene (-)--TAIR10:intron--TAIR10:upstream--TAIR10:downstream	2
TAIR10:CDS (+)--TAIR10:snRNA--TAIR10:gene (-)--TAIR10:upstream	1
TAIR10:CDS (+)--TAIR10:snRNA--TAIR10:upstream--TAIR10:downstream	354
TAIR10:CDS (+)--TAIR10:rRNA	289
TAIR10:CDS (+)--TAIR10:rRNA--TAIR10:transposable_element_gene	8
TAIR10:CDS (+)--TAIR10:rRNA--TAIR10:transposable_element_gene--TAIR10:pseudogenic_transcript--TAIR10:gene (-)--TAIR10:intron--TAIR10:upstream	1
TAIR10:CDS (+)--TAIR10:rRNA--TAIR10:transposable_element_gene--TAIR10:pseudogenic_transcript--TAIR10:gene (-)--TAIR10:intron--TAIR10:upstream--TAIR10:downstream	1
TAIR10:CDS (+)--TAIR10:rRNA--TAIR10:transposable_element_gene--TAIR10:pseudogenic_transcript--TAIR10:gene (-)--TAIR10:intron--TAIR10:downstream	1
TAIR10:CDS (+)--TAIR10:rRNA--TAIR10:transposable_element_gene--TAIR10:gene (-)	11
TAIR10:CDS (+)--TAIR10:rRNA--TAIR10:transposable_element_gene--TAIR10:gene (-)--TAIR10:intron	5
TAIR10:CDS (+)--TAIR10:rRNA--TAIR10:transposable_element_gene--TAIR10:gene (-)--TAIR10:intron--TAIR10:upstream	3
TAIR10:CDS (+)--TAIR10:rRNA--TAIR10:transposable_element_gene--TAIR10:gene (-)--TAIR10:intron--TAIR10:upstream--TAIR10:downstream	4
TAIR10:CDS (+)--TAIR10:rRNA--TAIR10:transposable_element_gene--TAIR10:gene (-)--TAIR10:intron--TAIR10:downstream	5
TAIR10:CDS (+)--TAIR10:rRNA--TAIR10:transposable_element_gene--TAIR10:gene (-)--TAIR10:upstream	5
TAIR10:CDS (+)--TAIR10:rRNA--TAIR10:transposable_element_gene--TAIR10:gene (-)--TAIR10:upstream--TAIR10:downstream	5
TAIR10:CDS (+)--TAIR10:rRNA--TAIR10:transposable_element_gene--TAIR10:gene (-)--TAIR10:downstream	3
TAIR10:CDS (+)--TAIR10:rRNA--TAIR10:transposable_element_gene--TAIR10:intron	4
TAIR10:CDS (+)--TAIR10:rRNA--TAIR10:transposable_element_gene--TAIR10:intron--TAIR10:upstream	1
TAIR10:CDS (+)--TAIR10:rRNA--TAIR10:transposable_element_gene--TAIR10:intron--TAIR10:upstream--TAIR10:downstream	1
TAIR10:CDS (+)--TAIR10:rRNA--TAIR10:transposable_element_gene--TAIR10:intron--TAIR10:downstream	2
TAIR10:CDS (+)--TAIR10:rRNA--TAIR10:transposable_element_gene--TAIR10:upstream	4
TAIR10:CDS (+)--TAIR10:rRNA--TAIR10:transposable_element_gene--TAIR10:downstream	1
TAIR10:CDS (+)--TAIR10:rRNA--TAIR10:pseudogenic_transcript--TAIR10:gene (-)	3
TAIR10:CDS (+)--TAIR10:rRNA--TAIR10:pseudogenic_transcript--TAIR10:gene (-)--TAIR10:downstream	1
TAIR10:CDS (+)--TAIR10:rRNA--TAIR10:gene (-)	69
TAIR10:CDS (+)--TAIR10:rRNA--TAIR10:gene (-)--TAIR10:intron	11
TAIR10:CDS (+)--TAIR10:rRNA--TAIR10:gene (-)--TAIR10:intron--TAIR10:upstream	10
TAIR10:CDS (+)--TAIR10:rRNA--TAIR10:gene (-)--TAIR10:intron--TAIR10:upstream--TAIR10:downstream	7
TAIR10:CDS (+)--TAIR10:rRNA--TAIR10:gene (-)--TAIR10:intron--TAIR10:downstream	4
TAIR10:CDS (+)--TAIR10:rRNA--TAIR10:gene (-)--TAIR10:upstream	20
TAIR10:CDS (+)--TAIR10:rRNA--TAIR10:gene (-)--TAIR10:upstream--TAIR10:downstream	3
TAIR10:CDS (+)--TAIR10:rRNA--TAIR10:gene (-)--TAIR10:downstream	14
TAIR10:CDS (+)--TAIR10:rRNA--TAIR10:intron	13
TAIR10:CDS (+)--TAIR10:rRNA--TAIR10:intron--TAIR10:upstream	2
TAIR10:CDS (+)--TAIR10:rRNA--TAIR10:intron--TAIR10:upstream--TAIR10:downstream	2
TAIR10:CDS (+)--TAIR10:rRNA--TAIR10:intron--TAIR10:downstream	1
TAIR10:CDS (+)--TAIR10:rRNA--TAIR10:upstream	28
TAIR10:CDS (+)--TAIR10:rRNA--TAIR10:upstream--TAIR10:downstream	3
TAIR10:CDS (+)--TAIR10:rRNA--TAIR10:downstream	20
TAIR10:CDS (+)--TAIR10:transposable_element_gene	361
TAIR10:CDS (+)--TAIR10:transposable_element_gene--TAIR10:pseudogenic_transcript	9
TAIR10:CDS (+)--TAIR10:transposable_element_gene--TAIR10:pseudogenic_transcript--TAIR10:gene (-)--TAIR10:intron	3
TAIR10:CDS (+)--TAIR10:transposable_element_gene--TAIR10:pseudogenic_transcript--TAIR10:gene (-)--TAIR10:intron--TAIR10:upstream	2
TAIR10:CDS (+)--TAIR10:transposable_element_gene--TAIR10:pseudogenic_transcript--TAIR10:gene (-)--TAIR10:intron--TAIR10:upstream--TAIR10:downstream	27
TAIR10:CDS (+)--TAIR10:transposable_element_gene--TAIR10:pseudogenic_transcript--TAIR10:gene (-)--TAIR10:intron--TAIR10:downstream	5
TAIR10:CDS (+)--TAIR10:transposable_element_gene--TAIR10:pseudogenic_transcript--TAIR10:gene (-)--TAIR10:upstream	2
TAIR10:CDS (+)--TAIR10:transposable_element_gene--TAIR10:pseudogenic_transcript--TAIR10:gene (-)--TAIR10:upstream--TAIR10:downstream	7
TAIR10:CDS (+)--TAIR10:transposable_element_gene--TAIR10:pseudogenic_transcript--TAIR10:gene (-)--TAIR10:downstream	4
TAIR10:CDS (+)--TAIR10:transposable_element_gene--TAIR10:pseudogenic_transcript--TAIR10:intron--TAIR10:upstream	8
TAIR10:CDS (+)--TAIR10:transposable_element_gene--TAIR10:pseudogenic_transcript--TAIR10:intron--TAIR10:upstream--TAIR10:downstream	7
TAIR10:CDS (+)--TAIR10:transposable_element_gene--TAIR10:pseudogenic_transcript--TAIR10:intron--TAIR10:downstream	1
TAIR10:CDS (+)--TAIR10:transposable_element_gene--TAIR10:pseudogenic_transcript--TAIR10:upstream	3
TAIR10:CDS (+)--TAIR10:transposable_element_gene--TAIR10:pseudogenic_transcript--TAIR10:upstream--TAIR10:downstream	13
TAIR10:CDS (+)--TAIR10:transposable_element_gene--TAIR10:gene (-)	217
TAIR10:CDS (+)--TAIR10:transposable_element_gene--TAIR10:gene (-)--TAIR10:intron	54
TAIR10:CDS (+)--TAIR10:transposable_element_gene--TAIR10:gene (-)--TAIR10:intron--TAIR10:upstream	73
TAIR10:CDS (+)--TAIR10:transposable_element_gene--TAIR10:gene (-)--TAIR10:intron--TAIR10:upstream--TAIR10:downstream	64
TAIR10:CDS (+)--TAIR10:transposable_element_gene--TAIR10:gene (-)--TAIR10:intron--TAIR10:downstream	35
TAIR10:CDS (+)--TAIR10:transposable_element_gene--TAIR10:gene (-)--TAIR10:upstream	48
TAIR10:CDS (+)--TAIR10:transposable_element_gene--TAIR10:gene (-)--TAIR10:upstream--TAIR10:downstream	77
TAIR10:CDS (+)--TAIR10:transposable_element_gene--TAIR10:gene (-)--TAIR10:downstream	63
TAIR10:CDS (+)--TAIR10:transposable_element_gene--TAIR10:intron	63
TAIR10:CDS (+)--TAIR10:transposable_element_gene--TAIR10:intron--TAIR10:upstream	68
TAIR10:CDS (+)--TAIR10:transposable_element_gene--TAIR10:intron--TAIR10:upstream--TAIR10:downstream	30
TAIR10:CDS (+)--TAIR10:transposable_element_gene--TAIR10:intron--TAIR10:downstream	101
TAIR10:CDS (+)--TAIR10:transposable_element_gene--TAIR10:upstream	143
TAIR10:CDS (+)--TAIR10:transposable_element_gene--TAIR10:upstream--TAIR10:downstream	59
TAIR10:CDS (+)--TAIR10:transposable_element_gene--TAIR10:downstream	104
TAIR10:CDS (+)--TAIR10:pseudogenic_transcript	733
TAIR10:CDS (+)--TAIR10:pseudogenic_transcript--TAIR10:gene (-)	678
TAIR10:CDS (+)--TAIR10:pseudogenic_transcript--TAIR10:gene (-)--TAIR10:intron	8
TAIR10:CDS (+)--TAIR10:pseudogenic_transcript--TAIR10:gene (-)--TAIR10:intron--TAIR10:upstream	16
TAIR10:CDS (+)--TAIR10:pseudogenic_transcript--TAIR10:gene (-)--TAIR10:intron--TAIR10:upstream--TAIR10:downstream	52
TAIR10:CDS (+)--TAIR10:pseudogenic_transcript--TAIR10:gene (-)--TAIR10:intron--TAIR10:downstream	1
TAIR10:CDS (+)--TAIR10:pseudogenic_transcript--TAIR10:gene (-)--TAIR10:upstream	8
TAIR10:CDS (+)--TAIR10:pseudogenic_transcript--TAIR10:gene (-)--TAIR10:upstream--TAIR10:downstream	16
TAIR10:CDS (+)--TAIR10:pseudogenic_transcript--TAIR10:gene (-)--TAIR10:downstream	13
TAIR10:CDS (+)--TAIR10:pseudogenic_transcript--TAIR10:intron	26
TAIR10:CDS (+)--TAIR10:pseudogenic_transcript--TAIR10:intron--TAIR10:upstream	22
TAIR10:CDS (+)--TAIR10:pseudogenic_transcript--TAIR10:intron--TAIR10:upstream--TAIR10:downstream	21
TAIR10:CDS (+)--TAIR10:pseudogenic_transcript--TAIR10:intron--TAIR10:downstream	8
TAIR10:CDS (+)--TAIR10:pseudogenic_transcript--TAIR10:upstream	129
TAIR10:CDS (+)--TAIR10:pseudogenic_transcript--TAIR10:upstream--TAIR10:downstream	6
TAIR10:CDS (+)--TAIR10:pseudogenic_transcript--TAIR10:downstream	37
TAIR10:CDS (+)--TAIR10:gene (-)	6306
TAIR10:CDS (+)--TAIR10:gene (-)--TAIR10:intron	287
TAIR10:CDS (+)--TAIR10:gene (-)--TAIR10:intron--TAIR10:upstream	152
TAIR10:CDS (+)--TAIR10:gene (-)--TAIR10:intron--TAIR10:upstream--TAIR10:downstream	89
TAIR10:CDS (+)--TAIR10:gene (-)--TAIR10:intron--TAIR10:downstream	64
TAIR10:CDS (+)--TAIR10:gene (-)--TAIR10:upstream	551
TAIR10:CDS (+)--TAIR10:gene (-)--TAIR10:upstream--TAIR10:downstream	328
TAIR10:CDS (+)--TAIR10:gene (-)--TAIR10:downstream	329
TAIR10:CDS (+)--TAIR10:intron	255
TAIR10:CDS (+)--TAIR10:intron--TAIR10:upstream	109
TAIR10:CDS (+)--TAIR10:intron--TAIR10:upstream--TAIR10:downstream	173
TAIR10:CDS (+)--TAIR10:intron--TAIR10:downstream	55
TAIR10:CDS (+)--TAIR10:upstream	944
TAIR10:CDS (+)--TAIR10:upstream--TAIR10:downstream	628
TAIR10:CDS (+)--TAIR10:downstream	764
TAIR10:5'UTR (+)	2170
TAIR10:5'UTR (+)--TAIR10:3'UTR (+)	5
TAIR10:5'UTR (+)--TAIR10:3'UTR (+)--TAIR10:tRNA	160
TAIR10:5'UTR (+)--TAIR10:3'UTR (+)--TAIR10:tRNA--TAIR10:intron	5
TAIR10:5'UTR (+)--TAIR10:3'UTR (+)--TAIR10:tRNA--TAIR10:intron--TAIR10:upstream	1
TAIR10:5'UTR (+)--TAIR10:3'UTR (+)--TAIR10:tRNA--TAIR10:downstream	6
TAIR10:5'UTR (+)--TAIR10:3'UTR (+)--TAIR10:rRNA--TAIR10:transposable_element_gene--TAIR10:gene (-)	1
TAIR10:5'UTR (+)--TAIR10:3'UTR (+)--TAIR10:transposable_element_gene--TAIR10:gene (-)--TAIR10:downstream	1
TAIR10:5'UTR (+)--TAIR10:3'UTR (+)--TAIR10:transposable_element_gene--TAIR10:upstream	1
TAIR10:5'UTR (+)--TAIR10:3'UTR (+)--TAIR10:pseudogenic_transcript--TAIR10:gene (-)--TAIR10:intron--TAIR10:upstream	1
TAIR10:5'UTR (+)--TAIR10:3'UTR (+)--TAIR10:pseudogenic_transcript--TAIR10:gene (-)--TAIR10:intron--TAIR10:upstream--TAIR10:downstream	1
TAIR10:5'UTR (+)--TAIR10:3'UTR (+)--TAIR10:pseudogenic_transcript--TAIR10:intron--TAIR10:upstream	1
TAIR10:5'UTR (+)--TAIR10:3'UTR (+)--TAIR10:pseudogenic_transcript--TAIR10:intron--TAIR10:upstream--TAIR10:downstream	8
TAIR10:5'UTR (+)--TAIR10:3'UTR (+)--TAIR10:gene (-)--TAIR10:intron	2
TAIR10:5'UTR (+)--TAIR10:3'UTR (+)--TAIR10:gene (-)--TAIR10:intron--TAIR10:upstream	1
TAIR10:5'UTR (+)--TAIR10:3'UTR (+)--TAIR10:gene (-)--TAIR10:intron--TAIR10:upstream--TAIR10:downstream	8
TAIR10:5'UTR (+)--TAIR10:3'UTR (+)--TAIR10:gene (-)--TAIR10:upstream	2
TAIR10:5'UTR (+)--TAIR10:3'UTR (+)--TAIR10:intron	1
TAIR10:5'UTR (+)--TAIR10:3'UTR (+)--TAIR10:intron--TAIR10:upstream	1
TAIR10:5'UTR (+)--TAIR10:3'UTR (+)--TAIR10:upstream	3
TAIR10:5'UTR (+)--TAIR10:miRNA	42
TAIR10:5'UTR (+)--TAIR10:miRNA--TAIR10:transposable_element_gene--TAIR10:gene (-)--TAIR10:intron--TAIR10:upstream--TAIR10:downstream	1
TAIR10:5'UTR (+)--TAIR10:miRNA--TAIR10:transposable_element_gene--TAIR10:gene (-)--TAIR10:intron--TAIR10:downstream	2
TAIR10:5'UTR (+)--TAIR10:miRNA--TAIR10:gene (-)	2
TAIR10:5'UTR (+)--TAIR10:miRNA--TAIR10:gene (-)--TAIR10:intron--TAIR10:upstream	1
TAIR10:5'UTR (+)--TAIR10:miRNA--TAIR10:gene (-)--TAIR10:downstream	1
TAIR10:5'UTR (+)--TAIR10:miRNA--TAIR10:intron	1
TAIR10:5'UTR (+)--TAIR10:tRNA	96
TAIR10:5'UTR (+)--TAIR10:tRNA--TAIR10:gene (-)--TAIR10:intron--TAIR10:upstream--TAIR10:downstream	2
TAIR10:5'UTR (+)--TAIR10:tRNA--TAIR10:gene (-)--TAIR10:downstream	1
TAIR10:5'UTR (+)--TAIR10:tRNA--TAIR10:intron	1
TAIR10:5'UTR (+)--TAIR10:tRNA--TAIR10:intron--TAIR10:downstream	1
TAIR10:5'UTR (+)--TAIR10:tRNA--TAIR10:downstream	5
TAIR10:5'UTR (+)--TAIR10:rRNA	25
TAIR10:5'UTR (+)--TAIR10:rRNA--TAIR10:transposable_element_gene	2
TAIR10:5'UTR (+)--TAIR10:rRNA--TAIR10:transposable_element_gene--TAIR10:gene (-)--TAIR10:upstream	1
TAIR10:5'UTR (+)--TAIR10:rRNA--TAIR10:gene (-)	5
TAIR10:5'UTR (+)--TAIR10:rRNA--TAIR10:gene (-)--TAIR10:intron--TAIR10:upstream--TAIR10:downstream	1
TAIR10:5'UTR (+)--TAIR10:rRNA--TAIR10:intron--TAIR10:upstream	1
TAIR10:5'UTR (+)--TAIR10:rRNA--TAIR10:intron--TAIR10:upstream--TAIR10:downstream	2
TAIR10:5'UTR (+)--TAIR10:rRNA--TAIR10:upstream	1
TAIR10:5'UTR (+)--TAIR10:rRNA--TAIR10:downstream	2
TAIR10:5'UTR (+)--TAIR10:transposable_element_gene	12
TAIR10:5'UTR (+)--TAIR10:transposable_element_gene--TAIR10:pseudogenic_transcript--TAIR10:upstream	1
TAIR10:5'UTR (+)--TAIR10:transposable_element_gene--TAIR10:gene (-)	5
TAIR10:5'UTR (+)--TAIR10:transposable_element_gene--TAIR10:gene (-)--TAIR10:intron	6
TAIR10:5'UTR (+)--TAIR10:transposable_element_gene--TAIR10:gene (-)--TAIR10:intron--TAIR10:upstream	3
TAIR10:5'UTR (+)--TAIR10:transposable_element_gene--TAIR10:gene (-)--TAIR10:intron--TAIR10:upstream--TAIR10:downstream	5
TAIR10:5'UTR (+)--TAIR10:transposable_element_gene--TAIR10:gene (-)--TAIR10:intron--TAIR10:downstream	2
TAIR10:5'UTR (+)--TAIR10:transposable_element_gene--TAIR10:gene (-)--TAIR10:upstream	4
TAIR10:5'UTR (+)--TAIR10:transposable_element_gene--TAIR10:gene (-)--TAIR10:upstream--TAIR10:downstream	3
TAIR10:5'UTR (+)--TAIR10:transposable_element_gene--TAIR10:gene (-)--TAIR10:downstream	1
TAIR10:5'UTR (+)--TAIR10:transposable_element_gene--TAIR10:intron	2
TAIR10:5'UTR (+)--TAIR10:transposable_element_gene--TAIR10:intron--TAIR10:upstream	1
TAIR10:5'UTR (+)--TAIR10:transposable_element_gene--TAIR10:intron--TAIR10:upstream--TAIR10:downstream	24
TAIR10:5'UTR (+)--TAIR10:transposable_element_gene--TAIR10:downstream	1
TAIR10:5'UTR (+)--TAIR10:pseudogenic_transcript	4
TAIR10:5'UTR (+)--TAIR10:pseudogenic_transcript--TAIR10:gene (-)	3
TAIR10:5'UTR (+)--TAIR10:pseudogenic_transcript--TAIR10:gene (-)--TAIR10:intron--TAIR10:upstream--TAIR10:downstream	3
TAIR10:5'UTR (+)--TAIR10:gene (-)	110
TAIR10:5'UTR (+)--TAIR10:gene (-)--TAIR10:intron	20
TAIR10:5'UTR (+)--TAIR10:gene (-)--TAIR10:intron--TAIR10:upstream	43
TAIR10:5'UTR (+)--TAIR10:gene (-)--TAIR10:intron--TAIR10:upstream--TAIR10:downstream	31
TAIR10:5'UTR (+)--TAIR10:gene (-)--TAIR10:intron--TAIR10:downstream	4
TAIR10:5'UTR (+)--TAIR10:gene (-)--TAIR10:upstream	32
TAIR10:5'UTR (+)--TAIR10:gene (-)--TAIR10:upstream--TAIR10:downstream	222
TAIR10:5'UTR (+)--TAIR10:gene (-)--TAIR10:downstream	71
TAIR10:5'UTR (+)--TAIR10:intron	23
TAIR10:5'UTR (+)--TAIR10:intron--TAIR10:upstream	85
TAIR10:5'UTR (+)--TAIR10:intron--TAIR10:upstream--TAIR10:downstream	508
TAIR10:5'UTR (+)--TAIR10:intron--TAIR10:downstream	7
TAIR10:5'UTR (+)--TAIR10:upstream	104
TAIR10:5'UTR (+)--TAIR10:upstream--TAIR10:downstream	143
TAIR10:5'UTR (+)--TAIR10:downstream	163
TAIR10:3'UTR (+)	76421
TAIR10:3'UTR (+)--TAIR10:miRNA	104
TAIR10:3'UTR (+)--TAIR10:miRNA--TAIR10:transposable_element_gene--TAIR10:gene (-)	1
TAIR10:3'UTR (+)--TAIR10:miRNA--TAIR10:transposable_element_gene--TAIR10:gene (-)--TAIR10:intron--TAIR10:upstream--TAIR10:downstream	1
TAIR10:3'UTR (+)--TAIR10:miRNA--TAIR10:pseudogenic_transcript	3
TAIR10:3'UTR (+)--TAIR10:miRNA--TAIR10:pseudogenic_transcript--TAIR10:downstream	3
TAIR10:3'UTR (+)--TAIR10:miRNA--TAIR10:gene (-)--TAIR10:downstream	1
TAIR10:3'UTR (+)--TAIR10:miRNA--TAIR10:intron	2
TAIR10:3'UTR (+)--TAIR10:miRNA--TAIR10:downstream	2
TAIR10:3'UTR (+)--TAIR10:tRNA	8359
TAIR10:3'UTR (+)--TAIR10:tRNA--TAIR10:transposable_element_gene	4
TAIR10:3'UTR (+)--TAIR10:tRNA--TAIR10:transposable_element_gene--TAIR10:gene (-)	1
TAIR10:3'UTR (+)--TAIR10:tRNA--TAIR10:transposable_element_gene--TAIR10:gene (-)--TAIR10:intron	1
TAIR10:3'UTR (+)--TAIR10:tRNA--TAIR10:gene (-)	4
TAIR10:3'UTR (+)--TAIR10:tRNA--TAIR10:gene (-)--TAIR10:upstream	1
TAIR10:3'UTR (+)--TAIR10:tRNA--TAIR10:intron	1
TAIR10:3'UTR (+)--TAIR10:tRNA--TAIR10:intron--TAIR10:upstream--TAIR10:downstream	1
TAIR10:3'UTR (+)--TAIR10:tRNA--TAIR10:upstream	33
TAIR10:3'UTR (+)--TAIR10:tRNA--TAIR10:downstream	1
TAIR10:3'UTR (+)--TAIR10:snoRNA	6
TAIR10:3'UTR (+)--TAIR10:snRNA	3
TAIR10:3'UTR (+)--TAIR10:rRNA	18
TAIR10:3'UTR (+)--TAIR10:rRNA--TAIR10:transposable_element_gene--TAIR10:gene (-)--TAIR10:intron--TAIR10:upstream--TAIR10:downstream	1
TAIR10:3'UTR (+)--TAIR10:rRNA--TAIR10:gene (-)--TAIR10:upstream--TAIR10:downstream	1
TAIR10:3'UTR (+)--TAIR10:rRNA--TAIR10:intron	1
TAIR10:3'UTR (+)--TAIR10:rRNA--TAIR10:intron--TAIR10:upstream--TAIR10:downstream	1
TAIR10:3'UTR (+)--TAIR10:rRNA--TAIR10:intron--TAIR10:downstream	1
TAIR10:3'UTR (+)--TAIR10:rRNA--TAIR10:downstream	1
TAIR10:3'UTR (+)--TAIR10:transposable_element_gene	39
TAIR10:3'UTR (+)--TAIR10:transposable_element_gene--TAIR10:pseudogenic_transcript--TAIR10:gene (-)--TAIR10:intron--TAIR10:upstream--TAIR10:downstream	1
TAIR10:3'UTR (+)--TAIR10:transposable_element_gene--TAIR10:pseudogenic_transcript--TAIR10:intron--TAIR10:upstream	1
TAIR10:3'UTR (+)--TAIR10:transposable_element_gene--TAIR10:pseudogenic_transcript--TAIR10:intron--TAIR10:upstream--TAIR10:downstream	1
TAIR10:3'UTR (+)--TAIR10:transposable_element_gene--TAIR10:pseudogenic_transcript--TAIR10:upstream--TAIR10:downstream	1
TAIR10:3'UTR (+)--TAIR10:transposable_element_gene--TAIR10:gene (-)	2
TAIR10:3'UTR (+)--TAIR10:transposable_element_gene--TAIR10:gene (-)--TAIR10:intron	2
TAIR10:3'UTR (+)--TAIR10:transposable_element_gene--TAIR10:gene (-)--TAIR10:intron--TAIR10:upstream	3
TAIR10:3'UTR (+)--TAIR10:transposable_element_gene--TAIR10:gene (-)--TAIR10:intron--TAIR10:upstream--TAIR10:downstream	122
TAIR10:3'UTR (+)--TAIR10:transposable_element_gene--TAIR10:gene (-)--TAIR10:intron--TAIR10:downstream	1
TAIR10:3'UTR (+)--TAIR10:transposable_element_gene--TAIR10:gene (-)--TAIR10:upstream	2
TAIR10:3'UTR (+)--TAIR10:transposable_element_gene--TAIR10:gene (-)--TAIR10:upstream--TAIR10:downstream	2
TAIR10:3'UTR (+)--TAIR10:transposable_element_gene--TAIR10:gene (-)--TAIR10:downstream	5
TAIR10:3'UTR (+)--TAIR10:transposable_element_gene--TAIR10:intron	2
TAIR10:3'UTR (+)--TAIR10:transposable_element_gene--TAIR10:intron--TAIR10:upstream	1
TAIR10:3'UTR (+)--TAIR10:transposable_element_gene--TAIR10:intron--TAIR10:upstream--TAIR10:downstream	14
TAIR10:3'UTR (+)--TAIR10:transposable_element_gene--TAIR10:intron--TAIR10:downstream	2
TAIR10:3'UTR (+)--TAIR10:transposable_element_gene--TAIR10:upstream	2
TAIR10:3'UTR (+)--TAIR10:transposable_element_gene--TAIR10:upstream--TAIR10:downstream	35
TAIR10:3'UTR (+)--TAIR10:transposable_element_gene--TAIR10:downstream	46
TAIR10:3'UTR (+)--TAIR10:pseudogenic_transcript	3
TAIR10:3'UTR (+)--TAIR10:pseudogenic_transcript--TAIR10:gene (-)--TAIR10:intron--TAIR10:upstream--TAIR10:downstream	2
TAIR10:3'UTR (+)--TAIR10:pseudogenic_transcript--TAIR10:gene (-)--TAIR10:upstream	1
TAIR10:3'UTR (+)--TAIR10:pseudogenic_transcript--TAIR10:gene (-)--TAIR10:upstream--TAIR10:downstream	1
TAIR10:3'UTR (+)--TAIR10:pseudogenic_transcript--TAIR10:gene (-)--TAIR10:downstream	1
TAIR10:3'UTR (+)--TAIR10:pseudogenic_transcript--TAIR10:intron--TAIR10:upstream--TAIR10:downstream	11
TAIR10:3'UTR (+)--TAIR10:pseudogenic_transcript--TAIR10:upstream	85
TAIR10:3'UTR (+)--TAIR10:pseudogenic_transcript--TAIR10:upstream--TAIR10:downstream	26
TAIR10:3'UTR (+)--TAIR10:pseudogenic_transcript--TAIR10:downstream	64
TAIR10:3'UTR (+)--TAIR10:gene (-)	288
TAIR10:3'UTR (+)--TAIR10:gene (-)--TAIR10:intron	9
TAIR10:3'UTR (+)--TAIR10:gene (-)--TAIR10:intron--TAIR10:upstream	4
TAIR10:3'UTR (+)--TAIR10:gene (-)--TAIR10:intron--TAIR10:upstream--TAIR10:downstream	370
TAIR10:3'UTR (+)--TAIR10:gene (-)--TAIR10:intron--TAIR10:downstream	19
TAIR10:3'UTR (+)--TAIR10:gene (-)--TAIR10:upstream	10
TAIR10:3'UTR (+)--TAIR10:gene (-)--TAIR10:upstream--TAIR10:downstream	80
TAIR10:3'UTR (+)--TAIR10:gene (-)--TAIR10:downstream	31
TAIR10:3'UTR (+)--TAIR10:intron	13739
TAIR10:3'UTR (+)--TAIR10:intron--TAIR10:upstream	26
TAIR10:3'UTR (+)--TAIR10:intron--TAIR10:upstream--TAIR10:downstream	250
TAIR10:3'UTR (+)--TAIR10:intron--TAIR10:downstream	173
TAIR10:3'UTR (+)--TAIR10:upstream	358
TAIR10:3'UTR (+)--TAIR10:upstream--TAIR10:downstream	301
TAIR10:3'UTR (+)--TAIR10:downstream	297
TAIR10:miRNA	498047
TAIR10:miRNA--TAIR10:transposable_element_gene	77
TAIR10:miRNA--TAIR10:transposable_element_gene--TAIR10:pseudogenic_transcript--TAIR10:intron	1
TAIR10:miRNA--TAIR10:transposable_element_gene--TAIR10:gene (-)	11
TAIR10:miRNA--TAIR10:transposable_element_gene--TAIR10:gene (-)--TAIR10:intron	4
TAIR10:miRNA--TAIR10:transposable_element_gene--TAIR10:gene (-)--TAIR10:intron--TAIR10:upstream	1
TAIR10:miRNA--TAIR10:transposable_element_gene--TAIR10:gene (-)--TAIR10:upstream--TAIR10:downstream	1
TAIR10:miRNA--TAIR10:transposable_element_gene--TAIR10:gene (-)--TAIR10:downstream	1
TAIR10:miRNA--TAIR10:transposable_element_gene--TAIR10:intron	6
TAIR10:miRNA--TAIR10:transposable_element_gene--TAIR10:intron--TAIR10:upstream--TAIR10:downstream	1
TAIR10:miRNA--TAIR10:transposable_element_gene--TAIR10:upstream	5
TAIR10:miRNA--TAIR10:transposable_element_gene--TAIR10:upstream--TAIR10:downstream	440
TAIR10:miRNA--TAIR10:pseudogenic_transcript	236
TAIR10:miRNA--TAIR10:pseudogenic_transcript--TAIR10:gene (-)	3
TAIR10:miRNA--TAIR10:pseudogenic_transcript--TAIR10:gene (-)--TAIR10:intron	2
TAIR10:miRNA--TAIR10:pseudogenic_transcript--TAIR10:intron	3
TAIR10:miRNA--TAIR10:pseudogenic_transcript--TAIR10:upstream	3
TAIR10:miRNA--TAIR10:pseudogenic_transcript--TAIR10:upstream--TAIR10:downstream	1
TAIR10:miRNA--TAIR10:pseudogenic_transcript--TAIR10:downstream	2
TAIR10:miRNA--TAIR10:gene (-)	2642
TAIR10:miRNA--TAIR10:gene (-)--TAIR10:intron	15
TAIR10:miRNA--TAIR10:gene (-)--TAIR10:intron--TAIR10:upstream	1
TAIR10:miRNA--TAIR10:gene (-)--TAIR10:intron--TAIR10:upstream--TAIR10:downstream	2
TAIR10:miRNA--TAIR10:gene (-)--TAIR10:intron--TAIR10:downstream	3
TAIR10:miRNA--TAIR10:gene (-)--TAIR10:upstream	9
TAIR10:miRNA--TAIR10:gene (-)--TAIR10:upstream--TAIR10:downstream	1
TAIR10:miRNA--TAIR10:gene (-)--TAIR10:downstream	60
TAIR10:miRNA--TAIR10:intron	180
TAIR10:miRNA--TAIR10:intron--TAIR10:upstream	4
TAIR10:miRNA--TAIR10:intron--TAIR10:upstream--TAIR10:downstream	59
TAIR10:miRNA--TAIR10:intron--TAIR10:downstream	3
TAIR10:miRNA--TAIR10:upstream	79
TAIR10:miRNA--TAIR10:upstream--TAIR10:downstream	1007
TAIR10:miRNA--TAIR10:downstream	297
TAIR10:tRNA	88810
TAIR10:tRNA--TAIR10:rRNA	2
TAIR10:tRNA--TAIR10:transposable_element_gene	177
TAIR10:tRNA--TAIR10:transposable_element_gene--TAIR10:pseudogenic_transcript	6
TAIR10:tRNA--TAIR10:transposable_element_gene--TAIR10:pseudogenic_transcript--TAIR10:gene (-)--TAIR10:intron--TAIR10:upstream	1
TAIR10:tRNA--TAIR10:transposable_element_gene--TAIR10:pseudogenic_transcript--TAIR10:upstream--TAIR10:downstream	16
TAIR10:tRNA--TAIR10:transposable_element_gene--TAIR10:gene (-)	26
TAIR10:tRNA--TAIR10:transposable_element_gene--TAIR10:gene (-)--TAIR10:intron	3
TAIR10:tRNA--TAIR10:transposable_element_gene--TAIR10:gene (-)--TAIR10:intron--TAIR10:upstream	2
TAIR10:tRNA--TAIR10:transposable_element_gene--TAIR10:gene (-)--TAIR10:intron--TAIR10:upstream--TAIR10:downstream	1
TAIR10:tRNA--TAIR10:transposable_element_gene--TAIR10:gene (-)--TAIR10:upstream	19
TAIR10:tRNA--TAIR10:transposable_element_gene--TAIR10:gene (-)--TAIR10:downstream	2
TAIR10:tRNA--TAIR10:transposable_element_gene--TAIR10:intron	1
TAIR10:tRNA--TAIR10:transposable_element_gene--TAIR10:upstream	14
TAIR10:tRNA--TAIR10:transposable_element_gene--TAIR10:upstream--TAIR10:downstream	1
TAIR10:tRNA--TAIR10:transposable_element_gene--TAIR10:downstream	7
TAIR10:tRNA--TAIR10:pseudogenic_transcript	5
TAIR10:tRNA--TAIR10:pseudogenic_transcript--TAIR10:gene (-)	3
TAIR10:tRNA--TAIR10:pseudogenic_transcript--TAIR10:intron	1
TAIR10:tRNA--TAIR10:gene (-)	203
TAIR10:tRNA--TAIR10:gene (-)--TAIR10:intron	7
TAIR10:tRNA--TAIR10:gene (-)--TAIR10:intron--TAIR10:upstream	1
TAIR10:tRNA--TAIR10:gene (-)--TAIR10:intron--TAIR10:upstream--TAIR10:downstream	3
TAIR10:tRNA--TAIR10:gene (-)--TAIR10:upstream	16
TAIR10:tRNA--TAIR10:gene (-)--TAIR10:upstream--TAIR10:downstream	7
TAIR10:tRNA--TAIR10:gene (-)--TAIR10:downstream	49
TAIR10:tRNA--TAIR10:intron	54
TAIR10:tRNA--TAIR10:intron--TAIR10:upstream	11
TAIR10:tRNA--TAIR10:intron--TAIR10:upstream--TAIR10:downstream	225
TAIR10:tRNA--TAIR10:upstream	5884
TAIR10:tRNA--TAIR10:upstream--TAIR10:downstream	1592
TAIR10:tRNA--TAIR10:downstream	1516
TAIR10:snoRNA	1713
TAIR10:snoRNA--TAIR10:transposable_element_gene--TAIR10:gene (-)--TAIR10:intron	1
TAIR10:snoRNA--TAIR10:gene (-)	7
TAIR10:snoRNA--TAIR10:gene (-)--TAIR10:intron	1
TAIR10:snoRNA--TAIR10:gene (-)--TAIR10:intron--TAIR10:upstream--TAIR10:downstream	4
TAIR10:snoRNA--TAIR10:gene (-)--TAIR10:intron--TAIR10:downstream	178
TAIR10:snoRNA--TAIR10:gene (-)--TAIR10:downstream	17
TAIR10:snoRNA--TAIR10:intron	3
TAIR10:snoRNA--TAIR10:intron--TAIR10:downstream	9
TAIR10:snoRNA--TAIR10:upstream	141
TAIR10:snoRNA--TAIR10:upstream--TAIR10:downstream	2
TAIR10:snoRNA--TAIR10:downstream	294
TAIR10:snRNA	518
TAIR10:snRNA--TAIR10:transposable_element_gene--TAIR10:downstream	1
TAIR10:snRNA--TAIR10:gene (-)	1
TAIR10:snRNA--TAIR10:gene (-)--TAIR10:upstream--TAIR10:downstream	255
TAIR10:snRNA--TAIR10:gene (-)--TAIR10:downstream	292
TAIR10:snRNA--TAIR10:intron--TAIR10:upstream--TAIR10:downstream	4
TAIR10:snRNA--TAIR10:intron--TAIR10:downstream	3
TAIR10:snRNA--TAIR10:upstream	124
TAIR10:snRNA--TAIR10:upstream--TAIR10:downstream	356
TAIR10:snRNA--TAIR10:downstream	1057
TAIR10:rRNA	597827
TAIR10:rRNA--TAIR10:transposable_element_gene	44
TAIR10:rRNA--TAIR10:transposable_element_gene--TAIR10:pseudogenic_transcript--TAIR10:gene (-)--TAIR10:intron--TAIR10:upstream	2
TAIR10:rRNA--TAIR10:transposable_element_gene--TAIR10:pseudogenic_transcript--TAIR10:gene (-)--TAIR10:intron--TAIR10:upstream--TAIR10:downstream	1
TAIR10:rRNA--TAIR10:transposable_element_gene--TAIR10:gene (-)	9
TAIR10:rRNA--TAIR10:transposable_element_gene--TAIR10:gene (-)--TAIR10:intron--TAIR10:upstream	1
TAIR10:rRNA--TAIR10:transposable_element_gene--TAIR10:gene (-)--TAIR10:intron--TAIR10:upstream--TAIR10:downstream	1
TAIR10:rRNA--TAIR10:transposable_element_gene--TAIR10:gene (-)--TAIR10:intron--TAIR10:downstream	3
TAIR10:rRNA--TAIR10:transposable_element_gene--TAIR10:gene (-)--TAIR10:upstream	8
TAIR10:rRNA--TAIR10:transposable_element_gene--TAIR10:gene (-)--TAIR10:upstream--TAIR10:downstream	1
TAIR10:rRNA--TAIR10:transposable_element_gene--TAIR10:gene (-)--TAIR10:downstream	2
TAIR10:rRNA--TAIR10:transposable_element_gene--TAIR10:intron--TAIR10:upstream--TAIR10:downstream	1
TAIR10:rRNA--TAIR10:transposable_element_gene--TAIR10:upstream	2
TAIR10:rRNA--TAIR10:transposable_element_gene--TAIR10:upstream--TAIR10:downstream	6
TAIR10:rRNA--TAIR10:transposable_element_gene--TAIR10:downstream	5
TAIR10:rRNA--TAIR10:pseudogenic_transcript	14
TAIR10:rRNA--TAIR10:pseudogenic_transcript--TAIR10:gene (-)	4
TAIR10:rRNA--TAIR10:pseudogenic_transcript--TAIR10:intron--TAIR10:upstream	1
TAIR10:rRNA--TAIR10:pseudogenic_transcript--TAIR10:upstream	1
TAIR10:rRNA--TAIR10:pseudogenic_transcript--TAIR10:downstream	1
TAIR10:rRNA--TAIR10:gene (-)	375
TAIR10:rRNA--TAIR10:gene (-)--TAIR10:intron	19
TAIR10:rRNA--TAIR10:gene (-)--TAIR10:intron--TAIR10:upstream	3
TAIR10:rRNA--TAIR10:gene (-)--TAIR10:intron--TAIR10:upstream--TAIR10:downstream	1
TAIR10:rRNA--TAIR10:gene (-)--TAIR10:intron--TAIR10:downstream	3
TAIR10:rRNA--TAIR10:gene (-)--TAIR10:upstream	27
TAIR10:rRNA--TAIR10:gene (-)--TAIR10:upstream--TAIR10:downstream	8
TAIR10:rRNA--TAIR10:gene (-)--TAIR10:downstream	23
TAIR10:rRNA--TAIR10:intron	100
TAIR10:rRNA--TAIR10:intron--TAIR10:upstream	27
TAIR10:rRNA--TAIR10:intron--TAIR10:upstream--TAIR10:downstream	5
TAIR10:rRNA--TAIR10:intron--TAIR10:downstream	10
TAIR10:rRNA--TAIR10:upstream	12385
TAIR10:rRNA--TAIR10:upstream--TAIR10:downstream	12
TAIR10:rRNA--TAIR10:downstream	1143
TAIR10:transposable_element_gene	70863
TAIR10:transposable_element_gene--TAIR10:pseudogenic_transcript	554
TAIR10:transposable_element_gene--TAIR10:pseudogenic_transcript--TAIR10:gene (-)	12
TAIR10:transposable_element_gene--TAIR10:pseudogenic_transcript--TAIR10:gene (-)--TAIR10:intron	3
TAIR10:transposable_element_gene--TAIR10:pseudogenic_transcript--TAIR10:gene (-)--TAIR10:intron--TAIR10:upstream--TAIR10:downstream	11
TAIR10:transposable_element_gene--TAIR10:pseudogenic_transcript--TAIR10:gene (-)--TAIR10:intron--TAIR10:downstream	5
TAIR10:transposable_element_gene--TAIR10:pseudogenic_transcript--TAIR10:gene (-)--TAIR10:upstream	1
TAIR10:transposable_element_gene--TAIR10:pseudogenic_transcript--TAIR10:gene (-)--TAIR10:upstream--TAIR10:downstream	6
TAIR10:transposable_element_gene--TAIR10:pseudogenic_transcript--TAIR10:gene (-)--TAIR10:downstream	2
TAIR10:transposable_element_gene--TAIR10:pseudogenic_transcript--TAIR10:intron	28
TAIR10:transposable_element_gene--TAIR10:pseudogenic_transcript--TAIR10:intron--TAIR10:upstream	50
TAIR10:transposable_element_gene--TAIR10:pseudogenic_transcript--TAIR10:intron--TAIR10:upstream--TAIR10:downstream	107
TAIR10:transposable_element_gene--TAIR10:pseudogenic_transcript--TAIR10:intron--TAIR10:downstream	52
TAIR10:transposable_element_gene--TAIR10:pseudogenic_transcript--TAIR10:upstream	109
TAIR10:transposable_element_gene--TAIR10:pseudogenic_transcript--TAIR10:upstream--TAIR10:downstream	355
TAIR10:transposable_element_gene--TAIR10:pseudogenic_transcript--TAIR10:downstream	35
TAIR10:transposable_element_gene--TAIR10:gene (-)	957
TAIR10:transposable_element_gene--TAIR10:gene (-)--TAIR10:intron	48
TAIR10:transposable_element_gene--TAIR10:gene (-)--TAIR10:intron--TAIR10:upstream	39
TAIR10:transposable_element_gene--TAIR10:gene (-)--TAIR10:intron--TAIR10:upstream--TAIR10:downstream	532
TAIR10:transposable_element_gene--TAIR10:gene (-)--TAIR10:intron--TAIR10:downstream	606
TAIR10:transposable_element_gene--TAIR10:gene (-)--TAIR10:upstream	432
TAIR10:transposable_element_gene--TAIR10:gene (-)--TAIR10:upstream--TAIR10:downstream	204
TAIR10:transposable_element_gene--TAIR10:gene (-)--TAIR10:downstream	274
TAIR10:transposable_element_gene--TAIR10:intron	744
TAIR10:transposable_element_gene--TAIR10:intron--TAIR10:upstream	1158
TAIR10:transposable_element_gene--TAIR10:intron--TAIR10:upstream--TAIR10:downstream	2491
TAIR10:transposable_element_gene--TAIR10:intron--TAIR10:downstream	418
TAIR10:transposable_element_gene--TAIR10:upstream	7354
TAIR10:transposable_element_gene--TAIR10:upstream--TAIR10:downstream	5617
TAIR10:transposable_element_gene--TAIR10:downstream	2651
TAIR10:pseudogenic_transcript	5109
TAIR10:pseudogenic_transcript--TAIR10:gene (-)	1121
TAIR10:pseudogenic_transcript--TAIR10:gene (-)--TAIR10:intron	18
TAIR10:pseudogenic_transcript--TAIR10:gene (-)--TAIR10:intron--TAIR10:upstream	8
TAIR10:pseudogenic_transcript--TAIR10:gene (-)--TAIR10:intron--TAIR10:upstream--TAIR10:downstream	21
TAIR10:pseudogenic_transcript--TAIR10:gene (-)--TAIR10:intron--TAIR10:downstream	3
TAIR10:pseudogenic_transcript--TAIR10:gene (-)--TAIR10:upstream	200
TAIR10:pseudogenic_transcript--TAIR10:gene (-)--TAIR10:upstream--TAIR10:downstream	22
TAIR10:pseudogenic_transcript--TAIR10:gene (-)--TAIR10:downstream	17
TAIR10:pseudogenic_transcript--TAIR10:intron	263
TAIR10:pseudogenic_transcript--TAIR10:intron--TAIR10:upstream	113
TAIR10:pseudogenic_transcript--TAIR10:intron--TAIR10:upstream--TAIR10:downstream	537
TAIR10:pseudogenic_transcript--TAIR10:intron--TAIR10:downstream	162
TAIR10:pseudogenic_transcript--TAIR10:upstream	605
TAIR10:pseudogenic_transcript--TAIR10:upstream--TAIR10:downstream	1015
TAIR10:pseudogenic_transcript--TAIR10:downstream	622
TAIR10:gene (-)	44676
TAIR10:gene (-)--TAIR10:intron	613
TAIR10:gene (-)--TAIR10:intron--TAIR10:upstream	411
TAIR10:gene (-)--TAIR10:intron--TAIR10:upstream--TAIR10:downstream	637
TAIR10:gene (-)--TAIR10:intron--TAIR10:downstream	2422
TAIR10:gene (-)--TAIR10:upstream	2030
TAIR10:gene (-)--TAIR10:upstream--TAIR10:downstream	3260
TAIR10:gene (-)--TAIR10:downstream	60748
TAIR10:intron	21851
TAIR10:intron--TAIR10:upstream	5157
TAIR10:intron--TAIR10:upstream--TAIR10:downstream	10953
TAIR10:intron--TAIR10:downstream	3452
TAIR10:upstream	156380
TAIR10:upstream--TAIR10:downstream	82441
TAIR10:downstream	589332
