# Supplementary material for: mmannot: How to improve small–RNA annotation?
Source: PLoS One. 2020 May 28;15(5):e0231738. doi: 10.1371/journal.pone.0231738 (PMC7255610; doi:10.1371/journal.pone.0231738)
Supplement: S2 File — (GZ) [file pone.0231738.s002.gz › Data/Counts/AT/SRR671952_ShortStack.csv]

Type	SRR671952_ShortStack
TAIR10:CDS (+)	75087
TAIR10:5'UTR (+)	4568
TAIR10:3'UTR (+)	119438
TAIR10:miRNA	974169
TAIR10:tRNA	292091
TAIR10:snoRNA	2189
TAIR10:snRNA	3206
TAIR10:rRNA	441502
TAIR10:transposable_element_gene	109339
TAIR10:pseudogenic_transcript	14076
TAIR10:gene (-)	117026
TAIR10:intron	63297
TAIR10:upstream	392110
TAIR10:upstream--TAIR10:downstream	84
TAIR10:downstream	610442
