# Supplementary material for: mmannot: How to improve small–RNA annotation?
Source: PLoS One. 2020 May 28;15(5):e0231738. doi: 10.1371/journal.pone.0231738 (PMC7255610; doi:10.1371/journal.pone.0231738)
Supplement: S2 File — (GZ) [file pone.0231738.s002.gz › Data/Counts/AT/SRR671952_unique.csv]

Type	SRR671952
TAIR10:CDS (+)	50468
TAIR10:5'UTR (+)	4050
TAIR10:3'UTR (+)	15986
TAIR10:miRNA	654188
TAIR10:tRNA	10298
TAIR10:snoRNA	1633
TAIR10:snRNA	1599
TAIR10:rRNA	15706
TAIR10:transposable_element_gene	65031
TAIR10:pseudogenic_transcript	9826
TAIR10:gene (-)	71936
TAIR10:intron	37241
TAIR10:upstream	267399
TAIR10:upstream--TAIR10:downstream	57
TAIR10:downstream	289588
