# Supplementary material for: mmannot: How to improve small–RNA annotation?
Source: PLoS One. 2020 May 28;15(5):e0231738. doi: 10.1371/journal.pone.0231738 (PMC7255610; doi:10.1371/journal.pone.0231738)
Supplement: S2 File — (GZ) [file pone.0231738.s002.gz › Data/Counts/AT/SRR671952_bowtie.csv]

Type	SRR671952_bowtie
TAIR10:CDS (+)	108168
TAIR10:CDS (+)--TAIR10:5'UTR (+)	23
TAIR10:CDS (+)--TAIR10:5'UTR (+)--TAIR10:3'UTR (+)	2
TAIR10:CDS (+)--TAIR10:5'UTR (+)--TAIR10:3'UTR (+)--TAIR10:miRNA--TAIR10:transposable_element_gene--TAIR10:pseudogenic_transcript--TAIR10:gene (-)--TAIR10:intron--TAIR10:upstream--TAIR10:downstream	3
TAIR10:CDS (+)--TAIR10:5'UTR (+)--TAIR10:3'UTR (+)--TAIR10:miRNA--TAIR10:transposable_element_gene--TAIR10:gene (-)--TAIR10:intron	1
TAIR10:CDS (+)--TAIR10:5'UTR (+)--TAIR10:3'UTR (+)--TAIR10:miRNA--TAIR10:transposable_element_gene--TAIR10:gene (-)--TAIR10:intron--TAIR10:upstream	1
TAIR10:CDS (+)--TAIR10:5'UTR (+)--TAIR10:3'UTR (+)--TAIR10:miRNA--TAIR10:transposable_element_gene--TAIR10:gene (-)--TAIR10:upstream--TAIR10:downstream	1
TAIR10:CDS (+)--TAIR10:5'UTR (+)--TAIR10:3'UTR (+)--TAIR10:tRNA--TAIR10:transposable_element_gene--TAIR10:gene (-)--TAIR10:intron--TAIR10:upstream--TAIR10:downstream	1
TAIR10:CDS (+)--TAIR10:5'UTR (+)--TAIR10:3'UTR (+)--TAIR10:tRNA--TAIR10:transposable_element_gene--TAIR10:gene (-)--TAIR10:intron--TAIR10:downstream	8
TAIR10:CDS (+)--TAIR10:5'UTR (+)--TAIR10:3'UTR (+)--TAIR10:tRNA--TAIR10:gene (-)--TAIR10:upstream--TAIR10:downstream	1
TAIR10:CDS (+)--TAIR10:5'UTR (+)--TAIR10:3'UTR (+)--TAIR10:rRNA--TAIR10:transposable_element_gene--TAIR10:pseudogenic_transcript--TAIR10:gene (-)--TAIR10:intron--TAIR10:upstream--TAIR10:downstream	1
TAIR10:CDS (+)--TAIR10:5'UTR (+)--TAIR10:3'UTR (+)--TAIR10:rRNA--TAIR10:transposable_element_gene--TAIR10:gene (-)--TAIR10:downstream	1
TAIR10:CDS (+)--TAIR10:5'UTR (+)--TAIR10:3'UTR (+)--TAIR10:rRNA--TAIR10:gene (-)--TAIR10:intron--TAIR10:upstream	1
TAIR10:CDS (+)--TAIR10:5'UTR (+)--TAIR10:3'UTR (+)--TAIR10:transposable_element_gene	1
TAIR10:CDS (+)--TAIR10:5'UTR (+)--TAIR10:3'UTR (+)--TAIR10:transposable_element_gene--TAIR10:pseudogenic_transcript--TAIR10:gene (-)--TAIR10:intron--TAIR10:upstream--TAIR10:downstream	5
TAIR10:CDS (+)--TAIR10:5'UTR (+)--TAIR10:3'UTR (+)--TAIR10:transposable_element_gene--TAIR10:pseudogenic_transcript--TAIR10:gene (-)--TAIR10:upstream--TAIR10:downstream	1
TAIR10:CDS (+)--TAIR10:5'UTR (+)--TAIR10:3'UTR (+)--TAIR10:transposable_element_gene--TAIR10:gene (-)--TAIR10:intron--TAIR10:upstream--TAIR10:downstream	14
TAIR10:CDS (+)--TAIR10:5'UTR (+)--TAIR10:3'UTR (+)--TAIR10:transposable_element_gene--TAIR10:gene (-)--TAIR10:intron--TAIR10:downstream	1
TAIR10:CDS (+)--TAIR10:5'UTR (+)--TAIR10:3'UTR (+)--TAIR10:transposable_element_gene--TAIR10:gene (-)--TAIR10:upstream	1
TAIR10:CDS (+)--TAIR10:5'UTR (+)--TAIR10:3'UTR (+)--TAIR10:transposable_element_gene--TAIR10:gene (-)--TAIR10:upstream--TAIR10:downstream	3
TAIR10:CDS (+)--TAIR10:5'UTR (+)--TAIR10:3'UTR (+)--TAIR10:transposable_element_gene--TAIR10:gene (-)--TAIR10:downstream	1
TAIR10:CDS (+)--TAIR10:5'UTR (+)--TAIR10:3'UTR (+)--TAIR10:transposable_element_gene--TAIR10:intron--TAIR10:upstream--TAIR10:downstream	1
TAIR10:CDS (+)--TAIR10:5'UTR (+)--TAIR10:3'UTR (+)--TAIR10:pseudogenic_transcript--TAIR10:gene (-)--TAIR10:intron--TAIR10:upstream--TAIR10:downstream	2
TAIR10:CDS (+)--TAIR10:5'UTR (+)--TAIR10:3'UTR (+)--TAIR10:pseudogenic_transcript--TAIR10:gene (-)--TAIR10:intron--TAIR10:downstream	2
TAIR10:CDS (+)--TAIR10:5'UTR (+)--TAIR10:3'UTR (+)--TAIR10:pseudogenic_transcript--TAIR10:gene (-)--TAIR10:upstream--TAIR10:downstream	1
TAIR10:CDS (+)--TAIR10:5'UTR (+)--TAIR10:3'UTR (+)--TAIR10:gene (-)--TAIR10:intron	2
TAIR10:CDS (+)--TAIR10:5'UTR (+)--TAIR10:3'UTR (+)--TAIR10:gene (-)--TAIR10:intron--TAIR10:upstream	2
TAIR10:CDS (+)--TAIR10:5'UTR (+)--TAIR10:3'UTR (+)--TAIR10:gene (-)--TAIR10:intron--TAIR10:upstream--TAIR10:downstream	5
TAIR10:CDS (+)--TAIR10:5'UTR (+)--TAIR10:3'UTR (+)--TAIR10:gene (-)--TAIR10:intron--TAIR10:downstream	1
TAIR10:CDS (+)--TAIR10:5'UTR (+)--TAIR10:3'UTR (+)--TAIR10:gene (-)--TAIR10:upstream--TAIR10:downstream	3
TAIR10:CDS (+)--TAIR10:5'UTR (+)--TAIR10:3'UTR (+)--TAIR10:gene (-)--TAIR10:downstream	1
TAIR10:CDS (+)--TAIR10:5'UTR (+)--TAIR10:3'UTR (+)--TAIR10:intron--TAIR10:upstream	1
TAIR10:CDS (+)--TAIR10:5'UTR (+)--TAIR10:3'UTR (+)--TAIR10:intron--TAIR10:upstream--TAIR10:downstream	2
TAIR10:CDS (+)--TAIR10:5'UTR (+)--TAIR10:3'UTR (+)--TAIR10:upstream	1
TAIR10:CDS (+)--TAIR10:5'UTR (+)--TAIR10:miRNA	2
TAIR10:CDS (+)--TAIR10:5'UTR (+)--TAIR10:miRNA--TAIR10:transposable_element_gene--TAIR10:gene (-)--TAIR10:intron--TAIR10:upstream	1
TAIR10:CDS (+)--TAIR10:5'UTR (+)--TAIR10:miRNA--TAIR10:transposable_element_gene--TAIR10:gene (-)--TAIR10:intron--TAIR10:upstream--TAIR10:downstream	2
TAIR10:CDS (+)--TAIR10:5'UTR (+)--TAIR10:miRNA--TAIR10:transposable_element_gene--TAIR10:gene (-)--TAIR10:upstream	2
TAIR10:CDS (+)--TAIR10:5'UTR (+)--TAIR10:miRNA--TAIR10:transposable_element_gene--TAIR10:gene (-)--TAIR10:upstream--TAIR10:downstream	1
TAIR10:CDS (+)--TAIR10:5'UTR (+)--TAIR10:miRNA--TAIR10:transposable_element_gene--TAIR10:upstream--TAIR10:downstream	1
TAIR10:CDS (+)--TAIR10:5'UTR (+)--TAIR10:miRNA--TAIR10:gene (-)--TAIR10:intron--TAIR10:upstream	3
TAIR10:CDS (+)--TAIR10:5'UTR (+)--TAIR10:miRNA--TAIR10:gene (-)--TAIR10:intron--TAIR10:upstream--TAIR10:downstream	1
TAIR10:CDS (+)--TAIR10:5'UTR (+)--TAIR10:miRNA--TAIR10:gene (-)--TAIR10:upstream	1
TAIR10:CDS (+)--TAIR10:5'UTR (+)--TAIR10:miRNA--TAIR10:intron--TAIR10:downstream	1
TAIR10:CDS (+)--TAIR10:5'UTR (+)--TAIR10:miRNA--TAIR10:upstream	3
TAIR10:CDS (+)--TAIR10:5'UTR (+)--TAIR10:miRNA--TAIR10:upstream--TAIR10:downstream	1
TAIR10:CDS (+)--TAIR10:5'UTR (+)--TAIR10:tRNA	2
TAIR10:CDS (+)--TAIR10:5'UTR (+)--TAIR10:tRNA--TAIR10:transposable_element_gene--TAIR10:pseudogenic_transcript--TAIR10:gene (-)--TAIR10:intron--TAIR10:upstream--TAIR10:downstream	1
TAIR10:CDS (+)--TAIR10:5'UTR (+)--TAIR10:tRNA--TAIR10:transposable_element_gene--TAIR10:gene (-)--TAIR10:intron--TAIR10:upstream--TAIR10:downstream	1
TAIR10:CDS (+)--TAIR10:5'UTR (+)--TAIR10:tRNA--TAIR10:transposable_element_gene--TAIR10:gene (-)--TAIR10:upstream	1
TAIR10:CDS (+)--TAIR10:5'UTR (+)--TAIR10:tRNA--TAIR10:transposable_element_gene--TAIR10:gene (-)--TAIR10:upstream--TAIR10:downstream	2
TAIR10:CDS (+)--TAIR10:5'UTR (+)--TAIR10:tRNA--TAIR10:gene (-)	4
TAIR10:CDS (+)--TAIR10:5'UTR (+)--TAIR10:tRNA--TAIR10:gene (-)--TAIR10:intron	1
TAIR10:CDS (+)--TAIR10:5'UTR (+)--TAIR10:tRNA--TAIR10:gene (-)--TAIR10:intron--TAIR10:downstream	1
TAIR10:CDS (+)--TAIR10:5'UTR (+)--TAIR10:tRNA--TAIR10:gene (-)--TAIR10:downstream	1
TAIR10:CDS (+)--TAIR10:5'UTR (+)--TAIR10:tRNA--TAIR10:intron	2
TAIR10:CDS (+)--TAIR10:5'UTR (+)--TAIR10:rRNA	2
TAIR10:CDS (+)--TAIR10:5'UTR (+)--TAIR10:rRNA--TAIR10:transposable_element_gene--TAIR10:pseudogenic_transcript--TAIR10:gene (-)--TAIR10:upstream	2
TAIR10:CDS (+)--TAIR10:5'UTR (+)--TAIR10:rRNA--TAIR10:transposable_element_gene--TAIR10:gene (-)	1
TAIR10:CDS (+)--TAIR10:5'UTR (+)--TAIR10:rRNA--TAIR10:transposable_element_gene--TAIR10:gene (-)--TAIR10:upstream	2
TAIR10:CDS (+)--TAIR10:5'UTR (+)--TAIR10:rRNA--TAIR10:transposable_element_gene--TAIR10:gene (-)--TAIR10:upstream--TAIR10:downstream	1
TAIR10:CDS (+)--TAIR10:5'UTR (+)--TAIR10:rRNA--TAIR10:pseudogenic_transcript--TAIR10:gene (-)--TAIR10:upstream--TAIR10:downstream	1
TAIR10:CDS (+)--TAIR10:5'UTR (+)--TAIR10:rRNA--TAIR10:gene (-)	2
TAIR10:CDS (+)--TAIR10:5'UTR (+)--TAIR10:rRNA--TAIR10:gene (-)--TAIR10:intron	1
TAIR10:CDS (+)--TAIR10:5'UTR (+)--TAIR10:rRNA--TAIR10:gene (-)--TAIR10:downstream	1
TAIR10:CDS (+)--TAIR10:5'UTR (+)--TAIR10:rRNA--TAIR10:intron--TAIR10:upstream--TAIR10:downstream	1
TAIR10:CDS (+)--TAIR10:5'UTR (+)--TAIR10:rRNA--TAIR10:intron--TAIR10:downstream	1
TAIR10:CDS (+)--TAIR10:5'UTR (+)--TAIR10:rRNA--TAIR10:upstream--TAIR10:downstream	1
TAIR10:CDS (+)--TAIR10:5'UTR (+)--TAIR10:transposable_element_gene	1
TAIR10:CDS (+)--TAIR10:5'UTR (+)--TAIR10:transposable_element_gene--TAIR10:pseudogenic_transcript	4
TAIR10:CDS (+)--TAIR10:5'UTR (+)--TAIR10:transposable_element_gene--TAIR10:pseudogenic_transcript--TAIR10:gene (-)	2
TAIR10:CDS (+)--TAIR10:5'UTR (+)--TAIR10:transposable_element_gene--TAIR10:pseudogenic_transcript--TAIR10:gene (-)--TAIR10:intron	42
TAIR10:CDS (+)--TAIR10:5'UTR (+)--TAIR10:transposable_element_gene--TAIR10:pseudogenic_transcript--TAIR10:gene (-)--TAIR10:intron--TAIR10:upstream--TAIR10:downstream	7
TAIR10:CDS (+)--TAIR10:5'UTR (+)--TAIR10:transposable_element_gene--TAIR10:pseudogenic_transcript--TAIR10:gene (-)--TAIR10:intron--TAIR10:downstream	1
TAIR10:CDS (+)--TAIR10:5'UTR (+)--TAIR10:transposable_element_gene--TAIR10:pseudogenic_transcript--TAIR10:gene (-)--TAIR10:upstream	1
TAIR10:CDS (+)--TAIR10:5'UTR (+)--TAIR10:transposable_element_gene--TAIR10:pseudogenic_transcript--TAIR10:gene (-)--TAIR10:upstream--TAIR10:downstream	4
TAIR10:CDS (+)--TAIR10:5'UTR (+)--TAIR10:transposable_element_gene--TAIR10:pseudogenic_transcript--TAIR10:intron	1
TAIR10:CDS (+)--TAIR10:5'UTR (+)--TAIR10:transposable_element_gene--TAIR10:pseudogenic_transcript--TAIR10:upstream	8
TAIR10:CDS (+)--TAIR10:5'UTR (+)--TAIR10:transposable_element_gene--TAIR10:gene (-)	8
TAIR10:CDS (+)--TAIR10:5'UTR (+)--TAIR10:transposable_element_gene--TAIR10:gene (-)--TAIR10:intron	5
TAIR10:CDS (+)--TAIR10:5'UTR (+)--TAIR10:transposable_element_gene--TAIR10:gene (-)--TAIR10:intron--TAIR10:upstream	8
TAIR10:CDS (+)--TAIR10:5'UTR (+)--TAIR10:transposable_element_gene--TAIR10:gene (-)--TAIR10:intron--TAIR10:upstream--TAIR10:downstream	24
TAIR10:CDS (+)--TAIR10:5'UTR (+)--TAIR10:transposable_element_gene--TAIR10:gene (-)--TAIR10:intron--TAIR10:downstream	6
TAIR10:CDS (+)--TAIR10:5'UTR (+)--TAIR10:transposable_element_gene--TAIR10:gene (-)--TAIR10:upstream	8
TAIR10:CDS (+)--TAIR10:5'UTR (+)--TAIR10:transposable_element_gene--TAIR10:gene (-)--TAIR10:upstream--TAIR10:downstream	8
TAIR10:CDS (+)--TAIR10:5'UTR (+)--TAIR10:transposable_element_gene--TAIR10:gene (-)--TAIR10:downstream	4
TAIR10:CDS (+)--TAIR10:5'UTR (+)--TAIR10:transposable_element_gene--TAIR10:intron	2
TAIR10:CDS (+)--TAIR10:5'UTR (+)--TAIR10:transposable_element_gene--TAIR10:intron--TAIR10:upstream	2
TAIR10:CDS (+)--TAIR10:5'UTR (+)--TAIR10:transposable_element_gene--TAIR10:intron--TAIR10:upstream--TAIR10:downstream	1
TAIR10:CDS (+)--TAIR10:5'UTR (+)--TAIR10:transposable_element_gene--TAIR10:intron--TAIR10:downstream	2
TAIR10:CDS (+)--TAIR10:5'UTR (+)--TAIR10:transposable_element_gene--TAIR10:upstream	2
TAIR10:CDS (+)--TAIR10:5'UTR (+)--TAIR10:transposable_element_gene--TAIR10:upstream--TAIR10:downstream	1
TAIR10:CDS (+)--TAIR10:5'UTR (+)--TAIR10:transposable_element_gene--TAIR10:downstream	1
TAIR10:CDS (+)--TAIR10:5'UTR (+)--TAIR10:pseudogenic_transcript	1
TAIR10:CDS (+)--TAIR10:5'UTR (+)--TAIR10:pseudogenic_transcript--TAIR10:gene (-)	1
TAIR10:CDS (+)--TAIR10:5'UTR (+)--TAIR10:pseudogenic_transcript--TAIR10:gene (-)--TAIR10:intron--TAIR10:upstream	2
TAIR10:CDS (+)--TAIR10:5'UTR (+)--TAIR10:pseudogenic_transcript--TAIR10:gene (-)--TAIR10:intron--TAIR10:upstream--TAIR10:downstream	3
TAIR10:CDS (+)--TAIR10:5'UTR (+)--TAIR10:pseudogenic_transcript--TAIR10:gene (-)--TAIR10:upstream--TAIR10:downstream	1
TAIR10:CDS (+)--TAIR10:5'UTR (+)--TAIR10:pseudogenic_transcript--TAIR10:upstream	5
TAIR10:CDS (+)--TAIR10:5'UTR (+)--TAIR10:pseudogenic_transcript--TAIR10:downstream	1
TAIR10:CDS (+)--TAIR10:5'UTR (+)--TAIR10:gene (-)	27
TAIR10:CDS (+)--TAIR10:5'UTR (+)--TAIR10:gene (-)--TAIR10:intron	15
TAIR10:CDS (+)--TAIR10:5'UTR (+)--TAIR10:gene (-)--TAIR10:intron--TAIR10:upstream	11
TAIR10:CDS (+)--TAIR10:5'UTR (+)--TAIR10:gene (-)--TAIR10:intron--TAIR10:upstream--TAIR10:downstream	35
TAIR10:CDS (+)--TAIR10:5'UTR (+)--TAIR10:gene (-)--TAIR10:intron--TAIR10:downstream	10
TAIR10:CDS (+)--TAIR10:5'UTR (+)--TAIR10:gene (-)--TAIR10:upstream	11
TAIR10:CDS (+)--TAIR10:5'UTR (+)--TAIR10:gene (-)--TAIR10:upstream--TAIR10:downstream	7
TAIR10:CDS (+)--TAIR10:5'UTR (+)--TAIR10:gene (-)--TAIR10:downstream	8
TAIR10:CDS (+)--TAIR10:5'UTR (+)--TAIR10:intron	7
TAIR10:CDS (+)--TAIR10:5'UTR (+)--TAIR10:intron--TAIR10:upstream	1
TAIR10:CDS (+)--TAIR10:5'UTR (+)--TAIR10:intron--TAIR10:upstream--TAIR10:downstream	2
TAIR10:CDS (+)--TAIR10:5'UTR (+)--TAIR10:intron--TAIR10:downstream	1
TAIR10:CDS (+)--TAIR10:5'UTR (+)--TAIR10:upstream	6
TAIR10:CDS (+)--TAIR10:5'UTR (+)--TAIR10:upstream--TAIR10:downstream	1
TAIR10:CDS (+)--TAIR10:5'UTR (+)--TAIR10:downstream	3
TAIR10:CDS (+)--TAIR10:3'UTR (+)	195
TAIR10:CDS (+)--TAIR10:3'UTR (+)--TAIR10:miRNA	2
TAIR10:CDS (+)--TAIR10:3'UTR (+)--TAIR10:miRNA--TAIR10:transposable_element_gene--TAIR10:pseudogenic_transcript--TAIR10:gene (-)--TAIR10:intron	1
TAIR10:CDS (+)--TAIR10:3'UTR (+)--TAIR10:miRNA--TAIR10:transposable_element_gene--TAIR10:pseudogenic_transcript--TAIR10:gene (-)--TAIR10:intron--TAIR10:upstream--TAIR10:downstream	1
TAIR10:CDS (+)--TAIR10:3'UTR (+)--TAIR10:miRNA--TAIR10:transposable_element_gene--TAIR10:gene (-)--TAIR10:intron--TAIR10:upstream	2
TAIR10:CDS (+)--TAIR10:3'UTR (+)--TAIR10:miRNA--TAIR10:gene (-)	7
TAIR10:CDS (+)--TAIR10:3'UTR (+)--TAIR10:miRNA--TAIR10:gene (-)--TAIR10:intron--TAIR10:upstream--TAIR10:downstream	2
TAIR10:CDS (+)--TAIR10:3'UTR (+)--TAIR10:tRNA	9
TAIR10:CDS (+)--TAIR10:3'UTR (+)--TAIR10:tRNA--TAIR10:transposable_element_gene--TAIR10:pseudogenic_transcript--TAIR10:gene (-)--TAIR10:upstream--TAIR10:downstream	1
TAIR10:CDS (+)--TAIR10:3'UTR (+)--TAIR10:tRNA--TAIR10:transposable_element_gene--TAIR10:gene (-)	7
TAIR10:CDS (+)--TAIR10:3'UTR (+)--TAIR10:tRNA--TAIR10:transposable_element_gene--TAIR10:gene (-)--TAIR10:intron	1
TAIR10:CDS (+)--TAIR10:3'UTR (+)--TAIR10:tRNA--TAIR10:transposable_element_gene--TAIR10:gene (-)--TAIR10:intron--TAIR10:upstream	2
TAIR10:CDS (+)--TAIR10:3'UTR (+)--TAIR10:tRNA--TAIR10:transposable_element_gene--TAIR10:gene (-)--TAIR10:upstream--TAIR10:downstream	1
TAIR10:CDS (+)--TAIR10:3'UTR (+)--TAIR10:tRNA--TAIR10:transposable_element_gene--TAIR10:downstream	1
TAIR10:CDS (+)--TAIR10:3'UTR (+)--TAIR10:tRNA--TAIR10:gene (-)	1
TAIR10:CDS (+)--TAIR10:3'UTR (+)--TAIR10:tRNA--TAIR10:gene (-)--TAIR10:intron	2
TAIR10:CDS (+)--TAIR10:3'UTR (+)--TAIR10:tRNA--TAIR10:gene (-)--TAIR10:intron--TAIR10:upstream--TAIR10:downstream	2
TAIR10:CDS (+)--TAIR10:3'UTR (+)--TAIR10:tRNA--TAIR10:gene (-)--TAIR10:upstream--TAIR10:downstream	1
TAIR10:CDS (+)--TAIR10:3'UTR (+)--TAIR10:tRNA--TAIR10:gene (-)--TAIR10:downstream	1
TAIR10:CDS (+)--TAIR10:3'UTR (+)--TAIR10:tRNA--TAIR10:intron--TAIR10:upstream--TAIR10:downstream	1
TAIR10:CDS (+)--TAIR10:3'UTR (+)--TAIR10:tRNA--TAIR10:upstream	16
TAIR10:CDS (+)--TAIR10:3'UTR (+)--TAIR10:snRNA--TAIR10:transposable_element_gene--TAIR10:gene (-)--TAIR10:intron--TAIR10:downstream	1
TAIR10:CDS (+)--TAIR10:3'UTR (+)--TAIR10:rRNA	1
TAIR10:CDS (+)--TAIR10:3'UTR (+)--TAIR10:rRNA--TAIR10:transposable_element_gene--TAIR10:pseudogenic_transcript--TAIR10:gene (-)--TAIR10:intron--TAIR10:upstream--TAIR10:downstream	2
TAIR10:CDS (+)--TAIR10:3'UTR (+)--TAIR10:rRNA--TAIR10:transposable_element_gene--TAIR10:gene (-)--TAIR10:intron	1
TAIR10:CDS (+)--TAIR10:3'UTR (+)--TAIR10:rRNA--TAIR10:transposable_element_gene--TAIR10:gene (-)--TAIR10:intron--TAIR10:upstream	1
TAIR10:CDS (+)--TAIR10:3'UTR (+)--TAIR10:rRNA--TAIR10:transposable_element_gene--TAIR10:upstream	1
TAIR10:CDS (+)--TAIR10:3'UTR (+)--TAIR10:rRNA--TAIR10:gene (-)	2
TAIR10:CDS (+)--TAIR10:3'UTR (+)--TAIR10:rRNA--TAIR10:gene (-)--TAIR10:intron	1
TAIR10:CDS (+)--TAIR10:3'UTR (+)--TAIR10:rRNA--TAIR10:gene (-)--TAIR10:intron--TAIR10:upstream	1
TAIR10:CDS (+)--TAIR10:3'UTR (+)--TAIR10:rRNA--TAIR10:gene (-)--TAIR10:downstream	3
TAIR10:CDS (+)--TAIR10:3'UTR (+)--TAIR10:transposable_element_gene	4
TAIR10:CDS (+)--TAIR10:3'UTR (+)--TAIR10:transposable_element_gene--TAIR10:pseudogenic_transcript--TAIR10:gene (-)	1
TAIR10:CDS (+)--TAIR10:3'UTR (+)--TAIR10:transposable_element_gene--TAIR10:pseudogenic_transcript--TAIR10:gene (-)--TAIR10:intron	1
TAIR10:CDS (+)--TAIR10:3'UTR (+)--TAIR10:transposable_element_gene--TAIR10:pseudogenic_transcript--TAIR10:gene (-)--TAIR10:intron--TAIR10:upstream	1
TAIR10:CDS (+)--TAIR10:3'UTR (+)--TAIR10:transposable_element_gene--TAIR10:pseudogenic_transcript--TAIR10:gene (-)--TAIR10:intron--TAIR10:upstream--TAIR10:downstream	97
TAIR10:CDS (+)--TAIR10:3'UTR (+)--TAIR10:transposable_element_gene--TAIR10:pseudogenic_transcript--TAIR10:gene (-)--TAIR10:upstream--TAIR10:downstream	2
TAIR10:CDS (+)--TAIR10:3'UTR (+)--TAIR10:transposable_element_gene--TAIR10:pseudogenic_transcript--TAIR10:intron--TAIR10:upstream--TAIR10:downstream	1
TAIR10:CDS (+)--TAIR10:3'UTR (+)--TAIR10:transposable_element_gene--TAIR10:gene (-)	9
TAIR10:CDS (+)--TAIR10:3'UTR (+)--TAIR10:transposable_element_gene--TAIR10:gene (-)--TAIR10:intron	4
TAIR10:CDS (+)--TAIR10:3'UTR (+)--TAIR10:transposable_element_gene--TAIR10:gene (-)--TAIR10:intron--TAIR10:upstream	6
TAIR10:CDS (+)--TAIR10:3'UTR (+)--TAIR10:transposable_element_gene--TAIR10:gene (-)--TAIR10:intron--TAIR10:upstream--TAIR10:downstream	28
TAIR10:CDS (+)--TAIR10:3'UTR (+)--TAIR10:transposable_element_gene--TAIR10:gene (-)--TAIR10:intron--TAIR10:downstream	9
TAIR10:CDS (+)--TAIR10:3'UTR (+)--TAIR10:transposable_element_gene--TAIR10:gene (-)--TAIR10:upstream	5
TAIR10:CDS (+)--TAIR10:3'UTR (+)--TAIR10:transposable_element_gene--TAIR10:gene (-)--TAIR10:upstream--TAIR10:downstream	5
TAIR10:CDS (+)--TAIR10:3'UTR (+)--TAIR10:transposable_element_gene--TAIR10:gene (-)--TAIR10:downstream	1
TAIR10:CDS (+)--TAIR10:3'UTR (+)--TAIR10:transposable_element_gene--TAIR10:intron--TAIR10:upstream	2
TAIR10:CDS (+)--TAIR10:3'UTR (+)--TAIR10:transposable_element_gene--TAIR10:intron--TAIR10:upstream--TAIR10:downstream	11
TAIR10:CDS (+)--TAIR10:3'UTR (+)--TAIR10:transposable_element_gene--TAIR10:intron--TAIR10:downstream	2
TAIR10:CDS (+)--TAIR10:3'UTR (+)--TAIR10:transposable_element_gene--TAIR10:upstream	2
TAIR10:CDS (+)--TAIR10:3'UTR (+)--TAIR10:transposable_element_gene--TAIR10:upstream--TAIR10:downstream	6
TAIR10:CDS (+)--TAIR10:3'UTR (+)--TAIR10:transposable_element_gene--TAIR10:downstream	1
TAIR10:CDS (+)--TAIR10:3'UTR (+)--TAIR10:pseudogenic_transcript--TAIR10:gene (-)--TAIR10:intron--TAIR10:upstream	1
TAIR10:CDS (+)--TAIR10:3'UTR (+)--TAIR10:pseudogenic_transcript--TAIR10:gene (-)--TAIR10:intron--TAIR10:upstream--TAIR10:downstream	2
TAIR10:CDS (+)--TAIR10:3'UTR (+)--TAIR10:pseudogenic_transcript--TAIR10:gene (-)--TAIR10:intron--TAIR10:downstream	3
TAIR10:CDS (+)--TAIR10:3'UTR (+)--TAIR10:pseudogenic_transcript--TAIR10:gene (-)--TAIR10:upstream	3
TAIR10:CDS (+)--TAIR10:3'UTR (+)--TAIR10:pseudogenic_transcript--TAIR10:gene (-)--TAIR10:downstream	2
TAIR10:CDS (+)--TAIR10:3'UTR (+)--TAIR10:pseudogenic_transcript--TAIR10:intron--TAIR10:upstream	1
TAIR10:CDS (+)--TAIR10:3'UTR (+)--TAIR10:pseudogenic_transcript--TAIR10:upstream	2
TAIR10:CDS (+)--TAIR10:3'UTR (+)--TAIR10:gene (-)	24
TAIR10:CDS (+)--TAIR10:3'UTR (+)--TAIR10:gene (-)--TAIR10:intron	8
TAIR10:CDS (+)--TAIR10:3'UTR (+)--TAIR10:gene (-)--TAIR10:intron--TAIR10:upstream	13
TAIR10:CDS (+)--TAIR10:3'UTR (+)--TAIR10:gene (-)--TAIR10:intron--TAIR10:upstream--TAIR10:downstream	21
TAIR10:CDS (+)--TAIR10:3'UTR (+)--TAIR10:gene (-)--TAIR10:intron--TAIR10:downstream	4
TAIR10:CDS (+)--TAIR10:3'UTR (+)--TAIR10:gene (-)--TAIR10:upstream	5
TAIR10:CDS (+)--TAIR10:3'UTR (+)--TAIR10:gene (-)--TAIR10:upstream--TAIR10:downstream	4
TAIR10:CDS (+)--TAIR10:3'UTR (+)--TAIR10:gene (-)--TAIR10:downstream	3
TAIR10:CDS (+)--TAIR10:3'UTR (+)--TAIR10:intron	12
TAIR10:CDS (+)--TAIR10:3'UTR (+)--TAIR10:intron--TAIR10:upstream	10
TAIR10:CDS (+)--TAIR10:3'UTR (+)--TAIR10:intron--TAIR10:upstream--TAIR10:downstream	5
TAIR10:CDS (+)--TAIR10:3'UTR (+)--TAIR10:intron--TAIR10:downstream	1
TAIR10:CDS (+)--TAIR10:3'UTR (+)--TAIR10:upstream	6
TAIR10:CDS (+)--TAIR10:3'UTR (+)--TAIR10:upstream--TAIR10:downstream	5
TAIR10:CDS (+)--TAIR10:3'UTR (+)--TAIR10:downstream	6
TAIR10:CDS (+)--TAIR10:miRNA	2547
TAIR10:CDS (+)--TAIR10:miRNA--TAIR10:transposable_element_gene	2
TAIR10:CDS (+)--TAIR10:miRNA--TAIR10:transposable_element_gene--TAIR10:pseudogenic_transcript--TAIR10:gene (-)--TAIR10:intron--TAIR10:upstream--TAIR10:downstream	1
TAIR10:CDS (+)--TAIR10:miRNA--TAIR10:transposable_element_gene--TAIR10:pseudogenic_transcript--TAIR10:gene (-)--TAIR10:downstream	1
TAIR10:CDS (+)--TAIR10:miRNA--TAIR10:transposable_element_gene--TAIR10:gene (-)	8
TAIR10:CDS (+)--TAIR10:miRNA--TAIR10:transposable_element_gene--TAIR10:gene (-)--TAIR10:intron--TAIR10:upstream	3
TAIR10:CDS (+)--TAIR10:miRNA--TAIR10:transposable_element_gene--TAIR10:gene (-)--TAIR10:intron--TAIR10:upstream--TAIR10:downstream	4
TAIR10:CDS (+)--TAIR10:miRNA--TAIR10:transposable_element_gene--TAIR10:gene (-)--TAIR10:intron--TAIR10:downstream	3
TAIR10:CDS (+)--TAIR10:miRNA--TAIR10:transposable_element_gene--TAIR10:gene (-)--TAIR10:upstream	3
TAIR10:CDS (+)--TAIR10:miRNA--TAIR10:transposable_element_gene--TAIR10:gene (-)--TAIR10:upstream--TAIR10:downstream	1
TAIR10:CDS (+)--TAIR10:miRNA--TAIR10:transposable_element_gene--TAIR10:gene (-)--TAIR10:downstream	1
TAIR10:CDS (+)--TAIR10:miRNA--TAIR10:transposable_element_gene--TAIR10:intron	6
TAIR10:CDS (+)--TAIR10:miRNA--TAIR10:transposable_element_gene--TAIR10:intron--TAIR10:upstream	1
TAIR10:CDS (+)--TAIR10:miRNA--TAIR10:transposable_element_gene--TAIR10:intron--TAIR10:downstream	6
TAIR10:CDS (+)--TAIR10:miRNA--TAIR10:transposable_element_gene--TAIR10:downstream	1
TAIR10:CDS (+)--TAIR10:miRNA--TAIR10:pseudogenic_transcript	16
TAIR10:CDS (+)--TAIR10:miRNA--TAIR10:pseudogenic_transcript--TAIR10:gene (-)	5
TAIR10:CDS (+)--TAIR10:miRNA--TAIR10:pseudogenic_transcript--TAIR10:gene (-)--TAIR10:intron	2
TAIR10:CDS (+)--TAIR10:miRNA--TAIR10:pseudogenic_transcript--TAIR10:gene (-)--TAIR10:intron--TAIR10:upstream	4
TAIR10:CDS (+)--TAIR10:miRNA--TAIR10:pseudogenic_transcript--TAIR10:gene (-)--TAIR10:intron--TAIR10:upstream--TAIR10:downstream	2
TAIR10:CDS (+)--TAIR10:miRNA--TAIR10:pseudogenic_transcript--TAIR10:gene (-)--TAIR10:upstream	1
TAIR10:CDS (+)--TAIR10:miRNA--TAIR10:pseudogenic_transcript--TAIR10:gene (-)--TAIR10:downstream	2
TAIR10:CDS (+)--TAIR10:miRNA--TAIR10:pseudogenic_transcript--TAIR10:intron	1
TAIR10:CDS (+)--TAIR10:miRNA--TAIR10:gene (-)	374
TAIR10:CDS (+)--TAIR10:miRNA--TAIR10:gene (-)--TAIR10:intron	28
TAIR10:CDS (+)--TAIR10:miRNA--TAIR10:gene (-)--TAIR10:intron--TAIR10:upstream	7
TAIR10:CDS (+)--TAIR10:miRNA--TAIR10:gene (-)--TAIR10:intron--TAIR10:upstream--TAIR10:downstream	4
TAIR10:CDS (+)--TAIR10:miRNA--TAIR10:gene (-)--TAIR10:intron--TAIR10:downstream	3
TAIR10:CDS (+)--TAIR10:miRNA--TAIR10:gene (-)--TAIR10:upstream	3
TAIR10:CDS (+)--TAIR10:miRNA--TAIR10:gene (-)--TAIR10:upstream--TAIR10:downstream	2
TAIR10:CDS (+)--TAIR10:miRNA--TAIR10:gene (-)--TAIR10:downstream	5
TAIR10:CDS (+)--TAIR10:miRNA--TAIR10:intron	37
TAIR10:CDS (+)--TAIR10:miRNA--TAIR10:intron--TAIR10:upstream	4
TAIR10:CDS (+)--TAIR10:miRNA--TAIR10:upstream	16
TAIR10:CDS (+)--TAIR10:miRNA--TAIR10:upstream--TAIR10:downstream	1
TAIR10:CDS (+)--TAIR10:miRNA--TAIR10:downstream	2
TAIR10:CDS (+)--TAIR10:tRNA	1171
TAIR10:CDS (+)--TAIR10:tRNA--TAIR10:rRNA--TAIR10:transposable_element_gene--TAIR10:gene (-)--TAIR10:intron	1
TAIR10:CDS (+)--TAIR10:tRNA--TAIR10:transposable_element_gene	31
TAIR10:CDS (+)--TAIR10:tRNA--TAIR10:transposable_element_gene--TAIR10:pseudogenic_transcript--TAIR10:gene (-)	11
TAIR10:CDS (+)--TAIR10:tRNA--TAIR10:transposable_element_gene--TAIR10:pseudogenic_transcript--TAIR10:gene (-)--TAIR10:intron	1
TAIR10:CDS (+)--TAIR10:tRNA--TAIR10:transposable_element_gene--TAIR10:pseudogenic_transcript--TAIR10:gene (-)--TAIR10:intron--TAIR10:downstream	2
TAIR10:CDS (+)--TAIR10:tRNA--TAIR10:transposable_element_gene--TAIR10:pseudogenic_transcript--TAIR10:gene (-)--TAIR10:upstream--TAIR10:downstream	1
TAIR10:CDS (+)--TAIR10:tRNA--TAIR10:transposable_element_gene--TAIR10:gene (-)	10
TAIR10:CDS (+)--TAIR10:tRNA--TAIR10:transposable_element_gene--TAIR10:gene (-)--TAIR10:intron	3
TAIR10:CDS (+)--TAIR10:tRNA--TAIR10:transposable_element_gene--TAIR10:gene (-)--TAIR10:intron--TAIR10:upstream	4
TAIR10:CDS (+)--TAIR10:tRNA--TAIR10:transposable_element_gene--TAIR10:gene (-)--TAIR10:intron--TAIR10:upstream--TAIR10:downstream	10
TAIR10:CDS (+)--TAIR10:tRNA--TAIR10:transposable_element_gene--TAIR10:gene (-)--TAIR10:intron--TAIR10:downstream	2
TAIR10:CDS (+)--TAIR10:tRNA--TAIR10:transposable_element_gene--TAIR10:gene (-)--TAIR10:upstream	7
TAIR10:CDS (+)--TAIR10:tRNA--TAIR10:transposable_element_gene--TAIR10:gene (-)--TAIR10:upstream--TAIR10:downstream	7
TAIR10:CDS (+)--TAIR10:tRNA--TAIR10:transposable_element_gene--TAIR10:intron	1
TAIR10:CDS (+)--TAIR10:tRNA--TAIR10:transposable_element_gene--TAIR10:intron--TAIR10:upstream	2
TAIR10:CDS (+)--TAIR10:tRNA--TAIR10:transposable_element_gene--TAIR10:intron--TAIR10:upstream--TAIR10:downstream	1
TAIR10:CDS (+)--TAIR10:tRNA--TAIR10:transposable_element_gene--TAIR10:intron--TAIR10:downstream	4
TAIR10:CDS (+)--TAIR10:tRNA--TAIR10:transposable_element_gene--TAIR10:upstream	13
TAIR10:CDS (+)--TAIR10:tRNA--TAIR10:pseudogenic_transcript	8
TAIR10:CDS (+)--TAIR10:tRNA--TAIR10:pseudogenic_transcript--TAIR10:gene (-)	29
TAIR10:CDS (+)--TAIR10:tRNA--TAIR10:pseudogenic_transcript--TAIR10:gene (-)--TAIR10:upstream	2
TAIR10:CDS (+)--TAIR10:tRNA--TAIR10:pseudogenic_transcript--TAIR10:upstream	1
TAIR10:CDS (+)--TAIR10:tRNA--TAIR10:pseudogenic_transcript--TAIR10:downstream	2
TAIR10:CDS (+)--TAIR10:tRNA--TAIR10:gene (-)	168
TAIR10:CDS (+)--TAIR10:tRNA--TAIR10:gene (-)--TAIR10:intron	7
TAIR10:CDS (+)--TAIR10:tRNA--TAIR10:gene (-)--TAIR10:intron--TAIR10:upstream	6
TAIR10:CDS (+)--TAIR10:tRNA--TAIR10:gene (-)--TAIR10:intron--TAIR10:upstream--TAIR10:downstream	1
TAIR10:CDS (+)--TAIR10:tRNA--TAIR10:gene (-)--TAIR10:intron--TAIR10:downstream	2
TAIR10:CDS (+)--TAIR10:tRNA--TAIR10:gene (-)--TAIR10:upstream	10
TAIR10:CDS (+)--TAIR10:tRNA--TAIR10:gene (-)--TAIR10:upstream--TAIR10:downstream	4
TAIR10:CDS (+)--TAIR10:tRNA--TAIR10:gene (-)--TAIR10:downstream	4
TAIR10:CDS (+)--TAIR10:tRNA--TAIR10:intron	22
TAIR10:CDS (+)--TAIR10:tRNA--TAIR10:intron--TAIR10:upstream	7
TAIR10:CDS (+)--TAIR10:tRNA--TAIR10:intron--TAIR10:upstream--TAIR10:downstream	1
TAIR10:CDS (+)--TAIR10:tRNA--TAIR10:intron--TAIR10:downstream	8
TAIR10:CDS (+)--TAIR10:tRNA--TAIR10:upstream	43
TAIR10:CDS (+)--TAIR10:tRNA--TAIR10:upstream--TAIR10:downstream	17
TAIR10:CDS (+)--TAIR10:tRNA--TAIR10:downstream	20
TAIR10:CDS (+)--TAIR10:snoRNA	17
TAIR10:CDS (+)--TAIR10:snoRNA--TAIR10:gene (-)	7
TAIR10:CDS (+)--TAIR10:snoRNA--TAIR10:gene (-)--TAIR10:intron	3
TAIR10:CDS (+)--TAIR10:snoRNA--TAIR10:gene (-)--TAIR10:intron--TAIR10:upstream--TAIR10:downstream	24
TAIR10:CDS (+)--TAIR10:snoRNA--TAIR10:gene (-)--TAIR10:intron--TAIR10:downstream	2
TAIR10:CDS (+)--TAIR10:snoRNA--TAIR10:gene (-)--TAIR10:upstream	1
TAIR10:CDS (+)--TAIR10:snoRNA--TAIR10:gene (-)--TAIR10:downstream	68
TAIR10:CDS (+)--TAIR10:snoRNA--TAIR10:intron	2
TAIR10:CDS (+)--TAIR10:snoRNA--TAIR10:upstream	2
TAIR10:CDS (+)--TAIR10:snoRNA--TAIR10:downstream	4
TAIR10:CDS (+)--TAIR10:snRNA--TAIR10:gene (-)--TAIR10:intron--TAIR10:upstream--TAIR10:downstream	1
TAIR10:CDS (+)--TAIR10:snRNA--TAIR10:gene (-)--TAIR10:upstream--TAIR10:downstream	1
TAIR10:CDS (+)--TAIR10:snRNA--TAIR10:upstream--TAIR10:downstream	393
TAIR10:CDS (+)--TAIR10:rRNA	147
TAIR10:CDS (+)--TAIR10:rRNA--TAIR10:transposable_element_gene	4
TAIR10:CDS (+)--TAIR10:rRNA--TAIR10:transposable_element_gene--TAIR10:gene (-)	4
TAIR10:CDS (+)--TAIR10:rRNA--TAIR10:transposable_element_gene--TAIR10:gene (-)--TAIR10:intron	3
TAIR10:CDS (+)--TAIR10:rRNA--TAIR10:transposable_element_gene--TAIR10:gene (-)--TAIR10:intron--TAIR10:upstream	3
TAIR10:CDS (+)--TAIR10:rRNA--TAIR10:transposable_element_gene--TAIR10:gene (-)--TAIR10:intron--TAIR10:upstream--TAIR10:downstream	6
TAIR10:CDS (+)--TAIR10:rRNA--TAIR10:transposable_element_gene--TAIR10:gene (-)--TAIR10:intron--TAIR10:downstream	3
TAIR10:CDS (+)--TAIR10:rRNA--TAIR10:transposable_element_gene--TAIR10:gene (-)--TAIR10:upstream	2
TAIR10:CDS (+)--TAIR10:rRNA--TAIR10:transposable_element_gene--TAIR10:gene (-)--TAIR10:upstream--TAIR10:downstream	2
TAIR10:CDS (+)--TAIR10:rRNA--TAIR10:transposable_element_gene--TAIR10:intron	1
TAIR10:CDS (+)--TAIR10:rRNA--TAIR10:transposable_element_gene--TAIR10:intron--TAIR10:upstream	1
TAIR10:CDS (+)--TAIR10:rRNA--TAIR10:transposable_element_gene--TAIR10:intron--TAIR10:upstream--TAIR10:downstream	1
TAIR10:CDS (+)--TAIR10:rRNA--TAIR10:transposable_element_gene--TAIR10:intron--TAIR10:downstream	1
TAIR10:CDS (+)--TAIR10:rRNA--TAIR10:transposable_element_gene--TAIR10:upstream	5
TAIR10:CDS (+)--TAIR10:rRNA--TAIR10:transposable_element_gene--TAIR10:downstream	1
TAIR10:CDS (+)--TAIR10:rRNA--TAIR10:pseudogenic_transcript--TAIR10:gene (-)--TAIR10:intron	3
TAIR10:CDS (+)--TAIR10:rRNA--TAIR10:pseudogenic_transcript--TAIR10:gene (-)--TAIR10:intron--TAIR10:upstream--TAIR10:downstream	1
TAIR10:CDS (+)--TAIR10:rRNA--TAIR10:pseudogenic_transcript--TAIR10:gene (-)--TAIR10:upstream--TAIR10:downstream	1
TAIR10:CDS (+)--TAIR10:rRNA--TAIR10:pseudogenic_transcript--TAIR10:gene (-)--TAIR10:downstream	1
TAIR10:CDS (+)--TAIR10:rRNA--TAIR10:gene (-)	24
TAIR10:CDS (+)--TAIR10:rRNA--TAIR10:gene (-)--TAIR10:intron	6
TAIR10:CDS (+)--TAIR10:rRNA--TAIR10:gene (-)--TAIR10:intron--TAIR10:upstream	3
TAIR10:CDS (+)--TAIR10:rRNA--TAIR10:gene (-)--TAIR10:upstream	14
TAIR10:CDS (+)--TAIR10:rRNA--TAIR10:gene (-)--TAIR10:upstream--TAIR10:downstream	2
TAIR10:CDS (+)--TAIR10:rRNA--TAIR10:gene (-)--TAIR10:downstream	7
TAIR10:CDS (+)--TAIR10:rRNA--TAIR10:intron	8
TAIR10:CDS (+)--TAIR10:rRNA--TAIR10:intron--TAIR10:upstream	1
TAIR10:CDS (+)--TAIR10:rRNA--TAIR10:intron--TAIR10:upstream--TAIR10:downstream	1
TAIR10:CDS (+)--TAIR10:rRNA--TAIR10:intron--TAIR10:downstream	2
TAIR10:CDS (+)--TAIR10:rRNA--TAIR10:upstream	16
TAIR10:CDS (+)--TAIR10:rRNA--TAIR10:upstream--TAIR10:downstream	1
TAIR10:CDS (+)--TAIR10:rRNA--TAIR10:downstream	10
TAIR10:CDS (+)--TAIR10:transposable_element_gene	551
TAIR10:CDS (+)--TAIR10:transposable_element_gene--TAIR10:pseudogenic_transcript	15
TAIR10:CDS (+)--TAIR10:transposable_element_gene--TAIR10:pseudogenic_transcript--TAIR10:gene (-)	2
TAIR10:CDS (+)--TAIR10:transposable_element_gene--TAIR10:pseudogenic_transcript--TAIR10:gene (-)--TAIR10:intron	2
TAIR10:CDS (+)--TAIR10:transposable_element_gene--TAIR10:pseudogenic_transcript--TAIR10:gene (-)--TAIR10:intron--TAIR10:upstream	3
TAIR10:CDS (+)--TAIR10:transposable_element_gene--TAIR10:pseudogenic_transcript--TAIR10:gene (-)--TAIR10:intron--TAIR10:upstream--TAIR10:downstream	83
TAIR10:CDS (+)--TAIR10:transposable_element_gene--TAIR10:pseudogenic_transcript--TAIR10:gene (-)--TAIR10:intron--TAIR10:downstream	3
TAIR10:CDS (+)--TAIR10:transposable_element_gene--TAIR10:pseudogenic_transcript--TAIR10:gene (-)--TAIR10:upstream	2
TAIR10:CDS (+)--TAIR10:transposable_element_gene--TAIR10:pseudogenic_transcript--TAIR10:gene (-)--TAIR10:upstream--TAIR10:downstream	3
TAIR10:CDS (+)--TAIR10:transposable_element_gene--TAIR10:pseudogenic_transcript--TAIR10:gene (-)--TAIR10:downstream	6
TAIR10:CDS (+)--TAIR10:transposable_element_gene--TAIR10:pseudogenic_transcript--TAIR10:intron	3
TAIR10:CDS (+)--TAIR10:transposable_element_gene--TAIR10:pseudogenic_transcript--TAIR10:intron--TAIR10:upstream	16
TAIR10:CDS (+)--TAIR10:transposable_element_gene--TAIR10:pseudogenic_transcript--TAIR10:intron--TAIR10:upstream--TAIR10:downstream	17
TAIR10:CDS (+)--TAIR10:transposable_element_gene--TAIR10:pseudogenic_transcript--TAIR10:intron--TAIR10:downstream	2
TAIR10:CDS (+)--TAIR10:transposable_element_gene--TAIR10:pseudogenic_transcript--TAIR10:upstream	2
TAIR10:CDS (+)--TAIR10:transposable_element_gene--TAIR10:pseudogenic_transcript--TAIR10:upstream--TAIR10:downstream	18
TAIR10:CDS (+)--TAIR10:transposable_element_gene--TAIR10:gene (-)	363
TAIR10:CDS (+)--TAIR10:transposable_element_gene--TAIR10:gene (-)--TAIR10:intron	52
TAIR10:CDS (+)--TAIR10:transposable_element_gene--TAIR10:gene (-)--TAIR10:intron--TAIR10:upstream	60
TAIR10:CDS (+)--TAIR10:transposable_element_gene--TAIR10:gene (-)--TAIR10:intron--TAIR10:upstream--TAIR10:downstream	78
TAIR10:CDS (+)--TAIR10:transposable_element_gene--TAIR10:gene (-)--TAIR10:intron--TAIR10:downstream	29
TAIR10:CDS (+)--TAIR10:transposable_element_gene--TAIR10:gene (-)--TAIR10:upstream	88
TAIR10:CDS (+)--TAIR10:transposable_element_gene--TAIR10:gene (-)--TAIR10:upstream--TAIR10:downstream	124
TAIR10:CDS (+)--TAIR10:transposable_element_gene--TAIR10:gene (-)--TAIR10:downstream	106
TAIR10:CDS (+)--TAIR10:transposable_element_gene--TAIR10:intron	96
TAIR10:CDS (+)--TAIR10:transposable_element_gene--TAIR10:intron--TAIR10:upstream	107
TAIR10:CDS (+)--TAIR10:transposable_element_gene--TAIR10:intron--TAIR10:upstream--TAIR10:downstream	73
TAIR10:CDS (+)--TAIR10:transposable_element_gene--TAIR10:intron--TAIR10:downstream	205
TAIR10:CDS (+)--TAIR10:transposable_element_gene--TAIR10:upstream	237
TAIR10:CDS (+)--TAIR10:transposable_element_gene--TAIR10:upstream--TAIR10:downstream	91
TAIR10:CDS (+)--TAIR10:transposable_element_gene--TAIR10:downstream	224
TAIR10:CDS (+)--TAIR10:pseudogenic_transcript	1434
TAIR10:CDS (+)--TAIR10:pseudogenic_transcript--TAIR10:gene (-)	1380
TAIR10:CDS (+)--TAIR10:pseudogenic_transcript--TAIR10:gene (-)--TAIR10:intron	12
TAIR10:CDS (+)--TAIR10:pseudogenic_transcript--TAIR10:gene (-)--TAIR10:intron--TAIR10:upstream	20
TAIR10:CDS (+)--TAIR10:pseudogenic_transcript--TAIR10:gene (-)--TAIR10:intron--TAIR10:upstream--TAIR10:downstream	19
TAIR10:CDS (+)--TAIR10:pseudogenic_transcript--TAIR10:gene (-)--TAIR10:intron--TAIR10:downstream	1
TAIR10:CDS (+)--TAIR10:pseudogenic_transcript--TAIR10:gene (-)--TAIR10:upstream	16
TAIR10:CDS (+)--TAIR10:pseudogenic_transcript--TAIR10:gene (-)--TAIR10:upstream--TAIR10:downstream	23
TAIR10:CDS (+)--TAIR10:pseudogenic_transcript--TAIR10:gene (-)--TAIR10:downstream	24
TAIR10:CDS (+)--TAIR10:pseudogenic_transcript--TAIR10:intron	74
TAIR10:CDS (+)--TAIR10:pseudogenic_transcript--TAIR10:intron--TAIR10:upstream	32
TAIR10:CDS (+)--TAIR10:pseudogenic_transcript--TAIR10:intron--TAIR10:upstream--TAIR10:downstream	59
TAIR10:CDS (+)--TAIR10:pseudogenic_transcript--TAIR10:intron--TAIR10:downstream	3
TAIR10:CDS (+)--TAIR10:pseudogenic_transcript--TAIR10:upstream	298
TAIR10:CDS (+)--TAIR10:pseudogenic_transcript--TAIR10:upstream--TAIR10:downstream	8
TAIR10:CDS (+)--TAIR10:pseudogenic_transcript--TAIR10:downstream	38
TAIR10:CDS (+)--TAIR10:gene (-)	11868
TAIR10:CDS (+)--TAIR10:gene (-)--TAIR10:intron	415
TAIR10:CDS (+)--TAIR10:gene (-)--TAIR10:intron--TAIR10:upstream	257
TAIR10:CDS (+)--TAIR10:gene (-)--TAIR10:intron--TAIR10:upstream--TAIR10:downstream	96
TAIR10:CDS (+)--TAIR10:gene (-)--TAIR10:intron--TAIR10:downstream	57
TAIR10:CDS (+)--TAIR10:gene (-)--TAIR10:upstream	1285
TAIR10:CDS (+)--TAIR10:gene (-)--TAIR10:upstream--TAIR10:downstream	274
TAIR10:CDS (+)--TAIR10:gene (-)--TAIR10:downstream	472
TAIR10:CDS (+)--TAIR10:intron	507
TAIR10:CDS (+)--TAIR10:intron--TAIR10:upstream	165
TAIR10:CDS (+)--TAIR10:intron--TAIR10:upstream--TAIR10:downstream	329
TAIR10:CDS (+)--TAIR10:intron--TAIR10:downstream	109
TAIR10:CDS (+)--TAIR10:upstream	1835
TAIR10:CDS (+)--TAIR10:upstream--TAIR10:downstream	1274
TAIR10:CDS (+)--TAIR10:downstream	1069
TAIR10:5'UTR (+)	4290
TAIR10:5'UTR (+)--TAIR10:3'UTR (+)	6
TAIR10:5'UTR (+)--TAIR10:3'UTR (+)--TAIR10:miRNA--TAIR10:transposable_element_gene--TAIR10:gene (-)--TAIR10:intron--TAIR10:upstream--TAIR10:downstream	1
TAIR10:5'UTR (+)--TAIR10:3'UTR (+)--TAIR10:miRNA--TAIR10:gene (-)--TAIR10:intron--TAIR10:upstream--TAIR10:downstream	1
TAIR10:5'UTR (+)--TAIR10:3'UTR (+)--TAIR10:miRNA--TAIR10:intron	1
TAIR10:5'UTR (+)--TAIR10:3'UTR (+)--TAIR10:tRNA	177
TAIR10:5'UTR (+)--TAIR10:3'UTR (+)--TAIR10:tRNA--TAIR10:gene (-)--TAIR10:downstream	1
TAIR10:5'UTR (+)--TAIR10:3'UTR (+)--TAIR10:tRNA--TAIR10:intron	6
TAIR10:5'UTR (+)--TAIR10:3'UTR (+)--TAIR10:tRNA--TAIR10:intron--TAIR10:upstream	2
TAIR10:5'UTR (+)--TAIR10:3'UTR (+)--TAIR10:tRNA--TAIR10:downstream	5
TAIR10:5'UTR (+)--TAIR10:3'UTR (+)--TAIR10:transposable_element_gene--TAIR10:gene (-)--TAIR10:intron--TAIR10:upstream--TAIR10:downstream	3
TAIR10:5'UTR (+)--TAIR10:3'UTR (+)--TAIR10:transposable_element_gene--TAIR10:gene (-)--TAIR10:intron--TAIR10:downstream	1
TAIR10:5'UTR (+)--TAIR10:3'UTR (+)--TAIR10:transposable_element_gene--TAIR10:intron--TAIR10:upstream--TAIR10:downstream	1
TAIR10:5'UTR (+)--TAIR10:3'UTR (+)--TAIR10:transposable_element_gene--TAIR10:upstream--TAIR10:downstream	1
TAIR10:5'UTR (+)--TAIR10:3'UTR (+)--TAIR10:transposable_element_gene--TAIR10:downstream	1
TAIR10:5'UTR (+)--TAIR10:3'UTR (+)--TAIR10:pseudogenic_transcript--TAIR10:gene (-)--TAIR10:intron--TAIR10:upstream--TAIR10:downstream	1
TAIR10:5'UTR (+)--TAIR10:3'UTR (+)--TAIR10:pseudogenic_transcript--TAIR10:intron--TAIR10:upstream--TAIR10:downstream	32
TAIR10:5'UTR (+)--TAIR10:3'UTR (+)--TAIR10:gene (-)	1
TAIR10:5'UTR (+)--TAIR10:3'UTR (+)--TAIR10:gene (-)--TAIR10:intron--TAIR10:upstream	2
TAIR10:5'UTR (+)--TAIR10:3'UTR (+)--TAIR10:gene (-)--TAIR10:intron--TAIR10:upstream--TAIR10:downstream	9
TAIR10:5'UTR (+)--TAIR10:3'UTR (+)--TAIR10:gene (-)--TAIR10:intron--TAIR10:downstream	1
TAIR10:5'UTR (+)--TAIR10:3'UTR (+)--TAIR10:gene (-)--TAIR10:upstream	3
TAIR10:5'UTR (+)--TAIR10:3'UTR (+)--TAIR10:gene (-)--TAIR10:upstream--TAIR10:downstream	1
TAIR10:5'UTR (+)--TAIR10:3'UTR (+)--TAIR10:gene (-)--TAIR10:downstream	2
TAIR10:5'UTR (+)--TAIR10:3'UTR (+)--TAIR10:intron	1
TAIR10:5'UTR (+)--TAIR10:3'UTR (+)--TAIR10:intron--TAIR10:upstream--TAIR10:downstream	2
TAIR10:5'UTR (+)--TAIR10:3'UTR (+)--TAIR10:upstream	1
TAIR10:5'UTR (+)--TAIR10:3'UTR (+)--TAIR10:upstream--TAIR10:downstream	6
TAIR10:5'UTR (+)--TAIR10:3'UTR (+)--TAIR10:downstream	1
TAIR10:5'UTR (+)--TAIR10:miRNA	18
TAIR10:5'UTR (+)--TAIR10:miRNA--TAIR10:transposable_element_gene--TAIR10:gene (-)--TAIR10:intron	1
TAIR10:5'UTR (+)--TAIR10:miRNA--TAIR10:transposable_element_gene--TAIR10:gene (-)--TAIR10:intron--TAIR10:upstream--TAIR10:downstream	1
TAIR10:5'UTR (+)--TAIR10:miRNA--TAIR10:transposable_element_gene--TAIR10:gene (-)--TAIR10:intron--TAIR10:downstream	3
TAIR10:5'UTR (+)--TAIR10:miRNA--TAIR10:transposable_element_gene--TAIR10:intron--TAIR10:downstream	2
TAIR10:5'UTR (+)--TAIR10:miRNA--TAIR10:pseudogenic_transcript--TAIR10:gene (-)--TAIR10:intron--TAIR10:upstream	1
TAIR10:5'UTR (+)--TAIR10:miRNA--TAIR10:gene (-)	1
TAIR10:5'UTR (+)--TAIR10:miRNA--TAIR10:gene (-)--TAIR10:intron	1
TAIR10:5'UTR (+)--TAIR10:miRNA--TAIR10:gene (-)--TAIR10:upstream	2
TAIR10:5'UTR (+)--TAIR10:miRNA--TAIR10:intron--TAIR10:downstream	1
TAIR10:5'UTR (+)--TAIR10:tRNA	183
TAIR10:5'UTR (+)--TAIR10:tRNA--TAIR10:transposable_element_gene--TAIR10:gene (-)	1
TAIR10:5'UTR (+)--TAIR10:tRNA--TAIR10:gene (-)--TAIR10:intron	1
TAIR10:5'UTR (+)--TAIR10:tRNA--TAIR10:gene (-)--TAIR10:intron--TAIR10:upstream--TAIR10:downstream	1
TAIR10:5'UTR (+)--TAIR10:tRNA--TAIR10:intron--TAIR10:upstream--TAIR10:downstream	1
TAIR10:5'UTR (+)--TAIR10:tRNA--TAIR10:intron--TAIR10:downstream	1
TAIR10:5'UTR (+)--TAIR10:tRNA--TAIR10:downstream	14
TAIR10:5'UTR (+)--TAIR10:snoRNA--TAIR10:upstream	1
TAIR10:5'UTR (+)--TAIR10:snRNA--TAIR10:downstream	1
TAIR10:5'UTR (+)--TAIR10:rRNA	20
TAIR10:5'UTR (+)--TAIR10:rRNA--TAIR10:transposable_element_gene--TAIR10:gene (-)	1
TAIR10:5'UTR (+)--TAIR10:rRNA--TAIR10:transposable_element_gene--TAIR10:gene (-)--TAIR10:intron--TAIR10:downstream	1
TAIR10:5'UTR (+)--TAIR10:rRNA--TAIR10:gene (-)	2
TAIR10:5'UTR (+)--TAIR10:rRNA--TAIR10:gene (-)--TAIR10:intron--TAIR10:upstream	1
TAIR10:5'UTR (+)--TAIR10:rRNA--TAIR10:intron--TAIR10:upstream	1
TAIR10:5'UTR (+)--TAIR10:rRNA--TAIR10:intron--TAIR10:upstream--TAIR10:downstream	1
TAIR10:5'UTR (+)--TAIR10:transposable_element_gene	8
TAIR10:5'UTR (+)--TAIR10:transposable_element_gene--TAIR10:pseudogenic_transcript	1
TAIR10:5'UTR (+)--TAIR10:transposable_element_gene--TAIR10:pseudogenic_transcript--TAIR10:gene (-)--TAIR10:intron--TAIR10:upstream--TAIR10:downstream	2
TAIR10:5'UTR (+)--TAIR10:transposable_element_gene--TAIR10:pseudogenic_transcript--TAIR10:gene (-)--TAIR10:upstream	2
TAIR10:5'UTR (+)--TAIR10:transposable_element_gene--TAIR10:pseudogenic_transcript--TAIR10:intron	1
TAIR10:5'UTR (+)--TAIR10:transposable_element_gene--TAIR10:pseudogenic_transcript--TAIR10:upstream	1
TAIR10:5'UTR (+)--TAIR10:transposable_element_gene--TAIR10:gene (-)	5
TAIR10:5'UTR (+)--TAIR10:transposable_element_gene--TAIR10:gene (-)--TAIR10:intron	21
TAIR10:5'UTR (+)--TAIR10:transposable_element_gene--TAIR10:gene (-)--TAIR10:intron--TAIR10:upstream	2
TAIR10:5'UTR (+)--TAIR10:transposable_element_gene--TAIR10:gene (-)--TAIR10:intron--TAIR10:upstream--TAIR10:downstream	3
TAIR10:5'UTR (+)--TAIR10:transposable_element_gene--TAIR10:gene (-)--TAIR10:intron--TAIR10:downstream	4
TAIR10:5'UTR (+)--TAIR10:transposable_element_gene--TAIR10:gene (-)--TAIR10:upstream	2
TAIR10:5'UTR (+)--TAIR10:transposable_element_gene--TAIR10:gene (-)--TAIR10:upstream--TAIR10:downstream	3
TAIR10:5'UTR (+)--TAIR10:transposable_element_gene--TAIR10:gene (-)--TAIR10:downstream	4
TAIR10:5'UTR (+)--TAIR10:transposable_element_gene--TAIR10:intron	2
TAIR10:5'UTR (+)--TAIR10:transposable_element_gene--TAIR10:intron--TAIR10:upstream--TAIR10:downstream	54
TAIR10:5'UTR (+)--TAIR10:transposable_element_gene--TAIR10:upstream	2
TAIR10:5'UTR (+)--TAIR10:transposable_element_gene--TAIR10:upstream--TAIR10:downstream	5
TAIR10:5'UTR (+)--TAIR10:transposable_element_gene--TAIR10:downstream	1
TAIR10:5'UTR (+)--TAIR10:pseudogenic_transcript	1
TAIR10:5'UTR (+)--TAIR10:pseudogenic_transcript--TAIR10:gene (-)	6
TAIR10:5'UTR (+)--TAIR10:pseudogenic_transcript--TAIR10:gene (-)--TAIR10:intron--TAIR10:upstream	2
TAIR10:5'UTR (+)--TAIR10:pseudogenic_transcript--TAIR10:gene (-)--TAIR10:intron--TAIR10:upstream--TAIR10:downstream	9
TAIR10:5'UTR (+)--TAIR10:pseudogenic_transcript--TAIR10:intron--TAIR10:upstream	1
TAIR10:5'UTR (+)--TAIR10:gene (-)	195
TAIR10:5'UTR (+)--TAIR10:gene (-)--TAIR10:intron	42
TAIR10:5'UTR (+)--TAIR10:gene (-)--TAIR10:intron--TAIR10:upstream	78
TAIR10:5'UTR (+)--TAIR10:gene (-)--TAIR10:intron--TAIR10:upstream--TAIR10:downstream	57
TAIR10:5'UTR (+)--TAIR10:gene (-)--TAIR10:intron--TAIR10:downstream	4
TAIR10:5'UTR (+)--TAIR10:gene (-)--TAIR10:upstream	32
TAIR10:5'UTR (+)--TAIR10:gene (-)--TAIR10:upstream--TAIR10:downstream	306
TAIR10:5'UTR (+)--TAIR10:gene (-)--TAIR10:downstream	87
TAIR10:5'UTR (+)--TAIR10:intron	36
TAIR10:5'UTR (+)--TAIR10:intron--TAIR10:upstream	225
TAIR10:5'UTR (+)--TAIR10:intron--TAIR10:upstream--TAIR10:downstream	956
TAIR10:5'UTR (+)--TAIR10:intron--TAIR10:downstream	5
TAIR10:5'UTR (+)--TAIR10:upstream	284
TAIR10:5'UTR (+)--TAIR10:upstream--TAIR10:downstream	346
TAIR10:5'UTR (+)--TAIR10:downstream	204
TAIR10:3'UTR (+)	166596
TAIR10:3'UTR (+)--TAIR10:miRNA	759
TAIR10:3'UTR (+)--TAIR10:miRNA--TAIR10:transposable_element_gene--TAIR10:gene (-)--TAIR10:intron--TAIR10:upstream--TAIR10:downstream	1
TAIR10:3'UTR (+)--TAIR10:miRNA--TAIR10:pseudogenic_transcript	11
TAIR10:3'UTR (+)--TAIR10:miRNA--TAIR10:pseudogenic_transcript--TAIR10:gene (-)	1
TAIR10:3'UTR (+)--TAIR10:miRNA--TAIR10:pseudogenic_transcript--TAIR10:downstream	5
TAIR10:3'UTR (+)--TAIR10:miRNA--TAIR10:intron	1
TAIR10:3'UTR (+)--TAIR10:miRNA--TAIR10:intron--TAIR10:upstream	1
TAIR10:3'UTR (+)--TAIR10:miRNA--TAIR10:upstream	1
TAIR10:3'UTR (+)--TAIR10:tRNA	9398
TAIR10:3'UTR (+)--TAIR10:tRNA--TAIR10:transposable_element_gene	5
TAIR10:3'UTR (+)--TAIR10:tRNA--TAIR10:transposable_element_gene--TAIR10:pseudogenic_transcript--TAIR10:gene (-)--TAIR10:upstream	1
TAIR10:3'UTR (+)--TAIR10:tRNA--TAIR10:gene (-)	5
TAIR10:3'UTR (+)--TAIR10:tRNA--TAIR10:gene (-)--TAIR10:upstream	1
TAIR10:3'UTR (+)--TAIR10:tRNA--TAIR10:upstream	20
TAIR10:3'UTR (+)--TAIR10:tRNA--TAIR10:downstream	6
TAIR10:3'UTR (+)--TAIR10:snoRNA	1
TAIR10:3'UTR (+)--TAIR10:snRNA	4
TAIR10:3'UTR (+)--TAIR10:rRNA	5
TAIR10:3'UTR (+)--TAIR10:rRNA--TAIR10:gene (-)	1
TAIR10:3'UTR (+)--TAIR10:rRNA--TAIR10:intron--TAIR10:upstream	1
TAIR10:3'UTR (+)--TAIR10:rRNA--TAIR10:upstream	1
TAIR10:3'UTR (+)--TAIR10:transposable_element_gene	50
TAIR10:3'UTR (+)--TAIR10:transposable_element_gene--TAIR10:pseudogenic_transcript--TAIR10:gene (-)--TAIR10:intron--TAIR10:upstream--TAIR10:downstream	3
TAIR10:3'UTR (+)--TAIR10:transposable_element_gene--TAIR10:pseudogenic_transcript--TAIR10:gene (-)--TAIR10:intron--TAIR10:downstream	1
TAIR10:3'UTR (+)--TAIR10:transposable_element_gene--TAIR10:pseudogenic_transcript--TAIR10:intron--TAIR10:upstream--TAIR10:downstream	3
TAIR10:3'UTR (+)--TAIR10:transposable_element_gene--TAIR10:pseudogenic_transcript--TAIR10:upstream	1
TAIR10:3'UTR (+)--TAIR10:transposable_element_gene--TAIR10:gene (-)	6
TAIR10:3'UTR (+)--TAIR10:transposable_element_gene--TAIR10:gene (-)--TAIR10:intron--TAIR10:upstream	2
TAIR10:3'UTR (+)--TAIR10:transposable_element_gene--TAIR10:gene (-)--TAIR10:intron--TAIR10:upstream--TAIR10:downstream	374
TAIR10:3'UTR (+)--TAIR10:transposable_element_gene--TAIR10:gene (-)--TAIR10:intron--TAIR10:downstream	2
TAIR10:3'UTR (+)--TAIR10:transposable_element_gene--TAIR10:gene (-)--TAIR10:upstream	1
TAIR10:3'UTR (+)--TAIR10:transposable_element_gene--TAIR10:gene (-)--TAIR10:downstream	3
TAIR10:3'UTR (+)--TAIR10:transposable_element_gene--TAIR10:intron	1
TAIR10:3'UTR (+)--TAIR10:transposable_element_gene--TAIR10:intron--TAIR10:upstream	6
TAIR10:3'UTR (+)--TAIR10:transposable_element_gene--TAIR10:intron--TAIR10:upstream--TAIR10:downstream	38
TAIR10:3'UTR (+)--TAIR10:transposable_element_gene--TAIR10:intron--TAIR10:downstream	4
TAIR10:3'UTR (+)--TAIR10:transposable_element_gene--TAIR10:upstream	7
TAIR10:3'UTR (+)--TAIR10:transposable_element_gene--TAIR10:upstream--TAIR10:downstream	116
TAIR10:3'UTR (+)--TAIR10:transposable_element_gene--TAIR10:downstream	57
TAIR10:3'UTR (+)--TAIR10:pseudogenic_transcript	4
TAIR10:3'UTR (+)--TAIR10:pseudogenic_transcript--TAIR10:gene (-)--TAIR10:intron--TAIR10:upstream--TAIR10:downstream	1
TAIR10:3'UTR (+)--TAIR10:pseudogenic_transcript--TAIR10:gene (-)--TAIR10:intron--TAIR10:downstream	1
TAIR10:3'UTR (+)--TAIR10:pseudogenic_transcript--TAIR10:gene (-)--TAIR10:upstream	5
TAIR10:3'UTR (+)--TAIR10:pseudogenic_transcript--TAIR10:intron	1
TAIR10:3'UTR (+)--TAIR10:pseudogenic_transcript--TAIR10:intron--TAIR10:upstream--TAIR10:downstream	84
TAIR10:3'UTR (+)--TAIR10:pseudogenic_transcript--TAIR10:upstream	304
TAIR10:3'UTR (+)--TAIR10:pseudogenic_transcript--TAIR10:upstream--TAIR10:downstream	73
TAIR10:3'UTR (+)--TAIR10:pseudogenic_transcript--TAIR10:downstream	70
TAIR10:3'UTR (+)--TAIR10:gene (-)	763
TAIR10:3'UTR (+)--TAIR10:gene (-)--TAIR10:intron	10
TAIR10:3'UTR (+)--TAIR10:gene (-)--TAIR10:intron--TAIR10:upstream	9
TAIR10:3'UTR (+)--TAIR10:gene (-)--TAIR10:intron--TAIR10:upstream--TAIR10:downstream	1012
TAIR10:3'UTR (+)--TAIR10:gene (-)--TAIR10:intron--TAIR10:downstream	30
TAIR10:3'UTR (+)--TAIR10:gene (-)--TAIR10:upstream	23
TAIR10:3'UTR (+)--TAIR10:gene (-)--TAIR10:upstream--TAIR10:downstream	114
TAIR10:3'UTR (+)--TAIR10:gene (-)--TAIR10:downstream	104
TAIR10:3'UTR (+)--TAIR10:intron	21221
TAIR10:3'UTR (+)--TAIR10:intron--TAIR10:upstream	56
TAIR10:3'UTR (+)--TAIR10:intron--TAIR10:upstream--TAIR10:downstream	675
TAIR10:3'UTR (+)--TAIR10:intron--TAIR10:downstream	228
TAIR10:3'UTR (+)--TAIR10:upstream	1153
TAIR10:3'UTR (+)--TAIR10:upstream--TAIR10:downstream	481
TAIR10:3'UTR (+)--TAIR10:downstream	647
TAIR10:miRNA	972693
TAIR10:miRNA--TAIR10:rRNA--TAIR10:gene (-)	1
TAIR10:miRNA--TAIR10:transposable_element_gene	123
TAIR10:miRNA--TAIR10:transposable_element_gene--TAIR10:pseudogenic_transcript--TAIR10:gene (-)	1
TAIR10:miRNA--TAIR10:transposable_element_gene--TAIR10:pseudogenic_transcript--TAIR10:gene (-)--TAIR10:intron	2
TAIR10:miRNA--TAIR10:transposable_element_gene--TAIR10:gene (-)	8
TAIR10:miRNA--TAIR10:transposable_element_gene--TAIR10:gene (-)--TAIR10:intron	2
TAIR10:miRNA--TAIR10:transposable_element_gene--TAIR10:gene (-)--TAIR10:intron--TAIR10:upstream	1
TAIR10:miRNA--TAIR10:transposable_element_gene--TAIR10:gene (-)--TAIR10:intron--TAIR10:upstream--TAIR10:downstream	1
TAIR10:miRNA--TAIR10:transposable_element_gene--TAIR10:gene (-)--TAIR10:intron--TAIR10:downstream	2
TAIR10:miRNA--TAIR10:transposable_element_gene--TAIR10:gene (-)--TAIR10:upstream	2
TAIR10:miRNA--TAIR10:transposable_element_gene--TAIR10:intron	7
TAIR10:miRNA--TAIR10:transposable_element_gene--TAIR10:intron--TAIR10:upstream--TAIR10:downstream	2
TAIR10:miRNA--TAIR10:transposable_element_gene--TAIR10:upstream	15
TAIR10:miRNA--TAIR10:transposable_element_gene--TAIR10:upstream--TAIR10:downstream	1165
TAIR10:miRNA--TAIR10:transposable_element_gene--TAIR10:downstream	9
TAIR10:miRNA--TAIR10:pseudogenic_transcript	894
TAIR10:miRNA--TAIR10:pseudogenic_transcript--TAIR10:gene (-)	15
TAIR10:miRNA--TAIR10:pseudogenic_transcript--TAIR10:gene (-)--TAIR10:intron	3
TAIR10:miRNA--TAIR10:pseudogenic_transcript--TAIR10:gene (-)--TAIR10:upstream--TAIR10:downstream	1
TAIR10:miRNA--TAIR10:pseudogenic_transcript--TAIR10:intron	2
TAIR10:miRNA--TAIR10:pseudogenic_transcript--TAIR10:intron--TAIR10:upstream	1
TAIR10:miRNA--TAIR10:pseudogenic_transcript--TAIR10:upstream	19
TAIR10:miRNA--TAIR10:pseudogenic_transcript--TAIR10:upstream--TAIR10:downstream	1
TAIR10:miRNA--TAIR10:pseudogenic_transcript--TAIR10:downstream	2
TAIR10:miRNA--TAIR10:gene (-)	4335
TAIR10:miRNA--TAIR10:gene (-)--TAIR10:intron	28
TAIR10:miRNA--TAIR10:gene (-)--TAIR10:intron--TAIR10:upstream	2
TAIR10:miRNA--TAIR10:gene (-)--TAIR10:intron--TAIR10:upstream--TAIR10:downstream	4
TAIR10:miRNA--TAIR10:gene (-)--TAIR10:intron--TAIR10:downstream	7
TAIR10:miRNA--TAIR10:gene (-)--TAIR10:upstream	14
TAIR10:miRNA--TAIR10:gene (-)--TAIR10:upstream--TAIR10:downstream	1
TAIR10:miRNA--TAIR10:gene (-)--TAIR10:downstream	154
TAIR10:miRNA--TAIR10:intron	551
TAIR10:miRNA--TAIR10:intron--TAIR10:upstream	4
TAIR10:miRNA--TAIR10:intron--TAIR10:upstream--TAIR10:downstream	99
TAIR10:miRNA--TAIR10:intron--TAIR10:downstream	2
TAIR10:miRNA--TAIR10:upstream	140
TAIR10:miRNA--TAIR10:upstream--TAIR10:downstream	1608
TAIR10:miRNA--TAIR10:downstream	428
TAIR10:tRNA	274236
TAIR10:tRNA--TAIR10:rRNA	1
TAIR10:tRNA--TAIR10:transposable_element_gene	498
TAIR10:tRNA--TAIR10:transposable_element_gene--TAIR10:pseudogenic_transcript	6
TAIR10:tRNA--TAIR10:transposable_element_gene--TAIR10:pseudogenic_transcript--TAIR10:upstream--TAIR10:downstream	20
TAIR10:tRNA--TAIR10:transposable_element_gene--TAIR10:gene (-)	30
TAIR10:tRNA--TAIR10:transposable_element_gene--TAIR10:gene (-)--TAIR10:intron	2
TAIR10:tRNA--TAIR10:transposable_element_gene--TAIR10:gene (-)--TAIR10:upstream	21
TAIR10:tRNA--TAIR10:transposable_element_gene--TAIR10:gene (-)--TAIR10:downstream	1
TAIR10:tRNA--TAIR10:transposable_element_gene--TAIR10:intron	2
TAIR10:tRNA--TAIR10:transposable_element_gene--TAIR10:upstream	11
TAIR10:tRNA--TAIR10:transposable_element_gene--TAIR10:upstream--TAIR10:downstream	5
TAIR10:tRNA--TAIR10:transposable_element_gene--TAIR10:downstream	2
TAIR10:tRNA--TAIR10:pseudogenic_transcript	9
TAIR10:tRNA--TAIR10:pseudogenic_transcript--TAIR10:gene (-)	1
TAIR10:tRNA--TAIR10:pseudogenic_transcript--TAIR10:upstream	1
TAIR10:tRNA--TAIR10:gene (-)	315
TAIR10:tRNA--TAIR10:gene (-)--TAIR10:intron	15
TAIR10:tRNA--TAIR10:gene (-)--TAIR10:intron--TAIR10:upstream--TAIR10:downstream	2
TAIR10:tRNA--TAIR10:gene (-)--TAIR10:intron--TAIR10:downstream	5
TAIR10:tRNA--TAIR10:gene (-)--TAIR10:upstream	20
TAIR10:tRNA--TAIR10:gene (-)--TAIR10:upstream--TAIR10:downstream	10
TAIR10:tRNA--TAIR10:gene (-)--TAIR10:downstream	41
TAIR10:tRNA--TAIR10:intron	85
TAIR10:tRNA--TAIR10:intron--TAIR10:upstream	8
TAIR10:tRNA--TAIR10:intron--TAIR10:upstream--TAIR10:downstream	675
TAIR10:tRNA--TAIR10:intron--TAIR10:downstream	2
TAIR10:tRNA--TAIR10:upstream	10786
TAIR10:tRNA--TAIR10:upstream--TAIR10:downstream	3149
TAIR10:tRNA--TAIR10:downstream	6183
TAIR10:snoRNA	1973
TAIR10:snoRNA--TAIR10:transposable_element_gene	1
TAIR10:snoRNA--TAIR10:gene (-)	4
TAIR10:snoRNA--TAIR10:gene (-)--TAIR10:intron	5
TAIR10:snoRNA--TAIR10:gene (-)--TAIR10:intron--TAIR10:upstream--TAIR10:downstream	5
TAIR10:snoRNA--TAIR10:gene (-)--TAIR10:intron--TAIR10:downstream	185
TAIR10:snoRNA--TAIR10:gene (-)--TAIR10:upstream--TAIR10:downstream	1
TAIR10:snoRNA--TAIR10:gene (-)--TAIR10:downstream	14
TAIR10:snoRNA--TAIR10:intron	1
TAIR10:snoRNA--TAIR10:intron--TAIR10:upstream	2
TAIR10:snoRNA--TAIR10:intron--TAIR10:upstream--TAIR10:downstream	1
TAIR10:snoRNA--TAIR10:intron--TAIR10:downstream	9
TAIR10:snoRNA--TAIR10:upstream	152
TAIR10:snoRNA--TAIR10:upstream--TAIR10:downstream	1
TAIR10:snoRNA--TAIR10:downstream	402
TAIR10:snRNA	1634
TAIR10:snRNA--TAIR10:transposable_element_gene--TAIR10:gene (-)	1
TAIR10:snRNA--TAIR10:transposable_element_gene--TAIR10:gene (-)--TAIR10:downstream	1
TAIR10:snRNA--TAIR10:transposable_element_gene--TAIR10:downstream	3
TAIR10:snRNA--TAIR10:gene (-)--TAIR10:intron--TAIR10:downstream	2
TAIR10:snRNA--TAIR10:gene (-)--TAIR10:upstream--TAIR10:downstream	338
TAIR10:snRNA--TAIR10:gene (-)--TAIR10:downstream	648
TAIR10:snRNA--TAIR10:intron--TAIR10:upstream--TAIR10:downstream	13
TAIR10:snRNA--TAIR10:intron--TAIR10:downstream	1
TAIR10:snRNA--TAIR10:upstream	415
TAIR10:snRNA--TAIR10:upstream--TAIR10:downstream	615
TAIR10:snRNA--TAIR10:downstream	2347
TAIR10:rRNA	437585
TAIR10:rRNA--TAIR10:transposable_element_gene	36
TAIR10:rRNA--TAIR10:transposable_element_gene--TAIR10:gene (-)	4
TAIR10:rRNA--TAIR10:transposable_element_gene--TAIR10:gene (-)--TAIR10:intron--TAIR10:upstream	1
TAIR10:rRNA--TAIR10:transposable_element_gene--TAIR10:gene (-)--TAIR10:upstream	3
TAIR10:rRNA--TAIR10:transposable_element_gene--TAIR10:gene (-)--TAIR10:downstream	2
TAIR10:rRNA--TAIR10:transposable_element_gene--TAIR10:intron	1
TAIR10:rRNA--TAIR10:transposable_element_gene--TAIR10:intron--TAIR10:upstream	1
TAIR10:rRNA--TAIR10:transposable_element_gene--TAIR10:intron--TAIR10:downstream	1
TAIR10:rRNA--TAIR10:transposable_element_gene--TAIR10:upstream	4
TAIR10:rRNA--TAIR10:transposable_element_gene--TAIR10:downstream	2
TAIR10:rRNA--TAIR10:pseudogenic_transcript	6
TAIR10:rRNA--TAIR10:pseudogenic_transcript--TAIR10:gene (-)	3
TAIR10:rRNA--TAIR10:pseudogenic_transcript--TAIR10:gene (-)--TAIR10:upstream	1
TAIR10:rRNA--TAIR10:pseudogenic_transcript--TAIR10:intron	1
TAIR10:rRNA--TAIR10:gene (-)	266
TAIR10:rRNA--TAIR10:gene (-)--TAIR10:intron	12
TAIR10:rRNA--TAIR10:gene (-)--TAIR10:intron--TAIR10:upstream	4
TAIR10:rRNA--TAIR10:gene (-)--TAIR10:intron--TAIR10:upstream--TAIR10:downstream	2
TAIR10:rRNA--TAIR10:gene (-)--TAIR10:upstream	14
TAIR10:rRNA--TAIR10:gene (-)--TAIR10:upstream--TAIR10:downstream	1
TAIR10:rRNA--TAIR10:gene (-)--TAIR10:downstream	19
TAIR10:rRNA--TAIR10:intron	74
TAIR10:rRNA--TAIR10:intron--TAIR10:upstream	16
TAIR10:rRNA--TAIR10:intron--TAIR10:downstream	6
TAIR10:rRNA--TAIR10:upstream	6209
TAIR10:rRNA--TAIR10:upstream--TAIR10:downstream	12
TAIR10:rRNA--TAIR10:downstream	1058
TAIR10:transposable_element_gene	133676
TAIR10:transposable_element_gene--TAIR10:pseudogenic_transcript	1133
TAIR10:transposable_element_gene--TAIR10:pseudogenic_transcript--TAIR10:gene (-)	28
TAIR10:transposable_element_gene--TAIR10:pseudogenic_transcript--TAIR10:gene (-)--TAIR10:intron	1
TAIR10:transposable_element_gene--TAIR10:pseudogenic_transcript--TAIR10:gene (-)--TAIR10:intron--TAIR10:upstream--TAIR10:downstream	19
TAIR10:transposable_element_gene--TAIR10:pseudogenic_transcript--TAIR10:gene (-)--TAIR10:intron--TAIR10:downstream	7
TAIR10:transposable_element_gene--TAIR10:pseudogenic_transcript--TAIR10:gene (-)--TAIR10:upstream	4
TAIR10:transposable_element_gene--TAIR10:pseudogenic_transcript--TAIR10:gene (-)--TAIR10:upstream--TAIR10:downstream	9
TAIR10:transposable_element_gene--TAIR10:pseudogenic_transcript--TAIR10:gene (-)--TAIR10:downstream	6
TAIR10:transposable_element_gene--TAIR10:pseudogenic_transcript--TAIR10:intron	57
TAIR10:transposable_element_gene--TAIR10:pseudogenic_transcript--TAIR10:intron--TAIR10:upstream	122
TAIR10:transposable_element_gene--TAIR10:pseudogenic_transcript--TAIR10:intron--TAIR10:upstream--TAIR10:downstream	296
TAIR10:transposable_element_gene--TAIR10:pseudogenic_transcript--TAIR10:intron--TAIR10:downstream	96
TAIR10:transposable_element_gene--TAIR10:pseudogenic_transcript--TAIR10:upstream	204
TAIR10:transposable_element_gene--TAIR10:pseudogenic_transcript--TAIR10:upstream--TAIR10:downstream	414
TAIR10:transposable_element_gene--TAIR10:pseudogenic_transcript--TAIR10:downstream	98
TAIR10:transposable_element_gene--TAIR10:gene (-)	1906
TAIR10:transposable_element_gene--TAIR10:gene (-)--TAIR10:intron	83
TAIR10:transposable_element_gene--TAIR10:gene (-)--TAIR10:intron--TAIR10:upstream	80
TAIR10:transposable_element_gene--TAIR10:gene (-)--TAIR10:intron--TAIR10:upstream--TAIR10:downstream	1188
TAIR10:transposable_element_gene--TAIR10:gene (-)--TAIR10:intron--TAIR10:downstream	1214
TAIR10:transposable_element_gene--TAIR10:gene (-)--TAIR10:upstream	872
TAIR10:transposable_element_gene--TAIR10:gene (-)--TAIR10:upstream--TAIR10:downstream	474
TAIR10:transposable_element_gene--TAIR10:gene (-)--TAIR10:downstream	589
TAIR10:transposable_element_gene--TAIR10:intron	1492
TAIR10:transposable_element_gene--TAIR10:intron--TAIR10:upstream	2346
TAIR10:transposable_element_gene--TAIR10:intron--TAIR10:upstream--TAIR10:downstream	5016
TAIR10:transposable_element_gene--TAIR10:intron--TAIR10:downstream	798
TAIR10:transposable_element_gene--TAIR10:upstream	12692
TAIR10:transposable_element_gene--TAIR10:upstream--TAIR10:downstream	14137
TAIR10:transposable_element_gene--TAIR10:downstream	5522
TAIR10:pseudogenic_transcript	11489
TAIR10:pseudogenic_transcript--TAIR10:gene (-)	2678
TAIR10:pseudogenic_transcript--TAIR10:gene (-)--TAIR10:intron	33
TAIR10:pseudogenic_transcript--TAIR10:gene (-)--TAIR10:intron--TAIR10:upstream	18
TAIR10:pseudogenic_transcript--TAIR10:gene (-)--TAIR10:intron--TAIR10:upstream--TAIR10:downstream	52
TAIR10:pseudogenic_transcript--TAIR10:gene (-)--TAIR10:intron--TAIR10:downstream	12
TAIR10:pseudogenic_transcript--TAIR10:gene (-)--TAIR10:upstream	303
TAIR10:pseudogenic_transcript--TAIR10:gene (-)--TAIR10:upstream--TAIR10:downstream	49
TAIR10:pseudogenic_transcript--TAIR10:gene (-)--TAIR10:downstream	26
TAIR10:pseudogenic_transcript--TAIR10:intron	381
TAIR10:pseudogenic_transcript--TAIR10:intron--TAIR10:upstream	261
TAIR10:pseudogenic_transcript--TAIR10:intron--TAIR10:upstream--TAIR10:downstream	1470
TAIR10:pseudogenic_transcript--TAIR10:intron--TAIR10:downstream	305
TAIR10:pseudogenic_transcript--TAIR10:upstream	1299
TAIR10:pseudogenic_transcript--TAIR10:upstream--TAIR10:downstream	2548
TAIR10:pseudogenic_transcript--TAIR10:downstream	1259
TAIR10:gene (-)	83042
TAIR10:gene (-)--TAIR10:intron	1106
TAIR10:gene (-)--TAIR10:intron--TAIR10:upstream	682
TAIR10:gene (-)--TAIR10:intron--TAIR10:upstream--TAIR10:downstream	1370
TAIR10:gene (-)--TAIR10:intron--TAIR10:downstream	4762
TAIR10:gene (-)--TAIR10:upstream	4103
TAIR10:gene (-)--TAIR10:upstream--TAIR10:downstream	6564
TAIR10:gene (-)--TAIR10:downstream	50587
TAIR10:intron	48105
TAIR10:intron--TAIR10:upstream	11566
TAIR10:intron--TAIR10:upstream--TAIR10:downstream	26708
TAIR10:intron--TAIR10:downstream	8227
TAIR10:upstream	351217
TAIR10:upstream--TAIR10:downstream	114027
TAIR10:downstream	758455
