# Supplementary material for: mmannot: How to improve small–RNA annotation?
Source: PLoS One. 2020 May 28;15(5):e0231738. doi: 10.1371/journal.pone.0231738 (PMC7255610; doi:10.1371/journal.pone.0231738)
Supplement: S2 File — (GZ) [file pone.0231738.s002.gz › Data/Counts/AT/SRR671952_mmr.csv]

Type	SRR671952_mmr
TAIR10:CDS (+)	93474
TAIR10:5'UTR (+)	4877
TAIR10:3'UTR (+)	107886
TAIR10:miRNA	973129
TAIR10:tRNA	297885
TAIR10:snoRNA	2232
TAIR10:snRNA	3367
TAIR10:rRNA	442923
TAIR10:transposable_element_gene	117263
TAIR10:pseudogenic_transcript	16468
TAIR10:gene (-)	127514
TAIR10:intron	66940
TAIR10:upstream	391017
TAIR10:upstream--TAIR10:downstream	91
TAIR10:downstream	625790
