# Supplementary material for: mmannot: How to improve small–RNA annotation?
Source: PLoS One. 2020 May 28;15(5):e0231738. doi: 10.1371/journal.pone.0231738 (PMC7255610; doi:10.1371/journal.pone.0231738)
Supplement: S2 File — (GZ) [file pone.0231738.s002.gz › Data/Counts/AT/SRR671952_rev.csv]

Type	SRR671952
TAIR10:pseudogenic_transcript	11697
TAIR10:pseudogenic_transcript--TAIR10:transposable_element_gene	1939
TAIR10:pseudogenic_transcript--TAIR10:transposable_element_gene--TAIR10:rRNA--TAIR10:tRNA--TAIR10:3'UTR (+)--TAIR10:CDS (+)--TAIR10:gene (-)--TAIR10:intron--TAIR10:upstream--TAIR10:downstream	1
TAIR10:pseudogenic_transcript--TAIR10:transposable_element_gene--TAIR10:rRNA--TAIR10:tRNA--TAIR10:CDS (+)--TAIR10:gene (-)--TAIR10:intron--TAIR10:upstream--TAIR10:downstream	1
TAIR10:pseudogenic_transcript--TAIR10:transposable_element_gene--TAIR10:rRNA--TAIR10:miRNA--TAIR10:3'UTR (+)--TAIR10:5'UTR (+)--TAIR10:CDS (+)--TAIR10:gene (-)--TAIR10:intron--TAIR10:upstream--TAIR10:downstream	1
TAIR10:pseudogenic_transcript--TAIR10:transposable_element_gene--TAIR10:rRNA--TAIR10:miRNA--TAIR10:5'UTR (+)--TAIR10:CDS (+)--TAIR10:gene (-)--TAIR10:upstream--TAIR10:downstream	1
TAIR10:pseudogenic_transcript--TAIR10:transposable_element_gene--TAIR10:rRNA--TAIR10:3'UTR (+)--TAIR10:5'UTR (+)--TAIR10:CDS (+)--TAIR10:gene (-)--TAIR10:intron--TAIR10:upstream--TAIR10:downstream	4
TAIR10:pseudogenic_transcript--TAIR10:transposable_element_gene--TAIR10:rRNA--TAIR10:3'UTR (+)--TAIR10:5'UTR (+)--TAIR10:gene (-)--TAIR10:intron--TAIR10:upstream--TAIR10:downstream	1
TAIR10:pseudogenic_transcript--TAIR10:transposable_element_gene--TAIR10:rRNA--TAIR10:3'UTR (+)--TAIR10:CDS (+)--TAIR10:gene (-)--TAIR10:intron--TAIR10:upstream	2
TAIR10:pseudogenic_transcript--TAIR10:transposable_element_gene--TAIR10:rRNA--TAIR10:3'UTR (+)--TAIR10:CDS (+)--TAIR10:gene (-)--TAIR10:intron--TAIR10:upstream--TAIR10:downstream	6
TAIR10:pseudogenic_transcript--TAIR10:transposable_element_gene--TAIR10:rRNA--TAIR10:3'UTR (+)--TAIR10:CDS (+)--TAIR10:gene (-)--TAIR10:intron--TAIR10:downstream	1
TAIR10:pseudogenic_transcript--TAIR10:transposable_element_gene--TAIR10:rRNA--TAIR10:3'UTR (+)--TAIR10:gene (-)--TAIR10:intron	1
TAIR10:pseudogenic_transcript--TAIR10:transposable_element_gene--TAIR10:rRNA--TAIR10:5'UTR (+)--TAIR10:CDS (+)--TAIR10:gene (-)--TAIR10:intron--TAIR10:upstream	1
TAIR10:pseudogenic_transcript--TAIR10:transposable_element_gene--TAIR10:rRNA--TAIR10:5'UTR (+)--TAIR10:CDS (+)--TAIR10:gene (-)--TAIR10:intron--TAIR10:upstream--TAIR10:downstream	4
TAIR10:pseudogenic_transcript--TAIR10:transposable_element_gene--TAIR10:rRNA--TAIR10:5'UTR (+)--TAIR10:CDS (+)--TAIR10:gene (-)--TAIR10:downstream	1
TAIR10:pseudogenic_transcript--TAIR10:transposable_element_gene--TAIR10:rRNA--TAIR10:CDS (+)--TAIR10:gene (-)--TAIR10:intron	2
TAIR10:pseudogenic_transcript--TAIR10:transposable_element_gene--TAIR10:rRNA--TAIR10:CDS (+)--TAIR10:gene (-)--TAIR10:intron--TAIR10:upstream	3
TAIR10:pseudogenic_transcript--TAIR10:transposable_element_gene--TAIR10:rRNA--TAIR10:CDS (+)--TAIR10:gene (-)--TAIR10:intron--TAIR10:upstream--TAIR10:downstream	3
TAIR10:pseudogenic_transcript--TAIR10:transposable_element_gene--TAIR10:rRNA--TAIR10:CDS (+)--TAIR10:gene (-)--TAIR10:upstream	2
TAIR10:pseudogenic_transcript--TAIR10:transposable_element_gene--TAIR10:rRNA--TAIR10:CDS (+)--TAIR10:gene (-)--TAIR10:upstream--TAIR10:downstream	2
TAIR10:pseudogenic_transcript--TAIR10:transposable_element_gene--TAIR10:rRNA--TAIR10:upstream	2
TAIR10:pseudogenic_transcript--TAIR10:transposable_element_gene--TAIR10:tRNA--TAIR10:3'UTR (+)--TAIR10:5'UTR (+)--TAIR10:CDS (+)--TAIR10:gene (-)--TAIR10:intron--TAIR10:upstream	1
TAIR10:pseudogenic_transcript--TAIR10:transposable_element_gene--TAIR10:tRNA--TAIR10:3'UTR (+)--TAIR10:5'UTR (+)--TAIR10:CDS (+)--TAIR10:gene (-)--TAIR10:intron--TAIR10:upstream--TAIR10:downstream	6
TAIR10:pseudogenic_transcript--TAIR10:transposable_element_gene--TAIR10:tRNA--TAIR10:3'UTR (+)--TAIR10:CDS (+)--TAIR10:gene (-)--TAIR10:intron--TAIR10:upstream	3
TAIR10:pseudogenic_transcript--TAIR10:transposable_element_gene--TAIR10:tRNA--TAIR10:3'UTR (+)--TAIR10:CDS (+)--TAIR10:gene (-)--TAIR10:intron--TAIR10:upstream--TAIR10:downstream	5
TAIR10:pseudogenic_transcript--TAIR10:transposable_element_gene--TAIR10:tRNA--TAIR10:3'UTR (+)--TAIR10:CDS (+)--TAIR10:gene (-)--TAIR10:intron--TAIR10:downstream	1
TAIR10:pseudogenic_transcript--TAIR10:transposable_element_gene--TAIR10:tRNA--TAIR10:3'UTR (+)--TAIR10:CDS (+)--TAIR10:gene (-)--TAIR10:upstream--TAIR10:downstream	1
TAIR10:pseudogenic_transcript--TAIR10:transposable_element_gene--TAIR10:tRNA--TAIR10:5'UTR (+)--TAIR10:CDS (+)--TAIR10:gene (-)--TAIR10:intron	1
TAIR10:pseudogenic_transcript--TAIR10:transposable_element_gene--TAIR10:tRNA--TAIR10:5'UTR (+)--TAIR10:CDS (+)--TAIR10:gene (-)--TAIR10:intron--TAIR10:upstream	6
TAIR10:pseudogenic_transcript--TAIR10:transposable_element_gene--TAIR10:tRNA--TAIR10:5'UTR (+)--TAIR10:CDS (+)--TAIR10:gene (-)--TAIR10:intron--TAIR10:upstream--TAIR10:downstream	7
TAIR10:pseudogenic_transcript--TAIR10:transposable_element_gene--TAIR10:tRNA--TAIR10:5'UTR (+)--TAIR10:CDS (+)--TAIR10:gene (-)--TAIR10:upstream	2
TAIR10:pseudogenic_transcript--TAIR10:transposable_element_gene--TAIR10:tRNA--TAIR10:CDS (+)	3
TAIR10:pseudogenic_transcript--TAIR10:transposable_element_gene--TAIR10:tRNA--TAIR10:CDS (+)--TAIR10:gene (-)	30
TAIR10:pseudogenic_transcript--TAIR10:transposable_element_gene--TAIR10:tRNA--TAIR10:CDS (+)--TAIR10:gene (-)--TAIR10:intron	4
TAIR10:pseudogenic_transcript--TAIR10:transposable_element_gene--TAIR10:tRNA--TAIR10:CDS (+)--TAIR10:gene (-)--TAIR10:intron--TAIR10:upstream	3
TAIR10:pseudogenic_transcript--TAIR10:transposable_element_gene--TAIR10:tRNA--TAIR10:CDS (+)--TAIR10:gene (-)--TAIR10:intron--TAIR10:upstream--TAIR10:downstream	26
TAIR10:pseudogenic_transcript--TAIR10:transposable_element_gene--TAIR10:tRNA--TAIR10:CDS (+)--TAIR10:gene (-)--TAIR10:intron--TAIR10:downstream	6
TAIR10:pseudogenic_transcript--TAIR10:transposable_element_gene--TAIR10:tRNA--TAIR10:CDS (+)--TAIR10:gene (-)--TAIR10:upstream	8
TAIR10:pseudogenic_transcript--TAIR10:transposable_element_gene--TAIR10:tRNA--TAIR10:CDS (+)--TAIR10:gene (-)--TAIR10:upstream--TAIR10:downstream	3
TAIR10:pseudogenic_transcript--TAIR10:transposable_element_gene--TAIR10:tRNA--TAIR10:CDS (+)--TAIR10:intron	2
TAIR10:pseudogenic_transcript--TAIR10:transposable_element_gene--TAIR10:tRNA--TAIR10:CDS (+)--TAIR10:intron--TAIR10:upstream	1
TAIR10:pseudogenic_transcript--TAIR10:transposable_element_gene--TAIR10:tRNA--TAIR10:CDS (+)--TAIR10:intron--TAIR10:upstream--TAIR10:downstream	1
TAIR10:pseudogenic_transcript--TAIR10:transposable_element_gene--TAIR10:tRNA--TAIR10:CDS (+)--TAIR10:upstream	2
TAIR10:pseudogenic_transcript--TAIR10:transposable_element_gene--TAIR10:tRNA--TAIR10:CDS (+)--TAIR10:upstream--TAIR10:downstream	1
TAIR10:pseudogenic_transcript--TAIR10:transposable_element_gene--TAIR10:tRNA--TAIR10:upstream	1
TAIR10:pseudogenic_transcript--TAIR10:transposable_element_gene--TAIR10:tRNA--TAIR10:upstream--TAIR10:downstream	25
TAIR10:pseudogenic_transcript--TAIR10:transposable_element_gene--TAIR10:miRNA	1
TAIR10:pseudogenic_transcript--TAIR10:transposable_element_gene--TAIR10:miRNA--TAIR10:3'UTR (+)--TAIR10:5'UTR (+)--TAIR10:CDS (+)--TAIR10:gene (-)--TAIR10:intron--TAIR10:upstream--TAIR10:downstream	9
TAIR10:pseudogenic_transcript--TAIR10:transposable_element_gene--TAIR10:miRNA--TAIR10:3'UTR (+)--TAIR10:CDS (+)--TAIR10:gene (-)--TAIR10:intron--TAIR10:upstream--TAIR10:downstream	15
TAIR10:pseudogenic_transcript--TAIR10:transposable_element_gene--TAIR10:miRNA--TAIR10:3'UTR (+)--TAIR10:CDS (+)--TAIR10:gene (-)--TAIR10:intron--TAIR10:downstream	4
TAIR10:pseudogenic_transcript--TAIR10:transposable_element_gene--TAIR10:miRNA--TAIR10:3'UTR (+)--TAIR10:CDS (+)--TAIR10:downstream	1
TAIR10:pseudogenic_transcript--TAIR10:transposable_element_gene--TAIR10:miRNA--TAIR10:3'UTR (+)--TAIR10:gene (-)--TAIR10:intron	1
TAIR10:pseudogenic_transcript--TAIR10:transposable_element_gene--TAIR10:miRNA--TAIR10:5'UTR (+)--TAIR10:CDS (+)--TAIR10:gene (-)--TAIR10:intron--TAIR10:upstream--TAIR10:downstream	5
TAIR10:pseudogenic_transcript--TAIR10:transposable_element_gene--TAIR10:miRNA--TAIR10:5'UTR (+)--TAIR10:CDS (+)--TAIR10:gene (-)--TAIR10:upstream	1
TAIR10:pseudogenic_transcript--TAIR10:transposable_element_gene--TAIR10:miRNA--TAIR10:5'UTR (+)--TAIR10:gene (-)--TAIR10:intron--TAIR10:upstream--TAIR10:downstream	1
TAIR10:pseudogenic_transcript--TAIR10:transposable_element_gene--TAIR10:miRNA--TAIR10:CDS (+)--TAIR10:gene (-)	3
TAIR10:pseudogenic_transcript--TAIR10:transposable_element_gene--TAIR10:miRNA--TAIR10:CDS (+)--TAIR10:gene (-)--TAIR10:intron--TAIR10:upstream	5
TAIR10:pseudogenic_transcript--TAIR10:transposable_element_gene--TAIR10:miRNA--TAIR10:CDS (+)--TAIR10:gene (-)--TAIR10:intron--TAIR10:upstream--TAIR10:downstream	4
TAIR10:pseudogenic_transcript--TAIR10:transposable_element_gene--TAIR10:miRNA--TAIR10:CDS (+)--TAIR10:gene (-)--TAIR10:upstream--TAIR10:downstream	1
TAIR10:pseudogenic_transcript--TAIR10:transposable_element_gene--TAIR10:miRNA--TAIR10:CDS (+)--TAIR10:gene (-)--TAIR10:downstream	2
TAIR10:pseudogenic_transcript--TAIR10:transposable_element_gene--TAIR10:miRNA--TAIR10:CDS (+)--TAIR10:intron	2
TAIR10:pseudogenic_transcript--TAIR10:transposable_element_gene--TAIR10:miRNA--TAIR10:gene (-)--TAIR10:intron	2
TAIR10:pseudogenic_transcript--TAIR10:transposable_element_gene--TAIR10:miRNA--TAIR10:gene (-)--TAIR10:intron--TAIR10:upstream	4
TAIR10:pseudogenic_transcript--TAIR10:transposable_element_gene--TAIR10:miRNA--TAIR10:gene (-)--TAIR10:intron--TAIR10:upstream--TAIR10:downstream	1
TAIR10:pseudogenic_transcript--TAIR10:transposable_element_gene--TAIR10:miRNA--TAIR10:gene (-)--TAIR10:downstream	4
TAIR10:pseudogenic_transcript--TAIR10:transposable_element_gene--TAIR10:miRNA--TAIR10:intron	7
TAIR10:pseudogenic_transcript--TAIR10:transposable_element_gene--TAIR10:3'UTR (+)	1
TAIR10:pseudogenic_transcript--TAIR10:transposable_element_gene--TAIR10:3'UTR (+)--TAIR10:5'UTR (+)--TAIR10:CDS (+)--TAIR10:gene (-)--TAIR10:intron--TAIR10:upstream--TAIR10:downstream	237
TAIR10:pseudogenic_transcript--TAIR10:transposable_element_gene--TAIR10:3'UTR (+)--TAIR10:5'UTR (+)--TAIR10:CDS (+)--TAIR10:gene (-)--TAIR10:intron--TAIR10:downstream	5
TAIR10:pseudogenic_transcript--TAIR10:transposable_element_gene--TAIR10:3'UTR (+)--TAIR10:5'UTR (+)--TAIR10:CDS (+)--TAIR10:gene (-)--TAIR10:upstream--TAIR10:downstream	2
TAIR10:pseudogenic_transcript--TAIR10:transposable_element_gene--TAIR10:3'UTR (+)--TAIR10:5'UTR (+)--TAIR10:CDS (+)--TAIR10:intron--TAIR10:upstream--TAIR10:downstream	1
TAIR10:pseudogenic_transcript--TAIR10:transposable_element_gene--TAIR10:3'UTR (+)--TAIR10:5'UTR (+)--TAIR10:gene (-)--TAIR10:intron--TAIR10:upstream--TAIR10:downstream	2
TAIR10:pseudogenic_transcript--TAIR10:transposable_element_gene--TAIR10:3'UTR (+)--TAIR10:5'UTR (+)--TAIR10:intron--TAIR10:upstream--TAIR10:downstream	1
TAIR10:pseudogenic_transcript--TAIR10:transposable_element_gene--TAIR10:3'UTR (+)--TAIR10:CDS (+)--TAIR10:gene (-)--TAIR10:intron	1
TAIR10:pseudogenic_transcript--TAIR10:transposable_element_gene--TAIR10:3'UTR (+)--TAIR10:CDS (+)--TAIR10:gene (-)--TAIR10:intron--TAIR10:upstream	5
TAIR10:pseudogenic_transcript--TAIR10:transposable_element_gene--TAIR10:3'UTR (+)--TAIR10:CDS (+)--TAIR10:gene (-)--TAIR10:intron--TAIR10:upstream--TAIR10:downstream	60
TAIR10:pseudogenic_transcript--TAIR10:transposable_element_gene--TAIR10:3'UTR (+)--TAIR10:CDS (+)--TAIR10:gene (-)--TAIR10:intron--TAIR10:downstream	6
TAIR10:pseudogenic_transcript--TAIR10:transposable_element_gene--TAIR10:3'UTR (+)--TAIR10:CDS (+)--TAIR10:gene (-)--TAIR10:upstream	1
TAIR10:pseudogenic_transcript--TAIR10:transposable_element_gene--TAIR10:3'UTR (+)--TAIR10:CDS (+)--TAIR10:gene (-)--TAIR10:upstream--TAIR10:downstream	2
TAIR10:pseudogenic_transcript--TAIR10:transposable_element_gene--TAIR10:3'UTR (+)--TAIR10:CDS (+)--TAIR10:gene (-)--TAIR10:downstream	2
TAIR10:pseudogenic_transcript--TAIR10:transposable_element_gene--TAIR10:3'UTR (+)--TAIR10:CDS (+)--TAIR10:intron--TAIR10:upstream--TAIR10:downstream	2
TAIR10:pseudogenic_transcript--TAIR10:transposable_element_gene--TAIR10:3'UTR (+)--TAIR10:CDS (+)--TAIR10:upstream	1
TAIR10:pseudogenic_transcript--TAIR10:transposable_element_gene--TAIR10:3'UTR (+)--TAIR10:gene (-)--TAIR10:intron	2
TAIR10:pseudogenic_transcript--TAIR10:transposable_element_gene--TAIR10:3'UTR (+)--TAIR10:gene (-)--TAIR10:intron--TAIR10:upstream	1
TAIR10:pseudogenic_transcript--TAIR10:transposable_element_gene--TAIR10:3'UTR (+)--TAIR10:gene (-)--TAIR10:intron--TAIR10:upstream--TAIR10:downstream	3
TAIR10:pseudogenic_transcript--TAIR10:transposable_element_gene--TAIR10:3'UTR (+)--TAIR10:gene (-)--TAIR10:upstream	1
TAIR10:pseudogenic_transcript--TAIR10:transposable_element_gene--TAIR10:3'UTR (+)--TAIR10:intron--TAIR10:upstream--TAIR10:downstream	9
TAIR10:pseudogenic_transcript--TAIR10:transposable_element_gene--TAIR10:3'UTR (+)--TAIR10:intron--TAIR10:downstream	1
TAIR10:pseudogenic_transcript--TAIR10:transposable_element_gene--TAIR10:3'UTR (+)--TAIR10:upstream	1
TAIR10:pseudogenic_transcript--TAIR10:transposable_element_gene--TAIR10:5'UTR (+)--TAIR10:CDS (+)	1
TAIR10:pseudogenic_transcript--TAIR10:transposable_element_gene--TAIR10:5'UTR (+)--TAIR10:CDS (+)--TAIR10:gene (-)	4
TAIR10:pseudogenic_transcript--TAIR10:transposable_element_gene--TAIR10:5'UTR (+)--TAIR10:CDS (+)--TAIR10:gene (-)--TAIR10:intron	14
TAIR10:pseudogenic_transcript--TAIR10:transposable_element_gene--TAIR10:5'UTR (+)--TAIR10:CDS (+)--TAIR10:gene (-)--TAIR10:intron--TAIR10:upstream	4
TAIR10:pseudogenic_transcript--TAIR10:transposable_element_gene--TAIR10:5'UTR (+)--TAIR10:CDS (+)--TAIR10:gene (-)--TAIR10:intron--TAIR10:upstream--TAIR10:downstream	135
TAIR10:pseudogenic_transcript--TAIR10:transposable_element_gene--TAIR10:5'UTR (+)--TAIR10:CDS (+)--TAIR10:gene (-)--TAIR10:upstream	1
TAIR10:pseudogenic_transcript--TAIR10:transposable_element_gene--TAIR10:5'UTR (+)--TAIR10:CDS (+)--TAIR10:gene (-)--TAIR10:upstream--TAIR10:downstream	4
TAIR10:pseudogenic_transcript--TAIR10:transposable_element_gene--TAIR10:5'UTR (+)--TAIR10:CDS (+)--TAIR10:gene (-)--TAIR10:downstream	1
TAIR10:pseudogenic_transcript--TAIR10:transposable_element_gene--TAIR10:5'UTR (+)--TAIR10:CDS (+)--TAIR10:intron	7
TAIR10:pseudogenic_transcript--TAIR10:transposable_element_gene--TAIR10:5'UTR (+)--TAIR10:CDS (+)--TAIR10:intron--TAIR10:upstream	1
TAIR10:pseudogenic_transcript--TAIR10:transposable_element_gene--TAIR10:5'UTR (+)--TAIR10:CDS (+)--TAIR10:intron--TAIR10:upstream--TAIR10:downstream	2
TAIR10:pseudogenic_transcript--TAIR10:transposable_element_gene--TAIR10:5'UTR (+)--TAIR10:CDS (+)--TAIR10:upstream	5
TAIR10:pseudogenic_transcript--TAIR10:transposable_element_gene--TAIR10:5'UTR (+)--TAIR10:gene (-)--TAIR10:intron	1
TAIR10:pseudogenic_transcript--TAIR10:transposable_element_gene--TAIR10:5'UTR (+)--TAIR10:gene (-)--TAIR10:intron--TAIR10:upstream--TAIR10:downstream	2
TAIR10:pseudogenic_transcript--TAIR10:transposable_element_gene--TAIR10:5'UTR (+)--TAIR10:intron	1
TAIR10:pseudogenic_transcript--TAIR10:transposable_element_gene--TAIR10:5'UTR (+)--TAIR10:upstream	1
TAIR10:pseudogenic_transcript--TAIR10:transposable_element_gene--TAIR10:CDS (+)	26
TAIR10:pseudogenic_transcript--TAIR10:transposable_element_gene--TAIR10:CDS (+)--TAIR10:gene (-)	13
TAIR10:pseudogenic_transcript--TAIR10:transposable_element_gene--TAIR10:CDS (+)--TAIR10:gene (-)--TAIR10:intron	9
TAIR10:pseudogenic_transcript--TAIR10:transposable_element_gene--TAIR10:CDS (+)--TAIR10:gene (-)--TAIR10:intron--TAIR10:upstream	11
TAIR10:pseudogenic_transcript--TAIR10:transposable_element_gene--TAIR10:CDS (+)--TAIR10:gene (-)--TAIR10:intron--TAIR10:upstream--TAIR10:downstream	124
TAIR10:pseudogenic_transcript--TAIR10:transposable_element_gene--TAIR10:CDS (+)--TAIR10:gene (-)--TAIR10:intron--TAIR10:downstream	10
TAIR10:pseudogenic_transcript--TAIR10:transposable_element_gene--TAIR10:CDS (+)--TAIR10:gene (-)--TAIR10:upstream	49
TAIR10:pseudogenic_transcript--TAIR10:transposable_element_gene--TAIR10:CDS (+)--TAIR10:gene (-)--TAIR10:upstream--TAIR10:downstream	9
TAIR10:pseudogenic_transcript--TAIR10:transposable_element_gene--TAIR10:CDS (+)--TAIR10:gene (-)--TAIR10:downstream	7
TAIR10:pseudogenic_transcript--TAIR10:transposable_element_gene--TAIR10:CDS (+)--TAIR10:intron	3
TAIR10:pseudogenic_transcript--TAIR10:transposable_element_gene--TAIR10:CDS (+)--TAIR10:intron--TAIR10:upstream	7
TAIR10:pseudogenic_transcript--TAIR10:transposable_element_gene--TAIR10:CDS (+)--TAIR10:intron--TAIR10:upstream--TAIR10:downstream	13
TAIR10:pseudogenic_transcript--TAIR10:transposable_element_gene--TAIR10:CDS (+)--TAIR10:intron--TAIR10:downstream	5
TAIR10:pseudogenic_transcript--TAIR10:transposable_element_gene--TAIR10:CDS (+)--TAIR10:upstream	8
TAIR10:pseudogenic_transcript--TAIR10:transposable_element_gene--TAIR10:CDS (+)--TAIR10:upstream--TAIR10:downstream	10
TAIR10:pseudogenic_transcript--TAIR10:transposable_element_gene--TAIR10:CDS (+)--TAIR10:downstream	12
TAIR10:pseudogenic_transcript--TAIR10:transposable_element_gene--TAIR10:gene (-)	31
TAIR10:pseudogenic_transcript--TAIR10:transposable_element_gene--TAIR10:gene (-)--TAIR10:intron	23
TAIR10:pseudogenic_transcript--TAIR10:transposable_element_gene--TAIR10:gene (-)--TAIR10:intron--TAIR10:upstream	3
TAIR10:pseudogenic_transcript--TAIR10:transposable_element_gene--TAIR10:gene (-)--TAIR10:intron--TAIR10:upstream--TAIR10:downstream	26
TAIR10:pseudogenic_transcript--TAIR10:transposable_element_gene--TAIR10:gene (-)--TAIR10:intron--TAIR10:downstream	8
TAIR10:pseudogenic_transcript--TAIR10:transposable_element_gene--TAIR10:gene (-)--TAIR10:upstream	11
TAIR10:pseudogenic_transcript--TAIR10:transposable_element_gene--TAIR10:gene (-)--TAIR10:upstream--TAIR10:downstream	20
TAIR10:pseudogenic_transcript--TAIR10:transposable_element_gene--TAIR10:gene (-)--TAIR10:downstream	1
TAIR10:pseudogenic_transcript--TAIR10:transposable_element_gene--TAIR10:intron	66
TAIR10:pseudogenic_transcript--TAIR10:transposable_element_gene--TAIR10:intron--TAIR10:upstream	153
TAIR10:pseudogenic_transcript--TAIR10:transposable_element_gene--TAIR10:intron--TAIR10:upstream--TAIR10:downstream	315
TAIR10:pseudogenic_transcript--TAIR10:transposable_element_gene--TAIR10:intron--TAIR10:downstream	101
TAIR10:pseudogenic_transcript--TAIR10:transposable_element_gene--TAIR10:upstream	212
TAIR10:pseudogenic_transcript--TAIR10:transposable_element_gene--TAIR10:upstream--TAIR10:downstream	443
TAIR10:pseudogenic_transcript--TAIR10:transposable_element_gene--TAIR10:downstream	121
TAIR10:pseudogenic_transcript--TAIR10:rRNA	5
TAIR10:pseudogenic_transcript--TAIR10:rRNA--TAIR10:3'UTR (+)--TAIR10:5'UTR (+)--TAIR10:CDS (+)--TAIR10:gene (-)--TAIR10:intron--TAIR10:upstream--TAIR10:downstream	2
TAIR10:pseudogenic_transcript--TAIR10:rRNA--TAIR10:3'UTR (+)--TAIR10:upstream	1
TAIR10:pseudogenic_transcript--TAIR10:rRNA--TAIR10:5'UTR (+)--TAIR10:CDS (+)--TAIR10:gene (-)--TAIR10:intron	1
TAIR10:pseudogenic_transcript--TAIR10:rRNA--TAIR10:5'UTR (+)--TAIR10:CDS (+)--TAIR10:gene (-)--TAIR10:intron--TAIR10:upstream--TAIR10:downstream	1
TAIR10:pseudogenic_transcript--TAIR10:rRNA--TAIR10:5'UTR (+)--TAIR10:gene (-)--TAIR10:upstream--TAIR10:downstream	1
TAIR10:pseudogenic_transcript--TAIR10:rRNA--TAIR10:CDS (+)	1
TAIR10:pseudogenic_transcript--TAIR10:rRNA--TAIR10:CDS (+)--TAIR10:gene (-)	3
TAIR10:pseudogenic_transcript--TAIR10:rRNA--TAIR10:CDS (+)--TAIR10:gene (-)--TAIR10:intron	1
TAIR10:pseudogenic_transcript--TAIR10:rRNA--TAIR10:CDS (+)--TAIR10:gene (-)--TAIR10:intron--TAIR10:upstream	1
TAIR10:pseudogenic_transcript--TAIR10:rRNA--TAIR10:CDS (+)--TAIR10:gene (-)--TAIR10:intron--TAIR10:upstream--TAIR10:downstream	7
TAIR10:pseudogenic_transcript--TAIR10:rRNA--TAIR10:CDS (+)--TAIR10:gene (-)--TAIR10:upstream	1
TAIR10:pseudogenic_transcript--TAIR10:rRNA--TAIR10:CDS (+)--TAIR10:upstream	1
TAIR10:pseudogenic_transcript--TAIR10:rRNA--TAIR10:CDS (+)--TAIR10:downstream	1
TAIR10:pseudogenic_transcript--TAIR10:rRNA--TAIR10:gene (-)--TAIR10:intron--TAIR10:downstream	2
TAIR10:pseudogenic_transcript--TAIR10:rRNA--TAIR10:gene (-)--TAIR10:upstream	1
TAIR10:pseudogenic_transcript--TAIR10:rRNA--TAIR10:gene (-)--TAIR10:upstream--TAIR10:downstream	1
TAIR10:pseudogenic_transcript--TAIR10:rRNA--TAIR10:gene (-)--TAIR10:downstream	1
TAIR10:pseudogenic_transcript--TAIR10:rRNA--TAIR10:intron--TAIR10:upstream	1
TAIR10:pseudogenic_transcript--TAIR10:snRNA--TAIR10:upstream--TAIR10:downstream	1
TAIR10:pseudogenic_transcript--TAIR10:snoRNA--TAIR10:CDS (+)--TAIR10:upstream--TAIR10:downstream	2
TAIR10:pseudogenic_transcript--TAIR10:tRNA	17
TAIR10:pseudogenic_transcript--TAIR10:tRNA--TAIR10:3'UTR (+)--TAIR10:CDS (+)--TAIR10:gene (-)--TAIR10:intron--TAIR10:upstream	1
TAIR10:pseudogenic_transcript--TAIR10:tRNA--TAIR10:CDS (+)	10
TAIR10:pseudogenic_transcript--TAIR10:tRNA--TAIR10:CDS (+)--TAIR10:gene (-)	3
TAIR10:pseudogenic_transcript--TAIR10:tRNA--TAIR10:CDS (+)--TAIR10:gene (-)--TAIR10:intron--TAIR10:upstream--TAIR10:downstream	610
TAIR10:pseudogenic_transcript--TAIR10:tRNA--TAIR10:CDS (+)--TAIR10:gene (-)--TAIR10:intron--TAIR10:downstream	1
TAIR10:pseudogenic_transcript--TAIR10:tRNA--TAIR10:CDS (+)--TAIR10:gene (-)--TAIR10:upstream	6
TAIR10:pseudogenic_transcript--TAIR10:tRNA--TAIR10:CDS (+)--TAIR10:gene (-)--TAIR10:upstream--TAIR10:downstream	1
TAIR10:pseudogenic_transcript--TAIR10:tRNA--TAIR10:CDS (+)--TAIR10:gene (-)--TAIR10:downstream	16
TAIR10:pseudogenic_transcript--TAIR10:tRNA--TAIR10:CDS (+)--TAIR10:upstream	1
TAIR10:pseudogenic_transcript--TAIR10:tRNA--TAIR10:CDS (+)--TAIR10:downstream	3
TAIR10:pseudogenic_transcript--TAIR10:tRNA--TAIR10:gene (-)	3
TAIR10:pseudogenic_transcript--TAIR10:tRNA--TAIR10:gene (-)--TAIR10:intron	21
TAIR10:pseudogenic_transcript--TAIR10:tRNA--TAIR10:gene (-)--TAIR10:intron--TAIR10:upstream	1
TAIR10:pseudogenic_transcript--TAIR10:tRNA--TAIR10:intron--TAIR10:upstream	1
TAIR10:pseudogenic_transcript--TAIR10:tRNA--TAIR10:intron--TAIR10:downstream	1
TAIR10:pseudogenic_transcript--TAIR10:tRNA--TAIR10:downstream	1
TAIR10:pseudogenic_transcript--TAIR10:miRNA	1076
TAIR10:pseudogenic_transcript--TAIR10:miRNA--TAIR10:3'UTR (+)--TAIR10:5'UTR (+)--TAIR10:CDS (+)--TAIR10:gene (-)--TAIR10:intron--TAIR10:upstream--TAIR10:downstream	1
TAIR10:pseudogenic_transcript--TAIR10:miRNA--TAIR10:3'UTR (+)--TAIR10:CDS (+)--TAIR10:gene (-)	1
TAIR10:pseudogenic_transcript--TAIR10:miRNA--TAIR10:3'UTR (+)--TAIR10:CDS (+)--TAIR10:gene (-)--TAIR10:intron	1
TAIR10:pseudogenic_transcript--TAIR10:miRNA--TAIR10:3'UTR (+)--TAIR10:CDS (+)--TAIR10:gene (-)--TAIR10:intron--TAIR10:upstream--TAIR10:downstream	6
TAIR10:pseudogenic_transcript--TAIR10:miRNA--TAIR10:3'UTR (+)--TAIR10:gene (-)	1
TAIR10:pseudogenic_transcript--TAIR10:miRNA--TAIR10:3'UTR (+)--TAIR10:gene (-)--TAIR10:intron	4
TAIR10:pseudogenic_transcript--TAIR10:miRNA--TAIR10:5'UTR (+)--TAIR10:CDS (+)--TAIR10:gene (-)--TAIR10:intron--TAIR10:upstream--TAIR10:downstream	2
TAIR10:pseudogenic_transcript--TAIR10:miRNA--TAIR10:5'UTR (+)--TAIR10:gene (-)--TAIR10:intron--TAIR10:upstream	1
TAIR10:pseudogenic_transcript--TAIR10:miRNA--TAIR10:CDS (+)	10
TAIR10:pseudogenic_transcript--TAIR10:miRNA--TAIR10:CDS (+)--TAIR10:gene (-)	10
TAIR10:pseudogenic_transcript--TAIR10:miRNA--TAIR10:CDS (+)--TAIR10:gene (-)--TAIR10:intron	10
TAIR10:pseudogenic_transcript--TAIR10:miRNA--TAIR10:CDS (+)--TAIR10:gene (-)--TAIR10:intron--TAIR10:upstream	12
TAIR10:pseudogenic_transcript--TAIR10:miRNA--TAIR10:CDS (+)--TAIR10:gene (-)--TAIR10:intron--TAIR10:upstream--TAIR10:downstream	5
TAIR10:pseudogenic_transcript--TAIR10:miRNA--TAIR10:CDS (+)--TAIR10:gene (-)--TAIR10:intron--TAIR10:downstream	8
TAIR10:pseudogenic_transcript--TAIR10:miRNA--TAIR10:CDS (+)--TAIR10:gene (-)--TAIR10:upstream	2
TAIR10:pseudogenic_transcript--TAIR10:miRNA--TAIR10:CDS (+)--TAIR10:gene (-)--TAIR10:downstream	5
TAIR10:pseudogenic_transcript--TAIR10:miRNA--TAIR10:CDS (+)--TAIR10:intron	2
TAIR10:pseudogenic_transcript--TAIR10:miRNA--TAIR10:CDS (+)--TAIR10:intron--TAIR10:downstream	1
TAIR10:pseudogenic_transcript--TAIR10:miRNA--TAIR10:CDS (+)--TAIR10:upstream	1
TAIR10:pseudogenic_transcript--TAIR10:miRNA--TAIR10:gene (-)	31
TAIR10:pseudogenic_transcript--TAIR10:miRNA--TAIR10:gene (-)--TAIR10:intron	3
TAIR10:pseudogenic_transcript--TAIR10:miRNA--TAIR10:gene (-)--TAIR10:intron--TAIR10:upstream	1
TAIR10:pseudogenic_transcript--TAIR10:miRNA--TAIR10:gene (-)--TAIR10:intron--TAIR10:upstream--TAIR10:downstream	1
TAIR10:pseudogenic_transcript--TAIR10:miRNA--TAIR10:gene (-)--TAIR10:intron--TAIR10:downstream	1
TAIR10:pseudogenic_transcript--TAIR10:miRNA--TAIR10:gene (-)--TAIR10:upstream	1
TAIR10:pseudogenic_transcript--TAIR10:miRNA--TAIR10:gene (-)--TAIR10:upstream--TAIR10:downstream	17
TAIR10:pseudogenic_transcript--TAIR10:miRNA--TAIR10:gene (-)--TAIR10:downstream	3
TAIR10:pseudogenic_transcript--TAIR10:miRNA--TAIR10:intron	3
TAIR10:pseudogenic_transcript--TAIR10:miRNA--TAIR10:intron--TAIR10:upstream	18
TAIR10:pseudogenic_transcript--TAIR10:miRNA--TAIR10:intron--TAIR10:upstream--TAIR10:downstream	2
TAIR10:pseudogenic_transcript--TAIR10:miRNA--TAIR10:intron--TAIR10:downstream	9
TAIR10:pseudogenic_transcript--TAIR10:miRNA--TAIR10:upstream	4
TAIR10:pseudogenic_transcript--TAIR10:miRNA--TAIR10:upstream--TAIR10:downstream	1
TAIR10:pseudogenic_transcript--TAIR10:miRNA--TAIR10:downstream	8
TAIR10:pseudogenic_transcript--TAIR10:3'UTR (+)	4
TAIR10:pseudogenic_transcript--TAIR10:3'UTR (+)--TAIR10:5'UTR (+)	1
TAIR10:pseudogenic_transcript--TAIR10:3'UTR (+)--TAIR10:5'UTR (+)--TAIR10:CDS (+)--TAIR10:gene (-)--TAIR10:intron	1
TAIR10:pseudogenic_transcript--TAIR10:3'UTR (+)--TAIR10:5'UTR (+)--TAIR10:CDS (+)--TAIR10:gene (-)--TAIR10:intron--TAIR10:upstream	2
TAIR10:pseudogenic_transcript--TAIR10:3'UTR (+)--TAIR10:5'UTR (+)--TAIR10:CDS (+)--TAIR10:gene (-)--TAIR10:intron--TAIR10:upstream--TAIR10:downstream	9
TAIR10:pseudogenic_transcript--TAIR10:3'UTR (+)--TAIR10:5'UTR (+)--TAIR10:CDS (+)--TAIR10:gene (-)--TAIR10:intron--TAIR10:downstream	1
TAIR10:pseudogenic_transcript--TAIR10:3'UTR (+)--TAIR10:5'UTR (+)--TAIR10:CDS (+)--TAIR10:intron--TAIR10:upstream--TAIR10:downstream	1
TAIR10:pseudogenic_transcript--TAIR10:3'UTR (+)--TAIR10:5'UTR (+)--TAIR10:gene (-)--TAIR10:intron	1
TAIR10:pseudogenic_transcript--TAIR10:3'UTR (+)--TAIR10:5'UTR (+)--TAIR10:gene (-)--TAIR10:intron--TAIR10:upstream--TAIR10:downstream	3
TAIR10:pseudogenic_transcript--TAIR10:3'UTR (+)--TAIR10:CDS (+)	2
TAIR10:pseudogenic_transcript--TAIR10:3'UTR (+)--TAIR10:CDS (+)--TAIR10:gene (-)	3
TAIR10:pseudogenic_transcript--TAIR10:3'UTR (+)--TAIR10:CDS (+)--TAIR10:gene (-)--TAIR10:intron	1
TAIR10:pseudogenic_transcript--TAIR10:3'UTR (+)--TAIR10:CDS (+)--TAIR10:gene (-)--TAIR10:intron--TAIR10:upstream	3
TAIR10:pseudogenic_transcript--TAIR10:3'UTR (+)--TAIR10:CDS (+)--TAIR10:gene (-)--TAIR10:intron--TAIR10:upstream--TAIR10:downstream	10
TAIR10:pseudogenic_transcript--TAIR10:3'UTR (+)--TAIR10:CDS (+)--TAIR10:gene (-)--TAIR10:intron--TAIR10:downstream	1
TAIR10:pseudogenic_transcript--TAIR10:3'UTR (+)--TAIR10:CDS (+)--TAIR10:gene (-)--TAIR10:upstream	1
TAIR10:pseudogenic_transcript--TAIR10:3'UTR (+)--TAIR10:CDS (+)--TAIR10:intron	1
TAIR10:pseudogenic_transcript--TAIR10:3'UTR (+)--TAIR10:CDS (+)--TAIR10:intron--TAIR10:upstream	2
TAIR10:pseudogenic_transcript--TAIR10:3'UTR (+)--TAIR10:CDS (+)--TAIR10:intron--TAIR10:upstream--TAIR10:downstream	2
TAIR10:pseudogenic_transcript--TAIR10:3'UTR (+)--TAIR10:CDS (+)--TAIR10:upstream	3
TAIR10:pseudogenic_transcript--TAIR10:3'UTR (+)--TAIR10:CDS (+)--TAIR10:downstream	2
TAIR10:pseudogenic_transcript--TAIR10:3'UTR (+)--TAIR10:gene (-)	1
TAIR10:pseudogenic_transcript--TAIR10:3'UTR (+)--TAIR10:gene (-)--TAIR10:intron	1
TAIR10:pseudogenic_transcript--TAIR10:3'UTR (+)--TAIR10:gene (-)--TAIR10:intron--TAIR10:upstream	1
TAIR10:pseudogenic_transcript--TAIR10:3'UTR (+)--TAIR10:gene (-)--TAIR10:intron--TAIR10:upstream--TAIR10:downstream	30
TAIR10:pseudogenic_transcript--TAIR10:3'UTR (+)--TAIR10:gene (-)--TAIR10:upstream	3
TAIR10:pseudogenic_transcript--TAIR10:3'UTR (+)--TAIR10:gene (-)--TAIR10:upstream--TAIR10:downstream	5
TAIR10:pseudogenic_transcript--TAIR10:3'UTR (+)--TAIR10:intron--TAIR10:upstream	2
TAIR10:pseudogenic_transcript--TAIR10:3'UTR (+)--TAIR10:intron--TAIR10:upstream--TAIR10:downstream	77
TAIR10:pseudogenic_transcript--TAIR10:3'UTR (+)--TAIR10:upstream	302
TAIR10:pseudogenic_transcript--TAIR10:3'UTR (+)--TAIR10:upstream--TAIR10:downstream	85
TAIR10:pseudogenic_transcript--TAIR10:3'UTR (+)--TAIR10:downstream	71
TAIR10:pseudogenic_transcript--TAIR10:5'UTR (+)	199
TAIR10:pseudogenic_transcript--TAIR10:5'UTR (+)--TAIR10:CDS (+)	12
TAIR10:pseudogenic_transcript--TAIR10:5'UTR (+)--TAIR10:CDS (+)--TAIR10:gene (-)	3
TAIR10:pseudogenic_transcript--TAIR10:5'UTR (+)--TAIR10:CDS (+)--TAIR10:gene (-)--TAIR10:intron	1
TAIR10:pseudogenic_transcript--TAIR10:5'UTR (+)--TAIR10:CDS (+)--TAIR10:gene (-)--TAIR10:intron--TAIR10:upstream	5
TAIR10:pseudogenic_transcript--TAIR10:5'UTR (+)--TAIR10:CDS (+)--TAIR10:gene (-)--TAIR10:intron--TAIR10:upstream--TAIR10:downstream	15
TAIR10:pseudogenic_transcript--TAIR10:5'UTR (+)--TAIR10:CDS (+)--TAIR10:gene (-)--TAIR10:upstream	1
TAIR10:pseudogenic_transcript--TAIR10:5'UTR (+)--TAIR10:CDS (+)--TAIR10:gene (-)--TAIR10:upstream--TAIR10:downstream	2
TAIR10:pseudogenic_transcript--TAIR10:5'UTR (+)--TAIR10:CDS (+)--TAIR10:gene (-)--TAIR10:downstream	5
TAIR10:pseudogenic_transcript--TAIR10:5'UTR (+)--TAIR10:CDS (+)--TAIR10:upstream	2
TAIR10:pseudogenic_transcript--TAIR10:5'UTR (+)--TAIR10:CDS (+)--TAIR10:upstream--TAIR10:downstream	2
TAIR10:pseudogenic_transcript--TAIR10:5'UTR (+)--TAIR10:gene (-)	13
TAIR10:pseudogenic_transcript--TAIR10:5'UTR (+)--TAIR10:gene (-)--TAIR10:intron	1
TAIR10:pseudogenic_transcript--TAIR10:5'UTR (+)--TAIR10:gene (-)--TAIR10:intron--TAIR10:upstream	3
TAIR10:pseudogenic_transcript--TAIR10:5'UTR (+)--TAIR10:gene (-)--TAIR10:intron--TAIR10:upstream--TAIR10:downstream	17
TAIR10:pseudogenic_transcript--TAIR10:5'UTR (+)--TAIR10:gene (-)--TAIR10:intron--TAIR10:downstream	1
TAIR10:pseudogenic_transcript--TAIR10:5'UTR (+)--TAIR10:intron	2
TAIR10:pseudogenic_transcript--TAIR10:5'UTR (+)--TAIR10:intron--TAIR10:upstream	1
TAIR10:pseudogenic_transcript--TAIR10:5'UTR (+)--TAIR10:intron--TAIR10:upstream--TAIR10:downstream	5
TAIR10:pseudogenic_transcript--TAIR10:5'UTR (+)--TAIR10:upstream	2
TAIR10:pseudogenic_transcript--TAIR10:CDS (+)	2428
TAIR10:pseudogenic_transcript--TAIR10:CDS (+)--TAIR10:gene (-)	1026
TAIR10:pseudogenic_transcript--TAIR10:CDS (+)--TAIR10:gene (-)--TAIR10:intron	15
TAIR10:pseudogenic_transcript--TAIR10:CDS (+)--TAIR10:gene (-)--TAIR10:intron--TAIR10:upstream	16
TAIR10:pseudogenic_transcript--TAIR10:CDS (+)--TAIR10:gene (-)--TAIR10:intron--TAIR10:upstream--TAIR10:downstream	44
TAIR10:pseudogenic_transcript--TAIR10:CDS (+)--TAIR10:gene (-)--TAIR10:intron--TAIR10:downstream	11
TAIR10:pseudogenic_transcript--TAIR10:CDS (+)--TAIR10:gene (-)--TAIR10:upstream	28
TAIR10:pseudogenic_transcript--TAIR10:CDS (+)--TAIR10:gene (-)--TAIR10:upstream--TAIR10:downstream	6
TAIR10:pseudogenic_transcript--TAIR10:CDS (+)--TAIR10:gene (-)--TAIR10:downstream	29
TAIR10:pseudogenic_transcript--TAIR10:CDS (+)--TAIR10:intron	75
TAIR10:pseudogenic_transcript--TAIR10:CDS (+)--TAIR10:intron--TAIR10:upstream	21
TAIR10:pseudogenic_transcript--TAIR10:CDS (+)--TAIR10:intron--TAIR10:upstream--TAIR10:downstream	79
TAIR10:pseudogenic_transcript--TAIR10:CDS (+)--TAIR10:intron--TAIR10:downstream	7
TAIR10:pseudogenic_transcript--TAIR10:CDS (+)--TAIR10:upstream	416
TAIR10:pseudogenic_transcript--TAIR10:CDS (+)--TAIR10:upstream--TAIR10:downstream	28
TAIR10:pseudogenic_transcript--TAIR10:CDS (+)--TAIR10:downstream	55
TAIR10:pseudogenic_transcript--TAIR10:gene (-)	1886
TAIR10:pseudogenic_transcript--TAIR10:gene (-)--TAIR10:intron	39
TAIR10:pseudogenic_transcript--TAIR10:gene (-)--TAIR10:intron--TAIR10:upstream	39
TAIR10:pseudogenic_transcript--TAIR10:gene (-)--TAIR10:intron--TAIR10:upstream--TAIR10:downstream	51
TAIR10:pseudogenic_transcript--TAIR10:gene (-)--TAIR10:intron--TAIR10:downstream	18
TAIR10:pseudogenic_transcript--TAIR10:gene (-)--TAIR10:upstream	190
TAIR10:pseudogenic_transcript--TAIR10:gene (-)--TAIR10:upstream--TAIR10:downstream	24
TAIR10:pseudogenic_transcript--TAIR10:gene (-)--TAIR10:downstream	23
TAIR10:pseudogenic_transcript--TAIR10:intron	377
TAIR10:pseudogenic_transcript--TAIR10:intron--TAIR10:upstream	273
TAIR10:pseudogenic_transcript--TAIR10:intron--TAIR10:upstream--TAIR10:downstream	1496
TAIR10:pseudogenic_transcript--TAIR10:intron--TAIR10:downstream	310
TAIR10:pseudogenic_transcript--TAIR10:upstream	1310
TAIR10:pseudogenic_transcript--TAIR10:upstream--TAIR10:downstream	2597
TAIR10:pseudogenic_transcript--TAIR10:downstream	1276
TAIR10:transposable_element_gene	133196
TAIR10:transposable_element_gene--TAIR10:rRNA	70
TAIR10:transposable_element_gene--TAIR10:rRNA--TAIR10:snRNA--TAIR10:CDS (+)--TAIR10:gene (-)--TAIR10:intron--TAIR10:upstream--TAIR10:downstream	1
TAIR10:transposable_element_gene--TAIR10:rRNA--TAIR10:tRNA--TAIR10:CDS (+)--TAIR10:gene (-)--TAIR10:intron--TAIR10:upstream--TAIR10:downstream	2
TAIR10:transposable_element_gene--TAIR10:rRNA--TAIR10:tRNA--TAIR10:CDS (+)--TAIR10:gene (-)--TAIR10:upstream	1
TAIR10:transposable_element_gene--TAIR10:rRNA--TAIR10:miRNA--TAIR10:3'UTR (+)--TAIR10:CDS (+)--TAIR10:gene (-)--TAIR10:intron--TAIR10:upstream--TAIR10:downstream	1
TAIR10:transposable_element_gene--TAIR10:rRNA--TAIR10:miRNA--TAIR10:CDS (+)--TAIR10:gene (-)--TAIR10:upstream	1
TAIR10:transposable_element_gene--TAIR10:rRNA--TAIR10:3'UTR (+)--TAIR10:5'UTR (+)--TAIR10:CDS (+)--TAIR10:gene (-)--TAIR10:intron--TAIR10:upstream	1
TAIR10:transposable_element_gene--TAIR10:rRNA--TAIR10:3'UTR (+)--TAIR10:5'UTR (+)--TAIR10:CDS (+)--TAIR10:gene (-)--TAIR10:intron--TAIR10:upstream--TAIR10:downstream	6
TAIR10:transposable_element_gene--TAIR10:rRNA--TAIR10:3'UTR (+)--TAIR10:5'UTR (+)--TAIR10:CDS (+)--TAIR10:gene (-)--TAIR10:intron--TAIR10:downstream	1
TAIR10:transposable_element_gene--TAIR10:rRNA--TAIR10:3'UTR (+)--TAIR10:5'UTR (+)--TAIR10:gene (-)--TAIR10:upstream	1
TAIR10:transposable_element_gene--TAIR10:rRNA--TAIR10:3'UTR (+)--TAIR10:CDS (+)	2
TAIR10:transposable_element_gene--TAIR10:rRNA--TAIR10:3'UTR (+)--TAIR10:CDS (+)--TAIR10:gene (-)	3
TAIR10:transposable_element_gene--TAIR10:rRNA--TAIR10:3'UTR (+)--TAIR10:CDS (+)--TAIR10:gene (-)--TAIR10:intron	1
TAIR10:transposable_element_gene--TAIR10:rRNA--TAIR10:3'UTR (+)--TAIR10:CDS (+)--TAIR10:gene (-)--TAIR10:intron--TAIR10:upstream	1
TAIR10:transposable_element_gene--TAIR10:rRNA--TAIR10:3'UTR (+)--TAIR10:CDS (+)--TAIR10:gene (-)--TAIR10:intron--TAIR10:upstream--TAIR10:downstream	11
TAIR10:transposable_element_gene--TAIR10:rRNA--TAIR10:3'UTR (+)--TAIR10:CDS (+)--TAIR10:gene (-)--TAIR10:intron--TAIR10:downstream	3
TAIR10:transposable_element_gene--TAIR10:rRNA--TAIR10:3'UTR (+)--TAIR10:CDS (+)--TAIR10:gene (-)--TAIR10:upstream--TAIR10:downstream	3
TAIR10:transposable_element_gene--TAIR10:rRNA--TAIR10:3'UTR (+)--TAIR10:CDS (+)--TAIR10:gene (-)--TAIR10:downstream	1
TAIR10:transposable_element_gene--TAIR10:rRNA--TAIR10:3'UTR (+)--TAIR10:CDS (+)--TAIR10:intron--TAIR10:downstream	1
TAIR10:transposable_element_gene--TAIR10:rRNA--TAIR10:3'UTR (+)--TAIR10:gene (-)	1
TAIR10:transposable_element_gene--TAIR10:rRNA--TAIR10:3'UTR (+)--TAIR10:gene (-)--TAIR10:intron	2
TAIR10:transposable_element_gene--TAIR10:rRNA--TAIR10:3'UTR (+)--TAIR10:gene (-)--TAIR10:intron--TAIR10:upstream	1
TAIR10:transposable_element_gene--TAIR10:rRNA--TAIR10:3'UTR (+)--TAIR10:gene (-)--TAIR10:intron--TAIR10:upstream--TAIR10:downstream	1
TAIR10:transposable_element_gene--TAIR10:rRNA--TAIR10:5'UTR (+)--TAIR10:CDS (+)--TAIR10:gene (-)--TAIR10:intron	1
TAIR10:transposable_element_gene--TAIR10:rRNA--TAIR10:5'UTR (+)--TAIR10:CDS (+)--TAIR10:gene (-)--TAIR10:intron--TAIR10:upstream	2
TAIR10:transposable_element_gene--TAIR10:rRNA--TAIR10:5'UTR (+)--TAIR10:CDS (+)--TAIR10:gene (-)--TAIR10:intron--TAIR10:upstream--TAIR10:downstream	1
TAIR10:transposable_element_gene--TAIR10:rRNA--TAIR10:5'UTR (+)--TAIR10:CDS (+)--TAIR10:gene (-)--TAIR10:intron--TAIR10:downstream	1
TAIR10:transposable_element_gene--TAIR10:rRNA--TAIR10:5'UTR (+)--TAIR10:CDS (+)--TAIR10:gene (-)--TAIR10:upstream	4
TAIR10:transposable_element_gene--TAIR10:rRNA--TAIR10:5'UTR (+)--TAIR10:CDS (+)--TAIR10:gene (-)--TAIR10:upstream--TAIR10:downstream	2
TAIR10:transposable_element_gene--TAIR10:rRNA--TAIR10:5'UTR (+)--TAIR10:CDS (+)--TAIR10:gene (-)--TAIR10:downstream	1
TAIR10:transposable_element_gene--TAIR10:rRNA--TAIR10:5'UTR (+)--TAIR10:CDS (+)--TAIR10:intron--TAIR10:upstream--TAIR10:downstream	1
TAIR10:transposable_element_gene--TAIR10:rRNA--TAIR10:CDS (+)	12
TAIR10:transposable_element_gene--TAIR10:rRNA--TAIR10:CDS (+)--TAIR10:gene (-)	21
TAIR10:transposable_element_gene--TAIR10:rRNA--TAIR10:CDS (+)--TAIR10:gene (-)--TAIR10:intron	5
TAIR10:transposable_element_gene--TAIR10:rRNA--TAIR10:CDS (+)--TAIR10:gene (-)--TAIR10:intron--TAIR10:upstream	11
TAIR10:transposable_element_gene--TAIR10:rRNA--TAIR10:CDS (+)--TAIR10:gene (-)--TAIR10:intron--TAIR10:upstream--TAIR10:downstream	33
TAIR10:transposable_element_gene--TAIR10:rRNA--TAIR10:CDS (+)--TAIR10:gene (-)--TAIR10:intron--TAIR10:downstream	11
TAIR10:transposable_element_gene--TAIR10:rRNA--TAIR10:CDS (+)--TAIR10:gene (-)--TAIR10:upstream	22
TAIR10:transposable_element_gene--TAIR10:rRNA--TAIR10:CDS (+)--TAIR10:gene (-)--TAIR10:upstream--TAIR10:downstream	2
TAIR10:transposable_element_gene--TAIR10:rRNA--TAIR10:CDS (+)--TAIR10:gene (-)--TAIR10:downstream	7
TAIR10:transposable_element_gene--TAIR10:rRNA--TAIR10:CDS (+)--TAIR10:intron	3
TAIR10:transposable_element_gene--TAIR10:rRNA--TAIR10:CDS (+)--TAIR10:intron--TAIR10:upstream	6
TAIR10:transposable_element_gene--TAIR10:rRNA--TAIR10:CDS (+)--TAIR10:intron--TAIR10:downstream	1
TAIR10:transposable_element_gene--TAIR10:rRNA--TAIR10:CDS (+)--TAIR10:upstream	2
TAIR10:transposable_element_gene--TAIR10:rRNA--TAIR10:CDS (+)--TAIR10:upstream--TAIR10:downstream	2
TAIR10:transposable_element_gene--TAIR10:rRNA--TAIR10:CDS (+)--TAIR10:downstream	6
TAIR10:transposable_element_gene--TAIR10:rRNA--TAIR10:gene (-)	18
TAIR10:transposable_element_gene--TAIR10:rRNA--TAIR10:gene (-)--TAIR10:intron	2
TAIR10:transposable_element_gene--TAIR10:rRNA--TAIR10:gene (-)--TAIR10:intron--TAIR10:upstream	3
TAIR10:transposable_element_gene--TAIR10:rRNA--TAIR10:gene (-)--TAIR10:intron--TAIR10:upstream--TAIR10:downstream	2
TAIR10:transposable_element_gene--TAIR10:rRNA--TAIR10:gene (-)--TAIR10:intron--TAIR10:downstream	2
TAIR10:transposable_element_gene--TAIR10:rRNA--TAIR10:gene (-)--TAIR10:upstream	7
TAIR10:transposable_element_gene--TAIR10:rRNA--TAIR10:gene (-)--TAIR10:upstream--TAIR10:downstream	1
TAIR10:transposable_element_gene--TAIR10:rRNA--TAIR10:gene (-)--TAIR10:downstream	5
TAIR10:transposable_element_gene--TAIR10:rRNA--TAIR10:intron	4
TAIR10:transposable_element_gene--TAIR10:rRNA--TAIR10:intron--TAIR10:upstream	2
TAIR10:transposable_element_gene--TAIR10:rRNA--TAIR10:intron--TAIR10:downstream	2
TAIR10:transposable_element_gene--TAIR10:rRNA--TAIR10:upstream	5
TAIR10:transposable_element_gene--TAIR10:rRNA--TAIR10:downstream	1
TAIR10:transposable_element_gene--TAIR10:snRNA	3
TAIR10:transposable_element_gene--TAIR10:snRNA--TAIR10:tRNA	9
TAIR10:transposable_element_gene--TAIR10:snRNA--TAIR10:miRNA--TAIR10:CDS (+)--TAIR10:gene (-)--TAIR10:intron--TAIR10:upstream--TAIR10:downstream	1
TAIR10:transposable_element_gene--TAIR10:snRNA--TAIR10:3'UTR (+)--TAIR10:CDS (+)--TAIR10:gene (-)--TAIR10:intron--TAIR10:upstream--TAIR10:downstream	1
TAIR10:transposable_element_gene--TAIR10:snRNA--TAIR10:5'UTR (+)--TAIR10:CDS (+)--TAIR10:gene (-)	1
TAIR10:transposable_element_gene--TAIR10:snRNA--TAIR10:CDS (+)--TAIR10:gene (-)--TAIR10:intron--TAIR10:upstream--TAIR10:downstream	1
TAIR10:transposable_element_gene--TAIR10:snRNA--TAIR10:CDS (+)--TAIR10:gene (-)--TAIR10:downstream	1
TAIR10:transposable_element_gene--TAIR10:snRNA--TAIR10:intron--TAIR10:upstream--TAIR10:downstream	1
TAIR10:transposable_element_gene--TAIR10:snRNA--TAIR10:downstream	2
TAIR10:transposable_element_gene--TAIR10:snoRNA	1
TAIR10:transposable_element_gene--TAIR10:snoRNA--TAIR10:miRNA--TAIR10:3'UTR (+)--TAIR10:5'UTR (+)--TAIR10:CDS (+)--TAIR10:gene (-)--TAIR10:intron--TAIR10:upstream--TAIR10:downstream	1
TAIR10:transposable_element_gene--TAIR10:snoRNA--TAIR10:5'UTR (+)--TAIR10:CDS (+)--TAIR10:gene (-)--TAIR10:intron--TAIR10:upstream--TAIR10:downstream	1
TAIR10:transposable_element_gene--TAIR10:snoRNA--TAIR10:CDS (+)	1
TAIR10:transposable_element_gene--TAIR10:snoRNA--TAIR10:CDS (+)--TAIR10:gene (-)--TAIR10:intron--TAIR10:upstream--TAIR10:downstream	1
TAIR10:transposable_element_gene--TAIR10:snoRNA--TAIR10:CDS (+)--TAIR10:gene (-)--TAIR10:upstream	1
TAIR10:transposable_element_gene--TAIR10:snoRNA--TAIR10:CDS (+)--TAIR10:gene (-)--TAIR10:downstream	1
TAIR10:transposable_element_gene--TAIR10:snoRNA--TAIR10:CDS (+)--TAIR10:upstream--TAIR10:downstream	1
TAIR10:transposable_element_gene--TAIR10:tRNA	2598
TAIR10:transposable_element_gene--TAIR10:tRNA--TAIR10:3'UTR (+)--TAIR10:5'UTR (+)--TAIR10:CDS (+)--TAIR10:gene (-)--TAIR10:intron--TAIR10:upstream--TAIR10:downstream	6
TAIR10:transposable_element_gene--TAIR10:tRNA--TAIR10:3'UTR (+)--TAIR10:5'UTR (+)--TAIR10:gene (-)--TAIR10:intron--TAIR10:upstream--TAIR10:downstream	1
TAIR10:transposable_element_gene--TAIR10:tRNA--TAIR10:3'UTR (+)--TAIR10:CDS (+)	2
TAIR10:transposable_element_gene--TAIR10:tRNA--TAIR10:3'UTR (+)--TAIR10:CDS (+)--TAIR10:gene (-)	1
TAIR10:transposable_element_gene--TAIR10:tRNA--TAIR10:3'UTR (+)--TAIR10:CDS (+)--TAIR10:gene (-)--TAIR10:intron--TAIR10:upstream	1
TAIR10:transposable_element_gene--TAIR10:tRNA--TAIR10:3'UTR (+)--TAIR10:CDS (+)--TAIR10:gene (-)--TAIR10:intron--TAIR10:upstream--TAIR10:downstream	11
TAIR10:transposable_element_gene--TAIR10:tRNA--TAIR10:3'UTR (+)--TAIR10:CDS (+)--TAIR10:gene (-)--TAIR10:intron--TAIR10:downstream	4
TAIR10:transposable_element_gene--TAIR10:tRNA--TAIR10:3'UTR (+)--TAIR10:CDS (+)--TAIR10:gene (-)--TAIR10:upstream	1
TAIR10:transposable_element_gene--TAIR10:tRNA--TAIR10:3'UTR (+)--TAIR10:CDS (+)--TAIR10:gene (-)--TAIR10:downstream	1
TAIR10:transposable_element_gene--TAIR10:tRNA--TAIR10:3'UTR (+)--TAIR10:CDS (+)--TAIR10:upstream	1
TAIR10:transposable_element_gene--TAIR10:tRNA--TAIR10:3'UTR (+)--TAIR10:CDS (+)--TAIR10:upstream--TAIR10:downstream	8
TAIR10:transposable_element_gene--TAIR10:tRNA--TAIR10:3'UTR (+)--TAIR10:gene (-)	1
TAIR10:transposable_element_gene--TAIR10:tRNA--TAIR10:3'UTR (+)--TAIR10:gene (-)--TAIR10:intron	1
TAIR10:transposable_element_gene--TAIR10:tRNA--TAIR10:3'UTR (+)--TAIR10:gene (-)--TAIR10:intron--TAIR10:upstream	1
TAIR10:transposable_element_gene--TAIR10:tRNA--TAIR10:3'UTR (+)--TAIR10:gene (-)--TAIR10:intron--TAIR10:upstream--TAIR10:downstream	1
TAIR10:transposable_element_gene--TAIR10:tRNA--TAIR10:3'UTR (+)--TAIR10:gene (-)--TAIR10:intron--TAIR10:downstream	1
TAIR10:transposable_element_gene--TAIR10:tRNA--TAIR10:3'UTR (+)--TAIR10:intron--TAIR10:upstream--TAIR10:downstream	1
TAIR10:transposable_element_gene--TAIR10:tRNA--TAIR10:3'UTR (+)--TAIR10:downstream	1
TAIR10:transposable_element_gene--TAIR10:tRNA--TAIR10:5'UTR (+)--TAIR10:CDS (+)--TAIR10:gene (-)	1
TAIR10:transposable_element_gene--TAIR10:tRNA--TAIR10:5'UTR (+)--TAIR10:CDS (+)--TAIR10:gene (-)--TAIR10:intron--TAIR10:upstream	2
TAIR10:transposable_element_gene--TAIR10:tRNA--TAIR10:5'UTR (+)--TAIR10:CDS (+)--TAIR10:gene (-)--TAIR10:intron--TAIR10:upstream--TAIR10:downstream	5
TAIR10:transposable_element_gene--TAIR10:tRNA--TAIR10:5'UTR (+)--TAIR10:CDS (+)--TAIR10:gene (-)--TAIR10:intron--TAIR10:downstream	9
TAIR10:transposable_element_gene--TAIR10:tRNA--TAIR10:5'UTR (+)--TAIR10:CDS (+)--TAIR10:gene (-)--TAIR10:upstream	11
TAIR10:transposable_element_gene--TAIR10:tRNA--TAIR10:5'UTR (+)--TAIR10:CDS (+)--TAIR10:gene (-)--TAIR10:upstream--TAIR10:downstream	10
TAIR10:transposable_element_gene--TAIR10:tRNA--TAIR10:5'UTR (+)--TAIR10:CDS (+)--TAIR10:gene (-)--TAIR10:downstream	3
TAIR10:transposable_element_gene--TAIR10:tRNA--TAIR10:5'UTR (+)--TAIR10:gene (-)	3
TAIR10:transposable_element_gene--TAIR10:tRNA--TAIR10:CDS (+)	61
TAIR10:transposable_element_gene--TAIR10:tRNA--TAIR10:CDS (+)--TAIR10:gene (-)	106
TAIR10:transposable_element_gene--TAIR10:tRNA--TAIR10:CDS (+)--TAIR10:gene (-)--TAIR10:intron	7
TAIR10:transposable_element_gene--TAIR10:tRNA--TAIR10:CDS (+)--TAIR10:gene (-)--TAIR10:intron--TAIR10:upstream	10
TAIR10:transposable_element_gene--TAIR10:tRNA--TAIR10:CDS (+)--TAIR10:gene (-)--TAIR10:intron--TAIR10:upstream--TAIR10:downstream	28
TAIR10:transposable_element_gene--TAIR10:tRNA--TAIR10:CDS (+)--TAIR10:gene (-)--TAIR10:intron--TAIR10:downstream	23
TAIR10:transposable_element_gene--TAIR10:tRNA--TAIR10:CDS (+)--TAIR10:gene (-)--TAIR10:upstream	12
TAIR10:transposable_element_gene--TAIR10:tRNA--TAIR10:CDS (+)--TAIR10:gene (-)--TAIR10:upstream--TAIR10:downstream	18
TAIR10:transposable_element_gene--TAIR10:tRNA--TAIR10:CDS (+)--TAIR10:gene (-)--TAIR10:downstream	22
TAIR10:transposable_element_gene--TAIR10:tRNA--TAIR10:CDS (+)--TAIR10:intron	9
TAIR10:transposable_element_gene--TAIR10:tRNA--TAIR10:CDS (+)--TAIR10:intron--TAIR10:upstream--TAIR10:downstream	2
TAIR10:transposable_element_gene--TAIR10:tRNA--TAIR10:CDS (+)--TAIR10:intron--TAIR10:downstream	4
TAIR10:transposable_element_gene--TAIR10:tRNA--TAIR10:CDS (+)--TAIR10:upstream	19
TAIR10:transposable_element_gene--TAIR10:tRNA--TAIR10:CDS (+)--TAIR10:upstream--TAIR10:downstream	2
TAIR10:transposable_element_gene--TAIR10:tRNA--TAIR10:CDS (+)--TAIR10:downstream	8
TAIR10:transposable_element_gene--TAIR10:tRNA--TAIR10:gene (-)	88
TAIR10:transposable_element_gene--TAIR10:tRNA--TAIR10:gene (-)--TAIR10:intron	4
TAIR10:transposable_element_gene--TAIR10:tRNA--TAIR10:gene (-)--TAIR10:intron--TAIR10:upstream--TAIR10:downstream	2
TAIR10:transposable_element_gene--TAIR10:tRNA--TAIR10:gene (-)--TAIR10:intron--TAIR10:downstream	6
TAIR10:transposable_element_gene--TAIR10:tRNA--TAIR10:gene (-)--TAIR10:upstream	25
TAIR10:transposable_element_gene--TAIR10:tRNA--TAIR10:gene (-)--TAIR10:upstream--TAIR10:downstream	1
TAIR10:transposable_element_gene--TAIR10:tRNA--TAIR10:gene (-)--TAIR10:downstream	2
TAIR10:transposable_element_gene--TAIR10:tRNA--TAIR10:intron	4
TAIR10:transposable_element_gene--TAIR10:tRNA--TAIR10:intron--TAIR10:upstream	2
TAIR10:transposable_element_gene--TAIR10:tRNA--TAIR10:intron--TAIR10:upstream--TAIR10:downstream	1
TAIR10:transposable_element_gene--TAIR10:tRNA--TAIR10:intron--TAIR10:downstream	2
TAIR10:transposable_element_gene--TAIR10:tRNA--TAIR10:upstream	27
TAIR10:transposable_element_gene--TAIR10:tRNA--TAIR10:upstream--TAIR10:downstream	4
TAIR10:transposable_element_gene--TAIR10:tRNA--TAIR10:downstream	25
TAIR10:transposable_element_gene--TAIR10:miRNA	137
TAIR10:transposable_element_gene--TAIR10:miRNA--TAIR10:3'UTR (+)	1
TAIR10:transposable_element_gene--TAIR10:miRNA--TAIR10:3'UTR (+)--TAIR10:5'UTR (+)--TAIR10:CDS (+)--TAIR10:gene (-)--TAIR10:intron--TAIR10:upstream	6
TAIR10:transposable_element_gene--TAIR10:miRNA--TAIR10:3'UTR (+)--TAIR10:5'UTR (+)--TAIR10:CDS (+)--TAIR10:gene (-)--TAIR10:intron--TAIR10:upstream--TAIR10:downstream	10
TAIR10:transposable_element_gene--TAIR10:miRNA--TAIR10:3'UTR (+)--TAIR10:5'UTR (+)--TAIR10:CDS (+)--TAIR10:gene (-)--TAIR10:intron--TAIR10:downstream	8
TAIR10:transposable_element_gene--TAIR10:miRNA--TAIR10:3'UTR (+)--TAIR10:5'UTR (+)--TAIR10:gene (-)--TAIR10:intron	1
TAIR10:transposable_element_gene--TAIR10:miRNA--TAIR10:3'UTR (+)--TAIR10:5'UTR (+)--TAIR10:gene (-)--TAIR10:intron--TAIR10:upstream--TAIR10:downstream	1
TAIR10:transposable_element_gene--TAIR10:miRNA--TAIR10:3'UTR (+)--TAIR10:5'UTR (+)--TAIR10:gene (-)--TAIR10:intron--TAIR10:downstream	1
TAIR10:transposable_element_gene--TAIR10:miRNA--TAIR10:3'UTR (+)--TAIR10:CDS (+)	6
TAIR10:transposable_element_gene--TAIR10:miRNA--TAIR10:3'UTR (+)--TAIR10:CDS (+)--TAIR10:gene (-)	6
TAIR10:transposable_element_gene--TAIR10:miRNA--TAIR10:3'UTR (+)--TAIR10:CDS (+)--TAIR10:gene (-)--TAIR10:intron	3
TAIR10:transposable_element_gene--TAIR10:miRNA--TAIR10:3'UTR (+)--TAIR10:CDS (+)--TAIR10:gene (-)--TAIR10:intron--TAIR10:upstream	3
TAIR10:transposable_element_gene--TAIR10:miRNA--TAIR10:3'UTR (+)--TAIR10:CDS (+)--TAIR10:gene (-)--TAIR10:intron--TAIR10:upstream--TAIR10:downstream	26
TAIR10:transposable_element_gene--TAIR10:miRNA--TAIR10:3'UTR (+)--TAIR10:CDS (+)--TAIR10:gene (-)--TAIR10:intron--TAIR10:downstream	2
TAIR10:transposable_element_gene--TAIR10:miRNA--TAIR10:3'UTR (+)--TAIR10:CDS (+)--TAIR10:gene (-)--TAIR10:upstream	1
TAIR10:transposable_element_gene--TAIR10:miRNA--TAIR10:3'UTR (+)--TAIR10:CDS (+)--TAIR10:intron	1
TAIR10:transposable_element_gene--TAIR10:miRNA--TAIR10:3'UTR (+)--TAIR10:CDS (+)--TAIR10:intron--TAIR10:upstream--TAIR10:downstream	2
TAIR10:transposable_element_gene--TAIR10:miRNA--TAIR10:3'UTR (+)--TAIR10:gene (-)	3
TAIR10:transposable_element_gene--TAIR10:miRNA--TAIR10:3'UTR (+)--TAIR10:gene (-)--TAIR10:intron	3
TAIR10:transposable_element_gene--TAIR10:miRNA--TAIR10:3'UTR (+)--TAIR10:gene (-)--TAIR10:intron--TAIR10:upstream	1
TAIR10:transposable_element_gene--TAIR10:miRNA--TAIR10:3'UTR (+)--TAIR10:gene (-)--TAIR10:intron--TAIR10:upstream--TAIR10:downstream	1
TAIR10:transposable_element_gene--TAIR10:miRNA--TAIR10:3'UTR (+)--TAIR10:gene (-)--TAIR10:intron--TAIR10:downstream	1
TAIR10:transposable_element_gene--TAIR10:miRNA--TAIR10:3'UTR (+)--TAIR10:gene (-)--TAIR10:upstream	1
TAIR10:transposable_element_gene--TAIR10:miRNA--TAIR10:3'UTR (+)--TAIR10:gene (-)--TAIR10:upstream--TAIR10:downstream	1
TAIR10:transposable_element_gene--TAIR10:miRNA--TAIR10:3'UTR (+)--TAIR10:intron--TAIR10:upstream--TAIR10:downstream	1
TAIR10:transposable_element_gene--TAIR10:miRNA--TAIR10:5'UTR (+)	1
TAIR10:transposable_element_gene--TAIR10:miRNA--TAIR10:5'UTR (+)--TAIR10:CDS (+)--TAIR10:gene (-)--TAIR10:intron--TAIR10:upstream	1
TAIR10:transposable_element_gene--TAIR10:miRNA--TAIR10:5'UTR (+)--TAIR10:CDS (+)--TAIR10:gene (-)--TAIR10:intron--TAIR10:upstream--TAIR10:downstream	8
TAIR10:transposable_element_gene--TAIR10:miRNA--TAIR10:5'UTR (+)--TAIR10:CDS (+)--TAIR10:gene (-)--TAIR10:intron--TAIR10:downstream	2
TAIR10:transposable_element_gene--TAIR10:miRNA--TAIR10:5'UTR (+)--TAIR10:CDS (+)--TAIR10:gene (-)--TAIR10:upstream	3
TAIR10:transposable_element_gene--TAIR10:miRNA--TAIR10:5'UTR (+)--TAIR10:CDS (+)--TAIR10:gene (-)--TAIR10:upstream--TAIR10:downstream	6
TAIR10:transposable_element_gene--TAIR10:miRNA--TAIR10:5'UTR (+)--TAIR10:gene (-)--TAIR10:intron	1
TAIR10:transposable_element_gene--TAIR10:miRNA--TAIR10:5'UTR (+)--TAIR10:gene (-)--TAIR10:intron--TAIR10:upstream	1
TAIR10:transposable_element_gene--TAIR10:miRNA--TAIR10:5'UTR (+)--TAIR10:intron	1
TAIR10:transposable_element_gene--TAIR10:miRNA--TAIR10:5'UTR (+)--TAIR10:intron--TAIR10:upstream--TAIR10:downstream	2
TAIR10:transposable_element_gene--TAIR10:miRNA--TAIR10:CDS (+)	26
TAIR10:transposable_element_gene--TAIR10:miRNA--TAIR10:CDS (+)--TAIR10:gene (-)	17
TAIR10:transposable_element_gene--TAIR10:miRNA--TAIR10:CDS (+)--TAIR10:gene (-)--TAIR10:intron	11
TAIR10:transposable_element_gene--TAIR10:miRNA--TAIR10:CDS (+)--TAIR10:gene (-)--TAIR10:intron--TAIR10:upstream	10
TAIR10:transposable_element_gene--TAIR10:miRNA--TAIR10:CDS (+)--TAIR10:gene (-)--TAIR10:intron--TAIR10:upstream--TAIR10:downstream	36
TAIR10:transposable_element_gene--TAIR10:miRNA--TAIR10:CDS (+)--TAIR10:gene (-)--TAIR10:intron--TAIR10:downstream	17
TAIR10:transposable_element_gene--TAIR10:miRNA--TAIR10:CDS (+)--TAIR10:gene (-)--TAIR10:upstream	57
TAIR10:transposable_element_gene--TAIR10:miRNA--TAIR10:CDS (+)--TAIR10:gene (-)--TAIR10:upstream--TAIR10:downstream	9
TAIR10:transposable_element_gene--TAIR10:miRNA--TAIR10:CDS (+)--TAIR10:gene (-)--TAIR10:downstream	7
TAIR10:transposable_element_gene--TAIR10:miRNA--TAIR10:CDS (+)--TAIR10:intron	5
TAIR10:transposable_element_gene--TAIR10:miRNA--TAIR10:CDS (+)--TAIR10:intron--TAIR10:upstream	17
TAIR10:transposable_element_gene--TAIR10:miRNA--TAIR10:CDS (+)--TAIR10:intron--TAIR10:upstream--TAIR10:downstream	1
TAIR10:transposable_element_gene--TAIR10:miRNA--TAIR10:CDS (+)--TAIR10:upstream	5
TAIR10:transposable_element_gene--TAIR10:miRNA--TAIR10:CDS (+)--TAIR10:upstream--TAIR10:downstream	3
TAIR10:transposable_element_gene--TAIR10:miRNA--TAIR10:CDS (+)--TAIR10:downstream	2
TAIR10:transposable_element_gene--TAIR10:miRNA--TAIR10:gene (-)	28
TAIR10:transposable_element_gene--TAIR10:miRNA--TAIR10:gene (-)--TAIR10:intron	7
TAIR10:transposable_element_gene--TAIR10:miRNA--TAIR10:gene (-)--TAIR10:intron--TAIR10:upstream	22
TAIR10:transposable_element_gene--TAIR10:miRNA--TAIR10:gene (-)--TAIR10:intron--TAIR10:upstream--TAIR10:downstream	5
TAIR10:transposable_element_gene--TAIR10:miRNA--TAIR10:gene (-)--TAIR10:upstream	10
TAIR10:transposable_element_gene--TAIR10:miRNA--TAIR10:gene (-)--TAIR10:upstream--TAIR10:downstream	3
TAIR10:transposable_element_gene--TAIR10:miRNA--TAIR10:gene (-)--TAIR10:downstream	2
TAIR10:transposable_element_gene--TAIR10:miRNA--TAIR10:intron	49
TAIR10:transposable_element_gene--TAIR10:miRNA--TAIR10:intron--TAIR10:upstream	2
TAIR10:transposable_element_gene--TAIR10:miRNA--TAIR10:intron--TAIR10:upstream--TAIR10:downstream	6
TAIR10:transposable_element_gene--TAIR10:miRNA--TAIR10:intron--TAIR10:downstream	1
TAIR10:transposable_element_gene--TAIR10:miRNA--TAIR10:upstream	13
TAIR10:transposable_element_gene--TAIR10:miRNA--TAIR10:upstream--TAIR10:downstream	1183
TAIR10:transposable_element_gene--TAIR10:miRNA--TAIR10:downstream	2
TAIR10:transposable_element_gene--TAIR10:3'UTR (+)	46
TAIR10:transposable_element_gene--TAIR10:3'UTR (+)--TAIR10:5'UTR (+)--TAIR10:CDS (+)--TAIR10:gene (-)--TAIR10:intron	2
TAIR10:transposable_element_gene--TAIR10:3'UTR (+)--TAIR10:5'UTR (+)--TAIR10:CDS (+)--TAIR10:gene (-)--TAIR10:intron--TAIR10:upstream	7
TAIR10:transposable_element_gene--TAIR10:3'UTR (+)--TAIR10:5'UTR (+)--TAIR10:CDS (+)--TAIR10:gene (-)--TAIR10:intron--TAIR10:upstream--TAIR10:downstream	110
TAIR10:transposable_element_gene--TAIR10:3'UTR (+)--TAIR10:5'UTR (+)--TAIR10:CDS (+)--TAIR10:gene (-)--TAIR10:intron--TAIR10:downstream	5
TAIR10:transposable_element_gene--TAIR10:3'UTR (+)--TAIR10:5'UTR (+)--TAIR10:CDS (+)--TAIR10:gene (-)--TAIR10:upstream	4
TAIR10:transposable_element_gene--TAIR10:3'UTR (+)--TAIR10:5'UTR (+)--TAIR10:CDS (+)--TAIR10:gene (-)--TAIR10:upstream--TAIR10:downstream	4
TAIR10:transposable_element_gene--TAIR10:3'UTR (+)--TAIR10:5'UTR (+)--TAIR10:CDS (+)--TAIR10:gene (-)--TAIR10:downstream	2
TAIR10:transposable_element_gene--TAIR10:3'UTR (+)--TAIR10:5'UTR (+)--TAIR10:CDS (+)--TAIR10:intron--TAIR10:upstream	2
TAIR10:transposable_element_gene--TAIR10:3'UTR (+)--TAIR10:5'UTR (+)--TAIR10:CDS (+)--TAIR10:intron--TAIR10:upstream--TAIR10:downstream	3
TAIR10:transposable_element_gene--TAIR10:3'UTR (+)--TAIR10:5'UTR (+)--TAIR10:CDS (+)--TAIR10:upstream--TAIR10:downstream	1
TAIR10:transposable_element_gene--TAIR10:3'UTR (+)--TAIR10:5'UTR (+)--TAIR10:gene (-)--TAIR10:intron	1
TAIR10:transposable_element_gene--TAIR10:3'UTR (+)--TAIR10:5'UTR (+)--TAIR10:gene (-)--TAIR10:intron--TAIR10:upstream	1
TAIR10:transposable_element_gene--TAIR10:3'UTR (+)--TAIR10:5'UTR (+)--TAIR10:gene (-)--TAIR10:intron--TAIR10:upstream--TAIR10:downstream	9
TAIR10:transposable_element_gene--TAIR10:3'UTR (+)--TAIR10:5'UTR (+)--TAIR10:intron--TAIR10:upstream--TAIR10:downstream	1
TAIR10:transposable_element_gene--TAIR10:3'UTR (+)--TAIR10:5'UTR (+)--TAIR10:upstream	1
TAIR10:transposable_element_gene--TAIR10:3'UTR (+)--TAIR10:CDS (+)	6
TAIR10:transposable_element_gene--TAIR10:3'UTR (+)--TAIR10:CDS (+)--TAIR10:gene (-)	8
TAIR10:transposable_element_gene--TAIR10:3'UTR (+)--TAIR10:CDS (+)--TAIR10:gene (-)--TAIR10:intron	20
TAIR10:transposable_element_gene--TAIR10:3'UTR (+)--TAIR10:CDS (+)--TAIR10:gene (-)--TAIR10:intron--TAIR10:upstream	26
TAIR10:transposable_element_gene--TAIR10:3'UTR (+)--TAIR10:CDS (+)--TAIR10:gene (-)--TAIR10:intron--TAIR10:upstream--TAIR10:downstream	256
TAIR10:transposable_element_gene--TAIR10:3'UTR (+)--TAIR10:CDS (+)--TAIR10:gene (-)--TAIR10:intron--TAIR10:downstream	12
TAIR10:transposable_element_gene--TAIR10:3'UTR (+)--TAIR10:CDS (+)--TAIR10:gene (-)--TAIR10:upstream	9
TAIR10:transposable_element_gene--TAIR10:3'UTR (+)--TAIR10:CDS (+)--TAIR10:gene (-)--TAIR10:upstream--TAIR10:downstream	14
TAIR10:transposable_element_gene--TAIR10:3'UTR (+)--TAIR10:CDS (+)--TAIR10:gene (-)--TAIR10:downstream	15
TAIR10:transposable_element_gene--TAIR10:3'UTR (+)--TAIR10:CDS (+)--TAIR10:intron	1
TAIR10:transposable_element_gene--TAIR10:3'UTR (+)--TAIR10:CDS (+)--TAIR10:intron--TAIR10:upstream	16
TAIR10:transposable_element_gene--TAIR10:3'UTR (+)--TAIR10:CDS (+)--TAIR10:intron--TAIR10:upstream--TAIR10:downstream	23
TAIR10:transposable_element_gene--TAIR10:3'UTR (+)--TAIR10:CDS (+)--TAIR10:intron--TAIR10:downstream	6
TAIR10:transposable_element_gene--TAIR10:3'UTR (+)--TAIR10:CDS (+)--TAIR10:upstream	3
TAIR10:transposable_element_gene--TAIR10:3'UTR (+)--TAIR10:CDS (+)--TAIR10:upstream--TAIR10:downstream	2
TAIR10:transposable_element_gene--TAIR10:3'UTR (+)--TAIR10:CDS (+)--TAIR10:downstream	4
TAIR10:transposable_element_gene--TAIR10:3'UTR (+)--TAIR10:gene (-)	4
TAIR10:transposable_element_gene--TAIR10:3'UTR (+)--TAIR10:gene (-)--TAIR10:intron	4
TAIR10:transposable_element_gene--TAIR10:3'UTR (+)--TAIR10:gene (-)--TAIR10:intron--TAIR10:upstream	5
TAIR10:transposable_element_gene--TAIR10:3'UTR (+)--TAIR10:gene (-)--TAIR10:intron--TAIR10:upstream--TAIR10:downstream	56
TAIR10:transposable_element_gene--TAIR10:3'UTR (+)--TAIR10:gene (-)--TAIR10:intron--TAIR10:downstream	8
TAIR10:transposable_element_gene--TAIR10:3'UTR (+)--TAIR10:gene (-)--TAIR10:upstream	4
TAIR10:transposable_element_gene--TAIR10:3'UTR (+)--TAIR10:gene (-)--TAIR10:upstream--TAIR10:downstream	5
TAIR10:transposable_element_gene--TAIR10:3'UTR (+)--TAIR10:gene (-)--TAIR10:downstream	3
TAIR10:transposable_element_gene--TAIR10:3'UTR (+)--TAIR10:intron	15
TAIR10:transposable_element_gene--TAIR10:3'UTR (+)--TAIR10:intron--TAIR10:upstream	8
TAIR10:transposable_element_gene--TAIR10:3'UTR (+)--TAIR10:intron--TAIR10:upstream--TAIR10:downstream	338
TAIR10:transposable_element_gene--TAIR10:3'UTR (+)--TAIR10:intron--TAIR10:downstream	16
TAIR10:transposable_element_gene--TAIR10:3'UTR (+)--TAIR10:upstream	9
TAIR10:transposable_element_gene--TAIR10:3'UTR (+)--TAIR10:upstream--TAIR10:downstream	44
TAIR10:transposable_element_gene--TAIR10:3'UTR (+)--TAIR10:downstream	42
TAIR10:transposable_element_gene--TAIR10:5'UTR (+)	14
TAIR10:transposable_element_gene--TAIR10:5'UTR (+)--TAIR10:CDS (+)	2
TAIR10:transposable_element_gene--TAIR10:5'UTR (+)--TAIR10:CDS (+)--TAIR10:gene (-)	8
TAIR10:transposable_element_gene--TAIR10:5'UTR (+)--TAIR10:CDS (+)--TAIR10:gene (-)--TAIR10:intron	5
TAIR10:transposable_element_gene--TAIR10:5'UTR (+)--TAIR10:CDS (+)--TAIR10:gene (-)--TAIR10:intron--TAIR10:upstream	12
TAIR10:transposable_element_gene--TAIR10:5'UTR (+)--TAIR10:CDS (+)--TAIR10:gene (-)--TAIR10:intron--TAIR10:upstream--TAIR10:downstream	267
TAIR10:transposable_element_gene--TAIR10:5'UTR (+)--TAIR10:CDS (+)--TAIR10:gene (-)--TAIR10:intron--TAIR10:downstream	11
TAIR10:transposable_element_gene--TAIR10:5'UTR (+)--TAIR10:CDS (+)--TAIR10:gene (-)--TAIR10:upstream	14
TAIR10:transposable_element_gene--TAIR10:5'UTR (+)--TAIR10:CDS (+)--TAIR10:gene (-)--TAIR10:upstream--TAIR10:downstream	20
TAIR10:transposable_element_gene--TAIR10:5'UTR (+)--TAIR10:CDS (+)--TAIR10:gene (-)--TAIR10:downstream	11
TAIR10:transposable_element_gene--TAIR10:5'UTR (+)--TAIR10:CDS (+)--TAIR10:intron	7
TAIR10:transposable_element_gene--TAIR10:5'UTR (+)--TAIR10:CDS (+)--TAIR10:intron--TAIR10:upstream	6
TAIR10:transposable_element_gene--TAIR10:5'UTR (+)--TAIR10:CDS (+)--TAIR10:intron--TAIR10:upstream--TAIR10:downstream	5
TAIR10:transposable_element_gene--TAIR10:5'UTR (+)--TAIR10:CDS (+)--TAIR10:intron--TAIR10:downstream	1
TAIR10:transposable_element_gene--TAIR10:5'UTR (+)--TAIR10:CDS (+)--TAIR10:upstream	2
TAIR10:transposable_element_gene--TAIR10:5'UTR (+)--TAIR10:CDS (+)--TAIR10:upstream--TAIR10:downstream	4
TAIR10:transposable_element_gene--TAIR10:5'UTR (+)--TAIR10:gene (-)	6
TAIR10:transposable_element_gene--TAIR10:5'UTR (+)--TAIR10:gene (-)--TAIR10:intron	3
TAIR10:transposable_element_gene--TAIR10:5'UTR (+)--TAIR10:gene (-)--TAIR10:intron--TAIR10:upstream	11
TAIR10:transposable_element_gene--TAIR10:5'UTR (+)--TAIR10:gene (-)--TAIR10:intron--TAIR10:upstream--TAIR10:downstream	14
TAIR10:transposable_element_gene--TAIR10:5'UTR (+)--TAIR10:gene (-)--TAIR10:intron--TAIR10:downstream	3
TAIR10:transposable_element_gene--TAIR10:5'UTR (+)--TAIR10:gene (-)--TAIR10:upstream	3
TAIR10:transposable_element_gene--TAIR10:5'UTR (+)--TAIR10:gene (-)--TAIR10:upstream--TAIR10:downstream	1
TAIR10:transposable_element_gene--TAIR10:5'UTR (+)--TAIR10:gene (-)--TAIR10:downstream	5
TAIR10:transposable_element_gene--TAIR10:5'UTR (+)--TAIR10:intron	2
TAIR10:transposable_element_gene--TAIR10:5'UTR (+)--TAIR10:intron--TAIR10:upstream	2
TAIR10:transposable_element_gene--TAIR10:5'UTR (+)--TAIR10:intron--TAIR10:upstream--TAIR10:downstream	15
TAIR10:transposable_element_gene--TAIR10:5'UTR (+)--TAIR10:intron--TAIR10:downstream	2
TAIR10:transposable_element_gene--TAIR10:5'UTR (+)--TAIR10:upstream	2
TAIR10:transposable_element_gene--TAIR10:5'UTR (+)--TAIR10:upstream--TAIR10:downstream	5
TAIR10:transposable_element_gene--TAIR10:5'UTR (+)--TAIR10:downstream	3
TAIR10:transposable_element_gene--TAIR10:CDS (+)	1182
TAIR10:transposable_element_gene--TAIR10:CDS (+)--TAIR10:gene (-)	313
TAIR10:transposable_element_gene--TAIR10:CDS (+)--TAIR10:gene (-)--TAIR10:intron	94
TAIR10:transposable_element_gene--TAIR10:CDS (+)--TAIR10:gene (-)--TAIR10:intron--TAIR10:upstream	89
TAIR10:transposable_element_gene--TAIR10:CDS (+)--TAIR10:gene (-)--TAIR10:intron--TAIR10:upstream--TAIR10:downstream	399
TAIR10:transposable_element_gene--TAIR10:CDS (+)--TAIR10:gene (-)--TAIR10:intron--TAIR10:downstream	102
TAIR10:transposable_element_gene--TAIR10:CDS (+)--TAIR10:gene (-)--TAIR10:upstream	187
TAIR10:transposable_element_gene--TAIR10:CDS (+)--TAIR10:gene (-)--TAIR10:upstream--TAIR10:downstream	142
TAIR10:transposable_element_gene--TAIR10:CDS (+)--TAIR10:gene (-)--TAIR10:downstream	116
TAIR10:transposable_element_gene--TAIR10:CDS (+)--TAIR10:intron	102
TAIR10:transposable_element_gene--TAIR10:CDS (+)--TAIR10:intron--TAIR10:upstream	63
TAIR10:transposable_element_gene--TAIR10:CDS (+)--TAIR10:intron--TAIR10:upstream--TAIR10:downstream	696
TAIR10:transposable_element_gene--TAIR10:CDS (+)--TAIR10:intron--TAIR10:downstream	330
TAIR10:transposable_element_gene--TAIR10:CDS (+)--TAIR10:upstream	641
TAIR10:transposable_element_gene--TAIR10:CDS (+)--TAIR10:upstream--TAIR10:downstream	250
TAIR10:transposable_element_gene--TAIR10:CDS (+)--TAIR10:downstream	345
TAIR10:transposable_element_gene--TAIR10:gene (-)	1461
TAIR10:transposable_element_gene--TAIR10:gene (-)--TAIR10:intron	98
TAIR10:transposable_element_gene--TAIR10:gene (-)--TAIR10:intron--TAIR10:upstream	92
TAIR10:transposable_element_gene--TAIR10:gene (-)--TAIR10:intron--TAIR10:upstream--TAIR10:downstream	741
TAIR10:transposable_element_gene--TAIR10:gene (-)--TAIR10:intron--TAIR10:downstream	1054
TAIR10:transposable_element_gene--TAIR10:gene (-)--TAIR10:upstream	458
TAIR10:transposable_element_gene--TAIR10:gene (-)--TAIR10:upstream--TAIR10:downstream	471
TAIR10:transposable_element_gene--TAIR10:gene (-)--TAIR10:downstream	496
TAIR10:transposable_element_gene--TAIR10:intron	1546
TAIR10:transposable_element_gene--TAIR10:intron--TAIR10:upstream	2354
TAIR10:transposable_element_gene--TAIR10:intron--TAIR10:upstream--TAIR10:downstream	4896
TAIR10:transposable_element_gene--TAIR10:intron--TAIR10:downstream	808
TAIR10:transposable_element_gene--TAIR10:upstream	12823
TAIR10:transposable_element_gene--TAIR10:upstream--TAIR10:downstream	14358
TAIR10:transposable_element_gene--TAIR10:downstream	5610
TAIR10:rRNA	439076
TAIR10:rRNA--TAIR10:tRNA--TAIR10:CDS (+)	1
TAIR10:rRNA--TAIR10:tRNA--TAIR10:intron--TAIR10:upstream	2
TAIR10:rRNA--TAIR10:miRNA--TAIR10:gene (-)	1
TAIR10:rRNA--TAIR10:3'UTR (+)	5
TAIR10:rRNA--TAIR10:3'UTR (+)--TAIR10:5'UTR (+)--TAIR10:CDS (+)--TAIR10:gene (-)--TAIR10:intron--TAIR10:upstream--TAIR10:downstream	1
TAIR10:rRNA--TAIR10:3'UTR (+)--TAIR10:5'UTR (+)--TAIR10:gene (-)--TAIR10:intron--TAIR10:upstream	1
TAIR10:rRNA--TAIR10:3'UTR (+)--TAIR10:CDS (+)	3
TAIR10:rRNA--TAIR10:3'UTR (+)--TAIR10:CDS (+)--TAIR10:gene (-)	2
TAIR10:rRNA--TAIR10:3'UTR (+)--TAIR10:CDS (+)--TAIR10:gene (-)--TAIR10:intron--TAIR10:downstream	2
TAIR10:rRNA--TAIR10:3'UTR (+)--TAIR10:CDS (+)--TAIR10:gene (-)--TAIR10:upstream	1
TAIR10:rRNA--TAIR10:3'UTR (+)--TAIR10:CDS (+)--TAIR10:gene (-)--TAIR10:upstream--TAIR10:downstream	1
TAIR10:rRNA--TAIR10:3'UTR (+)--TAIR10:CDS (+)--TAIR10:gene (-)--TAIR10:downstream	2
TAIR10:rRNA--TAIR10:3'UTR (+)--TAIR10:CDS (+)--TAIR10:downstream	2
TAIR10:rRNA--TAIR10:3'UTR (+)--TAIR10:gene (-)	3
TAIR10:rRNA--TAIR10:3'UTR (+)--TAIR10:gene (-)--TAIR10:intron--TAIR10:upstream--TAIR10:downstream	2
TAIR10:rRNA--TAIR10:3'UTR (+)--TAIR10:gene (-)--TAIR10:intron--TAIR10:downstream	1
TAIR10:rRNA--TAIR10:3'UTR (+)--TAIR10:gene (-)--TAIR10:upstream	1
TAIR10:rRNA--TAIR10:3'UTR (+)--TAIR10:gene (-)--TAIR10:downstream	2
TAIR10:rRNA--TAIR10:3'UTR (+)--TAIR10:intron--TAIR10:upstream	1
TAIR10:rRNA--TAIR10:3'UTR (+)--TAIR10:intron--TAIR10:upstream--TAIR10:downstream	1
TAIR10:rRNA--TAIR10:3'UTR (+)--TAIR10:downstream	1
TAIR10:rRNA--TAIR10:5'UTR (+)	16
TAIR10:rRNA--TAIR10:5'UTR (+)--TAIR10:CDS (+)	1
TAIR10:rRNA--TAIR10:5'UTR (+)--TAIR10:CDS (+)--TAIR10:gene (-)	4
TAIR10:rRNA--TAIR10:5'UTR (+)--TAIR10:CDS (+)--TAIR10:gene (-)--TAIR10:intron--TAIR10:upstream	2
TAIR10:rRNA--TAIR10:5'UTR (+)--TAIR10:CDS (+)--TAIR10:gene (-)--TAIR10:intron--TAIR10:upstream--TAIR10:downstream	2
TAIR10:rRNA--TAIR10:5'UTR (+)--TAIR10:CDS (+)--TAIR10:gene (-)--TAIR10:upstream--TAIR10:downstream	1
TAIR10:rRNA--TAIR10:5'UTR (+)--TAIR10:gene (-)	5
TAIR10:rRNA--TAIR10:5'UTR (+)--TAIR10:gene (-)--TAIR10:intron	2
TAIR10:rRNA--TAIR10:5'UTR (+)--TAIR10:gene (-)--TAIR10:upstream	3
TAIR10:rRNA--TAIR10:5'UTR (+)--TAIR10:intron	2
TAIR10:rRNA--TAIR10:5'UTR (+)--TAIR10:intron--TAIR10:downstream	2
TAIR10:rRNA--TAIR10:CDS (+)	270
TAIR10:rRNA--TAIR10:CDS (+)--TAIR10:gene (-)	62
TAIR10:rRNA--TAIR10:CDS (+)--TAIR10:gene (-)--TAIR10:intron	15
TAIR10:rRNA--TAIR10:CDS (+)--TAIR10:gene (-)--TAIR10:intron--TAIR10:upstream	14
TAIR10:rRNA--TAIR10:CDS (+)--TAIR10:gene (-)--TAIR10:intron--TAIR10:upstream--TAIR10:downstream	15
TAIR10:rRNA--TAIR10:CDS (+)--TAIR10:gene (-)--TAIR10:intron--TAIR10:downstream	5
TAIR10:rRNA--TAIR10:CDS (+)--TAIR10:gene (-)--TAIR10:upstream	33
TAIR10:rRNA--TAIR10:CDS (+)--TAIR10:gene (-)--TAIR10:upstream--TAIR10:downstream	11
TAIR10:rRNA--TAIR10:CDS (+)--TAIR10:gene (-)--TAIR10:downstream	21
TAIR10:rRNA--TAIR10:CDS (+)--TAIR10:intron	24
TAIR10:rRNA--TAIR10:CDS (+)--TAIR10:intron--TAIR10:upstream	12
TAIR10:rRNA--TAIR10:CDS (+)--TAIR10:intron--TAIR10:upstream--TAIR10:downstream	2
TAIR10:rRNA--TAIR10:CDS (+)--TAIR10:intron--TAIR10:downstream	10
TAIR10:rRNA--TAIR10:CDS (+)--TAIR10:upstream	30
TAIR10:rRNA--TAIR10:CDS (+)--TAIR10:upstream--TAIR10:downstream	2
TAIR10:rRNA--TAIR10:CDS (+)--TAIR10:downstream	18
TAIR10:rRNA--TAIR10:gene (-)	364
TAIR10:rRNA--TAIR10:gene (-)--TAIR10:intron	10
TAIR10:rRNA--TAIR10:gene (-)--TAIR10:intron--TAIR10:upstream	3
TAIR10:rRNA--TAIR10:gene (-)--TAIR10:intron--TAIR10:upstream--TAIR10:downstream	2
TAIR10:rRNA--TAIR10:gene (-)--TAIR10:intron--TAIR10:downstream	5
TAIR10:rRNA--TAIR10:gene (-)--TAIR10:upstream	17
TAIR10:rRNA--TAIR10:gene (-)--TAIR10:upstream--TAIR10:downstream	7
TAIR10:rRNA--TAIR10:gene (-)--TAIR10:downstream	11
TAIR10:rRNA--TAIR10:intron	109
TAIR10:rRNA--TAIR10:intron--TAIR10:upstream	21
TAIR10:rRNA--TAIR10:intron--TAIR10:upstream--TAIR10:downstream	3
TAIR10:rRNA--TAIR10:intron--TAIR10:downstream	10
TAIR10:rRNA--TAIR10:upstream	6243
TAIR10:rRNA--TAIR10:upstream--TAIR10:downstream	18
TAIR10:rRNA--TAIR10:downstream	1087
TAIR10:snRNA	1635
TAIR10:snRNA--TAIR10:3'UTR (+)	4
TAIR10:snRNA--TAIR10:5'UTR (+)--TAIR10:CDS (+)--TAIR10:upstream--TAIR10:downstream	1
TAIR10:snRNA--TAIR10:5'UTR (+)--TAIR10:upstream--TAIR10:downstream	290
TAIR10:snRNA--TAIR10:5'UTR (+)--TAIR10:downstream	112
TAIR10:snRNA--TAIR10:CDS (+)--TAIR10:gene (-)	1
TAIR10:snRNA--TAIR10:CDS (+)--TAIR10:intron	1
TAIR10:snRNA--TAIR10:CDS (+)--TAIR10:intron--TAIR10:downstream	1
TAIR10:snRNA--TAIR10:CDS (+)--TAIR10:upstream--TAIR10:downstream	43
TAIR10:snRNA--TAIR10:CDS (+)--TAIR10:downstream	415
TAIR10:snRNA--TAIR10:gene (-)--TAIR10:intron--TAIR10:downstream	3
TAIR10:snRNA--TAIR10:gene (-)--TAIR10:upstream--TAIR10:downstream	403
TAIR10:snRNA--TAIR10:gene (-)--TAIR10:downstream	129
TAIR10:snRNA--TAIR10:intron--TAIR10:upstream--TAIR10:downstream	14
TAIR10:snRNA--TAIR10:intron--TAIR10:downstream	2
TAIR10:snRNA--TAIR10:upstream	418
TAIR10:snRNA--TAIR10:upstream--TAIR10:downstream	620
TAIR10:snRNA--TAIR10:downstream	2347
TAIR10:snoRNA	1999
TAIR10:snoRNA--TAIR10:tRNA--TAIR10:3'UTR (+)--TAIR10:CDS (+)--TAIR10:gene (-)--TAIR10:intron--TAIR10:upstream--TAIR10:downstream	1
TAIR10:snoRNA--TAIR10:tRNA--TAIR10:5'UTR (+)--TAIR10:CDS (+)--TAIR10:gene (-)--TAIR10:intron--TAIR10:upstream--TAIR10:downstream	1
TAIR10:snoRNA--TAIR10:3'UTR (+)	1
TAIR10:snoRNA--TAIR10:3'UTR (+)--TAIR10:gene (-)--TAIR10:upstream--TAIR10:downstream	1
TAIR10:snoRNA--TAIR10:5'UTR (+)--TAIR10:gene (-)--TAIR10:intron	1
TAIR10:snoRNA--TAIR10:5'UTR (+)--TAIR10:gene (-)--TAIR10:intron--TAIR10:upstream--TAIR10:downstream	2
TAIR10:snoRNA--TAIR10:5'UTR (+)--TAIR10:gene (-)--TAIR10:intron--TAIR10:downstream	109
TAIR10:snoRNA--TAIR10:5'UTR (+)--TAIR10:gene (-)--TAIR10:downstream	27
TAIR10:snoRNA--TAIR10:5'UTR (+)--TAIR10:intron--TAIR10:downstream	22
TAIR10:snoRNA--TAIR10:5'UTR (+)--TAIR10:upstream	1
TAIR10:snoRNA--TAIR10:5'UTR (+)--TAIR10:downstream	6
TAIR10:snoRNA--TAIR10:CDS (+)	3
TAIR10:snoRNA--TAIR10:CDS (+)--TAIR10:gene (-)--TAIR10:intron--TAIR10:upstream--TAIR10:downstream	12
TAIR10:snoRNA--TAIR10:CDS (+)--TAIR10:gene (-)--TAIR10:intron--TAIR10:downstream	3
TAIR10:snoRNA--TAIR10:CDS (+)--TAIR10:gene (-)--TAIR10:upstream	1
TAIR10:snoRNA--TAIR10:CDS (+)--TAIR10:gene (-)--TAIR10:upstream--TAIR10:downstream	2
TAIR10:snoRNA--TAIR10:CDS (+)--TAIR10:gene (-)--TAIR10:downstream	2
TAIR10:snoRNA--TAIR10:CDS (+)--TAIR10:intron--TAIR10:upstream--TAIR10:downstream	10
TAIR10:snoRNA--TAIR10:CDS (+)--TAIR10:upstream	1
TAIR10:snoRNA--TAIR10:CDS (+)--TAIR10:downstream	3
TAIR10:snoRNA--TAIR10:gene (-)	15
TAIR10:snoRNA--TAIR10:gene (-)--TAIR10:intron	1
TAIR10:snoRNA--TAIR10:gene (-)--TAIR10:intron--TAIR10:upstream--TAIR10:downstream	10
TAIR10:snoRNA--TAIR10:gene (-)--TAIR10:intron--TAIR10:downstream	59
TAIR10:snoRNA--TAIR10:gene (-)--TAIR10:downstream	46
TAIR10:snoRNA--TAIR10:intron	5
TAIR10:snoRNA--TAIR10:intron--TAIR10:upstream	3
TAIR10:snoRNA--TAIR10:intron--TAIR10:upstream--TAIR10:downstream	1
TAIR10:snoRNA--TAIR10:intron--TAIR10:downstream	8
TAIR10:snoRNA--TAIR10:upstream	150
TAIR10:snoRNA--TAIR10:upstream--TAIR10:downstream	4
TAIR10:snoRNA--TAIR10:downstream	402
TAIR10:tRNA	281969
TAIR10:tRNA--TAIR10:3'UTR (+)	404
TAIR10:tRNA--TAIR10:3'UTR (+)--TAIR10:5'UTR (+)--TAIR10:CDS (+)--TAIR10:gene (-)--TAIR10:intron--TAIR10:upstream--TAIR10:downstream	1
TAIR10:tRNA--TAIR10:3'UTR (+)--TAIR10:5'UTR (+)--TAIR10:gene (-)--TAIR10:upstream--TAIR10:downstream	1
TAIR10:tRNA--TAIR10:3'UTR (+)--TAIR10:CDS (+)	4
TAIR10:tRNA--TAIR10:3'UTR (+)--TAIR10:CDS (+)--TAIR10:gene (-)--TAIR10:intron	1
TAIR10:tRNA--TAIR10:3'UTR (+)--TAIR10:CDS (+)--TAIR10:gene (-)--TAIR10:intron--TAIR10:upstream	3
TAIR10:tRNA--TAIR10:3'UTR (+)--TAIR10:CDS (+)--TAIR10:gene (-)--TAIR10:intron--TAIR10:upstream--TAIR10:downstream	2
TAIR10:tRNA--TAIR10:3'UTR (+)--TAIR10:CDS (+)--TAIR10:gene (-)--TAIR10:upstream	1
TAIR10:tRNA--TAIR10:3'UTR (+)--TAIR10:gene (-)	3
TAIR10:tRNA--TAIR10:3'UTR (+)--TAIR10:gene (-)--TAIR10:intron--TAIR10:upstream--TAIR10:downstream	1
TAIR10:tRNA--TAIR10:3'UTR (+)--TAIR10:intron	1
TAIR10:tRNA--TAIR10:3'UTR (+)--TAIR10:upstream	6
TAIR10:tRNA--TAIR10:3'UTR (+)--TAIR10:upstream--TAIR10:downstream	2
TAIR10:tRNA--TAIR10:3'UTR (+)--TAIR10:downstream	4
TAIR10:tRNA--TAIR10:5'UTR (+)	2
TAIR10:tRNA--TAIR10:5'UTR (+)--TAIR10:CDS (+)	11
TAIR10:tRNA--TAIR10:5'UTR (+)--TAIR10:CDS (+)--TAIR10:gene (-)	28
TAIR10:tRNA--TAIR10:5'UTR (+)--TAIR10:CDS (+)--TAIR10:gene (-)--TAIR10:intron	2
TAIR10:tRNA--TAIR10:5'UTR (+)--TAIR10:CDS (+)--TAIR10:gene (-)--TAIR10:intron--TAIR10:upstream--TAIR10:downstream	5
TAIR10:tRNA--TAIR10:5'UTR (+)--TAIR10:CDS (+)--TAIR10:gene (-)--TAIR10:intron--TAIR10:downstream	6
TAIR10:tRNA--TAIR10:5'UTR (+)--TAIR10:CDS (+)--TAIR10:gene (-)--TAIR10:upstream	3
TAIR10:tRNA--TAIR10:5'UTR (+)--TAIR10:CDS (+)--TAIR10:gene (-)--TAIR10:upstream--TAIR10:downstream	2
TAIR10:tRNA--TAIR10:5'UTR (+)--TAIR10:CDS (+)--TAIR10:gene (-)--TAIR10:downstream	2
TAIR10:tRNA--TAIR10:5'UTR (+)--TAIR10:gene (-)	11
TAIR10:tRNA--TAIR10:5'UTR (+)--TAIR10:gene (-)--TAIR10:intron--TAIR10:upstream--TAIR10:downstream	1
TAIR10:tRNA--TAIR10:5'UTR (+)--TAIR10:gene (-)--TAIR10:upstream--TAIR10:downstream	2
TAIR10:tRNA--TAIR10:5'UTR (+)--TAIR10:gene (-)--TAIR10:downstream	1
TAIR10:tRNA--TAIR10:5'UTR (+)--TAIR10:intron--TAIR10:upstream--TAIR10:downstream	1
TAIR10:tRNA--TAIR10:5'UTR (+)--TAIR10:upstream--TAIR10:downstream	1
TAIR10:tRNA--TAIR10:CDS (+)	507
TAIR10:tRNA--TAIR10:CDS (+)--TAIR10:gene (-)	260
TAIR10:tRNA--TAIR10:CDS (+)--TAIR10:gene (-)--TAIR10:intron	35
TAIR10:tRNA--TAIR10:CDS (+)--TAIR10:gene (-)--TAIR10:intron--TAIR10:upstream	11
TAIR10:tRNA--TAIR10:CDS (+)--TAIR10:gene (-)--TAIR10:intron--TAIR10:upstream--TAIR10:downstream	31
TAIR10:tRNA--TAIR10:CDS (+)--TAIR10:gene (-)--TAIR10:intron--TAIR10:downstream	7
TAIR10:tRNA--TAIR10:CDS (+)--TAIR10:gene (-)--TAIR10:upstream	34
TAIR10:tRNA--TAIR10:CDS (+)--TAIR10:gene (-)--TAIR10:upstream--TAIR10:downstream	22
TAIR10:tRNA--TAIR10:CDS (+)--TAIR10:gene (-)--TAIR10:downstream	23
TAIR10:tRNA--TAIR10:CDS (+)--TAIR10:intron	30
TAIR10:tRNA--TAIR10:CDS (+)--TAIR10:intron--TAIR10:upstream	12
TAIR10:tRNA--TAIR10:CDS (+)--TAIR10:intron--TAIR10:upstream--TAIR10:downstream	2
TAIR10:tRNA--TAIR10:CDS (+)--TAIR10:intron--TAIR10:downstream	5
TAIR10:tRNA--TAIR10:CDS (+)--TAIR10:upstream	38
TAIR10:tRNA--TAIR10:CDS (+)--TAIR10:upstream--TAIR10:downstream	8
TAIR10:tRNA--TAIR10:CDS (+)--TAIR10:downstream	41
TAIR10:tRNA--TAIR10:gene (-)	2852
TAIR10:tRNA--TAIR10:gene (-)--TAIR10:intron	17
TAIR10:tRNA--TAIR10:gene (-)--TAIR10:intron--TAIR10:upstream	5
TAIR10:tRNA--TAIR10:gene (-)--TAIR10:intron--TAIR10:upstream--TAIR10:downstream	3
TAIR10:tRNA--TAIR10:gene (-)--TAIR10:intron--TAIR10:downstream	1
TAIR10:tRNA--TAIR10:gene (-)--TAIR10:upstream	106
TAIR10:tRNA--TAIR10:gene (-)--TAIR10:upstream--TAIR10:downstream	17
TAIR10:tRNA--TAIR10:gene (-)--TAIR10:downstream	59
TAIR10:tRNA--TAIR10:intron	85
TAIR10:tRNA--TAIR10:intron--TAIR10:upstream	17
TAIR10:tRNA--TAIR10:intron--TAIR10:upstream--TAIR10:downstream	667
TAIR10:tRNA--TAIR10:intron--TAIR10:downstream	6
TAIR10:tRNA--TAIR10:upstream	9914
TAIR10:tRNA--TAIR10:upstream--TAIR10:downstream	3200
TAIR10:tRNA--TAIR10:downstream	6227
TAIR10:miRNA	974966
TAIR10:miRNA--TAIR10:3'UTR (+)	26
TAIR10:miRNA--TAIR10:3'UTR (+)--TAIR10:5'UTR (+)--TAIR10:CDS (+)--TAIR10:gene (-)--TAIR10:intron	3
TAIR10:miRNA--TAIR10:3'UTR (+)--TAIR10:5'UTR (+)--TAIR10:CDS (+)--TAIR10:gene (-)--TAIR10:intron--TAIR10:upstream	10
TAIR10:miRNA--TAIR10:3'UTR (+)--TAIR10:5'UTR (+)--TAIR10:CDS (+)--TAIR10:intron	1
TAIR10:miRNA--TAIR10:3'UTR (+)--TAIR10:5'UTR (+)--TAIR10:gene (-)--TAIR10:intron	2
TAIR10:miRNA--TAIR10:3'UTR (+)--TAIR10:CDS (+)	2
TAIR10:miRNA--TAIR10:3'UTR (+)--TAIR10:CDS (+)--TAIR10:gene (-)	6
TAIR10:miRNA--TAIR10:3'UTR (+)--TAIR10:CDS (+)--TAIR10:gene (-)--TAIR10:intron	24
TAIR10:miRNA--TAIR10:3'UTR (+)--TAIR10:CDS (+)--TAIR10:gene (-)--TAIR10:intron--TAIR10:upstream	4
TAIR10:miRNA--TAIR10:3'UTR (+)--TAIR10:CDS (+)--TAIR10:gene (-)--TAIR10:intron--TAIR10:upstream--TAIR10:downstream	2
TAIR10:miRNA--TAIR10:3'UTR (+)--TAIR10:CDS (+)--TAIR10:gene (-)--TAIR10:intron--TAIR10:downstream	10
TAIR10:miRNA--TAIR10:3'UTR (+)--TAIR10:CDS (+)--TAIR10:gene (-)--TAIR10:upstream--TAIR10:downstream	9
TAIR10:miRNA--TAIR10:3'UTR (+)--TAIR10:CDS (+)--TAIR10:gene (-)--TAIR10:downstream	4
TAIR10:miRNA--TAIR10:3'UTR (+)--TAIR10:CDS (+)--TAIR10:intron--TAIR10:upstream	1
TAIR10:miRNA--TAIR10:3'UTR (+)--TAIR10:CDS (+)--TAIR10:intron--TAIR10:upstream--TAIR10:downstream	1
TAIR10:miRNA--TAIR10:3'UTR (+)--TAIR10:CDS (+)--TAIR10:upstream--TAIR10:downstream	5
TAIR10:miRNA--TAIR10:3'UTR (+)--TAIR10:gene (-)	9
TAIR10:miRNA--TAIR10:3'UTR (+)--TAIR10:gene (-)--TAIR10:intron	4
TAIR10:miRNA--TAIR10:3'UTR (+)--TAIR10:gene (-)--TAIR10:intron--TAIR10:upstream	1
TAIR10:miRNA--TAIR10:3'UTR (+)--TAIR10:gene (-)--TAIR10:intron--TAIR10:upstream--TAIR10:downstream	2
TAIR10:miRNA--TAIR10:3'UTR (+)--TAIR10:gene (-)--TAIR10:upstream--TAIR10:downstream	3
TAIR10:miRNA--TAIR10:3'UTR (+)--TAIR10:intron	3
TAIR10:miRNA--TAIR10:3'UTR (+)--TAIR10:intron--TAIR10:upstream	3
TAIR10:miRNA--TAIR10:3'UTR (+)--TAIR10:upstream	2
TAIR10:miRNA--TAIR10:3'UTR (+)--TAIR10:upstream--TAIR10:downstream	1
TAIR10:miRNA--TAIR10:3'UTR (+)--TAIR10:downstream	4
TAIR10:miRNA--TAIR10:5'UTR (+)	9
TAIR10:miRNA--TAIR10:5'UTR (+)--TAIR10:CDS (+)	2
TAIR10:miRNA--TAIR10:5'UTR (+)--TAIR10:CDS (+)--TAIR10:gene (-)	1
TAIR10:miRNA--TAIR10:5'UTR (+)--TAIR10:CDS (+)--TAIR10:gene (-)--TAIR10:intron	3
TAIR10:miRNA--TAIR10:5'UTR (+)--TAIR10:CDS (+)--TAIR10:gene (-)--TAIR10:intron--TAIR10:upstream	2
TAIR10:miRNA--TAIR10:5'UTR (+)--TAIR10:CDS (+)--TAIR10:gene (-)--TAIR10:intron--TAIR10:upstream--TAIR10:downstream	6
TAIR10:miRNA--TAIR10:5'UTR (+)--TAIR10:CDS (+)--TAIR10:gene (-)--TAIR10:upstream	2
TAIR10:miRNA--TAIR10:5'UTR (+)--TAIR10:CDS (+)--TAIR10:gene (-)--TAIR10:downstream	2
TAIR10:miRNA--TAIR10:5'UTR (+)--TAIR10:CDS (+)--TAIR10:intron	4
TAIR10:miRNA--TAIR10:5'UTR (+)--TAIR10:CDS (+)--TAIR10:intron--TAIR10:upstream--TAIR10:downstream	1
TAIR10:miRNA--TAIR10:5'UTR (+)--TAIR10:CDS (+)--TAIR10:upstream--TAIR10:downstream	1
TAIR10:miRNA--TAIR10:5'UTR (+)--TAIR10:gene (-)	9
TAIR10:miRNA--TAIR10:5'UTR (+)--TAIR10:gene (-)--TAIR10:intron	3
TAIR10:miRNA--TAIR10:5'UTR (+)--TAIR10:gene (-)--TAIR10:intron--TAIR10:upstream--TAIR10:downstream	1
TAIR10:miRNA--TAIR10:5'UTR (+)--TAIR10:gene (-)--TAIR10:upstream	1
TAIR10:miRNA--TAIR10:5'UTR (+)--TAIR10:intron--TAIR10:upstream	2
TAIR10:miRNA--TAIR10:5'UTR (+)--TAIR10:intron--TAIR10:downstream	1
TAIR10:miRNA--TAIR10:5'UTR (+)--TAIR10:downstream	1
TAIR10:miRNA--TAIR10:CDS (+)	909
TAIR10:miRNA--TAIR10:CDS (+)--TAIR10:gene (-)	868
TAIR10:miRNA--TAIR10:CDS (+)--TAIR10:gene (-)--TAIR10:intron	50
TAIR10:miRNA--TAIR10:CDS (+)--TAIR10:gene (-)--TAIR10:intron--TAIR10:upstream	21
TAIR10:miRNA--TAIR10:CDS (+)--TAIR10:gene (-)--TAIR10:intron--TAIR10:upstream--TAIR10:downstream	12
TAIR10:miRNA--TAIR10:CDS (+)--TAIR10:gene (-)--TAIR10:intron--TAIR10:downstream	45
TAIR10:miRNA--TAIR10:CDS (+)--TAIR10:gene (-)--TAIR10:upstream	23
TAIR10:miRNA--TAIR10:CDS (+)--TAIR10:gene (-)--TAIR10:upstream--TAIR10:downstream	5
TAIR10:miRNA--TAIR10:CDS (+)--TAIR10:gene (-)--TAIR10:downstream	16
TAIR10:miRNA--TAIR10:CDS (+)--TAIR10:intron	18
TAIR10:miRNA--TAIR10:CDS (+)--TAIR10:intron--TAIR10:upstream	7
TAIR10:miRNA--TAIR10:CDS (+)--TAIR10:intron--TAIR10:upstream--TAIR10:downstream	4
TAIR10:miRNA--TAIR10:CDS (+)--TAIR10:intron--TAIR10:downstream	17
TAIR10:miRNA--TAIR10:CDS (+)--TAIR10:upstream	31
TAIR10:miRNA--TAIR10:CDS (+)--TAIR10:upstream--TAIR10:downstream	18
TAIR10:miRNA--TAIR10:CDS (+)--TAIR10:downstream	34
TAIR10:miRNA--TAIR10:gene (-)	6437
TAIR10:miRNA--TAIR10:gene (-)--TAIR10:intron	65
TAIR10:miRNA--TAIR10:gene (-)--TAIR10:intron--TAIR10:upstream	13
TAIR10:miRNA--TAIR10:gene (-)--TAIR10:intron--TAIR10:upstream--TAIR10:downstream	22
TAIR10:miRNA--TAIR10:gene (-)--TAIR10:intron--TAIR10:downstream	14
TAIR10:miRNA--TAIR10:gene (-)--TAIR10:upstream	57
TAIR10:miRNA--TAIR10:gene (-)--TAIR10:upstream--TAIR10:downstream	10
TAIR10:miRNA--TAIR10:gene (-)--TAIR10:downstream	199
TAIR10:miRNA--TAIR10:intron	856
TAIR10:miRNA--TAIR10:intron--TAIR10:upstream	17
TAIR10:miRNA--TAIR10:intron--TAIR10:upstream--TAIR10:downstream	107
TAIR10:miRNA--TAIR10:intron--TAIR10:downstream	21
TAIR10:miRNA--TAIR10:upstream	219
TAIR10:miRNA--TAIR10:upstream--TAIR10:downstream	1609
TAIR10:miRNA--TAIR10:downstream	1022
TAIR10:3'UTR (+)	128071
TAIR10:3'UTR (+)--TAIR10:5'UTR (+)	3
TAIR10:3'UTR (+)--TAIR10:5'UTR (+)--TAIR10:CDS (+)	1
TAIR10:3'UTR (+)--TAIR10:5'UTR (+)--TAIR10:CDS (+)--TAIR10:gene (-)--TAIR10:intron--TAIR10:upstream	4
TAIR10:3'UTR (+)--TAIR10:5'UTR (+)--TAIR10:CDS (+)--TAIR10:gene (-)--TAIR10:intron--TAIR10:upstream--TAIR10:downstream	27
TAIR10:3'UTR (+)--TAIR10:5'UTR (+)--TAIR10:CDS (+)--TAIR10:gene (-)--TAIR10:intron--TAIR10:downstream	5
TAIR10:3'UTR (+)--TAIR10:5'UTR (+)--TAIR10:CDS (+)--TAIR10:gene (-)--TAIR10:upstream	1
TAIR10:3'UTR (+)--TAIR10:5'UTR (+)--TAIR10:CDS (+)--TAIR10:gene (-)--TAIR10:upstream--TAIR10:downstream	28
TAIR10:3'UTR (+)--TAIR10:5'UTR (+)--TAIR10:CDS (+)--TAIR10:gene (-)--TAIR10:downstream	3
TAIR10:3'UTR (+)--TAIR10:5'UTR (+)--TAIR10:CDS (+)--TAIR10:intron--TAIR10:upstream	2
TAIR10:3'UTR (+)--TAIR10:5'UTR (+)--TAIR10:CDS (+)--TAIR10:upstream--TAIR10:downstream	43
TAIR10:3'UTR (+)--TAIR10:5'UTR (+)--TAIR10:gene (-)	4
TAIR10:3'UTR (+)--TAIR10:5'UTR (+)--TAIR10:gene (-)--TAIR10:intron--TAIR10:upstream	3
TAIR10:3'UTR (+)--TAIR10:5'UTR (+)--TAIR10:gene (-)--TAIR10:intron--TAIR10:upstream--TAIR10:downstream	10
TAIR10:3'UTR (+)--TAIR10:5'UTR (+)--TAIR10:gene (-)--TAIR10:intron--TAIR10:downstream	1
TAIR10:3'UTR (+)--TAIR10:5'UTR (+)--TAIR10:gene (-)--TAIR10:upstream	1
TAIR10:3'UTR (+)--TAIR10:5'UTR (+)--TAIR10:gene (-)--TAIR10:upstream--TAIR10:downstream	99
TAIR10:3'UTR (+)--TAIR10:5'UTR (+)--TAIR10:intron	3
TAIR10:3'UTR (+)--TAIR10:5'UTR (+)--TAIR10:intron--TAIR10:upstream	1
TAIR10:3'UTR (+)--TAIR10:5'UTR (+)--TAIR10:intron--TAIR10:upstream--TAIR10:downstream	3
TAIR10:3'UTR (+)--TAIR10:5'UTR (+)--TAIR10:upstream	5
TAIR10:3'UTR (+)--TAIR10:5'UTR (+)--TAIR10:upstream--TAIR10:downstream	72
TAIR10:3'UTR (+)--TAIR10:5'UTR (+)--TAIR10:downstream	5
TAIR10:3'UTR (+)--TAIR10:CDS (+)	228
TAIR10:3'UTR (+)--TAIR10:CDS (+)--TAIR10:gene (-)	82
TAIR10:3'UTR (+)--TAIR10:CDS (+)--TAIR10:gene (-)--TAIR10:intron	23
TAIR10:3'UTR (+)--TAIR10:CDS (+)--TAIR10:gene (-)--TAIR10:intron--TAIR10:upstream	19
TAIR10:3'UTR (+)--TAIR10:CDS (+)--TAIR10:gene (-)--TAIR10:intron--TAIR10:upstream--TAIR10:downstream	83
TAIR10:3'UTR (+)--TAIR10:CDS (+)--TAIR10:gene (-)--TAIR10:intron--TAIR10:downstream	18
TAIR10:3'UTR (+)--TAIR10:CDS (+)--TAIR10:gene (-)--TAIR10:upstream	7
TAIR10:3'UTR (+)--TAIR10:CDS (+)--TAIR10:gene (-)--TAIR10:upstream--TAIR10:downstream	35
TAIR10:3'UTR (+)--TAIR10:CDS (+)--TAIR10:gene (-)--TAIR10:downstream	27
TAIR10:3'UTR (+)--TAIR10:CDS (+)--TAIR10:intron	8
TAIR10:3'UTR (+)--TAIR10:CDS (+)--TAIR10:intron--TAIR10:upstream	12
TAIR10:3'UTR (+)--TAIR10:CDS (+)--TAIR10:intron--TAIR10:upstream--TAIR10:downstream	28
TAIR10:3'UTR (+)--TAIR10:CDS (+)--TAIR10:intron--TAIR10:downstream	10
TAIR10:3'UTR (+)--TAIR10:CDS (+)--TAIR10:upstream	31
TAIR10:3'UTR (+)--TAIR10:CDS (+)--TAIR10:upstream--TAIR10:downstream	9
TAIR10:3'UTR (+)--TAIR10:CDS (+)--TAIR10:downstream	36
TAIR10:3'UTR (+)--TAIR10:gene (-)	500
TAIR10:3'UTR (+)--TAIR10:gene (-)--TAIR10:intron	65
TAIR10:3'UTR (+)--TAIR10:gene (-)--TAIR10:intron--TAIR10:upstream	20
TAIR10:3'UTR (+)--TAIR10:gene (-)--TAIR10:intron--TAIR10:upstream--TAIR10:downstream	134
TAIR10:3'UTR (+)--TAIR10:gene (-)--TAIR10:intron--TAIR10:downstream	20
TAIR10:3'UTR (+)--TAIR10:gene (-)--TAIR10:upstream	29
TAIR10:3'UTR (+)--TAIR10:gene (-)--TAIR10:upstream--TAIR10:downstream	126
TAIR10:3'UTR (+)--TAIR10:gene (-)--TAIR10:downstream	86
TAIR10:3'UTR (+)--TAIR10:intron	9755
TAIR10:3'UTR (+)--TAIR10:intron--TAIR10:upstream	286
TAIR10:3'UTR (+)--TAIR10:intron--TAIR10:upstream--TAIR10:downstream	1075
TAIR10:3'UTR (+)--TAIR10:intron--TAIR10:downstream	156
TAIR10:3'UTR (+)--TAIR10:upstream	962
TAIR10:3'UTR (+)--TAIR10:upstream--TAIR10:downstream	1010
TAIR10:3'UTR (+)--TAIR10:downstream	860
TAIR10:5'UTR (+)	3223
TAIR10:5'UTR (+)--TAIR10:CDS (+)	158
TAIR10:5'UTR (+)--TAIR10:CDS (+)--TAIR10:gene (-)	67
TAIR10:5'UTR (+)--TAIR10:CDS (+)--TAIR10:gene (-)--TAIR10:intron	15
TAIR10:5'UTR (+)--TAIR10:CDS (+)--TAIR10:gene (-)--TAIR10:intron--TAIR10:upstream	20
TAIR10:5'UTR (+)--TAIR10:CDS (+)--TAIR10:gene (-)--TAIR10:intron--TAIR10:upstream--TAIR10:downstream	37
TAIR10:5'UTR (+)--TAIR10:CDS (+)--TAIR10:gene (-)--TAIR10:intron--TAIR10:downstream	11
TAIR10:5'UTR (+)--TAIR10:CDS (+)--TAIR10:gene (-)--TAIR10:upstream	11
TAIR10:5'UTR (+)--TAIR10:CDS (+)--TAIR10:gene (-)--TAIR10:upstream--TAIR10:downstream	23
TAIR10:5'UTR (+)--TAIR10:CDS (+)--TAIR10:gene (-)--TAIR10:downstream	9
TAIR10:5'UTR (+)--TAIR10:CDS (+)--TAIR10:intron	12
TAIR10:5'UTR (+)--TAIR10:CDS (+)--TAIR10:intron--TAIR10:upstream	2
TAIR10:5'UTR (+)--TAIR10:CDS (+)--TAIR10:intron--TAIR10:upstream--TAIR10:downstream	13
TAIR10:5'UTR (+)--TAIR10:CDS (+)--TAIR10:intron--TAIR10:downstream	3
TAIR10:5'UTR (+)--TAIR10:CDS (+)--TAIR10:upstream	17
TAIR10:5'UTR (+)--TAIR10:CDS (+)--TAIR10:upstream--TAIR10:downstream	13
TAIR10:5'UTR (+)--TAIR10:CDS (+)--TAIR10:downstream	12
TAIR10:5'UTR (+)--TAIR10:gene (-)	230
TAIR10:5'UTR (+)--TAIR10:gene (-)--TAIR10:intron	15
TAIR10:5'UTR (+)--TAIR10:gene (-)--TAIR10:intron--TAIR10:upstream	25
TAIR10:5'UTR (+)--TAIR10:gene (-)--TAIR10:intron--TAIR10:upstream--TAIR10:downstream	39
TAIR10:5'UTR (+)--TAIR10:gene (-)--TAIR10:intron--TAIR10:downstream	7
TAIR10:5'UTR (+)--TAIR10:gene (-)--TAIR10:upstream	37
TAIR10:5'UTR (+)--TAIR10:gene (-)--TAIR10:upstream--TAIR10:downstream	95
TAIR10:5'UTR (+)--TAIR10:gene (-)--TAIR10:downstream	73
TAIR10:5'UTR (+)--TAIR10:intron	41
TAIR10:5'UTR (+)--TAIR10:intron--TAIR10:upstream	234
TAIR10:5'UTR (+)--TAIR10:intron--TAIR10:upstream--TAIR10:downstream	991
TAIR10:5'UTR (+)--TAIR10:intron--TAIR10:downstream	21
TAIR10:5'UTR (+)--TAIR10:upstream	776
TAIR10:5'UTR (+)--TAIR10:upstream--TAIR10:downstream	835
TAIR10:5'UTR (+)--TAIR10:downstream	306
TAIR10:CDS (+)	96113
TAIR10:CDS (+)--TAIR10:gene (-)	12419
TAIR10:CDS (+)--TAIR10:gene (-)--TAIR10:intron	493
TAIR10:CDS (+)--TAIR10:gene (-)--TAIR10:intron--TAIR10:upstream	193
TAIR10:CDS (+)--TAIR10:gene (-)--TAIR10:intron--TAIR10:upstream--TAIR10:downstream	301
TAIR10:CDS (+)--TAIR10:gene (-)--TAIR10:intron--TAIR10:downstream	513
TAIR10:CDS (+)--TAIR10:gene (-)--TAIR10:upstream	678
TAIR10:CDS (+)--TAIR10:gene (-)--TAIR10:upstream--TAIR10:downstream	220
TAIR10:CDS (+)--TAIR10:gene (-)--TAIR10:downstream	557
TAIR10:CDS (+)--TAIR10:intron	892
TAIR10:CDS (+)--TAIR10:intron--TAIR10:upstream	375
TAIR10:CDS (+)--TAIR10:intron--TAIR10:upstream--TAIR10:downstream	865
TAIR10:CDS (+)--TAIR10:intron--TAIR10:downstream	2388
TAIR10:CDS (+)--TAIR10:upstream	1922
TAIR10:CDS (+)--TAIR10:upstream--TAIR10:downstream	1408
TAIR10:CDS (+)--TAIR10:downstream	25269
TAIR10:gene (-)	132604
TAIR10:gene (-)--TAIR10:intron	12603
TAIR10:gene (-)--TAIR10:intron--TAIR10:upstream	503
TAIR10:gene (-)--TAIR10:intron--TAIR10:upstream--TAIR10:downstream	1638
TAIR10:gene (-)--TAIR10:intron--TAIR10:downstream	2348
TAIR10:gene (-)--TAIR10:upstream	4042
TAIR10:gene (-)--TAIR10:upstream--TAIR10:downstream	5727
TAIR10:gene (-)--TAIR10:downstream	26719
TAIR10:intron	48152
TAIR10:intron--TAIR10:upstream	11756
TAIR10:intron--TAIR10:upstream--TAIR10:downstream	27083
TAIR10:intron--TAIR10:downstream	8483
TAIR10:upstream	352009
TAIR10:upstream--TAIR10:downstream	115029
TAIR10:downstream	759888
