# Supplementary material for: mmannot: How to improve small–RNA annotation?
Source: PLoS One. 2020 May 28;15(5):e0231738. doi: 10.1371/journal.pone.0231738 (PMC7255610; doi:10.1371/journal.pone.0231738)
Supplement: S2 File — (GZ) [file pone.0231738.s002.gz › Data/Counts/AT/SRR671951_ShortStack.csv]

Type	SRR671951_ShortStack
TAIR10:CDS (+)	40312
TAIR10:5'UTR (+)	2434
TAIR10:3'UTR (+)	58087
TAIR10:miRNA	498660
TAIR10:tRNA	95970
TAIR10:snoRNA	1915
TAIR10:snRNA	1492
TAIR10:rRNA	606748
TAIR10:transposable_element_gene	52482
TAIR10:pseudogenic_transcript	6347
TAIR10:gene (-)	78520
TAIR10:intron	30230
TAIR10:upstream	188811
TAIR10:upstream--TAIR10:downstream	73
TAIR10:downstream	422971
