# Supplementary material for: mmannot: How to improve small–RNA annotation?
Source: PLoS One. 2020 May 28;15(5):e0231738. doi: 10.1371/journal.pone.0231738 (PMC7255610; doi:10.1371/journal.pone.0231738)
Supplement: S2 File — (GZ) [file pone.0231738.s002.gz › Data/Counts/AT/SRR671953_ratio.csv]

Type	SRR671953
TAIR10:CDS (+)	140852
TAIR10:5'UTR (+)	7652
TAIR10:3'UTR (+)	105394
TAIR10:miRNA	1100491
TAIR10:tRNA	246130
TAIR10:snoRNA	4231
TAIR10:snRNA	2461
TAIR10:rRNA	1009190
TAIR10:transposable_element_gene	143796
TAIR10:pseudogenic_transcript	18811
TAIR10:gene (-)	186491
TAIR10:intron	82676
TAIR10:upstream	483359
TAIR10:upstream--TAIR10:downstream	141
TAIR10:downstream	942676
