# Supplementary material for: mmannot: How to improve small–RNA annotation?
Source: PLoS One. 2020 May 28;15(5):e0231738. doi: 10.1371/journal.pone.0231738 (PMC7255610; doi:10.1371/journal.pone.0231738)
Supplement: S2 File — (GZ) [file pone.0231738.s002.gz › Data/Counts/AT/SRR671951_unique.csv]

Type	SRR671951
TAIR10:CDS (+)	27897
TAIR10:5'UTR (+)	2051
TAIR10:3'UTR (+)	6855
TAIR10:miRNA	353572
TAIR10:tRNA	5255
TAIR10:snoRNA	1413
TAIR10:snRNA	506
TAIR10:rRNA	17972
TAIR10:transposable_element_gene	31935
TAIR10:pseudogenic_transcript	4338
TAIR10:gene (-)	38865
TAIR10:intron	16986
TAIR10:upstream	117481
TAIR10:upstream--TAIR10:downstream	53
TAIR10:downstream	125456
