# Supplementary material for: mmannot: How to improve small–RNA annotation?
Source: PLoS One. 2020 May 28;15(5):e0231738. doi: 10.1371/journal.pone.0231738 (PMC7255610; doi:10.1371/journal.pone.0231738)
Supplement: S2 File — (GZ) [file pone.0231738.s002.gz › Data/Counts/AT/SRR671950_sequence.csv]

Type	SRR671950
rRNA	568145
CDS (+)	197220
snRNA	1091
downstream	1387333
tRNA	66141
intron	114813
5'UTR (+)	7948
3'UTR (+)	96660
gene (-)	229741
pseudogenic_transcript	13242
miRNA	800122
upstream	966799
snoRNA	639
transposable_element_gene	165317
