# Supplementary material for: mmannot: How to improve small–RNA annotation?
Source: PLoS One. 2020 May 28;15(5):e0231738. doi: 10.1371/journal.pone.0231738 (PMC7255610; doi:10.1371/journal.pone.0231738)
Supplement: S2 File — (GZ) [file pone.0231738.s002.gz › Data/Counts/AT/SRR671953_default.csv]

Type	SRR671953
TAIR10:CDS (+)	127154
TAIR10:CDS (+)--TAIR10:5'UTR (+)	179
TAIR10:CDS (+)--TAIR10:5'UTR (+)--TAIR10:3'UTR (+)	1
TAIR10:CDS (+)--TAIR10:5'UTR (+)--TAIR10:3'UTR (+)--TAIR10:miRNA--TAIR10:transposable_element_gene--TAIR10:pseudogenic_transcript--TAIR10:gene (-)--TAIR10:intron--TAIR10:upstream--TAIR10:downstream	5
TAIR10:CDS (+)--TAIR10:5'UTR (+)--TAIR10:3'UTR (+)--TAIR10:miRNA--TAIR10:transposable_element_gene--TAIR10:pseudogenic_transcript--TAIR10:intron--TAIR10:upstream--TAIR10:downstream	1
TAIR10:CDS (+)--TAIR10:5'UTR (+)--TAIR10:3'UTR (+)--TAIR10:miRNA--TAIR10:transposable_element_gene--TAIR10:gene (-)--TAIR10:intron--TAIR10:upstream	5
TAIR10:CDS (+)--TAIR10:5'UTR (+)--TAIR10:3'UTR (+)--TAIR10:miRNA--TAIR10:transposable_element_gene--TAIR10:gene (-)--TAIR10:intron--TAIR10:upstream--TAIR10:downstream	17
TAIR10:CDS (+)--TAIR10:5'UTR (+)--TAIR10:3'UTR (+)--TAIR10:miRNA--TAIR10:transposable_element_gene--TAIR10:gene (-)--TAIR10:intron--TAIR10:downstream	9
TAIR10:CDS (+)--TAIR10:5'UTR (+)--TAIR10:3'UTR (+)--TAIR10:miRNA--TAIR10:pseudogenic_transcript--TAIR10:gene (-)--TAIR10:intron--TAIR10:upstream--TAIR10:downstream	1
TAIR10:CDS (+)--TAIR10:5'UTR (+)--TAIR10:3'UTR (+)--TAIR10:miRNA--TAIR10:gene (-)--TAIR10:intron	6
TAIR10:CDS (+)--TAIR10:5'UTR (+)--TAIR10:3'UTR (+)--TAIR10:miRNA--TAIR10:gene (-)--TAIR10:intron--TAIR10:upstream	7
TAIR10:CDS (+)--TAIR10:5'UTR (+)--TAIR10:3'UTR (+)--TAIR10:tRNA--TAIR10:rRNA--TAIR10:transposable_element_gene--TAIR10:pseudogenic_transcript--TAIR10:gene (-)--TAIR10:intron--TAIR10:upstream--TAIR10:downstream	1
TAIR10:CDS (+)--TAIR10:5'UTR (+)--TAIR10:3'UTR (+)--TAIR10:tRNA--TAIR10:transposable_element_gene	1
TAIR10:CDS (+)--TAIR10:5'UTR (+)--TAIR10:3'UTR (+)--TAIR10:tRNA--TAIR10:transposable_element_gene--TAIR10:pseudogenic_transcript--TAIR10:gene (-)--TAIR10:intron--TAIR10:upstream--TAIR10:downstream	7
TAIR10:CDS (+)--TAIR10:5'UTR (+)--TAIR10:3'UTR (+)--TAIR10:tRNA--TAIR10:transposable_element_gene--TAIR10:gene (-)--TAIR10:intron--TAIR10:upstream	1
TAIR10:CDS (+)--TAIR10:5'UTR (+)--TAIR10:3'UTR (+)--TAIR10:tRNA--TAIR10:transposable_element_gene--TAIR10:gene (-)--TAIR10:intron--TAIR10:upstream--TAIR10:downstream	17
TAIR10:CDS (+)--TAIR10:5'UTR (+)--TAIR10:3'UTR (+)--TAIR10:tRNA--TAIR10:transposable_element_gene--TAIR10:gene (-)--TAIR10:intron--TAIR10:downstream	2
TAIR10:CDS (+)--TAIR10:5'UTR (+)--TAIR10:3'UTR (+)--TAIR10:tRNA--TAIR10:gene (-)--TAIR10:intron--TAIR10:upstream	1
TAIR10:CDS (+)--TAIR10:5'UTR (+)--TAIR10:3'UTR (+)--TAIR10:snoRNA--TAIR10:transposable_element_gene--TAIR10:gene (-)--TAIR10:intron--TAIR10:upstream--TAIR10:downstream	1
TAIR10:CDS (+)--TAIR10:5'UTR (+)--TAIR10:3'UTR (+)--TAIR10:snRNA--TAIR10:rRNA--TAIR10:pseudogenic_transcript--TAIR10:gene (-)--TAIR10:intron--TAIR10:upstream--TAIR10:downstream	1
TAIR10:CDS (+)--TAIR10:5'UTR (+)--TAIR10:3'UTR (+)--TAIR10:snRNA--TAIR10:transposable_element_gene--TAIR10:pseudogenic_transcript--TAIR10:gene (-)--TAIR10:intron--TAIR10:upstream--TAIR10:downstream	2
TAIR10:CDS (+)--TAIR10:5'UTR (+)--TAIR10:3'UTR (+)--TAIR10:rRNA--TAIR10:transposable_element_gene--TAIR10:pseudogenic_transcript--TAIR10:gene (-)--TAIR10:intron--TAIR10:upstream	1
TAIR10:CDS (+)--TAIR10:5'UTR (+)--TAIR10:3'UTR (+)--TAIR10:rRNA--TAIR10:transposable_element_gene--TAIR10:pseudogenic_transcript--TAIR10:gene (-)--TAIR10:intron--TAIR10:upstream--TAIR10:downstream	10
TAIR10:CDS (+)--TAIR10:5'UTR (+)--TAIR10:3'UTR (+)--TAIR10:rRNA--TAIR10:transposable_element_gene--TAIR10:gene (-)--TAIR10:intron--TAIR10:upstream--TAIR10:downstream	25
TAIR10:CDS (+)--TAIR10:5'UTR (+)--TAIR10:3'UTR (+)--TAIR10:rRNA--TAIR10:pseudogenic_transcript--TAIR10:gene (-)--TAIR10:intron--TAIR10:upstream--TAIR10:downstream	2
TAIR10:CDS (+)--TAIR10:5'UTR (+)--TAIR10:3'UTR (+)--TAIR10:rRNA--TAIR10:gene (-)	1
TAIR10:CDS (+)--TAIR10:5'UTR (+)--TAIR10:3'UTR (+)--TAIR10:rRNA--TAIR10:gene (-)--TAIR10:intron--TAIR10:upstream--TAIR10:downstream	2
TAIR10:CDS (+)--TAIR10:5'UTR (+)--TAIR10:3'UTR (+)--TAIR10:transposable_element_gene--TAIR10:pseudogenic_transcript--TAIR10:gene (-)--TAIR10:intron--TAIR10:upstream	2
TAIR10:CDS (+)--TAIR10:5'UTR (+)--TAIR10:3'UTR (+)--TAIR10:transposable_element_gene--TAIR10:pseudogenic_transcript--TAIR10:gene (-)--TAIR10:intron--TAIR10:upstream--TAIR10:downstream	254
TAIR10:CDS (+)--TAIR10:5'UTR (+)--TAIR10:3'UTR (+)--TAIR10:transposable_element_gene--TAIR10:pseudogenic_transcript--TAIR10:gene (-)--TAIR10:intron--TAIR10:downstream	3
TAIR10:CDS (+)--TAIR10:5'UTR (+)--TAIR10:3'UTR (+)--TAIR10:transposable_element_gene--TAIR10:pseudogenic_transcript--TAIR10:gene (-)--TAIR10:upstream--TAIR10:downstream	2
TAIR10:CDS (+)--TAIR10:5'UTR (+)--TAIR10:3'UTR (+)--TAIR10:transposable_element_gene--TAIR10:pseudogenic_transcript--TAIR10:gene (-)--TAIR10:downstream	2
TAIR10:CDS (+)--TAIR10:5'UTR (+)--TAIR10:3'UTR (+)--TAIR10:transposable_element_gene--TAIR10:gene (-)	1
TAIR10:CDS (+)--TAIR10:5'UTR (+)--TAIR10:3'UTR (+)--TAIR10:transposable_element_gene--TAIR10:gene (-)--TAIR10:intron	2
TAIR10:CDS (+)--TAIR10:5'UTR (+)--TAIR10:3'UTR (+)--TAIR10:transposable_element_gene--TAIR10:gene (-)--TAIR10:intron--TAIR10:upstream	10
TAIR10:CDS (+)--TAIR10:5'UTR (+)--TAIR10:3'UTR (+)--TAIR10:transposable_element_gene--TAIR10:gene (-)--TAIR10:intron--TAIR10:upstream--TAIR10:downstream	195
TAIR10:CDS (+)--TAIR10:5'UTR (+)--TAIR10:3'UTR (+)--TAIR10:transposable_element_gene--TAIR10:gene (-)--TAIR10:intron--TAIR10:downstream	3
TAIR10:CDS (+)--TAIR10:5'UTR (+)--TAIR10:3'UTR (+)--TAIR10:transposable_element_gene--TAIR10:gene (-)--TAIR10:upstream	10
TAIR10:CDS (+)--TAIR10:5'UTR (+)--TAIR10:3'UTR (+)--TAIR10:transposable_element_gene--TAIR10:gene (-)--TAIR10:upstream--TAIR10:downstream	15
TAIR10:CDS (+)--TAIR10:5'UTR (+)--TAIR10:3'UTR (+)--TAIR10:transposable_element_gene--TAIR10:gene (-)--TAIR10:downstream	1
TAIR10:CDS (+)--TAIR10:5'UTR (+)--TAIR10:3'UTR (+)--TAIR10:transposable_element_gene--TAIR10:intron--TAIR10:upstream--TAIR10:downstream	2
TAIR10:CDS (+)--TAIR10:5'UTR (+)--TAIR10:3'UTR (+)--TAIR10:transposable_element_gene--TAIR10:intron--TAIR10:downstream	1
TAIR10:CDS (+)--TAIR10:5'UTR (+)--TAIR10:3'UTR (+)--TAIR10:pseudogenic_transcript--TAIR10:gene (-)--TAIR10:intron--TAIR10:upstream	1
TAIR10:CDS (+)--TAIR10:5'UTR (+)--TAIR10:3'UTR (+)--TAIR10:pseudogenic_transcript--TAIR10:gene (-)--TAIR10:intron--TAIR10:upstream--TAIR10:downstream	17
TAIR10:CDS (+)--TAIR10:5'UTR (+)--TAIR10:3'UTR (+)--TAIR10:pseudogenic_transcript--TAIR10:intron--TAIR10:upstream	1
TAIR10:CDS (+)--TAIR10:5'UTR (+)--TAIR10:3'UTR (+)--TAIR10:pseudogenic_transcript--TAIR10:intron--TAIR10:upstream--TAIR10:downstream	1
TAIR10:CDS (+)--TAIR10:5'UTR (+)--TAIR10:3'UTR (+)--TAIR10:gene (-)	1
TAIR10:CDS (+)--TAIR10:5'UTR (+)--TAIR10:3'UTR (+)--TAIR10:gene (-)--TAIR10:intron	4
TAIR10:CDS (+)--TAIR10:5'UTR (+)--TAIR10:3'UTR (+)--TAIR10:gene (-)--TAIR10:intron--TAIR10:upstream	9
TAIR10:CDS (+)--TAIR10:5'UTR (+)--TAIR10:3'UTR (+)--TAIR10:gene (-)--TAIR10:intron--TAIR10:upstream--TAIR10:downstream	57
TAIR10:CDS (+)--TAIR10:5'UTR (+)--TAIR10:3'UTR (+)--TAIR10:gene (-)--TAIR10:intron--TAIR10:downstream	6
TAIR10:CDS (+)--TAIR10:5'UTR (+)--TAIR10:3'UTR (+)--TAIR10:gene (-)--TAIR10:upstream	4
TAIR10:CDS (+)--TAIR10:5'UTR (+)--TAIR10:3'UTR (+)--TAIR10:gene (-)--TAIR10:upstream--TAIR10:downstream	91
TAIR10:CDS (+)--TAIR10:5'UTR (+)--TAIR10:3'UTR (+)--TAIR10:gene (-)--TAIR10:downstream	1
TAIR10:CDS (+)--TAIR10:5'UTR (+)--TAIR10:3'UTR (+)--TAIR10:intron	1
TAIR10:CDS (+)--TAIR10:5'UTR (+)--TAIR10:3'UTR (+)--TAIR10:intron--TAIR10:upstream	1
TAIR10:CDS (+)--TAIR10:5'UTR (+)--TAIR10:3'UTR (+)--TAIR10:intron--TAIR10:upstream--TAIR10:downstream	3
TAIR10:CDS (+)--TAIR10:5'UTR (+)--TAIR10:3'UTR (+)--TAIR10:upstream	2
TAIR10:CDS (+)--TAIR10:5'UTR (+)--TAIR10:3'UTR (+)--TAIR10:upstream--TAIR10:downstream	74
TAIR10:CDS (+)--TAIR10:5'UTR (+)--TAIR10:miRNA	3
TAIR10:CDS (+)--TAIR10:5'UTR (+)--TAIR10:miRNA--TAIR10:transposable_element_gene--TAIR10:pseudogenic_transcript--TAIR10:gene (-)--TAIR10:intron	2
TAIR10:CDS (+)--TAIR10:5'UTR (+)--TAIR10:miRNA--TAIR10:transposable_element_gene--TAIR10:pseudogenic_transcript--TAIR10:gene (-)--TAIR10:intron--TAIR10:upstream	4
TAIR10:CDS (+)--TAIR10:5'UTR (+)--TAIR10:miRNA--TAIR10:transposable_element_gene--TAIR10:pseudogenic_transcript--TAIR10:gene (-)--TAIR10:intron--TAIR10:upstream--TAIR10:downstream	9
TAIR10:CDS (+)--TAIR10:5'UTR (+)--TAIR10:miRNA--TAIR10:transposable_element_gene--TAIR10:pseudogenic_transcript--TAIR10:intron--TAIR10:upstream	1
TAIR10:CDS (+)--TAIR10:5'UTR (+)--TAIR10:miRNA--TAIR10:transposable_element_gene--TAIR10:gene (-)	4
TAIR10:CDS (+)--TAIR10:5'UTR (+)--TAIR10:miRNA--TAIR10:transposable_element_gene--TAIR10:gene (-)--TAIR10:intron--TAIR10:upstream	2
TAIR10:CDS (+)--TAIR10:5'UTR (+)--TAIR10:miRNA--TAIR10:transposable_element_gene--TAIR10:gene (-)--TAIR10:intron--TAIR10:upstream--TAIR10:downstream	5
TAIR10:CDS (+)--TAIR10:5'UTR (+)--TAIR10:miRNA--TAIR10:transposable_element_gene--TAIR10:gene (-)--TAIR10:upstream	1
TAIR10:CDS (+)--TAIR10:5'UTR (+)--TAIR10:miRNA--TAIR10:transposable_element_gene--TAIR10:gene (-)--TAIR10:upstream--TAIR10:downstream	3
TAIR10:CDS (+)--TAIR10:5'UTR (+)--TAIR10:miRNA--TAIR10:transposable_element_gene--TAIR10:intron--TAIR10:upstream	1
TAIR10:CDS (+)--TAIR10:5'UTR (+)--TAIR10:miRNA--TAIR10:transposable_element_gene--TAIR10:intron--TAIR10:downstream	1
TAIR10:CDS (+)--TAIR10:5'UTR (+)--TAIR10:miRNA--TAIR10:transposable_element_gene--TAIR10:upstream	1
TAIR10:CDS (+)--TAIR10:5'UTR (+)--TAIR10:miRNA--TAIR10:pseudogenic_transcript--TAIR10:gene (-)--TAIR10:intron--TAIR10:upstream	1
TAIR10:CDS (+)--TAIR10:5'UTR (+)--TAIR10:miRNA--TAIR10:pseudogenic_transcript--TAIR10:gene (-)--TAIR10:intron--TAIR10:upstream--TAIR10:downstream	2
TAIR10:CDS (+)--TAIR10:5'UTR (+)--TAIR10:miRNA--TAIR10:pseudogenic_transcript--TAIR10:intron--TAIR10:upstream	1
TAIR10:CDS (+)--TAIR10:5'UTR (+)--TAIR10:miRNA--TAIR10:gene (-)--TAIR10:intron	1
TAIR10:CDS (+)--TAIR10:5'UTR (+)--TAIR10:miRNA--TAIR10:gene (-)--TAIR10:intron--TAIR10:upstream	1
TAIR10:CDS (+)--TAIR10:5'UTR (+)--TAIR10:miRNA--TAIR10:gene (-)--TAIR10:intron--TAIR10:upstream--TAIR10:downstream	8
TAIR10:CDS (+)--TAIR10:5'UTR (+)--TAIR10:miRNA--TAIR10:gene (-)--TAIR10:upstream	1
TAIR10:CDS (+)--TAIR10:5'UTR (+)--TAIR10:miRNA--TAIR10:gene (-)--TAIR10:upstream--TAIR10:downstream	3
TAIR10:CDS (+)--TAIR10:5'UTR (+)--TAIR10:miRNA--TAIR10:gene (-)--TAIR10:downstream	5
TAIR10:CDS (+)--TAIR10:5'UTR (+)--TAIR10:miRNA--TAIR10:intron--TAIR10:upstream	1
TAIR10:CDS (+)--TAIR10:5'UTR (+)--TAIR10:miRNA--TAIR10:intron--TAIR10:upstream--TAIR10:downstream	2
TAIR10:CDS (+)--TAIR10:5'UTR (+)--TAIR10:miRNA--TAIR10:downstream	1
TAIR10:CDS (+)--TAIR10:5'UTR (+)--TAIR10:tRNA	56
TAIR10:CDS (+)--TAIR10:5'UTR (+)--TAIR10:tRNA--TAIR10:rRNA--TAIR10:transposable_element_gene--TAIR10:pseudogenic_transcript--TAIR10:gene (-)--TAIR10:intron--TAIR10:upstream--TAIR10:downstream	1
TAIR10:CDS (+)--TAIR10:5'UTR (+)--TAIR10:tRNA--TAIR10:transposable_element_gene--TAIR10:pseudogenic_transcript--TAIR10:gene (-)--TAIR10:intron--TAIR10:upstream	8
TAIR10:CDS (+)--TAIR10:5'UTR (+)--TAIR10:tRNA--TAIR10:transposable_element_gene--TAIR10:pseudogenic_transcript--TAIR10:gene (-)--TAIR10:intron--TAIR10:upstream--TAIR10:downstream	18
TAIR10:CDS (+)--TAIR10:5'UTR (+)--TAIR10:tRNA--TAIR10:transposable_element_gene--TAIR10:pseudogenic_transcript--TAIR10:gene (-)--TAIR10:intron--TAIR10:downstream	1
TAIR10:CDS (+)--TAIR10:5'UTR (+)--TAIR10:tRNA--TAIR10:transposable_element_gene--TAIR10:pseudogenic_transcript--TAIR10:gene (-)--TAIR10:upstream	2
TAIR10:CDS (+)--TAIR10:5'UTR (+)--TAIR10:tRNA--TAIR10:transposable_element_gene--TAIR10:pseudogenic_transcript--TAIR10:gene (-)--TAIR10:downstream	1
TAIR10:CDS (+)--TAIR10:5'UTR (+)--TAIR10:tRNA--TAIR10:transposable_element_gene--TAIR10:gene (-)--TAIR10:intron--TAIR10:upstream	2
TAIR10:CDS (+)--TAIR10:5'UTR (+)--TAIR10:tRNA--TAIR10:transposable_element_gene--TAIR10:gene (-)--TAIR10:intron--TAIR10:upstream--TAIR10:downstream	19
TAIR10:CDS (+)--TAIR10:5'UTR (+)--TAIR10:tRNA--TAIR10:transposable_element_gene--TAIR10:gene (-)--TAIR10:intron--TAIR10:downstream	10
TAIR10:CDS (+)--TAIR10:5'UTR (+)--TAIR10:tRNA--TAIR10:transposable_element_gene--TAIR10:gene (-)--TAIR10:upstream	41
TAIR10:CDS (+)--TAIR10:5'UTR (+)--TAIR10:tRNA--TAIR10:transposable_element_gene--TAIR10:gene (-)--TAIR10:upstream--TAIR10:downstream	17
TAIR10:CDS (+)--TAIR10:5'UTR (+)--TAIR10:tRNA--TAIR10:transposable_element_gene--TAIR10:gene (-)--TAIR10:downstream	7
TAIR10:CDS (+)--TAIR10:5'UTR (+)--TAIR10:tRNA--TAIR10:transposable_element_gene--TAIR10:downstream	1
TAIR10:CDS (+)--TAIR10:5'UTR (+)--TAIR10:tRNA--TAIR10:pseudogenic_transcript--TAIR10:gene (-)--TAIR10:intron--TAIR10:upstream	1
TAIR10:CDS (+)--TAIR10:5'UTR (+)--TAIR10:tRNA--TAIR10:pseudogenic_transcript--TAIR10:gene (-)--TAIR10:intron--TAIR10:upstream--TAIR10:downstream	445
TAIR10:CDS (+)--TAIR10:5'UTR (+)--TAIR10:tRNA--TAIR10:pseudogenic_transcript--TAIR10:intron--TAIR10:upstream	1
TAIR10:CDS (+)--TAIR10:5'UTR (+)--TAIR10:tRNA--TAIR10:gene (-)	92
TAIR10:CDS (+)--TAIR10:5'UTR (+)--TAIR10:tRNA--TAIR10:gene (-)--TAIR10:intron--TAIR10:upstream	5
TAIR10:CDS (+)--TAIR10:5'UTR (+)--TAIR10:tRNA--TAIR10:gene (-)--TAIR10:intron--TAIR10:upstream--TAIR10:downstream	6
TAIR10:CDS (+)--TAIR10:5'UTR (+)--TAIR10:tRNA--TAIR10:gene (-)--TAIR10:intron--TAIR10:downstream	5
TAIR10:CDS (+)--TAIR10:5'UTR (+)--TAIR10:tRNA--TAIR10:gene (-)--TAIR10:upstream	3
TAIR10:CDS (+)--TAIR10:5'UTR (+)--TAIR10:tRNA--TAIR10:gene (-)--TAIR10:upstream--TAIR10:downstream	1
TAIR10:CDS (+)--TAIR10:5'UTR (+)--TAIR10:tRNA--TAIR10:gene (-)--TAIR10:downstream	4
TAIR10:CDS (+)--TAIR10:5'UTR (+)--TAIR10:tRNA--TAIR10:intron--TAIR10:downstream	1
TAIR10:CDS (+)--TAIR10:5'UTR (+)--TAIR10:tRNA--TAIR10:upstream	3
TAIR10:CDS (+)--TAIR10:5'UTR (+)--TAIR10:snoRNA--TAIR10:transposable_element_gene--TAIR10:gene (-)	1
TAIR10:CDS (+)--TAIR10:5'UTR (+)--TAIR10:snoRNA--TAIR10:transposable_element_gene--TAIR10:gene (-)--TAIR10:intron--TAIR10:upstream	4
TAIR10:CDS (+)--TAIR10:5'UTR (+)--TAIR10:snoRNA--TAIR10:transposable_element_gene--TAIR10:gene (-)--TAIR10:intron--TAIR10:upstream--TAIR10:downstream	3
TAIR10:CDS (+)--TAIR10:5'UTR (+)--TAIR10:snoRNA--TAIR10:gene (-)--TAIR10:intron--TAIR10:upstream--TAIR10:downstream	1
TAIR10:CDS (+)--TAIR10:5'UTR (+)--TAIR10:snoRNA--TAIR10:gene (-)--TAIR10:upstream--TAIR10:downstream	1
TAIR10:CDS (+)--TAIR10:5'UTR (+)--TAIR10:snoRNA--TAIR10:gene (-)--TAIR10:downstream	9
TAIR10:CDS (+)--TAIR10:5'UTR (+)--TAIR10:snRNA--TAIR10:transposable_element_gene--TAIR10:pseudogenic_transcript--TAIR10:gene (-)--TAIR10:intron--TAIR10:upstream--TAIR10:downstream	2
TAIR10:CDS (+)--TAIR10:5'UTR (+)--TAIR10:snRNA--TAIR10:gene (-)--TAIR10:intron--TAIR10:upstream--TAIR10:downstream	1
TAIR10:CDS (+)--TAIR10:5'UTR (+)--TAIR10:snRNA--TAIR10:gene (-)--TAIR10:intron--TAIR10:downstream	1
TAIR10:CDS (+)--TAIR10:5'UTR (+)--TAIR10:snRNA--TAIR10:intron--TAIR10:downstream	1
TAIR10:CDS (+)--TAIR10:5'UTR (+)--TAIR10:snRNA--TAIR10:upstream--TAIR10:downstream	2
TAIR10:CDS (+)--TAIR10:5'UTR (+)--TAIR10:snRNA--TAIR10:downstream	394
TAIR10:CDS (+)--TAIR10:5'UTR (+)--TAIR10:rRNA	3
TAIR10:CDS (+)--TAIR10:5'UTR (+)--TAIR10:rRNA--TAIR10:transposable_element_gene	3
TAIR10:CDS (+)--TAIR10:5'UTR (+)--TAIR10:rRNA--TAIR10:transposable_element_gene--TAIR10:pseudogenic_transcript--TAIR10:gene (-)--TAIR10:intron--TAIR10:upstream	1
TAIR10:CDS (+)--TAIR10:5'UTR (+)--TAIR10:rRNA--TAIR10:transposable_element_gene--TAIR10:pseudogenic_transcript--TAIR10:gene (-)--TAIR10:intron--TAIR10:upstream--TAIR10:downstream	8
TAIR10:CDS (+)--TAIR10:5'UTR (+)--TAIR10:rRNA--TAIR10:transposable_element_gene--TAIR10:pseudogenic_transcript--TAIR10:gene (-)--TAIR10:intron--TAIR10:downstream	1
TAIR10:CDS (+)--TAIR10:5'UTR (+)--TAIR10:rRNA--TAIR10:transposable_element_gene--TAIR10:pseudogenic_transcript--TAIR10:gene (-)--TAIR10:upstream	1
TAIR10:CDS (+)--TAIR10:5'UTR (+)--TAIR10:rRNA--TAIR10:transposable_element_gene--TAIR10:gene (-)--TAIR10:intron	2
TAIR10:CDS (+)--TAIR10:5'UTR (+)--TAIR10:rRNA--TAIR10:transposable_element_gene--TAIR10:gene (-)--TAIR10:intron--TAIR10:upstream	7
TAIR10:CDS (+)--TAIR10:5'UTR (+)--TAIR10:rRNA--TAIR10:transposable_element_gene--TAIR10:gene (-)--TAIR10:intron--TAIR10:upstream--TAIR10:downstream	17
TAIR10:CDS (+)--TAIR10:5'UTR (+)--TAIR10:rRNA--TAIR10:transposable_element_gene--TAIR10:gene (-)--TAIR10:intron--TAIR10:downstream	3
TAIR10:CDS (+)--TAIR10:5'UTR (+)--TAIR10:rRNA--TAIR10:transposable_element_gene--TAIR10:gene (-)--TAIR10:upstream	3
TAIR10:CDS (+)--TAIR10:5'UTR (+)--TAIR10:rRNA--TAIR10:transposable_element_gene--TAIR10:gene (-)--TAIR10:upstream--TAIR10:downstream	4
TAIR10:CDS (+)--TAIR10:5'UTR (+)--TAIR10:rRNA--TAIR10:transposable_element_gene--TAIR10:gene (-)--TAIR10:downstream	6
TAIR10:CDS (+)--TAIR10:5'UTR (+)--TAIR10:rRNA--TAIR10:transposable_element_gene--TAIR10:upstream--TAIR10:downstream	1
TAIR10:CDS (+)--TAIR10:5'UTR (+)--TAIR10:rRNA--TAIR10:transposable_element_gene--TAIR10:downstream	1
TAIR10:CDS (+)--TAIR10:5'UTR (+)--TAIR10:rRNA--TAIR10:pseudogenic_transcript--TAIR10:gene (-)--TAIR10:intron	2
TAIR10:CDS (+)--TAIR10:5'UTR (+)--TAIR10:rRNA--TAIR10:pseudogenic_transcript--TAIR10:gene (-)--TAIR10:intron--TAIR10:upstream--TAIR10:downstream	3
TAIR10:CDS (+)--TAIR10:5'UTR (+)--TAIR10:rRNA--TAIR10:pseudogenic_transcript--TAIR10:gene (-)--TAIR10:upstream--TAIR10:downstream	1
TAIR10:CDS (+)--TAIR10:5'UTR (+)--TAIR10:rRNA--TAIR10:gene (-)	7
TAIR10:CDS (+)--TAIR10:5'UTR (+)--TAIR10:rRNA--TAIR10:gene (-)--TAIR10:intron	1
TAIR10:CDS (+)--TAIR10:5'UTR (+)--TAIR10:rRNA--TAIR10:gene (-)--TAIR10:intron--TAIR10:upstream	3
TAIR10:CDS (+)--TAIR10:5'UTR (+)--TAIR10:rRNA--TAIR10:gene (-)--TAIR10:intron--TAIR10:upstream--TAIR10:downstream	4
TAIR10:CDS (+)--TAIR10:5'UTR (+)--TAIR10:rRNA--TAIR10:gene (-)--TAIR10:intron--TAIR10:downstream	1
TAIR10:CDS (+)--TAIR10:5'UTR (+)--TAIR10:rRNA--TAIR10:gene (-)--TAIR10:upstream	1
TAIR10:CDS (+)--TAIR10:5'UTR (+)--TAIR10:rRNA--TAIR10:gene (-)--TAIR10:upstream--TAIR10:downstream	3
TAIR10:CDS (+)--TAIR10:5'UTR (+)--TAIR10:rRNA--TAIR10:gene (-)--TAIR10:downstream	1
TAIR10:CDS (+)--TAIR10:5'UTR (+)--TAIR10:rRNA--TAIR10:intron	1
TAIR10:CDS (+)--TAIR10:5'UTR (+)--TAIR10:rRNA--TAIR10:intron--TAIR10:upstream	1
TAIR10:CDS (+)--TAIR10:5'UTR (+)--TAIR10:rRNA--TAIR10:intron--TAIR10:upstream--TAIR10:downstream	1
TAIR10:CDS (+)--TAIR10:5'UTR (+)--TAIR10:rRNA--TAIR10:upstream	1
TAIR10:CDS (+)--TAIR10:5'UTR (+)--TAIR10:rRNA--TAIR10:upstream--TAIR10:downstream	1
TAIR10:CDS (+)--TAIR10:5'UTR (+)--TAIR10:transposable_element_gene	7
TAIR10:CDS (+)--TAIR10:5'UTR (+)--TAIR10:transposable_element_gene--TAIR10:pseudogenic_transcript	1
TAIR10:CDS (+)--TAIR10:5'UTR (+)--TAIR10:transposable_element_gene--TAIR10:pseudogenic_transcript--TAIR10:gene (-)	3
TAIR10:CDS (+)--TAIR10:5'UTR (+)--TAIR10:transposable_element_gene--TAIR10:pseudogenic_transcript--TAIR10:gene (-)--TAIR10:intron	18
TAIR10:CDS (+)--TAIR10:5'UTR (+)--TAIR10:transposable_element_gene--TAIR10:pseudogenic_transcript--TAIR10:gene (-)--TAIR10:intron--TAIR10:upstream	7
TAIR10:CDS (+)--TAIR10:5'UTR (+)--TAIR10:transposable_element_gene--TAIR10:pseudogenic_transcript--TAIR10:gene (-)--TAIR10:intron--TAIR10:upstream--TAIR10:downstream	491
TAIR10:CDS (+)--TAIR10:5'UTR (+)--TAIR10:transposable_element_gene--TAIR10:pseudogenic_transcript--TAIR10:gene (-)--TAIR10:intron--TAIR10:downstream	2
TAIR10:CDS (+)--TAIR10:5'UTR (+)--TAIR10:transposable_element_gene--TAIR10:pseudogenic_transcript--TAIR10:gene (-)--TAIR10:upstream	7
TAIR10:CDS (+)--TAIR10:5'UTR (+)--TAIR10:transposable_element_gene--TAIR10:pseudogenic_transcript--TAIR10:gene (-)--TAIR10:upstream--TAIR10:downstream	2
TAIR10:CDS (+)--TAIR10:5'UTR (+)--TAIR10:transposable_element_gene--TAIR10:pseudogenic_transcript--TAIR10:gene (-)--TAIR10:downstream	2
TAIR10:CDS (+)--TAIR10:5'UTR (+)--TAIR10:transposable_element_gene--TAIR10:pseudogenic_transcript--TAIR10:intron	5
TAIR10:CDS (+)--TAIR10:5'UTR (+)--TAIR10:transposable_element_gene--TAIR10:pseudogenic_transcript--TAIR10:intron--TAIR10:upstream	1
TAIR10:CDS (+)--TAIR10:5'UTR (+)--TAIR10:transposable_element_gene--TAIR10:pseudogenic_transcript--TAIR10:upstream	4
TAIR10:CDS (+)--TAIR10:5'UTR (+)--TAIR10:transposable_element_gene--TAIR10:pseudogenic_transcript--TAIR10:upstream--TAIR10:downstream	1
TAIR10:CDS (+)--TAIR10:5'UTR (+)--TAIR10:transposable_element_gene--TAIR10:gene (-)	18
TAIR10:CDS (+)--TAIR10:5'UTR (+)--TAIR10:transposable_element_gene--TAIR10:gene (-)--TAIR10:intron	11
TAIR10:CDS (+)--TAIR10:5'UTR (+)--TAIR10:transposable_element_gene--TAIR10:gene (-)--TAIR10:intron--TAIR10:upstream	32
TAIR10:CDS (+)--TAIR10:5'UTR (+)--TAIR10:transposable_element_gene--TAIR10:gene (-)--TAIR10:intron--TAIR10:upstream--TAIR10:downstream	897
TAIR10:CDS (+)--TAIR10:5'UTR (+)--TAIR10:transposable_element_gene--TAIR10:gene (-)--TAIR10:intron--TAIR10:downstream	22
TAIR10:CDS (+)--TAIR10:5'UTR (+)--TAIR10:transposable_element_gene--TAIR10:gene (-)--TAIR10:upstream	28
TAIR10:CDS (+)--TAIR10:5'UTR (+)--TAIR10:transposable_element_gene--TAIR10:gene (-)--TAIR10:upstream--TAIR10:downstream	30
TAIR10:CDS (+)--TAIR10:5'UTR (+)--TAIR10:transposable_element_gene--TAIR10:gene (-)--TAIR10:downstream	14
TAIR10:CDS (+)--TAIR10:5'UTR (+)--TAIR10:transposable_element_gene--TAIR10:intron	5
TAIR10:CDS (+)--TAIR10:5'UTR (+)--TAIR10:transposable_element_gene--TAIR10:intron--TAIR10:upstream	4
TAIR10:CDS (+)--TAIR10:5'UTR (+)--TAIR10:transposable_element_gene--TAIR10:intron--TAIR10:upstream--TAIR10:downstream	6
TAIR10:CDS (+)--TAIR10:5'UTR (+)--TAIR10:transposable_element_gene--TAIR10:intron--TAIR10:downstream	2
TAIR10:CDS (+)--TAIR10:5'UTR (+)--TAIR10:transposable_element_gene--TAIR10:upstream	2
TAIR10:CDS (+)--TAIR10:5'UTR (+)--TAIR10:transposable_element_gene--TAIR10:upstream--TAIR10:downstream	5
TAIR10:CDS (+)--TAIR10:5'UTR (+)--TAIR10:transposable_element_gene--TAIR10:downstream	4
TAIR10:CDS (+)--TAIR10:5'UTR (+)--TAIR10:pseudogenic_transcript	13
TAIR10:CDS (+)--TAIR10:5'UTR (+)--TAIR10:pseudogenic_transcript--TAIR10:gene (-)	6
TAIR10:CDS (+)--TAIR10:5'UTR (+)--TAIR10:pseudogenic_transcript--TAIR10:gene (-)--TAIR10:intron	1
TAIR10:CDS (+)--TAIR10:5'UTR (+)--TAIR10:pseudogenic_transcript--TAIR10:gene (-)--TAIR10:intron--TAIR10:upstream--TAIR10:downstream	16
TAIR10:CDS (+)--TAIR10:5'UTR (+)--TAIR10:pseudogenic_transcript--TAIR10:gene (-)--TAIR10:intron--TAIR10:downstream	1
TAIR10:CDS (+)--TAIR10:5'UTR (+)--TAIR10:pseudogenic_transcript--TAIR10:gene (-)--TAIR10:upstream	1
TAIR10:CDS (+)--TAIR10:5'UTR (+)--TAIR10:pseudogenic_transcript--TAIR10:gene (-)--TAIR10:upstream--TAIR10:downstream	11
TAIR10:CDS (+)--TAIR10:5'UTR (+)--TAIR10:pseudogenic_transcript--TAIR10:gene (-)--TAIR10:downstream	3
TAIR10:CDS (+)--TAIR10:5'UTR (+)--TAIR10:pseudogenic_transcript--TAIR10:intron	1
TAIR10:CDS (+)--TAIR10:5'UTR (+)--TAIR10:pseudogenic_transcript--TAIR10:intron--TAIR10:upstream--TAIR10:downstream	1
TAIR10:CDS (+)--TAIR10:5'UTR (+)--TAIR10:pseudogenic_transcript--TAIR10:upstream	3
TAIR10:CDS (+)--TAIR10:5'UTR (+)--TAIR10:pseudogenic_transcript--TAIR10:downstream	3
TAIR10:CDS (+)--TAIR10:5'UTR (+)--TAIR10:gene (-)	85
TAIR10:CDS (+)--TAIR10:5'UTR (+)--TAIR10:gene (-)--TAIR10:intron	24
TAIR10:CDS (+)--TAIR10:5'UTR (+)--TAIR10:gene (-)--TAIR10:intron--TAIR10:upstream	34
TAIR10:CDS (+)--TAIR10:5'UTR (+)--TAIR10:gene (-)--TAIR10:intron--TAIR10:upstream--TAIR10:downstream	75
TAIR10:CDS (+)--TAIR10:5'UTR (+)--TAIR10:gene (-)--TAIR10:intron--TAIR10:downstream	21
TAIR10:CDS (+)--TAIR10:5'UTR (+)--TAIR10:gene (-)--TAIR10:upstream	15
TAIR10:CDS (+)--TAIR10:5'UTR (+)--TAIR10:gene (-)--TAIR10:upstream--TAIR10:downstream	64
TAIR10:CDS (+)--TAIR10:5'UTR (+)--TAIR10:gene (-)--TAIR10:downstream	23
TAIR10:CDS (+)--TAIR10:5'UTR (+)--TAIR10:intron	20
TAIR10:CDS (+)--TAIR10:5'UTR (+)--TAIR10:intron--TAIR10:upstream	13
TAIR10:CDS (+)--TAIR10:5'UTR (+)--TAIR10:intron--TAIR10:upstream--TAIR10:downstream	16
TAIR10:CDS (+)--TAIR10:5'UTR (+)--TAIR10:intron--TAIR10:downstream	5
TAIR10:CDS (+)--TAIR10:5'UTR (+)--TAIR10:upstream	19
TAIR10:CDS (+)--TAIR10:5'UTR (+)--TAIR10:upstream--TAIR10:downstream	16
TAIR10:CDS (+)--TAIR10:5'UTR (+)--TAIR10:downstream	24
TAIR10:CDS (+)--TAIR10:3'UTR (+)	262
TAIR10:CDS (+)--TAIR10:3'UTR (+)--TAIR10:miRNA	1
TAIR10:CDS (+)--TAIR10:3'UTR (+)--TAIR10:miRNA--TAIR10:transposable_element_gene	10
TAIR10:CDS (+)--TAIR10:3'UTR (+)--TAIR10:miRNA--TAIR10:transposable_element_gene--TAIR10:pseudogenic_transcript--TAIR10:gene (-)--TAIR10:intron--TAIR10:upstream--TAIR10:downstream	18
TAIR10:CDS (+)--TAIR10:3'UTR (+)--TAIR10:miRNA--TAIR10:transposable_element_gene--TAIR10:pseudogenic_transcript--TAIR10:gene (-)--TAIR10:intron--TAIR10:downstream	4
TAIR10:CDS (+)--TAIR10:3'UTR (+)--TAIR10:miRNA--TAIR10:transposable_element_gene--TAIR10:pseudogenic_transcript--TAIR10:gene (-)--TAIR10:upstream--TAIR10:downstream	1
TAIR10:CDS (+)--TAIR10:3'UTR (+)--TAIR10:miRNA--TAIR10:transposable_element_gene--TAIR10:pseudogenic_transcript--TAIR10:gene (-)--TAIR10:downstream	1
TAIR10:CDS (+)--TAIR10:3'UTR (+)--TAIR10:miRNA--TAIR10:transposable_element_gene--TAIR10:gene (-)	8
TAIR10:CDS (+)--TAIR10:3'UTR (+)--TAIR10:miRNA--TAIR10:transposable_element_gene--TAIR10:gene (-)--TAIR10:intron	4
TAIR10:CDS (+)--TAIR10:3'UTR (+)--TAIR10:miRNA--TAIR10:transposable_element_gene--TAIR10:gene (-)--TAIR10:intron--TAIR10:upstream	1
TAIR10:CDS (+)--TAIR10:3'UTR (+)--TAIR10:miRNA--TAIR10:transposable_element_gene--TAIR10:gene (-)--TAIR10:intron--TAIR10:upstream--TAIR10:downstream	26
TAIR10:CDS (+)--TAIR10:3'UTR (+)--TAIR10:miRNA--TAIR10:transposable_element_gene--TAIR10:gene (-)--TAIR10:intron--TAIR10:downstream	2
TAIR10:CDS (+)--TAIR10:3'UTR (+)--TAIR10:miRNA--TAIR10:transposable_element_gene--TAIR10:gene (-)--TAIR10:upstream	2
TAIR10:CDS (+)--TAIR10:3'UTR (+)--TAIR10:miRNA--TAIR10:transposable_element_gene--TAIR10:gene (-)--TAIR10:upstream--TAIR10:downstream	1
TAIR10:CDS (+)--TAIR10:3'UTR (+)--TAIR10:miRNA--TAIR10:transposable_element_gene--TAIR10:gene (-)--TAIR10:downstream	1
TAIR10:CDS (+)--TAIR10:3'UTR (+)--TAIR10:miRNA--TAIR10:transposable_element_gene--TAIR10:intron	1
TAIR10:CDS (+)--TAIR10:3'UTR (+)--TAIR10:miRNA--TAIR10:transposable_element_gene--TAIR10:intron--TAIR10:upstream--TAIR10:downstream	3
TAIR10:CDS (+)--TAIR10:3'UTR (+)--TAIR10:miRNA--TAIR10:pseudogenic_transcript	1
TAIR10:CDS (+)--TAIR10:3'UTR (+)--TAIR10:miRNA--TAIR10:pseudogenic_transcript--TAIR10:gene (-)--TAIR10:intron--TAIR10:upstream--TAIR10:downstream	7
TAIR10:CDS (+)--TAIR10:3'UTR (+)--TAIR10:miRNA--TAIR10:pseudogenic_transcript--TAIR10:gene (-)--TAIR10:intron--TAIR10:downstream	1
TAIR10:CDS (+)--TAIR10:3'UTR (+)--TAIR10:miRNA--TAIR10:pseudogenic_transcript--TAIR10:gene (-)--TAIR10:downstream	1
TAIR10:CDS (+)--TAIR10:3'UTR (+)--TAIR10:miRNA--TAIR10:pseudogenic_transcript--TAIR10:intron--TAIR10:upstream--TAIR10:downstream	1
TAIR10:CDS (+)--TAIR10:3'UTR (+)--TAIR10:miRNA--TAIR10:gene (-)	5
TAIR10:CDS (+)--TAIR10:3'UTR (+)--TAIR10:miRNA--TAIR10:gene (-)--TAIR10:intron	27
TAIR10:CDS (+)--TAIR10:3'UTR (+)--TAIR10:miRNA--TAIR10:gene (-)--TAIR10:intron--TAIR10:upstream	12
TAIR10:CDS (+)--TAIR10:3'UTR (+)--TAIR10:miRNA--TAIR10:gene (-)--TAIR10:intron--TAIR10:upstream--TAIR10:downstream	10
TAIR10:CDS (+)--TAIR10:3'UTR (+)--TAIR10:miRNA--TAIR10:gene (-)--TAIR10:intron--TAIR10:downstream	16
TAIR10:CDS (+)--TAIR10:3'UTR (+)--TAIR10:miRNA--TAIR10:gene (-)--TAIR10:upstream	4
TAIR10:CDS (+)--TAIR10:3'UTR (+)--TAIR10:miRNA--TAIR10:gene (-)--TAIR10:upstream--TAIR10:downstream	5
TAIR10:CDS (+)--TAIR10:3'UTR (+)--TAIR10:miRNA--TAIR10:gene (-)--TAIR10:downstream	4
TAIR10:CDS (+)--TAIR10:3'UTR (+)--TAIR10:miRNA--TAIR10:intron--TAIR10:upstream--TAIR10:downstream	1
TAIR10:CDS (+)--TAIR10:3'UTR (+)--TAIR10:miRNA--TAIR10:upstream	2
TAIR10:CDS (+)--TAIR10:3'UTR (+)--TAIR10:miRNA--TAIR10:upstream--TAIR10:downstream	6
TAIR10:CDS (+)--TAIR10:3'UTR (+)--TAIR10:miRNA--TAIR10:downstream	1
TAIR10:CDS (+)--TAIR10:3'UTR (+)--TAIR10:tRNA	14
TAIR10:CDS (+)--TAIR10:3'UTR (+)--TAIR10:tRNA--TAIR10:snRNA--TAIR10:transposable_element_gene--TAIR10:gene (-)--TAIR10:intron	4
TAIR10:CDS (+)--TAIR10:3'UTR (+)--TAIR10:tRNA--TAIR10:rRNA--TAIR10:transposable_element_gene--TAIR10:pseudogenic_transcript--TAIR10:gene (-)--TAIR10:intron--TAIR10:upstream--TAIR10:downstream	2
TAIR10:CDS (+)--TAIR10:3'UTR (+)--TAIR10:tRNA--TAIR10:rRNA--TAIR10:transposable_element_gene--TAIR10:gene (-)	1
TAIR10:CDS (+)--TAIR10:3'UTR (+)--TAIR10:tRNA--TAIR10:transposable_element_gene	4
TAIR10:CDS (+)--TAIR10:3'UTR (+)--TAIR10:tRNA--TAIR10:transposable_element_gene--TAIR10:pseudogenic_transcript--TAIR10:gene (-)--TAIR10:intron--TAIR10:upstream	2
TAIR10:CDS (+)--TAIR10:3'UTR (+)--TAIR10:tRNA--TAIR10:transposable_element_gene--TAIR10:pseudogenic_transcript--TAIR10:gene (-)--TAIR10:intron--TAIR10:upstream--TAIR10:downstream	19
TAIR10:CDS (+)--TAIR10:3'UTR (+)--TAIR10:tRNA--TAIR10:transposable_element_gene--TAIR10:pseudogenic_transcript--TAIR10:gene (-)--TAIR10:intron--TAIR10:downstream	1
TAIR10:CDS (+)--TAIR10:3'UTR (+)--TAIR10:tRNA--TAIR10:transposable_element_gene--TAIR10:pseudogenic_transcript--TAIR10:gene (-)--TAIR10:upstream--TAIR10:downstream	1
TAIR10:CDS (+)--TAIR10:3'UTR (+)--TAIR10:tRNA--TAIR10:transposable_element_gene--TAIR10:gene (-)	7
TAIR10:CDS (+)--TAIR10:3'UTR (+)--TAIR10:tRNA--TAIR10:transposable_element_gene--TAIR10:gene (-)--TAIR10:intron	1
TAIR10:CDS (+)--TAIR10:3'UTR (+)--TAIR10:tRNA--TAIR10:transposable_element_gene--TAIR10:gene (-)--TAIR10:intron--TAIR10:upstream	2
TAIR10:CDS (+)--TAIR10:3'UTR (+)--TAIR10:tRNA--TAIR10:transposable_element_gene--TAIR10:gene (-)--TAIR10:intron--TAIR10:upstream--TAIR10:downstream	45
TAIR10:CDS (+)--TAIR10:3'UTR (+)--TAIR10:tRNA--TAIR10:transposable_element_gene--TAIR10:gene (-)--TAIR10:intron--TAIR10:downstream	5
TAIR10:CDS (+)--TAIR10:3'UTR (+)--TAIR10:tRNA--TAIR10:transposable_element_gene--TAIR10:gene (-)--TAIR10:upstream	1
TAIR10:CDS (+)--TAIR10:3'UTR (+)--TAIR10:tRNA--TAIR10:transposable_element_gene--TAIR10:intron--TAIR10:downstream	1
TAIR10:CDS (+)--TAIR10:3'UTR (+)--TAIR10:tRNA--TAIR10:transposable_element_gene--TAIR10:upstream	1
TAIR10:CDS (+)--TAIR10:3'UTR (+)--TAIR10:tRNA--TAIR10:transposable_element_gene--TAIR10:upstream--TAIR10:downstream	26
TAIR10:CDS (+)--TAIR10:3'UTR (+)--TAIR10:tRNA--TAIR10:pseudogenic_transcript--TAIR10:gene (-)--TAIR10:intron--TAIR10:upstream	1
TAIR10:CDS (+)--TAIR10:3'UTR (+)--TAIR10:tRNA--TAIR10:gene (-)	9
TAIR10:CDS (+)--TAIR10:3'UTR (+)--TAIR10:tRNA--TAIR10:gene (-)--TAIR10:intron	3
TAIR10:CDS (+)--TAIR10:3'UTR (+)--TAIR10:tRNA--TAIR10:gene (-)--TAIR10:intron--TAIR10:upstream	1
TAIR10:CDS (+)--TAIR10:3'UTR (+)--TAIR10:tRNA--TAIR10:gene (-)--TAIR10:intron--TAIR10:upstream--TAIR10:downstream	8
TAIR10:CDS (+)--TAIR10:3'UTR (+)--TAIR10:tRNA--TAIR10:gene (-)--TAIR10:intron--TAIR10:downstream	2
TAIR10:CDS (+)--TAIR10:3'UTR (+)--TAIR10:tRNA--TAIR10:gene (-)--TAIR10:upstream	1
TAIR10:CDS (+)--TAIR10:3'UTR (+)--TAIR10:tRNA--TAIR10:gene (-)--TAIR10:downstream	5
TAIR10:CDS (+)--TAIR10:3'UTR (+)--TAIR10:tRNA--TAIR10:intron	2
TAIR10:CDS (+)--TAIR10:3'UTR (+)--TAIR10:tRNA--TAIR10:intron--TAIR10:upstream--TAIR10:downstream	1
TAIR10:CDS (+)--TAIR10:3'UTR (+)--TAIR10:tRNA--TAIR10:upstream	5
TAIR10:CDS (+)--TAIR10:3'UTR (+)--TAIR10:tRNA--TAIR10:downstream	1
TAIR10:CDS (+)--TAIR10:3'UTR (+)--TAIR10:snoRNA--TAIR10:transposable_element_gene--TAIR10:pseudogenic_transcript--TAIR10:gene (-)--TAIR10:intron--TAIR10:upstream--TAIR10:downstream	2
TAIR10:CDS (+)--TAIR10:3'UTR (+)--TAIR10:snoRNA--TAIR10:transposable_element_gene--TAIR10:gene (-)--TAIR10:intron--TAIR10:upstream--TAIR10:downstream	1
TAIR10:CDS (+)--TAIR10:3'UTR (+)--TAIR10:snoRNA--TAIR10:gene (-)--TAIR10:intron--TAIR10:upstream--TAIR10:downstream	1
TAIR10:CDS (+)--TAIR10:3'UTR (+)--TAIR10:snoRNA--TAIR10:gene (-)--TAIR10:intron--TAIR10:downstream	2
TAIR10:CDS (+)--TAIR10:3'UTR (+)--TAIR10:snoRNA--TAIR10:intron--TAIR10:upstream--TAIR10:downstream	1
TAIR10:CDS (+)--TAIR10:3'UTR (+)--TAIR10:snRNA--TAIR10:transposable_element_gene--TAIR10:pseudogenic_transcript--TAIR10:gene (-)--TAIR10:intron--TAIR10:upstream--TAIR10:downstream	1
TAIR10:CDS (+)--TAIR10:3'UTR (+)--TAIR10:snRNA--TAIR10:transposable_element_gene--TAIR10:gene (-)--TAIR10:intron--TAIR10:upstream--TAIR10:downstream	1
TAIR10:CDS (+)--TAIR10:3'UTR (+)--TAIR10:snRNA--TAIR10:gene (-)--TAIR10:intron--TAIR10:upstream--TAIR10:downstream	1
TAIR10:CDS (+)--TAIR10:3'UTR (+)--TAIR10:rRNA	10
TAIR10:CDS (+)--TAIR10:3'UTR (+)--TAIR10:rRNA--TAIR10:transposable_element_gene	2
TAIR10:CDS (+)--TAIR10:3'UTR (+)--TAIR10:rRNA--TAIR10:transposable_element_gene--TAIR10:pseudogenic_transcript--TAIR10:gene (-)--TAIR10:intron--TAIR10:upstream--TAIR10:downstream	12
TAIR10:CDS (+)--TAIR10:3'UTR (+)--TAIR10:rRNA--TAIR10:transposable_element_gene--TAIR10:pseudogenic_transcript--TAIR10:gene (-)--TAIR10:intron--TAIR10:downstream	2
TAIR10:CDS (+)--TAIR10:3'UTR (+)--TAIR10:rRNA--TAIR10:transposable_element_gene--TAIR10:pseudogenic_transcript--TAIR10:gene (-)--TAIR10:upstream	3
TAIR10:CDS (+)--TAIR10:3'UTR (+)--TAIR10:rRNA--TAIR10:transposable_element_gene--TAIR10:gene (-)	9
TAIR10:CDS (+)--TAIR10:3'UTR (+)--TAIR10:rRNA--TAIR10:transposable_element_gene--TAIR10:gene (-)--TAIR10:intron	6
TAIR10:CDS (+)--TAIR10:3'UTR (+)--TAIR10:rRNA--TAIR10:transposable_element_gene--TAIR10:gene (-)--TAIR10:intron--TAIR10:upstream	6
TAIR10:CDS (+)--TAIR10:3'UTR (+)--TAIR10:rRNA--TAIR10:transposable_element_gene--TAIR10:gene (-)--TAIR10:intron--TAIR10:upstream--TAIR10:downstream	53
TAIR10:CDS (+)--TAIR10:3'UTR (+)--TAIR10:rRNA--TAIR10:transposable_element_gene--TAIR10:gene (-)--TAIR10:intron--TAIR10:downstream	8
TAIR10:CDS (+)--TAIR10:3'UTR (+)--TAIR10:rRNA--TAIR10:transposable_element_gene--TAIR10:gene (-)--TAIR10:upstream	1
TAIR10:CDS (+)--TAIR10:3'UTR (+)--TAIR10:rRNA--TAIR10:transposable_element_gene--TAIR10:gene (-)--TAIR10:upstream--TAIR10:downstream	7
TAIR10:CDS (+)--TAIR10:3'UTR (+)--TAIR10:rRNA--TAIR10:transposable_element_gene--TAIR10:gene (-)--TAIR10:downstream	2
TAIR10:CDS (+)--TAIR10:3'UTR (+)--TAIR10:rRNA--TAIR10:transposable_element_gene--TAIR10:intron	1
TAIR10:CDS (+)--TAIR10:3'UTR (+)--TAIR10:rRNA--TAIR10:transposable_element_gene--TAIR10:intron--TAIR10:upstream	1
TAIR10:CDS (+)--TAIR10:3'UTR (+)--TAIR10:rRNA--TAIR10:transposable_element_gene--TAIR10:intron--TAIR10:downstream	2
TAIR10:CDS (+)--TAIR10:3'UTR (+)--TAIR10:rRNA--TAIR10:transposable_element_gene--TAIR10:downstream	1
TAIR10:CDS (+)--TAIR10:3'UTR (+)--TAIR10:rRNA--TAIR10:pseudogenic_transcript--TAIR10:gene (-)--TAIR10:intron--TAIR10:upstream--TAIR10:downstream	2
TAIR10:CDS (+)--TAIR10:3'UTR (+)--TAIR10:rRNA--TAIR10:pseudogenic_transcript--TAIR10:gene (-)--TAIR10:upstream--TAIR10:downstream	1
TAIR10:CDS (+)--TAIR10:3'UTR (+)--TAIR10:rRNA--TAIR10:pseudogenic_transcript--TAIR10:intron--TAIR10:downstream	1
TAIR10:CDS (+)--TAIR10:3'UTR (+)--TAIR10:rRNA--TAIR10:gene (-)	5
TAIR10:CDS (+)--TAIR10:3'UTR (+)--TAIR10:rRNA--TAIR10:gene (-)--TAIR10:intron	2
TAIR10:CDS (+)--TAIR10:3'UTR (+)--TAIR10:rRNA--TAIR10:gene (-)--TAIR10:intron--TAIR10:upstream	2
TAIR10:CDS (+)--TAIR10:3'UTR (+)--TAIR10:rRNA--TAIR10:gene (-)--TAIR10:intron--TAIR10:upstream--TAIR10:downstream	15
TAIR10:CDS (+)--TAIR10:3'UTR (+)--TAIR10:rRNA--TAIR10:gene (-)--TAIR10:intron--TAIR10:downstream	7
TAIR10:CDS (+)--TAIR10:3'UTR (+)--TAIR10:rRNA--TAIR10:gene (-)--TAIR10:upstream--TAIR10:downstream	3
TAIR10:CDS (+)--TAIR10:3'UTR (+)--TAIR10:rRNA--TAIR10:gene (-)--TAIR10:downstream	1
TAIR10:CDS (+)--TAIR10:3'UTR (+)--TAIR10:rRNA--TAIR10:intron	3
TAIR10:CDS (+)--TAIR10:3'UTR (+)--TAIR10:rRNA--TAIR10:intron--TAIR10:upstream	1
TAIR10:CDS (+)--TAIR10:3'UTR (+)--TAIR10:rRNA--TAIR10:downstream	1
TAIR10:CDS (+)--TAIR10:3'UTR (+)--TAIR10:transposable_element_gene	6
TAIR10:CDS (+)--TAIR10:3'UTR (+)--TAIR10:transposable_element_gene--TAIR10:pseudogenic_transcript--TAIR10:gene (-)	1
TAIR10:CDS (+)--TAIR10:3'UTR (+)--TAIR10:transposable_element_gene--TAIR10:pseudogenic_transcript--TAIR10:gene (-)--TAIR10:intron	2
TAIR10:CDS (+)--TAIR10:3'UTR (+)--TAIR10:transposable_element_gene--TAIR10:pseudogenic_transcript--TAIR10:gene (-)--TAIR10:intron--TAIR10:upstream	7
TAIR10:CDS (+)--TAIR10:3'UTR (+)--TAIR10:transposable_element_gene--TAIR10:pseudogenic_transcript--TAIR10:gene (-)--TAIR10:intron--TAIR10:upstream--TAIR10:downstream	124
TAIR10:CDS (+)--TAIR10:3'UTR (+)--TAIR10:transposable_element_gene--TAIR10:pseudogenic_transcript--TAIR10:gene (-)--TAIR10:intron--TAIR10:downstream	9
TAIR10:CDS (+)--TAIR10:3'UTR (+)--TAIR10:transposable_element_gene--TAIR10:pseudogenic_transcript--TAIR10:gene (-)--TAIR10:upstream	2
TAIR10:CDS (+)--TAIR10:3'UTR (+)--TAIR10:transposable_element_gene--TAIR10:pseudogenic_transcript--TAIR10:gene (-)--TAIR10:upstream--TAIR10:downstream	3
TAIR10:CDS (+)--TAIR10:3'UTR (+)--TAIR10:transposable_element_gene--TAIR10:pseudogenic_transcript--TAIR10:gene (-)--TAIR10:downstream	1
TAIR10:CDS (+)--TAIR10:3'UTR (+)--TAIR10:transposable_element_gene--TAIR10:pseudogenic_transcript--TAIR10:intron--TAIR10:upstream	2
TAIR10:CDS (+)--TAIR10:3'UTR (+)--TAIR10:transposable_element_gene--TAIR10:pseudogenic_transcript--TAIR10:intron--TAIR10:upstream--TAIR10:downstream	5
TAIR10:CDS (+)--TAIR10:3'UTR (+)--TAIR10:transposable_element_gene--TAIR10:gene (-)	20
TAIR10:CDS (+)--TAIR10:3'UTR (+)--TAIR10:transposable_element_gene--TAIR10:gene (-)--TAIR10:intron	20
TAIR10:CDS (+)--TAIR10:3'UTR (+)--TAIR10:transposable_element_gene--TAIR10:gene (-)--TAIR10:intron--TAIR10:upstream	48
TAIR10:CDS (+)--TAIR10:3'UTR (+)--TAIR10:transposable_element_gene--TAIR10:gene (-)--TAIR10:intron--TAIR10:upstream--TAIR10:downstream	361
TAIR10:CDS (+)--TAIR10:3'UTR (+)--TAIR10:transposable_element_gene--TAIR10:gene (-)--TAIR10:intron--TAIR10:downstream	21
TAIR10:CDS (+)--TAIR10:3'UTR (+)--TAIR10:transposable_element_gene--TAIR10:gene (-)--TAIR10:upstream	11
TAIR10:CDS (+)--TAIR10:3'UTR (+)--TAIR10:transposable_element_gene--TAIR10:gene (-)--TAIR10:upstream--TAIR10:downstream	26
TAIR10:CDS (+)--TAIR10:3'UTR (+)--TAIR10:transposable_element_gene--TAIR10:gene (-)--TAIR10:downstream	11
TAIR10:CDS (+)--TAIR10:3'UTR (+)--TAIR10:transposable_element_gene--TAIR10:intron	6
TAIR10:CDS (+)--TAIR10:3'UTR (+)--TAIR10:transposable_element_gene--TAIR10:intron--TAIR10:upstream	13
TAIR10:CDS (+)--TAIR10:3'UTR (+)--TAIR10:transposable_element_gene--TAIR10:intron--TAIR10:upstream--TAIR10:downstream	20
TAIR10:CDS (+)--TAIR10:3'UTR (+)--TAIR10:transposable_element_gene--TAIR10:intron--TAIR10:downstream	4
TAIR10:CDS (+)--TAIR10:3'UTR (+)--TAIR10:transposable_element_gene--TAIR10:upstream	3
TAIR10:CDS (+)--TAIR10:3'UTR (+)--TAIR10:transposable_element_gene--TAIR10:upstream--TAIR10:downstream	10
TAIR10:CDS (+)--TAIR10:3'UTR (+)--TAIR10:transposable_element_gene--TAIR10:downstream	5
TAIR10:CDS (+)--TAIR10:3'UTR (+)--TAIR10:pseudogenic_transcript	1
TAIR10:CDS (+)--TAIR10:3'UTR (+)--TAIR10:pseudogenic_transcript--TAIR10:gene (-)	2
TAIR10:CDS (+)--TAIR10:3'UTR (+)--TAIR10:pseudogenic_transcript--TAIR10:gene (-)--TAIR10:intron	4
TAIR10:CDS (+)--TAIR10:3'UTR (+)--TAIR10:pseudogenic_transcript--TAIR10:gene (-)--TAIR10:intron--TAIR10:upstream	7
TAIR10:CDS (+)--TAIR10:3'UTR (+)--TAIR10:pseudogenic_transcript--TAIR10:gene (-)--TAIR10:intron--TAIR10:upstream--TAIR10:downstream	22
TAIR10:CDS (+)--TAIR10:3'UTR (+)--TAIR10:pseudogenic_transcript--TAIR10:gene (-)--TAIR10:intron--TAIR10:downstream	2
TAIR10:CDS (+)--TAIR10:3'UTR (+)--TAIR10:pseudogenic_transcript--TAIR10:gene (-)--TAIR10:upstream	1
TAIR10:CDS (+)--TAIR10:3'UTR (+)--TAIR10:pseudogenic_transcript--TAIR10:gene (-)--TAIR10:upstream--TAIR10:downstream	4
TAIR10:CDS (+)--TAIR10:3'UTR (+)--TAIR10:pseudogenic_transcript--TAIR10:gene (-)--TAIR10:downstream	1
TAIR10:CDS (+)--TAIR10:3'UTR (+)--TAIR10:pseudogenic_transcript--TAIR10:intron--TAIR10:upstream	4
TAIR10:CDS (+)--TAIR10:3'UTR (+)--TAIR10:pseudogenic_transcript--TAIR10:intron--TAIR10:upstream--TAIR10:downstream	1
TAIR10:CDS (+)--TAIR10:3'UTR (+)--TAIR10:pseudogenic_transcript--TAIR10:intron--TAIR10:downstream	2
TAIR10:CDS (+)--TAIR10:3'UTR (+)--TAIR10:pseudogenic_transcript--TAIR10:upstream	1
TAIR10:CDS (+)--TAIR10:3'UTR (+)--TAIR10:pseudogenic_transcript--TAIR10:upstream--TAIR10:downstream	1
TAIR10:CDS (+)--TAIR10:3'UTR (+)--TAIR10:pseudogenic_transcript--TAIR10:downstream	1
TAIR10:CDS (+)--TAIR10:3'UTR (+)--TAIR10:gene (-)	107
TAIR10:CDS (+)--TAIR10:3'UTR (+)--TAIR10:gene (-)--TAIR10:intron	28
TAIR10:CDS (+)--TAIR10:3'UTR (+)--TAIR10:gene (-)--TAIR10:intron--TAIR10:upstream	30
TAIR10:CDS (+)--TAIR10:3'UTR (+)--TAIR10:gene (-)--TAIR10:intron--TAIR10:upstream--TAIR10:downstream	143
TAIR10:CDS (+)--TAIR10:3'UTR (+)--TAIR10:gene (-)--TAIR10:intron--TAIR10:downstream	29
TAIR10:CDS (+)--TAIR10:3'UTR (+)--TAIR10:gene (-)--TAIR10:upstream	33
TAIR10:CDS (+)--TAIR10:3'UTR (+)--TAIR10:gene (-)--TAIR10:upstream--TAIR10:downstream	58
TAIR10:CDS (+)--TAIR10:3'UTR (+)--TAIR10:gene (-)--TAIR10:downstream	29
TAIR10:CDS (+)--TAIR10:3'UTR (+)--TAIR10:intron	26
TAIR10:CDS (+)--TAIR10:3'UTR (+)--TAIR10:intron--TAIR10:upstream	16
TAIR10:CDS (+)--TAIR10:3'UTR (+)--TAIR10:intron--TAIR10:upstream--TAIR10:downstream	43
TAIR10:CDS (+)--TAIR10:3'UTR (+)--TAIR10:intron--TAIR10:downstream	12
TAIR10:CDS (+)--TAIR10:3'UTR (+)--TAIR10:upstream	47
TAIR10:CDS (+)--TAIR10:3'UTR (+)--TAIR10:upstream--TAIR10:downstream	14
TAIR10:CDS (+)--TAIR10:3'UTR (+)--TAIR10:downstream	40
TAIR10:CDS (+)--TAIR10:miRNA	1009
TAIR10:CDS (+)--TAIR10:miRNA--TAIR10:tRNA--TAIR10:gene (-)--TAIR10:intron	1
TAIR10:CDS (+)--TAIR10:miRNA--TAIR10:rRNA--TAIR10:transposable_element_gene--TAIR10:pseudogenic_transcript	1
TAIR10:CDS (+)--TAIR10:miRNA--TAIR10:rRNA--TAIR10:transposable_element_gene--TAIR10:pseudogenic_transcript--TAIR10:gene (-)--TAIR10:intron--TAIR10:upstream--TAIR10:downstream	1
TAIR10:CDS (+)--TAIR10:miRNA--TAIR10:rRNA--TAIR10:pseudogenic_transcript--TAIR10:gene (-)--TAIR10:intron--TAIR10:upstream--TAIR10:downstream	1
TAIR10:CDS (+)--TAIR10:miRNA--TAIR10:transposable_element_gene	61
TAIR10:CDS (+)--TAIR10:miRNA--TAIR10:transposable_element_gene--TAIR10:pseudogenic_transcript--TAIR10:gene (-)--TAIR10:intron--TAIR10:upstream	3
TAIR10:CDS (+)--TAIR10:miRNA--TAIR10:transposable_element_gene--TAIR10:pseudogenic_transcript--TAIR10:gene (-)--TAIR10:intron--TAIR10:upstream--TAIR10:downstream	12
TAIR10:CDS (+)--TAIR10:miRNA--TAIR10:transposable_element_gene--TAIR10:pseudogenic_transcript--TAIR10:gene (-)--TAIR10:intron--TAIR10:downstream	2
TAIR10:CDS (+)--TAIR10:miRNA--TAIR10:transposable_element_gene--TAIR10:pseudogenic_transcript--TAIR10:intron	3
TAIR10:CDS (+)--TAIR10:miRNA--TAIR10:transposable_element_gene--TAIR10:pseudogenic_transcript--TAIR10:intron--TAIR10:upstream--TAIR10:downstream	2
TAIR10:CDS (+)--TAIR10:miRNA--TAIR10:transposable_element_gene--TAIR10:gene (-)	32
TAIR10:CDS (+)--TAIR10:miRNA--TAIR10:transposable_element_gene--TAIR10:gene (-)--TAIR10:intron	19
TAIR10:CDS (+)--TAIR10:miRNA--TAIR10:transposable_element_gene--TAIR10:gene (-)--TAIR10:intron--TAIR10:upstream	16
TAIR10:CDS (+)--TAIR10:miRNA--TAIR10:transposable_element_gene--TAIR10:gene (-)--TAIR10:intron--TAIR10:upstream--TAIR10:downstream	36
TAIR10:CDS (+)--TAIR10:miRNA--TAIR10:transposable_element_gene--TAIR10:gene (-)--TAIR10:intron--TAIR10:downstream	25
TAIR10:CDS (+)--TAIR10:miRNA--TAIR10:transposable_element_gene--TAIR10:gene (-)--TAIR10:upstream	61
TAIR10:CDS (+)--TAIR10:miRNA--TAIR10:transposable_element_gene--TAIR10:gene (-)--TAIR10:upstream--TAIR10:downstream	5
TAIR10:CDS (+)--TAIR10:miRNA--TAIR10:transposable_element_gene--TAIR10:gene (-)--TAIR10:downstream	7
TAIR10:CDS (+)--TAIR10:miRNA--TAIR10:transposable_element_gene--TAIR10:intron	14
TAIR10:CDS (+)--TAIR10:miRNA--TAIR10:transposable_element_gene--TAIR10:intron--TAIR10:upstream	12
TAIR10:CDS (+)--TAIR10:miRNA--TAIR10:transposable_element_gene--TAIR10:intron--TAIR10:upstream--TAIR10:downstream	2
TAIR10:CDS (+)--TAIR10:miRNA--TAIR10:transposable_element_gene--TAIR10:intron--TAIR10:downstream	2
TAIR10:CDS (+)--TAIR10:miRNA--TAIR10:transposable_element_gene--TAIR10:upstream	3
TAIR10:CDS (+)--TAIR10:miRNA--TAIR10:transposable_element_gene--TAIR10:upstream--TAIR10:downstream	6
TAIR10:CDS (+)--TAIR10:miRNA--TAIR10:transposable_element_gene--TAIR10:downstream	1
TAIR10:CDS (+)--TAIR10:miRNA--TAIR10:pseudogenic_transcript	12
TAIR10:CDS (+)--TAIR10:miRNA--TAIR10:pseudogenic_transcript--TAIR10:gene (-)	6
TAIR10:CDS (+)--TAIR10:miRNA--TAIR10:pseudogenic_transcript--TAIR10:gene (-)--TAIR10:intron	2
TAIR10:CDS (+)--TAIR10:miRNA--TAIR10:pseudogenic_transcript--TAIR10:gene (-)--TAIR10:intron--TAIR10:upstream	13
TAIR10:CDS (+)--TAIR10:miRNA--TAIR10:pseudogenic_transcript--TAIR10:gene (-)--TAIR10:intron--TAIR10:upstream--TAIR10:downstream	12
TAIR10:CDS (+)--TAIR10:miRNA--TAIR10:pseudogenic_transcript--TAIR10:gene (-)--TAIR10:intron--TAIR10:downstream	24
TAIR10:CDS (+)--TAIR10:miRNA--TAIR10:pseudogenic_transcript--TAIR10:gene (-)--TAIR10:upstream--TAIR10:downstream	1
TAIR10:CDS (+)--TAIR10:miRNA--TAIR10:pseudogenic_transcript--TAIR10:gene (-)--TAIR10:downstream	10
TAIR10:CDS (+)--TAIR10:miRNA--TAIR10:pseudogenic_transcript--TAIR10:intron	2
TAIR10:CDS (+)--TAIR10:miRNA--TAIR10:pseudogenic_transcript--TAIR10:intron--TAIR10:upstream--TAIR10:downstream	2
TAIR10:CDS (+)--TAIR10:miRNA--TAIR10:pseudogenic_transcript--TAIR10:upstream	2
TAIR10:CDS (+)--TAIR10:miRNA--TAIR10:pseudogenic_transcript--TAIR10:downstream	1
TAIR10:CDS (+)--TAIR10:miRNA--TAIR10:gene (-)	1002
TAIR10:CDS (+)--TAIR10:miRNA--TAIR10:gene (-)--TAIR10:intron	65
TAIR10:CDS (+)--TAIR10:miRNA--TAIR10:gene (-)--TAIR10:intron--TAIR10:upstream	22
TAIR10:CDS (+)--TAIR10:miRNA--TAIR10:gene (-)--TAIR10:intron--TAIR10:upstream--TAIR10:downstream	18
TAIR10:CDS (+)--TAIR10:miRNA--TAIR10:gene (-)--TAIR10:intron--TAIR10:downstream	55
TAIR10:CDS (+)--TAIR10:miRNA--TAIR10:gene (-)--TAIR10:upstream	42
TAIR10:CDS (+)--TAIR10:miRNA--TAIR10:gene (-)--TAIR10:upstream--TAIR10:downstream	7
TAIR10:CDS (+)--TAIR10:miRNA--TAIR10:gene (-)--TAIR10:downstream	17
TAIR10:CDS (+)--TAIR10:miRNA--TAIR10:intron	19
TAIR10:CDS (+)--TAIR10:miRNA--TAIR10:intron--TAIR10:upstream	7
TAIR10:CDS (+)--TAIR10:miRNA--TAIR10:intron--TAIR10:upstream--TAIR10:downstream	6
TAIR10:CDS (+)--TAIR10:miRNA--TAIR10:intron--TAIR10:downstream	20
TAIR10:CDS (+)--TAIR10:miRNA--TAIR10:upstream	31
TAIR10:CDS (+)--TAIR10:miRNA--TAIR10:upstream--TAIR10:downstream	23
TAIR10:CDS (+)--TAIR10:miRNA--TAIR10:downstream	27
TAIR10:CDS (+)--TAIR10:tRNA	2019
TAIR10:CDS (+)--TAIR10:tRNA--TAIR10:snRNA--TAIR10:gene (-)--TAIR10:upstream--TAIR10:downstream	1
TAIR10:CDS (+)--TAIR10:tRNA--TAIR10:rRNA--TAIR10:transposable_element_gene--TAIR10:pseudogenic_transcript--TAIR10:gene (-)--TAIR10:intron--TAIR10:upstream	1
TAIR10:CDS (+)--TAIR10:tRNA--TAIR10:rRNA--TAIR10:transposable_element_gene--TAIR10:pseudogenic_transcript--TAIR10:gene (-)--TAIR10:intron--TAIR10:upstream--TAIR10:downstream	1
TAIR10:CDS (+)--TAIR10:tRNA--TAIR10:rRNA--TAIR10:transposable_element_gene--TAIR10:gene (-)--TAIR10:intron--TAIR10:upstream--TAIR10:downstream	6
TAIR10:CDS (+)--TAIR10:tRNA--TAIR10:rRNA--TAIR10:transposable_element_gene--TAIR10:gene (-)--TAIR10:downstream	1
TAIR10:CDS (+)--TAIR10:tRNA--TAIR10:rRNA--TAIR10:gene (-)--TAIR10:intron--TAIR10:upstream--TAIR10:downstream	1
TAIR10:CDS (+)--TAIR10:tRNA--TAIR10:transposable_element_gene	116
TAIR10:CDS (+)--TAIR10:tRNA--TAIR10:transposable_element_gene--TAIR10:pseudogenic_transcript	2
TAIR10:CDS (+)--TAIR10:tRNA--TAIR10:transposable_element_gene--TAIR10:pseudogenic_transcript--TAIR10:gene (-)	115
TAIR10:CDS (+)--TAIR10:tRNA--TAIR10:transposable_element_gene--TAIR10:pseudogenic_transcript--TAIR10:gene (-)--TAIR10:intron	10
TAIR10:CDS (+)--TAIR10:tRNA--TAIR10:transposable_element_gene--TAIR10:pseudogenic_transcript--TAIR10:gene (-)--TAIR10:intron--TAIR10:upstream	9
TAIR10:CDS (+)--TAIR10:tRNA--TAIR10:transposable_element_gene--TAIR10:pseudogenic_transcript--TAIR10:gene (-)--TAIR10:intron--TAIR10:upstream--TAIR10:downstream	32
TAIR10:CDS (+)--TAIR10:tRNA--TAIR10:transposable_element_gene--TAIR10:pseudogenic_transcript--TAIR10:gene (-)--TAIR10:intron--TAIR10:downstream	6
TAIR10:CDS (+)--TAIR10:tRNA--TAIR10:transposable_element_gene--TAIR10:pseudogenic_transcript--TAIR10:gene (-)--TAIR10:upstream	29
TAIR10:CDS (+)--TAIR10:tRNA--TAIR10:transposable_element_gene--TAIR10:pseudogenic_transcript--TAIR10:gene (-)--TAIR10:upstream--TAIR10:downstream	6
TAIR10:CDS (+)--TAIR10:tRNA--TAIR10:transposable_element_gene--TAIR10:pseudogenic_transcript--TAIR10:gene (-)--TAIR10:downstream	1
TAIR10:CDS (+)--TAIR10:tRNA--TAIR10:transposable_element_gene--TAIR10:pseudogenic_transcript--TAIR10:intron--TAIR10:upstream	1
TAIR10:CDS (+)--TAIR10:tRNA--TAIR10:transposable_element_gene--TAIR10:pseudogenic_transcript--TAIR10:upstream--TAIR10:downstream	1
TAIR10:CDS (+)--TAIR10:tRNA--TAIR10:transposable_element_gene--TAIR10:pseudogenic_transcript--TAIR10:downstream	1
TAIR10:CDS (+)--TAIR10:tRNA--TAIR10:transposable_element_gene--TAIR10:gene (-)	189
TAIR10:CDS (+)--TAIR10:tRNA--TAIR10:transposable_element_gene--TAIR10:gene (-)--TAIR10:intron	8
TAIR10:CDS (+)--TAIR10:tRNA--TAIR10:transposable_element_gene--TAIR10:gene (-)--TAIR10:intron--TAIR10:upstream	18
TAIR10:CDS (+)--TAIR10:tRNA--TAIR10:transposable_element_gene--TAIR10:gene (-)--TAIR10:intron--TAIR10:upstream--TAIR10:downstream	55
TAIR10:CDS (+)--TAIR10:tRNA--TAIR10:transposable_element_gene--TAIR10:gene (-)--TAIR10:intron--TAIR10:downstream	41
TAIR10:CDS (+)--TAIR10:tRNA--TAIR10:transposable_element_gene--TAIR10:gene (-)--TAIR10:upstream	26
TAIR10:CDS (+)--TAIR10:tRNA--TAIR10:transposable_element_gene--TAIR10:gene (-)--TAIR10:upstream--TAIR10:downstream	46
TAIR10:CDS (+)--TAIR10:tRNA--TAIR10:transposable_element_gene--TAIR10:gene (-)--TAIR10:downstream	40
TAIR10:CDS (+)--TAIR10:tRNA--TAIR10:transposable_element_gene--TAIR10:intron	19
TAIR10:CDS (+)--TAIR10:tRNA--TAIR10:transposable_element_gene--TAIR10:intron--TAIR10:upstream	5
TAIR10:CDS (+)--TAIR10:tRNA--TAIR10:transposable_element_gene--TAIR10:intron--TAIR10:upstream--TAIR10:downstream	3
TAIR10:CDS (+)--TAIR10:tRNA--TAIR10:transposable_element_gene--TAIR10:intron--TAIR10:downstream	4
TAIR10:CDS (+)--TAIR10:tRNA--TAIR10:transposable_element_gene--TAIR10:upstream	14
TAIR10:CDS (+)--TAIR10:tRNA--TAIR10:transposable_element_gene--TAIR10:upstream--TAIR10:downstream	1
TAIR10:CDS (+)--TAIR10:tRNA--TAIR10:transposable_element_gene--TAIR10:downstream	8
TAIR10:CDS (+)--TAIR10:tRNA--TAIR10:pseudogenic_transcript	29
TAIR10:CDS (+)--TAIR10:tRNA--TAIR10:pseudogenic_transcript--TAIR10:gene (-)	6
TAIR10:CDS (+)--TAIR10:tRNA--TAIR10:pseudogenic_transcript--TAIR10:gene (-)--TAIR10:intron	1
TAIR10:CDS (+)--TAIR10:tRNA--TAIR10:pseudogenic_transcript--TAIR10:gene (-)--TAIR10:intron--TAIR10:upstream	1
TAIR10:CDS (+)--TAIR10:tRNA--TAIR10:pseudogenic_transcript--TAIR10:gene (-)--TAIR10:upstream	3
TAIR10:CDS (+)--TAIR10:tRNA--TAIR10:pseudogenic_transcript--TAIR10:gene (-)--TAIR10:upstream--TAIR10:downstream	3
TAIR10:CDS (+)--TAIR10:tRNA--TAIR10:pseudogenic_transcript--TAIR10:gene (-)--TAIR10:downstream	36
TAIR10:CDS (+)--TAIR10:tRNA--TAIR10:pseudogenic_transcript--TAIR10:intron--TAIR10:upstream	1
TAIR10:CDS (+)--TAIR10:tRNA--TAIR10:pseudogenic_transcript--TAIR10:upstream	2
TAIR10:CDS (+)--TAIR10:tRNA--TAIR10:pseudogenic_transcript--TAIR10:downstream	1
TAIR10:CDS (+)--TAIR10:tRNA--TAIR10:gene (-)	358
TAIR10:CDS (+)--TAIR10:tRNA--TAIR10:gene (-)--TAIR10:intron	34
TAIR10:CDS (+)--TAIR10:tRNA--TAIR10:gene (-)--TAIR10:intron--TAIR10:upstream	22
TAIR10:CDS (+)--TAIR10:tRNA--TAIR10:gene (-)--TAIR10:intron--TAIR10:upstream--TAIR10:downstream	29
TAIR10:CDS (+)--TAIR10:tRNA--TAIR10:gene (-)--TAIR10:intron--TAIR10:downstream	14
TAIR10:CDS (+)--TAIR10:tRNA--TAIR10:gene (-)--TAIR10:upstream	53
TAIR10:CDS (+)--TAIR10:tRNA--TAIR10:gene (-)--TAIR10:upstream--TAIR10:downstream	46
TAIR10:CDS (+)--TAIR10:tRNA--TAIR10:gene (-)--TAIR10:downstream	88
TAIR10:CDS (+)--TAIR10:tRNA--TAIR10:intron	25
TAIR10:CDS (+)--TAIR10:tRNA--TAIR10:intron--TAIR10:upstream	21
TAIR10:CDS (+)--TAIR10:tRNA--TAIR10:intron--TAIR10:upstream--TAIR10:downstream	4
TAIR10:CDS (+)--TAIR10:tRNA--TAIR10:intron--TAIR10:downstream	7
TAIR10:CDS (+)--TAIR10:tRNA--TAIR10:upstream	148
TAIR10:CDS (+)--TAIR10:tRNA--TAIR10:upstream--TAIR10:downstream	14
TAIR10:CDS (+)--TAIR10:tRNA--TAIR10:downstream	68
TAIR10:CDS (+)--TAIR10:snoRNA	19
TAIR10:CDS (+)--TAIR10:snoRNA--TAIR10:rRNA--TAIR10:transposable_element_gene--TAIR10:pseudogenic_transcript--TAIR10:gene (-)--TAIR10:intron--TAIR10:upstream--TAIR10:downstream	4
TAIR10:CDS (+)--TAIR10:snoRNA--TAIR10:rRNA--TAIR10:transposable_element_gene--TAIR10:gene (-)--TAIR10:intron--TAIR10:upstream--TAIR10:downstream	1
TAIR10:CDS (+)--TAIR10:snoRNA--TAIR10:rRNA--TAIR10:upstream	1
TAIR10:CDS (+)--TAIR10:snoRNA--TAIR10:transposable_element_gene	1
TAIR10:CDS (+)--TAIR10:snoRNA--TAIR10:transposable_element_gene--TAIR10:gene (-)--TAIR10:intron	1
TAIR10:CDS (+)--TAIR10:snoRNA--TAIR10:transposable_element_gene--TAIR10:gene (-)--TAIR10:intron--TAIR10:upstream--TAIR10:downstream	1
TAIR10:CDS (+)--TAIR10:snoRNA--TAIR10:transposable_element_gene--TAIR10:gene (-)--TAIR10:upstream	1
TAIR10:CDS (+)--TAIR10:snoRNA--TAIR10:gene (-)	11
TAIR10:CDS (+)--TAIR10:snoRNA--TAIR10:gene (-)--TAIR10:intron	2
TAIR10:CDS (+)--TAIR10:snoRNA--TAIR10:gene (-)--TAIR10:intron--TAIR10:upstream	1
TAIR10:CDS (+)--TAIR10:snoRNA--TAIR10:gene (-)--TAIR10:intron--TAIR10:upstream--TAIR10:downstream	5
TAIR10:CDS (+)--TAIR10:snoRNA--TAIR10:gene (-)--TAIR10:upstream	1
TAIR10:CDS (+)--TAIR10:snoRNA--TAIR10:gene (-)--TAIR10:downstream	19
TAIR10:CDS (+)--TAIR10:snoRNA--TAIR10:intron	2
TAIR10:CDS (+)--TAIR10:snoRNA--TAIR10:intron--TAIR10:upstream--TAIR10:downstream	2
TAIR10:CDS (+)--TAIR10:snoRNA--TAIR10:intron--TAIR10:downstream	1
TAIR10:CDS (+)--TAIR10:snoRNA--TAIR10:upstream	3
TAIR10:CDS (+)--TAIR10:snoRNA--TAIR10:downstream	6
TAIR10:CDS (+)--TAIR10:snRNA	1
TAIR10:CDS (+)--TAIR10:snRNA--TAIR10:rRNA--TAIR10:gene (-)	1
TAIR10:CDS (+)--TAIR10:snRNA--TAIR10:transposable_element_gene--TAIR10:gene (-)--TAIR10:intron--TAIR10:upstream	1
TAIR10:CDS (+)--TAIR10:snRNA--TAIR10:transposable_element_gene--TAIR10:gene (-)--TAIR10:intron--TAIR10:upstream--TAIR10:downstream	2
TAIR10:CDS (+)--TAIR10:snRNA--TAIR10:transposable_element_gene--TAIR10:gene (-)--TAIR10:upstream--TAIR10:downstream	1
TAIR10:CDS (+)--TAIR10:snRNA--TAIR10:transposable_element_gene--TAIR10:gene (-)--TAIR10:downstream	1
TAIR10:CDS (+)--TAIR10:snRNA--TAIR10:transposable_element_gene--TAIR10:upstream--TAIR10:downstream	1
TAIR10:CDS (+)--TAIR10:snRNA--TAIR10:gene (-)--TAIR10:upstream--TAIR10:downstream	1
TAIR10:CDS (+)--TAIR10:snRNA--TAIR10:gene (-)--TAIR10:downstream	1
TAIR10:CDS (+)--TAIR10:snRNA--TAIR10:intron--TAIR10:upstream--TAIR10:downstream	1
TAIR10:CDS (+)--TAIR10:snRNA--TAIR10:intron--TAIR10:downstream	1
TAIR10:CDS (+)--TAIR10:snRNA--TAIR10:upstream--TAIR10:downstream	47
TAIR10:CDS (+)--TAIR10:snRNA--TAIR10:downstream	490
TAIR10:CDS (+)--TAIR10:rRNA	722
TAIR10:CDS (+)--TAIR10:rRNA--TAIR10:transposable_element_gene	41
TAIR10:CDS (+)--TAIR10:rRNA--TAIR10:transposable_element_gene--TAIR10:pseudogenic_transcript--TAIR10:gene (-)	1
TAIR10:CDS (+)--TAIR10:rRNA--TAIR10:transposable_element_gene--TAIR10:pseudogenic_transcript--TAIR10:gene (-)--TAIR10:intron	2
TAIR10:CDS (+)--TAIR10:rRNA--TAIR10:transposable_element_gene--TAIR10:pseudogenic_transcript--TAIR10:gene (-)--TAIR10:intron--TAIR10:upstream	9
TAIR10:CDS (+)--TAIR10:rRNA--TAIR10:transposable_element_gene--TAIR10:pseudogenic_transcript--TAIR10:gene (-)--TAIR10:intron--TAIR10:upstream--TAIR10:downstream	19
TAIR10:CDS (+)--TAIR10:rRNA--TAIR10:transposable_element_gene--TAIR10:pseudogenic_transcript--TAIR10:gene (-)--TAIR10:intron--TAIR10:downstream	2
TAIR10:CDS (+)--TAIR10:rRNA--TAIR10:transposable_element_gene--TAIR10:pseudogenic_transcript--TAIR10:gene (-)--TAIR10:upstream	7
TAIR10:CDS (+)--TAIR10:rRNA--TAIR10:transposable_element_gene--TAIR10:pseudogenic_transcript--TAIR10:gene (-)--TAIR10:upstream--TAIR10:downstream	1
TAIR10:CDS (+)--TAIR10:rRNA--TAIR10:transposable_element_gene--TAIR10:pseudogenic_transcript--TAIR10:gene (-)--TAIR10:downstream	1
TAIR10:CDS (+)--TAIR10:rRNA--TAIR10:transposable_element_gene--TAIR10:pseudogenic_transcript--TAIR10:intron--TAIR10:upstream--TAIR10:downstream	1
TAIR10:CDS (+)--TAIR10:rRNA--TAIR10:transposable_element_gene--TAIR10:pseudogenic_transcript--TAIR10:upstream	1
TAIR10:CDS (+)--TAIR10:rRNA--TAIR10:transposable_element_gene--TAIR10:gene (-)	41
TAIR10:CDS (+)--TAIR10:rRNA--TAIR10:transposable_element_gene--TAIR10:gene (-)--TAIR10:intron	20
TAIR10:CDS (+)--TAIR10:rRNA--TAIR10:transposable_element_gene--TAIR10:gene (-)--TAIR10:intron--TAIR10:upstream	34
TAIR10:CDS (+)--TAIR10:rRNA--TAIR10:transposable_element_gene--TAIR10:gene (-)--TAIR10:intron--TAIR10:upstream--TAIR10:downstream	79
TAIR10:CDS (+)--TAIR10:rRNA--TAIR10:transposable_element_gene--TAIR10:gene (-)--TAIR10:intron--TAIR10:downstream	45
TAIR10:CDS (+)--TAIR10:rRNA--TAIR10:transposable_element_gene--TAIR10:gene (-)--TAIR10:upstream	31
TAIR10:CDS (+)--TAIR10:rRNA--TAIR10:transposable_element_gene--TAIR10:gene (-)--TAIR10:upstream--TAIR10:downstream	18
TAIR10:CDS (+)--TAIR10:rRNA--TAIR10:transposable_element_gene--TAIR10:gene (-)--TAIR10:downstream	20
TAIR10:CDS (+)--TAIR10:rRNA--TAIR10:transposable_element_gene--TAIR10:intron	9
TAIR10:CDS (+)--TAIR10:rRNA--TAIR10:transposable_element_gene--TAIR10:intron--TAIR10:upstream	2
TAIR10:CDS (+)--TAIR10:rRNA--TAIR10:transposable_element_gene--TAIR10:intron--TAIR10:upstream--TAIR10:downstream	6
TAIR10:CDS (+)--TAIR10:rRNA--TAIR10:transposable_element_gene--TAIR10:upstream	12
TAIR10:CDS (+)--TAIR10:rRNA--TAIR10:transposable_element_gene--TAIR10:upstream--TAIR10:downstream	7
TAIR10:CDS (+)--TAIR10:rRNA--TAIR10:transposable_element_gene--TAIR10:downstream	7
TAIR10:CDS (+)--TAIR10:rRNA--TAIR10:pseudogenic_transcript	8
TAIR10:CDS (+)--TAIR10:rRNA--TAIR10:pseudogenic_transcript--TAIR10:gene (-)	10
TAIR10:CDS (+)--TAIR10:rRNA--TAIR10:pseudogenic_transcript--TAIR10:gene (-)--TAIR10:intron	4
TAIR10:CDS (+)--TAIR10:rRNA--TAIR10:pseudogenic_transcript--TAIR10:gene (-)--TAIR10:intron--TAIR10:upstream	1
TAIR10:CDS (+)--TAIR10:rRNA--TAIR10:pseudogenic_transcript--TAIR10:gene (-)--TAIR10:intron--TAIR10:upstream--TAIR10:downstream	11
TAIR10:CDS (+)--TAIR10:rRNA--TAIR10:pseudogenic_transcript--TAIR10:gene (-)--TAIR10:intron--TAIR10:downstream	4
TAIR10:CDS (+)--TAIR10:rRNA--TAIR10:pseudogenic_transcript--TAIR10:gene (-)--TAIR10:upstream	2
TAIR10:CDS (+)--TAIR10:rRNA--TAIR10:pseudogenic_transcript--TAIR10:gene (-)--TAIR10:upstream--TAIR10:downstream	2
TAIR10:CDS (+)--TAIR10:rRNA--TAIR10:pseudogenic_transcript--TAIR10:gene (-)--TAIR10:downstream	2
TAIR10:CDS (+)--TAIR10:rRNA--TAIR10:pseudogenic_transcript--TAIR10:intron	1
TAIR10:CDS (+)--TAIR10:rRNA--TAIR10:pseudogenic_transcript--TAIR10:intron--TAIR10:downstream	1
TAIR10:CDS (+)--TAIR10:rRNA--TAIR10:pseudogenic_transcript--TAIR10:upstream	4
TAIR10:CDS (+)--TAIR10:rRNA--TAIR10:pseudogenic_transcript--TAIR10:downstream	2
TAIR10:CDS (+)--TAIR10:rRNA--TAIR10:gene (-)	211
TAIR10:CDS (+)--TAIR10:rRNA--TAIR10:gene (-)--TAIR10:intron	41
TAIR10:CDS (+)--TAIR10:rRNA--TAIR10:gene (-)--TAIR10:intron--TAIR10:upstream	33
TAIR10:CDS (+)--TAIR10:rRNA--TAIR10:gene (-)--TAIR10:intron--TAIR10:upstream--TAIR10:downstream	44
TAIR10:CDS (+)--TAIR10:rRNA--TAIR10:gene (-)--TAIR10:intron--TAIR10:downstream	13
TAIR10:CDS (+)--TAIR10:rRNA--TAIR10:gene (-)--TAIR10:upstream	56
TAIR10:CDS (+)--TAIR10:rRNA--TAIR10:gene (-)--TAIR10:upstream--TAIR10:downstream	38
TAIR10:CDS (+)--TAIR10:rRNA--TAIR10:gene (-)--TAIR10:downstream	46
TAIR10:CDS (+)--TAIR10:rRNA--TAIR10:intron	50
TAIR10:CDS (+)--TAIR10:rRNA--TAIR10:intron--TAIR10:upstream	18
TAIR10:CDS (+)--TAIR10:rRNA--TAIR10:intron--TAIR10:upstream--TAIR10:downstream	14
TAIR10:CDS (+)--TAIR10:rRNA--TAIR10:intron--TAIR10:downstream	24
TAIR10:CDS (+)--TAIR10:rRNA--TAIR10:upstream	73
TAIR10:CDS (+)--TAIR10:rRNA--TAIR10:upstream--TAIR10:downstream	6
TAIR10:CDS (+)--TAIR10:rRNA--TAIR10:downstream	37
TAIR10:CDS (+)--TAIR10:transposable_element_gene	1391
TAIR10:CDS (+)--TAIR10:transposable_element_gene--TAIR10:pseudogenic_transcript	26
TAIR10:CDS (+)--TAIR10:transposable_element_gene--TAIR10:pseudogenic_transcript--TAIR10:gene (-)	21
TAIR10:CDS (+)--TAIR10:transposable_element_gene--TAIR10:pseudogenic_transcript--TAIR10:gene (-)--TAIR10:intron	14
TAIR10:CDS (+)--TAIR10:transposable_element_gene--TAIR10:pseudogenic_transcript--TAIR10:gene (-)--TAIR10:intron--TAIR10:upstream	29
TAIR10:CDS (+)--TAIR10:transposable_element_gene--TAIR10:pseudogenic_transcript--TAIR10:gene (-)--TAIR10:intron--TAIR10:upstream--TAIR10:downstream	210
TAIR10:CDS (+)--TAIR10:transposable_element_gene--TAIR10:pseudogenic_transcript--TAIR10:gene (-)--TAIR10:intron--TAIR10:downstream	21
TAIR10:CDS (+)--TAIR10:transposable_element_gene--TAIR10:pseudogenic_transcript--TAIR10:gene (-)--TAIR10:upstream	32
TAIR10:CDS (+)--TAIR10:transposable_element_gene--TAIR10:pseudogenic_transcript--TAIR10:gene (-)--TAIR10:upstream--TAIR10:downstream	34
TAIR10:CDS (+)--TAIR10:transposable_element_gene--TAIR10:pseudogenic_transcript--TAIR10:gene (-)--TAIR10:downstream	20
TAIR10:CDS (+)--TAIR10:transposable_element_gene--TAIR10:pseudogenic_transcript--TAIR10:intron	6
TAIR10:CDS (+)--TAIR10:transposable_element_gene--TAIR10:pseudogenic_transcript--TAIR10:intron--TAIR10:upstream	10
TAIR10:CDS (+)--TAIR10:transposable_element_gene--TAIR10:pseudogenic_transcript--TAIR10:intron--TAIR10:upstream--TAIR10:downstream	22
TAIR10:CDS (+)--TAIR10:transposable_element_gene--TAIR10:pseudogenic_transcript--TAIR10:intron--TAIR10:downstream	2
TAIR10:CDS (+)--TAIR10:transposable_element_gene--TAIR10:pseudogenic_transcript--TAIR10:upstream	10
TAIR10:CDS (+)--TAIR10:transposable_element_gene--TAIR10:pseudogenic_transcript--TAIR10:upstream--TAIR10:downstream	19
TAIR10:CDS (+)--TAIR10:transposable_element_gene--TAIR10:pseudogenic_transcript--TAIR10:downstream	11
TAIR10:CDS (+)--TAIR10:transposable_element_gene--TAIR10:gene (-)	536
TAIR10:CDS (+)--TAIR10:transposable_element_gene--TAIR10:gene (-)--TAIR10:intron	174
TAIR10:CDS (+)--TAIR10:transposable_element_gene--TAIR10:gene (-)--TAIR10:intron--TAIR10:upstream	177
TAIR10:CDS (+)--TAIR10:transposable_element_gene--TAIR10:gene (-)--TAIR10:intron--TAIR10:upstream--TAIR10:downstream	727
TAIR10:CDS (+)--TAIR10:transposable_element_gene--TAIR10:gene (-)--TAIR10:intron--TAIR10:downstream	193
TAIR10:CDS (+)--TAIR10:transposable_element_gene--TAIR10:gene (-)--TAIR10:upstream	232
TAIR10:CDS (+)--TAIR10:transposable_element_gene--TAIR10:gene (-)--TAIR10:upstream--TAIR10:downstream	221
TAIR10:CDS (+)--TAIR10:transposable_element_gene--TAIR10:gene (-)--TAIR10:downstream	214
TAIR10:CDS (+)--TAIR10:transposable_element_gene--TAIR10:intron	128
TAIR10:CDS (+)--TAIR10:transposable_element_gene--TAIR10:intron--TAIR10:upstream	85
TAIR10:CDS (+)--TAIR10:transposable_element_gene--TAIR10:intron--TAIR10:upstream--TAIR10:downstream	898
TAIR10:CDS (+)--TAIR10:transposable_element_gene--TAIR10:intron--TAIR10:downstream	422
TAIR10:CDS (+)--TAIR10:transposable_element_gene--TAIR10:upstream	717
TAIR10:CDS (+)--TAIR10:transposable_element_gene--TAIR10:upstream--TAIR10:downstream	308
TAIR10:CDS (+)--TAIR10:transposable_element_gene--TAIR10:downstream	423
TAIR10:CDS (+)--TAIR10:pseudogenic_transcript	2912
TAIR10:CDS (+)--TAIR10:pseudogenic_transcript--TAIR10:gene (-)	1132
TAIR10:CDS (+)--TAIR10:pseudogenic_transcript--TAIR10:gene (-)--TAIR10:intron	18
TAIR10:CDS (+)--TAIR10:pseudogenic_transcript--TAIR10:gene (-)--TAIR10:intron--TAIR10:upstream	17
TAIR10:CDS (+)--TAIR10:pseudogenic_transcript--TAIR10:gene (-)--TAIR10:intron--TAIR10:upstream--TAIR10:downstream	88
TAIR10:CDS (+)--TAIR10:pseudogenic_transcript--TAIR10:gene (-)--TAIR10:intron--TAIR10:downstream	16
TAIR10:CDS (+)--TAIR10:pseudogenic_transcript--TAIR10:gene (-)--TAIR10:upstream	41
TAIR10:CDS (+)--TAIR10:pseudogenic_transcript--TAIR10:gene (-)--TAIR10:upstream--TAIR10:downstream	15
TAIR10:CDS (+)--TAIR10:pseudogenic_transcript--TAIR10:gene (-)--TAIR10:downstream	43
TAIR10:CDS (+)--TAIR10:pseudogenic_transcript--TAIR10:intron	101
TAIR10:CDS (+)--TAIR10:pseudogenic_transcript--TAIR10:intron--TAIR10:upstream	12
TAIR10:CDS (+)--TAIR10:pseudogenic_transcript--TAIR10:intron--TAIR10:upstream--TAIR10:downstream	81
TAIR10:CDS (+)--TAIR10:pseudogenic_transcript--TAIR10:intron--TAIR10:downstream	13
TAIR10:CDS (+)--TAIR10:pseudogenic_transcript--TAIR10:upstream	449
TAIR10:CDS (+)--TAIR10:pseudogenic_transcript--TAIR10:upstream--TAIR10:downstream	40
TAIR10:CDS (+)--TAIR10:pseudogenic_transcript--TAIR10:downstream	92
TAIR10:CDS (+)--TAIR10:gene (-)	15578
TAIR10:CDS (+)--TAIR10:gene (-)--TAIR10:intron	677
TAIR10:CDS (+)--TAIR10:gene (-)--TAIR10:intron--TAIR10:upstream	266
TAIR10:CDS (+)--TAIR10:gene (-)--TAIR10:intron--TAIR10:upstream--TAIR10:downstream	462
TAIR10:CDS (+)--TAIR10:gene (-)--TAIR10:intron--TAIR10:downstream	690
TAIR10:CDS (+)--TAIR10:gene (-)--TAIR10:upstream	868
TAIR10:CDS (+)--TAIR10:gene (-)--TAIR10:upstream--TAIR10:downstream	404
TAIR10:CDS (+)--TAIR10:gene (-)--TAIR10:downstream	727
TAIR10:CDS (+)--TAIR10:intron	1101
TAIR10:CDS (+)--TAIR10:intron--TAIR10:upstream	505
TAIR10:CDS (+)--TAIR10:intron--TAIR10:upstream--TAIR10:downstream	1158
TAIR10:CDS (+)--TAIR10:intron--TAIR10:downstream	2902
TAIR10:CDS (+)--TAIR10:upstream	2328
TAIR10:CDS (+)--TAIR10:upstream--TAIR10:downstream	1780
TAIR10:CDS (+)--TAIR10:downstream	38886
TAIR10:5'UTR (+)	5214
TAIR10:5'UTR (+)--TAIR10:3'UTR (+)	14
TAIR10:5'UTR (+)--TAIR10:3'UTR (+)--TAIR10:miRNA--TAIR10:transposable_element_gene--TAIR10:gene (-)--TAIR10:intron	2
TAIR10:5'UTR (+)--TAIR10:3'UTR (+)--TAIR10:miRNA--TAIR10:gene (-)--TAIR10:intron	4
TAIR10:5'UTR (+)--TAIR10:3'UTR (+)--TAIR10:miRNA--TAIR10:gene (-)--TAIR10:intron--TAIR10:upstream--TAIR10:downstream	2
TAIR10:5'UTR (+)--TAIR10:3'UTR (+)--TAIR10:tRNA	2
TAIR10:5'UTR (+)--TAIR10:3'UTR (+)--TAIR10:tRNA--TAIR10:transposable_element_gene--TAIR10:gene (-)--TAIR10:intron--TAIR10:upstream--TAIR10:downstream	1
TAIR10:5'UTR (+)--TAIR10:3'UTR (+)--TAIR10:tRNA--TAIR10:intron	1
TAIR10:5'UTR (+)--TAIR10:3'UTR (+)--TAIR10:tRNA--TAIR10:intron--TAIR10:upstream--TAIR10:downstream	1
TAIR10:5'UTR (+)--TAIR10:3'UTR (+)--TAIR10:tRNA--TAIR10:downstream	2
TAIR10:5'UTR (+)--TAIR10:3'UTR (+)--TAIR10:rRNA--TAIR10:transposable_element_gene--TAIR10:gene (-)--TAIR10:intron	1
TAIR10:5'UTR (+)--TAIR10:3'UTR (+)--TAIR10:rRNA--TAIR10:transposable_element_gene--TAIR10:intron	1
TAIR10:5'UTR (+)--TAIR10:3'UTR (+)--TAIR10:rRNA--TAIR10:gene (-)--TAIR10:intron--TAIR10:upstream--TAIR10:downstream	1
TAIR10:5'UTR (+)--TAIR10:3'UTR (+)--TAIR10:transposable_element_gene--TAIR10:pseudogenic_transcript--TAIR10:gene (-)--TAIR10:intron--TAIR10:upstream--TAIR10:downstream	2
TAIR10:5'UTR (+)--TAIR10:3'UTR (+)--TAIR10:transposable_element_gene--TAIR10:pseudogenic_transcript--TAIR10:upstream	1
TAIR10:5'UTR (+)--TAIR10:3'UTR (+)--TAIR10:transposable_element_gene--TAIR10:gene (-)--TAIR10:intron	2
TAIR10:5'UTR (+)--TAIR10:3'UTR (+)--TAIR10:transposable_element_gene--TAIR10:gene (-)--TAIR10:intron--TAIR10:upstream	2
TAIR10:5'UTR (+)--TAIR10:3'UTR (+)--TAIR10:transposable_element_gene--TAIR10:gene (-)--TAIR10:intron--TAIR10:upstream--TAIR10:downstream	13
TAIR10:5'UTR (+)--TAIR10:3'UTR (+)--TAIR10:transposable_element_gene--TAIR10:gene (-)--TAIR10:upstream--TAIR10:downstream	1
TAIR10:5'UTR (+)--TAIR10:3'UTR (+)--TAIR10:transposable_element_gene--TAIR10:intron--TAIR10:upstream	1
TAIR10:5'UTR (+)--TAIR10:3'UTR (+)--TAIR10:transposable_element_gene--TAIR10:intron--TAIR10:upstream--TAIR10:downstream	2
TAIR10:5'UTR (+)--TAIR10:3'UTR (+)--TAIR10:transposable_element_gene--TAIR10:intron--TAIR10:downstream	1
TAIR10:5'UTR (+)--TAIR10:3'UTR (+)--TAIR10:transposable_element_gene--TAIR10:upstream--TAIR10:downstream	1
TAIR10:5'UTR (+)--TAIR10:3'UTR (+)--TAIR10:pseudogenic_transcript--TAIR10:gene (-)--TAIR10:intron--TAIR10:upstream--TAIR10:downstream	3
TAIR10:5'UTR (+)--TAIR10:3'UTR (+)--TAIR10:gene (-)	3
TAIR10:5'UTR (+)--TAIR10:3'UTR (+)--TAIR10:gene (-)--TAIR10:intron	1
TAIR10:5'UTR (+)--TAIR10:3'UTR (+)--TAIR10:gene (-)--TAIR10:intron--TAIR10:upstream	2
TAIR10:5'UTR (+)--TAIR10:3'UTR (+)--TAIR10:gene (-)--TAIR10:intron--TAIR10:upstream--TAIR10:downstream	16
TAIR10:5'UTR (+)--TAIR10:3'UTR (+)--TAIR10:gene (-)--TAIR10:upstream	1
TAIR10:5'UTR (+)--TAIR10:3'UTR (+)--TAIR10:gene (-)--TAIR10:upstream--TAIR10:downstream	165
TAIR10:5'UTR (+)--TAIR10:3'UTR (+)--TAIR10:intron	1
TAIR10:5'UTR (+)--TAIR10:3'UTR (+)--TAIR10:intron--TAIR10:upstream	1
TAIR10:5'UTR (+)--TAIR10:3'UTR (+)--TAIR10:intron--TAIR10:upstream--TAIR10:downstream	5
TAIR10:5'UTR (+)--TAIR10:3'UTR (+)--TAIR10:intron--TAIR10:downstream	1
TAIR10:5'UTR (+)--TAIR10:3'UTR (+)--TAIR10:upstream	11
TAIR10:5'UTR (+)--TAIR10:3'UTR (+)--TAIR10:upstream--TAIR10:downstream	177
TAIR10:5'UTR (+)--TAIR10:3'UTR (+)--TAIR10:downstream	16
TAIR10:5'UTR (+)--TAIR10:miRNA	23
TAIR10:5'UTR (+)--TAIR10:miRNA--TAIR10:transposable_element_gene--TAIR10:pseudogenic_transcript--TAIR10:gene (-)--TAIR10:intron--TAIR10:upstream--TAIR10:downstream	1
TAIR10:5'UTR (+)--TAIR10:miRNA--TAIR10:transposable_element_gene--TAIR10:gene (-)--TAIR10:intron	1
TAIR10:5'UTR (+)--TAIR10:miRNA--TAIR10:transposable_element_gene--TAIR10:gene (-)--TAIR10:intron--TAIR10:upstream--TAIR10:downstream	1
TAIR10:5'UTR (+)--TAIR10:miRNA--TAIR10:transposable_element_gene--TAIR10:gene (-)--TAIR10:intron--TAIR10:downstream	2
TAIR10:5'UTR (+)--TAIR10:miRNA--TAIR10:transposable_element_gene--TAIR10:upstream--TAIR10:downstream	1
TAIR10:5'UTR (+)--TAIR10:miRNA--TAIR10:pseudogenic_transcript--TAIR10:gene (-)--TAIR10:intron--TAIR10:upstream--TAIR10:downstream	1
TAIR10:5'UTR (+)--TAIR10:miRNA--TAIR10:gene (-)	5
TAIR10:5'UTR (+)--TAIR10:miRNA--TAIR10:gene (-)--TAIR10:intron	10
TAIR10:5'UTR (+)--TAIR10:miRNA--TAIR10:gene (-)--TAIR10:intron--TAIR10:upstream	1
TAIR10:5'UTR (+)--TAIR10:miRNA--TAIR10:gene (-)--TAIR10:intron--TAIR10:upstream--TAIR10:downstream	2
TAIR10:5'UTR (+)--TAIR10:miRNA--TAIR10:gene (-)--TAIR10:upstream	1
TAIR10:5'UTR (+)--TAIR10:miRNA--TAIR10:gene (-)--TAIR10:upstream--TAIR10:downstream	1
TAIR10:5'UTR (+)--TAIR10:miRNA--TAIR10:gene (-)--TAIR10:downstream	1
TAIR10:5'UTR (+)--TAIR10:miRNA--TAIR10:intron	1
TAIR10:5'UTR (+)--TAIR10:miRNA--TAIR10:intron--TAIR10:upstream--TAIR10:downstream	1
TAIR10:5'UTR (+)--TAIR10:miRNA--TAIR10:upstream	1
TAIR10:5'UTR (+)--TAIR10:miRNA--TAIR10:downstream	1
TAIR10:5'UTR (+)--TAIR10:tRNA	965
TAIR10:5'UTR (+)--TAIR10:tRNA--TAIR10:transposable_element_gene	1
TAIR10:5'UTR (+)--TAIR10:tRNA--TAIR10:transposable_element_gene--TAIR10:gene (-)	1
TAIR10:5'UTR (+)--TAIR10:tRNA--TAIR10:transposable_element_gene--TAIR10:gene (-)--TAIR10:upstream	1
TAIR10:5'UTR (+)--TAIR10:tRNA--TAIR10:pseudogenic_transcript--TAIR10:gene (-)--TAIR10:intron	1
TAIR10:5'UTR (+)--TAIR10:tRNA--TAIR10:gene (-)	40
TAIR10:5'UTR (+)--TAIR10:tRNA--TAIR10:gene (-)--TAIR10:intron--TAIR10:downstream	2
TAIR10:5'UTR (+)--TAIR10:tRNA--TAIR10:gene (-)--TAIR10:upstream	7
TAIR10:5'UTR (+)--TAIR10:tRNA--TAIR10:gene (-)--TAIR10:downstream	1
TAIR10:5'UTR (+)--TAIR10:tRNA--TAIR10:upstream	4
TAIR10:5'UTR (+)--TAIR10:tRNA--TAIR10:downstream	6
TAIR10:5'UTR (+)--TAIR10:snoRNA	2
TAIR10:5'UTR (+)--TAIR10:snoRNA--TAIR10:gene (-)--TAIR10:intron	4
TAIR10:5'UTR (+)--TAIR10:snoRNA--TAIR10:gene (-)--TAIR10:intron--TAIR10:upstream--TAIR10:downstream	2
TAIR10:5'UTR (+)--TAIR10:snoRNA--TAIR10:gene (-)--TAIR10:intron--TAIR10:downstream	215
TAIR10:5'UTR (+)--TAIR10:snoRNA--TAIR10:gene (-)--TAIR10:downstream	23
TAIR10:5'UTR (+)--TAIR10:snoRNA--TAIR10:intron--TAIR10:upstream--TAIR10:downstream	1
TAIR10:5'UTR (+)--TAIR10:snoRNA--TAIR10:intron--TAIR10:downstream	69
TAIR10:5'UTR (+)--TAIR10:snoRNA--TAIR10:downstream	5
TAIR10:5'UTR (+)--TAIR10:snRNA--TAIR10:gene (-)--TAIR10:upstream--TAIR10:downstream	3
TAIR10:5'UTR (+)--TAIR10:snRNA--TAIR10:gene (-)--TAIR10:downstream	73
TAIR10:5'UTR (+)--TAIR10:snRNA--TAIR10:intron--TAIR10:upstream--TAIR10:downstream	1
TAIR10:5'UTR (+)--TAIR10:snRNA--TAIR10:intron--TAIR10:downstream	2
TAIR10:5'UTR (+)--TAIR10:snRNA--TAIR10:upstream--TAIR10:downstream	445
TAIR10:5'UTR (+)--TAIR10:snRNA--TAIR10:downstream	895
TAIR10:5'UTR (+)--TAIR10:rRNA	43
TAIR10:5'UTR (+)--TAIR10:rRNA--TAIR10:transposable_element_gene	2
TAIR10:5'UTR (+)--TAIR10:rRNA--TAIR10:transposable_element_gene--TAIR10:gene (-)	1
TAIR10:5'UTR (+)--TAIR10:rRNA--TAIR10:transposable_element_gene--TAIR10:gene (-)--TAIR10:intron--TAIR10:upstream--TAIR10:downstream	1
TAIR10:5'UTR (+)--TAIR10:rRNA--TAIR10:transposable_element_gene--TAIR10:gene (-)--TAIR10:intron--TAIR10:downstream	1
TAIR10:5'UTR (+)--TAIR10:rRNA--TAIR10:transposable_element_gene--TAIR10:gene (-)--TAIR10:upstream	1
TAIR10:5'UTR (+)--TAIR10:rRNA--TAIR10:transposable_element_gene--TAIR10:gene (-)--TAIR10:downstream	1
TAIR10:5'UTR (+)--TAIR10:rRNA--TAIR10:transposable_element_gene--TAIR10:intron--TAIR10:downstream	1
TAIR10:5'UTR (+)--TAIR10:rRNA--TAIR10:transposable_element_gene--TAIR10:upstream	1
TAIR10:5'UTR (+)--TAIR10:rRNA--TAIR10:gene (-)	14
TAIR10:5'UTR (+)--TAIR10:rRNA--TAIR10:gene (-)--TAIR10:intron	3
TAIR10:5'UTR (+)--TAIR10:rRNA--TAIR10:gene (-)--TAIR10:intron--TAIR10:upstream	1
TAIR10:5'UTR (+)--TAIR10:rRNA--TAIR10:gene (-)--TAIR10:intron--TAIR10:upstream--TAIR10:downstream	1
TAIR10:5'UTR (+)--TAIR10:rRNA--TAIR10:gene (-)--TAIR10:upstream	1
TAIR10:5'UTR (+)--TAIR10:rRNA--TAIR10:intron	2
TAIR10:5'UTR (+)--TAIR10:transposable_element_gene	20
TAIR10:5'UTR (+)--TAIR10:transposable_element_gene--TAIR10:pseudogenic_transcript--TAIR10:gene (-)--TAIR10:intron	1
TAIR10:5'UTR (+)--TAIR10:transposable_element_gene--TAIR10:pseudogenic_transcript--TAIR10:gene (-)--TAIR10:intron--TAIR10:upstream--TAIR10:downstream	3
TAIR10:5'UTR (+)--TAIR10:transposable_element_gene--TAIR10:gene (-)	7
TAIR10:5'UTR (+)--TAIR10:transposable_element_gene--TAIR10:gene (-)--TAIR10:intron	3
TAIR10:5'UTR (+)--TAIR10:transposable_element_gene--TAIR10:gene (-)--TAIR10:intron--TAIR10:upstream	6
TAIR10:5'UTR (+)--TAIR10:transposable_element_gene--TAIR10:gene (-)--TAIR10:intron--TAIR10:upstream--TAIR10:downstream	21
TAIR10:5'UTR (+)--TAIR10:transposable_element_gene--TAIR10:gene (-)--TAIR10:intron--TAIR10:downstream	5
TAIR10:5'UTR (+)--TAIR10:transposable_element_gene--TAIR10:gene (-)--TAIR10:upstream	3
TAIR10:5'UTR (+)--TAIR10:transposable_element_gene--TAIR10:gene (-)--TAIR10:upstream--TAIR10:downstream	3
TAIR10:5'UTR (+)--TAIR10:transposable_element_gene--TAIR10:gene (-)--TAIR10:downstream	6
TAIR10:5'UTR (+)--TAIR10:transposable_element_gene--TAIR10:intron	3
TAIR10:5'UTR (+)--TAIR10:transposable_element_gene--TAIR10:intron--TAIR10:upstream	1
TAIR10:5'UTR (+)--TAIR10:transposable_element_gene--TAIR10:intron--TAIR10:upstream--TAIR10:downstream	10
TAIR10:5'UTR (+)--TAIR10:transposable_element_gene--TAIR10:intron--TAIR10:downstream	3
TAIR10:5'UTR (+)--TAIR10:transposable_element_gene--TAIR10:upstream	2
TAIR10:5'UTR (+)--TAIR10:transposable_element_gene--TAIR10:upstream--TAIR10:downstream	4
TAIR10:5'UTR (+)--TAIR10:transposable_element_gene--TAIR10:downstream	9
TAIR10:5'UTR (+)--TAIR10:pseudogenic_transcript	208
TAIR10:5'UTR (+)--TAIR10:pseudogenic_transcript--TAIR10:gene (-)	4
TAIR10:5'UTR (+)--TAIR10:pseudogenic_transcript--TAIR10:gene (-)--TAIR10:intron--TAIR10:upstream	1
TAIR10:5'UTR (+)--TAIR10:pseudogenic_transcript--TAIR10:gene (-)--TAIR10:intron--TAIR10:upstream--TAIR10:downstream	10
TAIR10:5'UTR (+)--TAIR10:pseudogenic_transcript--TAIR10:gene (-)--TAIR10:upstream	1
TAIR10:5'UTR (+)--TAIR10:pseudogenic_transcript--TAIR10:gene (-)--TAIR10:upstream--TAIR10:downstream	3
TAIR10:5'UTR (+)--TAIR10:pseudogenic_transcript--TAIR10:gene (-)--TAIR10:downstream	1
TAIR10:5'UTR (+)--TAIR10:pseudogenic_transcript--TAIR10:intron	2
TAIR10:5'UTR (+)--TAIR10:pseudogenic_transcript--TAIR10:intron--TAIR10:upstream	1
TAIR10:5'UTR (+)--TAIR10:pseudogenic_transcript--TAIR10:intron--TAIR10:upstream--TAIR10:downstream	4
TAIR10:5'UTR (+)--TAIR10:pseudogenic_transcript--TAIR10:intron--TAIR10:downstream	1
TAIR10:5'UTR (+)--TAIR10:pseudogenic_transcript--TAIR10:upstream	1
TAIR10:5'UTR (+)--TAIR10:pseudogenic_transcript--TAIR10:upstream--TAIR10:downstream	1
TAIR10:5'UTR (+)--TAIR10:pseudogenic_transcript--TAIR10:downstream	1
TAIR10:5'UTR (+)--TAIR10:gene (-)	270
TAIR10:5'UTR (+)--TAIR10:gene (-)--TAIR10:intron	21
TAIR10:5'UTR (+)--TAIR10:gene (-)--TAIR10:intron--TAIR10:upstream	20
TAIR10:5'UTR (+)--TAIR10:gene (-)--TAIR10:intron--TAIR10:upstream--TAIR10:downstream	34
TAIR10:5'UTR (+)--TAIR10:gene (-)--TAIR10:intron--TAIR10:downstream	13
TAIR10:5'UTR (+)--TAIR10:gene (-)--TAIR10:upstream	55
TAIR10:5'UTR (+)--TAIR10:gene (-)--TAIR10:upstream--TAIR10:downstream	134
TAIR10:5'UTR (+)--TAIR10:gene (-)--TAIR10:downstream	104
TAIR10:5'UTR (+)--TAIR10:intron	59
TAIR10:5'UTR (+)--TAIR10:intron--TAIR10:upstream	223
TAIR10:5'UTR (+)--TAIR10:intron--TAIR10:upstream--TAIR10:downstream	948
TAIR10:5'UTR (+)--TAIR10:intron--TAIR10:downstream	26
TAIR10:5'UTR (+)--TAIR10:upstream	1033
TAIR10:5'UTR (+)--TAIR10:upstream--TAIR10:downstream	1093
TAIR10:5'UTR (+)--TAIR10:downstream	420
TAIR10:3'UTR (+)	172489
TAIR10:3'UTR (+)--TAIR10:miRNA	152
TAIR10:3'UTR (+)--TAIR10:miRNA--TAIR10:transposable_element_gene	5
TAIR10:3'UTR (+)--TAIR10:miRNA--TAIR10:transposable_element_gene--TAIR10:pseudogenic_transcript--TAIR10:gene (-)--TAIR10:intron	1
TAIR10:3'UTR (+)--TAIR10:miRNA--TAIR10:transposable_element_gene--TAIR10:gene (-)--TAIR10:intron	3
TAIR10:3'UTR (+)--TAIR10:miRNA--TAIR10:transposable_element_gene--TAIR10:gene (-)--TAIR10:intron--TAIR10:upstream	1
TAIR10:3'UTR (+)--TAIR10:miRNA--TAIR10:transposable_element_gene--TAIR10:gene (-)--TAIR10:intron--TAIR10:upstream--TAIR10:downstream	2
TAIR10:3'UTR (+)--TAIR10:miRNA--TAIR10:transposable_element_gene--TAIR10:gene (-)--TAIR10:intron--TAIR10:downstream	2
TAIR10:3'UTR (+)--TAIR10:miRNA--TAIR10:transposable_element_gene--TAIR10:upstream--TAIR10:downstream	1
TAIR10:3'UTR (+)--TAIR10:miRNA--TAIR10:pseudogenic_transcript	2
TAIR10:3'UTR (+)--TAIR10:miRNA--TAIR10:pseudogenic_transcript--TAIR10:gene (-)--TAIR10:intron	6
TAIR10:3'UTR (+)--TAIR10:miRNA--TAIR10:pseudogenic_transcript--TAIR10:intron	1
TAIR10:3'UTR (+)--TAIR10:miRNA--TAIR10:pseudogenic_transcript--TAIR10:downstream	3
TAIR10:3'UTR (+)--TAIR10:miRNA--TAIR10:gene (-)	9
TAIR10:3'UTR (+)--TAIR10:miRNA--TAIR10:gene (-)--TAIR10:intron	12
TAIR10:3'UTR (+)--TAIR10:miRNA--TAIR10:gene (-)--TAIR10:intron--TAIR10:upstream	3
TAIR10:3'UTR (+)--TAIR10:miRNA--TAIR10:gene (-)--TAIR10:intron--TAIR10:upstream--TAIR10:downstream	3
TAIR10:3'UTR (+)--TAIR10:miRNA--TAIR10:intron	4
TAIR10:3'UTR (+)--TAIR10:miRNA--TAIR10:intron--TAIR10:upstream	1
TAIR10:3'UTR (+)--TAIR10:miRNA--TAIR10:intron--TAIR10:downstream	1
TAIR10:3'UTR (+)--TAIR10:miRNA--TAIR10:upstream	4
TAIR10:3'UTR (+)--TAIR10:miRNA--TAIR10:downstream	4
TAIR10:3'UTR (+)--TAIR10:tRNA	4587
TAIR10:3'UTR (+)--TAIR10:tRNA--TAIR10:transposable_element_gene	13
TAIR10:3'UTR (+)--TAIR10:tRNA--TAIR10:transposable_element_gene--TAIR10:gene (-)--TAIR10:intron--TAIR10:upstream	1
TAIR10:3'UTR (+)--TAIR10:tRNA--TAIR10:transposable_element_gene--TAIR10:gene (-)--TAIR10:intron--TAIR10:upstream--TAIR10:downstream	1
TAIR10:3'UTR (+)--TAIR10:tRNA--TAIR10:transposable_element_gene--TAIR10:upstream	5
TAIR10:3'UTR (+)--TAIR10:tRNA--TAIR10:pseudogenic_transcript	2
TAIR10:3'UTR (+)--TAIR10:tRNA--TAIR10:pseudogenic_transcript--TAIR10:gene (-)	2
TAIR10:3'UTR (+)--TAIR10:tRNA--TAIR10:pseudogenic_transcript--TAIR10:gene (-)--TAIR10:intron--TAIR10:upstream	2
TAIR10:3'UTR (+)--TAIR10:tRNA--TAIR10:pseudogenic_transcript--TAIR10:upstream	2
TAIR10:3'UTR (+)--TAIR10:tRNA--TAIR10:gene (-)	3274
TAIR10:3'UTR (+)--TAIR10:tRNA--TAIR10:gene (-)--TAIR10:intron	1
TAIR10:3'UTR (+)--TAIR10:tRNA--TAIR10:gene (-)--TAIR10:intron--TAIR10:upstream	1
TAIR10:3'UTR (+)--TAIR10:tRNA--TAIR10:gene (-)--TAIR10:intron--TAIR10:downstream	2
TAIR10:3'UTR (+)--TAIR10:tRNA--TAIR10:gene (-)--TAIR10:upstream	4
TAIR10:3'UTR (+)--TAIR10:tRNA--TAIR10:gene (-)--TAIR10:upstream--TAIR10:downstream	1
TAIR10:3'UTR (+)--TAIR10:tRNA--TAIR10:gene (-)--TAIR10:downstream	2
TAIR10:3'UTR (+)--TAIR10:tRNA--TAIR10:intron	27
TAIR10:3'UTR (+)--TAIR10:tRNA--TAIR10:intron--TAIR10:upstream	9
TAIR10:3'UTR (+)--TAIR10:tRNA--TAIR10:intron--TAIR10:upstream--TAIR10:downstream	3
TAIR10:3'UTR (+)--TAIR10:tRNA--TAIR10:intron--TAIR10:downstream	3
TAIR10:3'UTR (+)--TAIR10:tRNA--TAIR10:upstream	74
TAIR10:3'UTR (+)--TAIR10:tRNA--TAIR10:upstream--TAIR10:downstream	5
TAIR10:3'UTR (+)--TAIR10:tRNA--TAIR10:downstream	15
TAIR10:3'UTR (+)--TAIR10:snoRNA	4
TAIR10:3'UTR (+)--TAIR10:snoRNA--TAIR10:transposable_element_gene--TAIR10:gene (-)--TAIR10:intron--TAIR10:upstream--TAIR10:downstream	2
TAIR10:3'UTR (+)--TAIR10:snoRNA--TAIR10:gene (-)--TAIR10:intron--TAIR10:upstream--TAIR10:downstream	6
TAIR10:3'UTR (+)--TAIR10:snoRNA--TAIR10:gene (-)--TAIR10:intron--TAIR10:downstream	12
TAIR10:3'UTR (+)--TAIR10:snRNA	4
TAIR10:3'UTR (+)--TAIR10:snRNA--TAIR10:transposable_element_gene--TAIR10:gene (-)--TAIR10:intron--TAIR10:upstream--TAIR10:downstream	1
TAIR10:3'UTR (+)--TAIR10:rRNA	24
TAIR10:3'UTR (+)--TAIR10:rRNA--TAIR10:transposable_element_gene--TAIR10:gene (-)--TAIR10:intron	1
TAIR10:3'UTR (+)--TAIR10:rRNA--TAIR10:transposable_element_gene--TAIR10:gene (-)--TAIR10:intron--TAIR10:upstream--TAIR10:downstream	3
TAIR10:3'UTR (+)--TAIR10:rRNA--TAIR10:transposable_element_gene--TAIR10:gene (-)--TAIR10:upstream--TAIR10:downstream	1
TAIR10:3'UTR (+)--TAIR10:rRNA--TAIR10:transposable_element_gene--TAIR10:gene (-)--TAIR10:downstream	1
TAIR10:3'UTR (+)--TAIR10:rRNA--TAIR10:transposable_element_gene--TAIR10:intron	2
TAIR10:3'UTR (+)--TAIR10:rRNA--TAIR10:transposable_element_gene--TAIR10:intron--TAIR10:downstream	1
TAIR10:3'UTR (+)--TAIR10:rRNA--TAIR10:transposable_element_gene--TAIR10:downstream	1
TAIR10:3'UTR (+)--TAIR10:rRNA--TAIR10:gene (-)	6
TAIR10:3'UTR (+)--TAIR10:rRNA--TAIR10:gene (-)--TAIR10:intron--TAIR10:upstream	2
TAIR10:3'UTR (+)--TAIR10:rRNA--TAIR10:gene (-)--TAIR10:intron--TAIR10:upstream--TAIR10:downstream	3
TAIR10:3'UTR (+)--TAIR10:rRNA--TAIR10:gene (-)--TAIR10:upstream	1
TAIR10:3'UTR (+)--TAIR10:rRNA--TAIR10:gene (-)--TAIR10:upstream--TAIR10:downstream	3
TAIR10:3'UTR (+)--TAIR10:rRNA--TAIR10:gene (-)--TAIR10:downstream	2
TAIR10:3'UTR (+)--TAIR10:rRNA--TAIR10:intron	3
TAIR10:3'UTR (+)--TAIR10:rRNA--TAIR10:intron--TAIR10:upstream--TAIR10:downstream	1
TAIR10:3'UTR (+)--TAIR10:rRNA--TAIR10:upstream	4
TAIR10:3'UTR (+)--TAIR10:rRNA--TAIR10:upstream--TAIR10:downstream	1
TAIR10:3'UTR (+)--TAIR10:rRNA--TAIR10:downstream	5
TAIR10:3'UTR (+)--TAIR10:transposable_element_gene	79
TAIR10:3'UTR (+)--TAIR10:transposable_element_gene--TAIR10:pseudogenic_transcript--TAIR10:gene (-)--TAIR10:intron--TAIR10:upstream--TAIR10:downstream	13
TAIR10:3'UTR (+)--TAIR10:transposable_element_gene--TAIR10:pseudogenic_transcript--TAIR10:intron--TAIR10:upstream--TAIR10:downstream	10
TAIR10:3'UTR (+)--TAIR10:transposable_element_gene--TAIR10:gene (-)	7
TAIR10:3'UTR (+)--TAIR10:transposable_element_gene--TAIR10:gene (-)--TAIR10:intron	4
TAIR10:3'UTR (+)--TAIR10:transposable_element_gene--TAIR10:gene (-)--TAIR10:intron--TAIR10:upstream	8
TAIR10:3'UTR (+)--TAIR10:transposable_element_gene--TAIR10:gene (-)--TAIR10:intron--TAIR10:upstream--TAIR10:downstream	76
TAIR10:3'UTR (+)--TAIR10:transposable_element_gene--TAIR10:gene (-)--TAIR10:intron--TAIR10:downstream	4
TAIR10:3'UTR (+)--TAIR10:transposable_element_gene--TAIR10:gene (-)--TAIR10:upstream	5
TAIR10:3'UTR (+)--TAIR10:transposable_element_gene--TAIR10:gene (-)--TAIR10:upstream--TAIR10:downstream	7
TAIR10:3'UTR (+)--TAIR10:transposable_element_gene--TAIR10:gene (-)--TAIR10:downstream	3
TAIR10:3'UTR (+)--TAIR10:transposable_element_gene--TAIR10:intron	18
TAIR10:3'UTR (+)--TAIR10:transposable_element_gene--TAIR10:intron--TAIR10:upstream	14
TAIR10:3'UTR (+)--TAIR10:transposable_element_gene--TAIR10:intron--TAIR10:upstream--TAIR10:downstream	455
TAIR10:3'UTR (+)--TAIR10:transposable_element_gene--TAIR10:intron--TAIR10:downstream	20
TAIR10:3'UTR (+)--TAIR10:transposable_element_gene--TAIR10:upstream	12
TAIR10:3'UTR (+)--TAIR10:transposable_element_gene--TAIR10:upstream--TAIR10:downstream	35
TAIR10:3'UTR (+)--TAIR10:transposable_element_gene--TAIR10:downstream	49
TAIR10:3'UTR (+)--TAIR10:pseudogenic_transcript	5
TAIR10:3'UTR (+)--TAIR10:pseudogenic_transcript--TAIR10:gene (-)	1
TAIR10:3'UTR (+)--TAIR10:pseudogenic_transcript--TAIR10:gene (-)--TAIR10:intron	1
TAIR10:3'UTR (+)--TAIR10:pseudogenic_transcript--TAIR10:gene (-)--TAIR10:intron--TAIR10:upstream	1
TAIR10:3'UTR (+)--TAIR10:pseudogenic_transcript--TAIR10:gene (-)--TAIR10:intron--TAIR10:upstream--TAIR10:downstream	55
TAIR10:3'UTR (+)--TAIR10:pseudogenic_transcript--TAIR10:gene (-)--TAIR10:intron--TAIR10:downstream	1
TAIR10:3'UTR (+)--TAIR10:pseudogenic_transcript--TAIR10:gene (-)--TAIR10:upstream	2
TAIR10:3'UTR (+)--TAIR10:pseudogenic_transcript--TAIR10:gene (-)--TAIR10:upstream--TAIR10:downstream	3
TAIR10:3'UTR (+)--TAIR10:pseudogenic_transcript--TAIR10:gene (-)--TAIR10:downstream	1
TAIR10:3'UTR (+)--TAIR10:pseudogenic_transcript--TAIR10:intron	1
TAIR10:3'UTR (+)--TAIR10:pseudogenic_transcript--TAIR10:intron--TAIR10:upstream	4
TAIR10:3'UTR (+)--TAIR10:pseudogenic_transcript--TAIR10:intron--TAIR10:upstream--TAIR10:downstream	89
TAIR10:3'UTR (+)--TAIR10:pseudogenic_transcript--TAIR10:intron--TAIR10:downstream	1
TAIR10:3'UTR (+)--TAIR10:pseudogenic_transcript--TAIR10:upstream	250
TAIR10:3'UTR (+)--TAIR10:pseudogenic_transcript--TAIR10:upstream--TAIR10:downstream	83
TAIR10:3'UTR (+)--TAIR10:pseudogenic_transcript--TAIR10:downstream	102
TAIR10:3'UTR (+)--TAIR10:gene (-)	632
TAIR10:3'UTR (+)--TAIR10:gene (-)--TAIR10:intron	89
TAIR10:3'UTR (+)--TAIR10:gene (-)--TAIR10:intron--TAIR10:upstream	29
TAIR10:3'UTR (+)--TAIR10:gene (-)--TAIR10:intron--TAIR10:upstream--TAIR10:downstream	208
TAIR10:3'UTR (+)--TAIR10:gene (-)--TAIR10:intron--TAIR10:downstream	23
TAIR10:3'UTR (+)--TAIR10:gene (-)--TAIR10:upstream	45
TAIR10:3'UTR (+)--TAIR10:gene (-)--TAIR10:upstream--TAIR10:downstream	219
TAIR10:3'UTR (+)--TAIR10:gene (-)--TAIR10:downstream	113
TAIR10:3'UTR (+)--TAIR10:intron	10395
TAIR10:3'UTR (+)--TAIR10:intron--TAIR10:upstream	347
TAIR10:3'UTR (+)--TAIR10:intron--TAIR10:upstream--TAIR10:downstream	1175
TAIR10:3'UTR (+)--TAIR10:intron--TAIR10:downstream	187
TAIR10:3'UTR (+)--TAIR10:upstream	1032
TAIR10:3'UTR (+)--TAIR10:upstream--TAIR10:downstream	1235
TAIR10:3'UTR (+)--TAIR10:downstream	949
TAIR10:miRNA	1092767
TAIR10:miRNA--TAIR10:rRNA--TAIR10:intron--TAIR10:downstream	1
TAIR10:miRNA--TAIR10:transposable_element_gene	182
TAIR10:miRNA--TAIR10:transposable_element_gene--TAIR10:pseudogenic_transcript	1
TAIR10:miRNA--TAIR10:transposable_element_gene--TAIR10:pseudogenic_transcript--TAIR10:gene (-)	1
TAIR10:miRNA--TAIR10:transposable_element_gene--TAIR10:pseudogenic_transcript--TAIR10:gene (-)--TAIR10:intron	2
TAIR10:miRNA--TAIR10:transposable_element_gene--TAIR10:pseudogenic_transcript--TAIR10:gene (-)--TAIR10:intron--TAIR10:upstream	7
TAIR10:miRNA--TAIR10:transposable_element_gene--TAIR10:pseudogenic_transcript--TAIR10:gene (-)--TAIR10:intron--TAIR10:upstream--TAIR10:downstream	2
TAIR10:miRNA--TAIR10:transposable_element_gene--TAIR10:pseudogenic_transcript--TAIR10:gene (-)--TAIR10:downstream	2
TAIR10:miRNA--TAIR10:transposable_element_gene--TAIR10:pseudogenic_transcript--TAIR10:intron	11
TAIR10:miRNA--TAIR10:transposable_element_gene--TAIR10:pseudogenic_transcript--TAIR10:intron--TAIR10:upstream--TAIR10:downstream	2
TAIR10:miRNA--TAIR10:transposable_element_gene--TAIR10:gene (-)	34
TAIR10:miRNA--TAIR10:transposable_element_gene--TAIR10:gene (-)--TAIR10:intron	11
TAIR10:miRNA--TAIR10:transposable_element_gene--TAIR10:gene (-)--TAIR10:intron--TAIR10:upstream	16
TAIR10:miRNA--TAIR10:transposable_element_gene--TAIR10:gene (-)--TAIR10:intron--TAIR10:upstream--TAIR10:downstream	7
TAIR10:miRNA--TAIR10:transposable_element_gene--TAIR10:gene (-)--TAIR10:upstream	9
TAIR10:miRNA--TAIR10:transposable_element_gene--TAIR10:gene (-)--TAIR10:upstream--TAIR10:downstream	4
TAIR10:miRNA--TAIR10:transposable_element_gene--TAIR10:gene (-)--TAIR10:downstream	1
TAIR10:miRNA--TAIR10:transposable_element_gene--TAIR10:intron	47
TAIR10:miRNA--TAIR10:transposable_element_gene--TAIR10:intron--TAIR10:upstream	4
TAIR10:miRNA--TAIR10:transposable_element_gene--TAIR10:intron--TAIR10:upstream--TAIR10:downstream	9
TAIR10:miRNA--TAIR10:transposable_element_gene--TAIR10:intron--TAIR10:downstream	1
TAIR10:miRNA--TAIR10:transposable_element_gene--TAIR10:upstream	12
TAIR10:miRNA--TAIR10:transposable_element_gene--TAIR10:upstream--TAIR10:downstream	1280
TAIR10:miRNA--TAIR10:transposable_element_gene--TAIR10:downstream	11
TAIR10:miRNA--TAIR10:pseudogenic_transcript	1666
TAIR10:miRNA--TAIR10:pseudogenic_transcript--TAIR10:gene (-)	39
TAIR10:miRNA--TAIR10:pseudogenic_transcript--TAIR10:gene (-)--TAIR10:intron	4
TAIR10:miRNA--TAIR10:pseudogenic_transcript--TAIR10:gene (-)--TAIR10:intron--TAIR10:upstream	4
TAIR10:miRNA--TAIR10:pseudogenic_transcript--TAIR10:gene (-)--TAIR10:intron--TAIR10:upstream--TAIR10:downstream	3
TAIR10:miRNA--TAIR10:pseudogenic_transcript--TAIR10:gene (-)--TAIR10:intron--TAIR10:downstream	3
TAIR10:miRNA--TAIR10:pseudogenic_transcript--TAIR10:gene (-)--TAIR10:upstream	1
TAIR10:miRNA--TAIR10:pseudogenic_transcript--TAIR10:gene (-)--TAIR10:upstream--TAIR10:downstream	26
TAIR10:miRNA--TAIR10:pseudogenic_transcript--TAIR10:gene (-)--TAIR10:downstream	9
TAIR10:miRNA--TAIR10:pseudogenic_transcript--TAIR10:intron	8
TAIR10:miRNA--TAIR10:pseudogenic_transcript--TAIR10:intron--TAIR10:upstream	17
TAIR10:miRNA--TAIR10:pseudogenic_transcript--TAIR10:intron--TAIR10:upstream--TAIR10:downstream	4
TAIR10:miRNA--TAIR10:pseudogenic_transcript--TAIR10:intron--TAIR10:downstream	13
TAIR10:miRNA--TAIR10:pseudogenic_transcript--TAIR10:upstream	1
TAIR10:miRNA--TAIR10:pseudogenic_transcript--TAIR10:upstream--TAIR10:downstream	3
TAIR10:miRNA--TAIR10:pseudogenic_transcript--TAIR10:downstream	12
TAIR10:miRNA--TAIR10:gene (-)	6932
TAIR10:miRNA--TAIR10:gene (-)--TAIR10:intron	54
TAIR10:miRNA--TAIR10:gene (-)--TAIR10:intron--TAIR10:upstream	15
TAIR10:miRNA--TAIR10:gene (-)--TAIR10:intron--TAIR10:upstream--TAIR10:downstream	30
TAIR10:miRNA--TAIR10:gene (-)--TAIR10:intron--TAIR10:downstream	15
TAIR10:miRNA--TAIR10:gene (-)--TAIR10:upstream	62
TAIR10:miRNA--TAIR10:gene (-)--TAIR10:upstream--TAIR10:downstream	14
TAIR10:miRNA--TAIR10:gene (-)--TAIR10:downstream	286
TAIR10:miRNA--TAIR10:intron	996
TAIR10:miRNA--TAIR10:intron--TAIR10:upstream	17
TAIR10:miRNA--TAIR10:intron--TAIR10:upstream--TAIR10:downstream	106
TAIR10:miRNA--TAIR10:intron--TAIR10:downstream	17
TAIR10:miRNA--TAIR10:upstream	213
TAIR10:miRNA--TAIR10:upstream--TAIR10:downstream	1512
TAIR10:miRNA--TAIR10:downstream	1399
TAIR10:tRNA	221898
TAIR10:tRNA--TAIR10:snRNA--TAIR10:transposable_element_gene	28
TAIR10:tRNA--TAIR10:rRNA--TAIR10:gene (-)--TAIR10:upstream	1
TAIR10:tRNA--TAIR10:rRNA--TAIR10:intron--TAIR10:upstream	3
TAIR10:tRNA--TAIR10:rRNA--TAIR10:intron--TAIR10:upstream--TAIR10:downstream	4
TAIR10:tRNA--TAIR10:transposable_element_gene	574
TAIR10:tRNA--TAIR10:transposable_element_gene--TAIR10:pseudogenic_transcript--TAIR10:gene (-)	1
TAIR10:tRNA--TAIR10:transposable_element_gene--TAIR10:pseudogenic_transcript--TAIR10:gene (-)--TAIR10:intron--TAIR10:upstream--TAIR10:downstream	1
TAIR10:tRNA--TAIR10:transposable_element_gene--TAIR10:pseudogenic_transcript--TAIR10:gene (-)--TAIR10:intron--TAIR10:downstream	1
TAIR10:tRNA--TAIR10:transposable_element_gene--TAIR10:pseudogenic_transcript--TAIR10:upstream--TAIR10:downstream	14
TAIR10:tRNA--TAIR10:transposable_element_gene--TAIR10:gene (-)	174
TAIR10:tRNA--TAIR10:transposable_element_gene--TAIR10:gene (-)--TAIR10:intron	4
TAIR10:tRNA--TAIR10:transposable_element_gene--TAIR10:gene (-)--TAIR10:intron--TAIR10:upstream--TAIR10:downstream	5
TAIR10:tRNA--TAIR10:transposable_element_gene--TAIR10:gene (-)--TAIR10:intron--TAIR10:downstream	21
TAIR10:tRNA--TAIR10:transposable_element_gene--TAIR10:gene (-)--TAIR10:upstream	37
TAIR10:tRNA--TAIR10:transposable_element_gene--TAIR10:gene (-)--TAIR10:upstream--TAIR10:downstream	2
TAIR10:tRNA--TAIR10:transposable_element_gene--TAIR10:gene (-)--TAIR10:downstream	4
TAIR10:tRNA--TAIR10:transposable_element_gene--TAIR10:intron	2
TAIR10:tRNA--TAIR10:transposable_element_gene--TAIR10:intron--TAIR10:upstream--TAIR10:downstream	2
TAIR10:tRNA--TAIR10:transposable_element_gene--TAIR10:intron--TAIR10:downstream	2
TAIR10:tRNA--TAIR10:transposable_element_gene--TAIR10:upstream	34
TAIR10:tRNA--TAIR10:transposable_element_gene--TAIR10:upstream--TAIR10:downstream	3
TAIR10:tRNA--TAIR10:transposable_element_gene--TAIR10:downstream	8
TAIR10:tRNA--TAIR10:pseudogenic_transcript	8
TAIR10:tRNA--TAIR10:pseudogenic_transcript--TAIR10:gene (-)	8
TAIR10:tRNA--TAIR10:pseudogenic_transcript--TAIR10:gene (-)--TAIR10:intron	21
TAIR10:tRNA--TAIR10:pseudogenic_transcript--TAIR10:gene (-)--TAIR10:intron--TAIR10:upstream	1
TAIR10:tRNA--TAIR10:pseudogenic_transcript--TAIR10:intron	1
TAIR10:tRNA--TAIR10:pseudogenic_transcript--TAIR10:upstream	1
TAIR10:tRNA--TAIR10:pseudogenic_transcript--TAIR10:downstream	1
TAIR10:tRNA--TAIR10:gene (-)	813
TAIR10:tRNA--TAIR10:gene (-)--TAIR10:intron	24
TAIR10:tRNA--TAIR10:gene (-)--TAIR10:intron--TAIR10:upstream	18
TAIR10:tRNA--TAIR10:gene (-)--TAIR10:intron--TAIR10:upstream--TAIR10:downstream	7
TAIR10:tRNA--TAIR10:gene (-)--TAIR10:intron--TAIR10:downstream	5
TAIR10:tRNA--TAIR10:gene (-)--TAIR10:upstream	63
TAIR10:tRNA--TAIR10:gene (-)--TAIR10:upstream--TAIR10:downstream	31
TAIR10:tRNA--TAIR10:gene (-)--TAIR10:downstream	127
TAIR10:tRNA--TAIR10:intron	89
TAIR10:tRNA--TAIR10:intron--TAIR10:upstream	13
TAIR10:tRNA--TAIR10:intron--TAIR10:upstream--TAIR10:downstream	745
TAIR10:tRNA--TAIR10:intron--TAIR10:downstream	6
TAIR10:tRNA--TAIR10:upstream	11436
TAIR10:tRNA--TAIR10:upstream--TAIR10:downstream	1949
TAIR10:tRNA--TAIR10:downstream	3482
TAIR10:snoRNA	3749
TAIR10:snoRNA--TAIR10:rRNA--TAIR10:upstream	1
TAIR10:snoRNA--TAIR10:transposable_element_gene	1
TAIR10:snoRNA--TAIR10:transposable_element_gene--TAIR10:upstream	1
TAIR10:snoRNA--TAIR10:gene (-)	24
TAIR10:snoRNA--TAIR10:gene (-)--TAIR10:intron	3
TAIR10:snoRNA--TAIR10:gene (-)--TAIR10:intron--TAIR10:upstream--TAIR10:downstream	10
TAIR10:snoRNA--TAIR10:gene (-)--TAIR10:intron--TAIR10:downstream	57
TAIR10:snoRNA--TAIR10:gene (-)--TAIR10:downstream	57
TAIR10:snoRNA--TAIR10:intron	11
TAIR10:snoRNA--TAIR10:intron--TAIR10:downstream	34
TAIR10:snoRNA--TAIR10:upstream	281
TAIR10:snoRNA--TAIR10:upstream--TAIR10:downstream	4
TAIR10:snoRNA--TAIR10:downstream	645
TAIR10:snRNA	993
TAIR10:snRNA--TAIR10:transposable_element_gene	2
TAIR10:snRNA--TAIR10:transposable_element_gene--TAIR10:gene (-)--TAIR10:intron	1
TAIR10:snRNA--TAIR10:transposable_element_gene--TAIR10:gene (-)--TAIR10:upstream--TAIR10:downstream	1
TAIR10:snRNA--TAIR10:transposable_element_gene--TAIR10:upstream--TAIR10:downstream	1
TAIR10:snRNA--TAIR10:transposable_element_gene--TAIR10:downstream	1
TAIR10:snRNA--TAIR10:gene (-)--TAIR10:intron--TAIR10:upstream--TAIR10:downstream	1
TAIR10:snRNA--TAIR10:gene (-)--TAIR10:upstream--TAIR10:downstream	587
TAIR10:snRNA--TAIR10:gene (-)--TAIR10:downstream	67
TAIR10:snRNA--TAIR10:intron--TAIR10:upstream	1
TAIR10:snRNA--TAIR10:intron--TAIR10:upstream--TAIR10:downstream	17
TAIR10:snRNA--TAIR10:intron--TAIR10:downstream	2
TAIR10:snRNA--TAIR10:upstream	307
TAIR10:snRNA--TAIR10:upstream--TAIR10:downstream	649
TAIR10:snRNA--TAIR10:downstream	929
TAIR10:rRNA	992445
TAIR10:rRNA--TAIR10:transposable_element_gene	158
TAIR10:rRNA--TAIR10:transposable_element_gene--TAIR10:pseudogenic_transcript	2
TAIR10:rRNA--TAIR10:transposable_element_gene--TAIR10:pseudogenic_transcript--TAIR10:gene (-)	1
TAIR10:rRNA--TAIR10:transposable_element_gene--TAIR10:pseudogenic_transcript--TAIR10:gene (-)--TAIR10:intron--TAIR10:upstream	1
TAIR10:rRNA--TAIR10:transposable_element_gene--TAIR10:gene (-)	33
TAIR10:rRNA--TAIR10:transposable_element_gene--TAIR10:gene (-)--TAIR10:intron	7
TAIR10:rRNA--TAIR10:transposable_element_gene--TAIR10:gene (-)--TAIR10:intron--TAIR10:upstream	6
TAIR10:rRNA--TAIR10:transposable_element_gene--TAIR10:gene (-)--TAIR10:intron--TAIR10:upstream--TAIR10:downstream	4
TAIR10:rRNA--TAIR10:transposable_element_gene--TAIR10:gene (-)--TAIR10:intron--TAIR10:downstream	5
TAIR10:rRNA--TAIR10:transposable_element_gene--TAIR10:gene (-)--TAIR10:upstream	7
TAIR10:rRNA--TAIR10:transposable_element_gene--TAIR10:gene (-)--TAIR10:upstream--TAIR10:downstream	3
TAIR10:rRNA--TAIR10:transposable_element_gene--TAIR10:gene (-)--TAIR10:downstream	8
TAIR10:rRNA--TAIR10:transposable_element_gene--TAIR10:intron	8
TAIR10:rRNA--TAIR10:transposable_element_gene--TAIR10:intron--TAIR10:upstream--TAIR10:downstream	2
TAIR10:rRNA--TAIR10:transposable_element_gene--TAIR10:intron--TAIR10:downstream	5
TAIR10:rRNA--TAIR10:transposable_element_gene--TAIR10:upstream	17
TAIR10:rRNA--TAIR10:transposable_element_gene--TAIR10:upstream--TAIR10:downstream	7
TAIR10:rRNA--TAIR10:transposable_element_gene--TAIR10:downstream	17
TAIR10:rRNA--TAIR10:pseudogenic_transcript	23
TAIR10:rRNA--TAIR10:pseudogenic_transcript--TAIR10:gene (-)	13
TAIR10:rRNA--TAIR10:pseudogenic_transcript--TAIR10:gene (-)--TAIR10:intron--TAIR10:upstream	1
TAIR10:rRNA--TAIR10:pseudogenic_transcript--TAIR10:gene (-)--TAIR10:upstream--TAIR10:downstream	1
TAIR10:rRNA--TAIR10:pseudogenic_transcript--TAIR10:gene (-)--TAIR10:downstream	2
TAIR10:rRNA--TAIR10:pseudogenic_transcript--TAIR10:intron	3
TAIR10:rRNA--TAIR10:pseudogenic_transcript--TAIR10:upstream	1
TAIR10:rRNA--TAIR10:gene (-)	847
TAIR10:rRNA--TAIR10:gene (-)--TAIR10:intron	52
TAIR10:rRNA--TAIR10:gene (-)--TAIR10:intron--TAIR10:upstream	14
TAIR10:rRNA--TAIR10:gene (-)--TAIR10:intron--TAIR10:upstream--TAIR10:downstream	13
TAIR10:rRNA--TAIR10:gene (-)--TAIR10:intron--TAIR10:downstream	10
TAIR10:rRNA--TAIR10:gene (-)--TAIR10:upstream	58
TAIR10:rRNA--TAIR10:gene (-)--TAIR10:upstream--TAIR10:downstream	10
TAIR10:rRNA--TAIR10:gene (-)--TAIR10:downstream	39
TAIR10:rRNA--TAIR10:intron	286
TAIR10:rRNA--TAIR10:intron--TAIR10:upstream	57
TAIR10:rRNA--TAIR10:intron--TAIR10:upstream--TAIR10:downstream	17
TAIR10:rRNA--TAIR10:intron--TAIR10:downstream	35
TAIR10:rRNA--TAIR10:upstream	20792
TAIR10:rRNA--TAIR10:upstream--TAIR10:downstream	38
TAIR10:rRNA--TAIR10:downstream	2106
TAIR10:transposable_element_gene	170303
TAIR10:transposable_element_gene--TAIR10:pseudogenic_transcript	1420
TAIR10:transposable_element_gene--TAIR10:pseudogenic_transcript--TAIR10:gene (-)	34
TAIR10:transposable_element_gene--TAIR10:pseudogenic_transcript--TAIR10:gene (-)--TAIR10:intron	24
TAIR10:transposable_element_gene--TAIR10:pseudogenic_transcript--TAIR10:gene (-)--TAIR10:intron--TAIR10:upstream	2
TAIR10:transposable_element_gene--TAIR10:pseudogenic_transcript--TAIR10:gene (-)--TAIR10:intron--TAIR10:upstream--TAIR10:downstream	49
TAIR10:transposable_element_gene--TAIR10:pseudogenic_transcript--TAIR10:gene (-)--TAIR10:intron--TAIR10:downstream	9
TAIR10:transposable_element_gene--TAIR10:pseudogenic_transcript--TAIR10:gene (-)--TAIR10:upstream	11
TAIR10:transposable_element_gene--TAIR10:pseudogenic_transcript--TAIR10:gene (-)--TAIR10:upstream--TAIR10:downstream	17
TAIR10:transposable_element_gene--TAIR10:pseudogenic_transcript--TAIR10:gene (-)--TAIR10:downstream	15
TAIR10:transposable_element_gene--TAIR10:pseudogenic_transcript--TAIR10:intron	80
TAIR10:transposable_element_gene--TAIR10:pseudogenic_transcript--TAIR10:intron--TAIR10:upstream	141
TAIR10:transposable_element_gene--TAIR10:pseudogenic_transcript--TAIR10:intron--TAIR10:upstream--TAIR10:downstream	325
TAIR10:transposable_element_gene--TAIR10:pseudogenic_transcript--TAIR10:intron--TAIR10:downstream	110
TAIR10:transposable_element_gene--TAIR10:pseudogenic_transcript--TAIR10:upstream	312
TAIR10:transposable_element_gene--TAIR10:pseudogenic_transcript--TAIR10:upstream--TAIR10:downstream	675
TAIR10:transposable_element_gene--TAIR10:pseudogenic_transcript--TAIR10:downstream	123
TAIR10:transposable_element_gene--TAIR10:gene (-)	1863
TAIR10:transposable_element_gene--TAIR10:gene (-)--TAIR10:intron	174
TAIR10:transposable_element_gene--TAIR10:gene (-)--TAIR10:intron--TAIR10:upstream	132
TAIR10:transposable_element_gene--TAIR10:gene (-)--TAIR10:intron--TAIR10:upstream--TAIR10:downstream	935
TAIR10:transposable_element_gene--TAIR10:gene (-)--TAIR10:intron--TAIR10:downstream	1499
TAIR10:transposable_element_gene--TAIR10:gene (-)--TAIR10:upstream	574
TAIR10:transposable_element_gene--TAIR10:gene (-)--TAIR10:upstream--TAIR10:downstream	610
TAIR10:transposable_element_gene--TAIR10:gene (-)--TAIR10:downstream	590
TAIR10:transposable_element_gene--TAIR10:intron	2095
TAIR10:transposable_element_gene--TAIR10:intron--TAIR10:upstream	2873
TAIR10:transposable_element_gene--TAIR10:intron--TAIR10:upstream--TAIR10:downstream	6350
TAIR10:transposable_element_gene--TAIR10:intron--TAIR10:downstream	1078
TAIR10:transposable_element_gene--TAIR10:upstream	16053
TAIR10:transposable_element_gene--TAIR10:upstream--TAIR10:downstream	16531
TAIR10:transposable_element_gene--TAIR10:downstream	6835
TAIR10:pseudogenic_transcript	13500
TAIR10:pseudogenic_transcript--TAIR10:gene (-)	2091
TAIR10:pseudogenic_transcript--TAIR10:gene (-)--TAIR10:intron	36
TAIR10:pseudogenic_transcript--TAIR10:gene (-)--TAIR10:intron--TAIR10:upstream	34
TAIR10:pseudogenic_transcript--TAIR10:gene (-)--TAIR10:intron--TAIR10:upstream--TAIR10:downstream	61
TAIR10:pseudogenic_transcript--TAIR10:gene (-)--TAIR10:intron--TAIR10:downstream	27
TAIR10:pseudogenic_transcript--TAIR10:gene (-)--TAIR10:upstream	205
TAIR10:pseudogenic_transcript--TAIR10:gene (-)--TAIR10:upstream--TAIR10:downstream	34
TAIR10:pseudogenic_transcript--TAIR10:gene (-)--TAIR10:downstream	51
TAIR10:pseudogenic_transcript--TAIR10:intron	564
TAIR10:pseudogenic_transcript--TAIR10:intron--TAIR10:upstream	307
TAIR10:pseudogenic_transcript--TAIR10:intron--TAIR10:upstream--TAIR10:downstream	1884
TAIR10:pseudogenic_transcript--TAIR10:intron--TAIR10:downstream	393
TAIR10:pseudogenic_transcript--TAIR10:upstream	1498
TAIR10:pseudogenic_transcript--TAIR10:upstream--TAIR10:downstream	2877
TAIR10:pseudogenic_transcript--TAIR10:downstream	1562
TAIR10:gene (-)	176083
TAIR10:gene (-)--TAIR10:intron	13677
TAIR10:gene (-)--TAIR10:intron--TAIR10:upstream	580
TAIR10:gene (-)--TAIR10:intron--TAIR10:upstream--TAIR10:downstream	2042
TAIR10:gene (-)--TAIR10:intron--TAIR10:downstream	3052
TAIR10:gene (-)--TAIR10:upstream	4761
TAIR10:gene (-)--TAIR10:upstream--TAIR10:downstream	6872
TAIR10:gene (-)--TAIR10:downstream	40806
TAIR10:intron	58858
TAIR10:intron--TAIR10:upstream	14278
TAIR10:intron--TAIR10:upstream--TAIR10:downstream	31256
TAIR10:intron--TAIR10:downstream	10313
TAIR10:upstream	421386
TAIR10:upstream--TAIR10:downstream	170555
TAIR10:downstream	1183721
