# Supplementary material for: mmannot: How to improve small–RNA annotation?
Source: PLoS One. 2020 May 28;15(5):e0231738. doi: 10.1371/journal.pone.0231738 (PMC7255610; doi:10.1371/journal.pone.0231738)
Supplement: S2 File — (GZ) [file pone.0231738.s002.gz › Data/Counts/AT/SRR671950_ShortStack.csv]

Type	SRR671950_ShortStack
TAIR10:CDS (+)	88260
TAIR10:5'UTR (+)	6068
TAIR10:3'UTR (+)	123375
TAIR10:miRNA	944386
TAIR10:tRNA	232044
TAIR10:snoRNA	3158
TAIR10:snRNA	2246
TAIR10:rRNA	960021
TAIR10:transposable_element_gene	113291
TAIR10:pseudogenic_transcript	14538
TAIR10:gene (-)	160690
TAIR10:intron	61986
TAIR10:upstream	402961
TAIR10:upstream--TAIR10:downstream	202
TAIR10:downstream	784602
