# Supplementary material for: mmannot: How to improve small–RNA annotation?
Source: PLoS One. 2020 May 28;15(5):e0231738. doi: 10.1371/journal.pone.0231738 (PMC7255610; doi:10.1371/journal.pone.0231738)
Supplement: S2 File — (GZ) [file pone.0231738.s002.gz › Data/Counts/Simulated/sim_ShortStack.csv]

Type	sim_ShortStack
*:MIRNA	1455023
*:HET	2882067
*:TAS	127195
