# Supplementary material for: mmannot: How to improve small–RNA annotation?
Source: PLoS One. 2020 May 28;15(5):e0231738. doi: 10.1371/journal.pone.0231738 (PMC7255610; doi:10.1371/journal.pone.0231738)
Supplement: S2 File — (GZ) [file pone.0231738.s002.gz › Data/Counts/Simulated/sim_bowtie.csv]

Type	sim_bowtie
*:MIRNA	1443130
*:MIRNA--*:HET	59250
*:HET	3244679
*:HET--*:TAS	269
*:TAS	249816
